# Supplementary material for: The comparison of cancer gene mutation frequencies in Chinese and U.S. patient populations
Source: Nat Commun. 2022 Sep 26;13:5651. doi: 10.1038/s41467-022-33351-4 (PMC9512793; doi:10.1038/s41467-022-33351-4)
Supplement: Supplementary file 5 — Supplementary Data 1 [file 41467_2022_33351_MOESM5_ESM.xlsx]

## Sheet: MutationFrequencies_382
CN_382 cancer gene census					U.S._382 cancer gene census
CN_382	CaculatedValue	MeanValue	BarValue		U.S._382	CaculatedValue	MeanValue	BarValue
TP53	0.514208	0.518446	0.0107036		TP53	0.340266	0.343592	0.00812769
LRP1B	0.13419	0.13967	0.005811		PIK3CA	0.132931	0.128622	0.00506857
PIK3CA	0.115818	0.11962	0.00457146		LRP1B	0.125415	0.123926	0.00481915
KRAS	0.111435	0.110445	0.00463497		APC	0.0995799	0.100507	0.00448734
EGFR	0.10647	0.107123	0.00627918		KRAS	0.0984697	0.0967586	0.00412457
APC	0.105354	0.100767	0.00472877		KMT2D	0.0971279	0.097099	0.00404146
KMT2D	0.0971764	0.0937732	0.00426746		FAT4	0.0915816	0.093794	0.00402709
KMT2C	0.0883219	0.087843	0.00407391		KMT2C	0.0897797	0.0933301	0.00427277
ARID1A	0.0834987	0.0818026	0.00390978		BRAF	0.0734387	0.07543	0.00318858
FAT4	0.0771257	0.0791519	0.00416991		ARID1A	0.0703996	0.0718608	0.00328267
NOTCH1	0.0662908	0.0673954	0.00349707		FAT1	0.0636747	0.0659288	0.00343344
RB1	0.0621192	0.0604377	0.00398916		PTEN	0.0595278	0.059664	0.00320784
PRKDC	0.0597926	0.0590403	0.00331504		ATM	0.0551547	0.0545675	0.00319336
FAT1	0.0597077	0.0607039	0.00362465		NF1	0.0491931	0.0519562	0.00297846
ATM	0.0523792	0.0517732	0.00312983		GRIN2A	0.0480704	0.051828	0.0030282
SMARCA4	0.0503532	0.0497448	0.00318933		CREBBP	0.0465122	0.0464504	0.00277124
NF1	0.049776	0.0513949	0.0031682		SPEN	0.0459619	0.0450159	0.00272438
CREBBP	0.049083	0.049959	0.00306001		PREX2	0.0445215	0.0425927	0.00266674
PTEN	0.0486309	0.0499198	0.00292093		PRKDC	0.0441231	0.0437805	0.00279181
PREX2	0.0482301	0.0455355	0.00310251		KMT2A	0.0424139	0.0435824	0.00261583
NOTCH3	0.047561	0.0489773	0.00313844		ERBB4	0.0419291	0.0401315	0.00264743
CDKN2A	0.047166	0.0475771	0.00318674		RB1	0.0413928	0.0393955	0.00267583
CTNNB1	0.0464411	0.0484774	0.00322915		FBXW7	0.0410379	0.0400196	0.00245614
SMAD4	0.0458745	0.0434498	0.00288431		BRCA2	0.0406566	0.039083	0.0026076
BRAF	0.0457566	0.045946	0.00274611		ATRX	0.0384312	0.0396364	0.00264979
ATRX	0.045505	0.0461839	0.00275141		ROS1	0.0382275	0.0366708	0.00243872
FBXW7	0.0449055	0.0452116	0.00278706		EP300	0.0379593	0.0376112	0.00232043
TSC2	0.0403417	0.0393464	0.00254592		SETD2	0.0374225	0.0380426	0.0025929
PBRM1	0.0396817	0.0409545	0.00262012		NOTCH1	0.0373826	0.0387301	0.00257937
EP300	0.0395533	0.0395793	0.00262025		NCOR1	0.0367781	0.0378962	0.00263762
BRCA2	0.0395346	0.0388564	0.00272781		SMARCA4	0.0367725	0.0368963	0.00247899
ARID2	0.038913	0.0399989	0.0029087		MTOR	0.0360925	0.0359011	0.00246007
SPEN	0.0387022	0.0378144	0.00268431		CHD4	0.0354721	0.0340798	0.00238124
EPHA5	0.0383382	0.037362	0.00288167		MED12	0.0349149	0.0349901	0.00263765
ARID1B	0.0382784	0.0379778	0.00264714		EPHA5	0.0346761	0.0367849	0.00272053
CIC	0.0381724	0.0377443	0.00254273		CARD11	0.0346127	0.0355232	0.00246595
ERBB4	0.037985	0.037602	0.0028174		RANBP2	0.0343758	0.0346186	0.00243875
KMT2A	0.0377761	0.0370919	0.00260933		CTNNB1	0.0340794	0.0358148	0.00225176
POLE	0.0375837	0.0384334	0.00270633		ARID1B	0.0335857	0.0327709	0.00233655
ROS1	0.0373614	0.0393628	0.00282308		EPHA3	0.0335418	0.0321793	0.00242479
SETD2	0.0372505	0.0376004	0.00272239		ARID2	0.0331734	0.032298	0.00228254
NOTCH2	0.0367992	0.0329434	0.00237399		TAF1	0.0330456	0.0316092	0.00224966
ERBB2	0.0362063	0.0379408	0.002994		POLE	0.0325369	0.0324371	0.00235069
RBM10	0.0360134	0.0387393	0.00334066		KDR	0.0321505	0.0319829	0.00240655
ATR	0.0356443	0.034184	0.00264434		NSD1	0.0319516	0.0314989	0.00216473
KDM6A	0.0354397	0.0337016	0.00222052		NOTCH2	0.0314284	0.0325009	0.00236097
ALK	0.035058	0.0328588	0.00266349		KDM6A	0.0312372	0.0326773	0.00228539
NCOR1	0.0347384	0.034825	0.00259861		PIK3CG	0.0311595	0.030201	0.00232741
CDH1	0.0346305	0.0335668	0.00254384		SMAD4	0.0311097	0.0299268	0.00228827
GRIN2A	0.0344918	0.0333116	0.00278328		EGFR	0.0309022	0.0302986	0.00244284
MED12	0.034301	0.034095	0.00255271		ATR	0.030847	0.0308512	0.00223895
ERBB3	0.0339084	0.0328833	0.00237069		CDKN2A	0.0300562	0.0324383	0.00226719
MTOR	0.0336945	0.0336378	0.00245529		NOTCH4	0.029953	0.0304427	0.00229984
FLT4	0.0325536	0.0305101	0.00252301		ALK	0.029889	0.0300433	0.00228322
PIK3R1	0.0314353	0.0315618	0.00225155		GRM3	0.029815	0.0287388	0.00218545
NSD1	0.0312654	0.0310519	0.00231736		BCORL1	0.0293004	0.0294738	0.00235807
NOTCH4	0.0312284	0.029856	0.00249271		CDH1	0.0291929	0.0311162	0.00276564
NTRK3	0.0310414	0.0284888	0.00254103		CAMTA1	0.0290557	0.0284077	0.00223568
CARD11	0.0305647	0.0317196	0.00257656		NOTCH3	0.0286337	0.0287769	0.00217475
KEAP1	0.0304668	0.0314634	0.00291359		EPHB1	0.0282859	0.0268971	0.00223787
EPHA3	0.030389	0.0286492	0.00263318		TET1	0.0280066	0.0274933	0.00218016
FLT1	0.0297278	0.0319984	0.00251341		AMER1	0.0279637	0.0270703	0.0022559
ASXL1	0.0296857	0.0309076	0.00236114		EPHA7	0.0277026	0.027522	0.00217037
IRS2	0.0294767	0.0303705	0.00230337		MAP3K1	0.0275753	0.0268044	0.00245001
PTCH1	0.0293728	0.0303534	0.00243351		RUNX1T1	0.0274649	0.0261604	0.00212704
BCOR	0.0291558	0.0299888	0.00242316		GATA3	0.0273936	0.0289185	0.00271972
AXIN1	0.0289122	0.0301668	0.00233751		SF3B1	0.0273834	0.0275201	0.00211567
RNF43	0.0286829	0.0287836	0.00234419		BCOR	0.0272723	0.0265468	0.00201242
RANBP2	0.0286	0.0298294	0.00260097		ERBB3	0.0272691	0.0268448	0.0020637
RUNX1T1	0.0283805	0.0270072	0.00243246		PBRM1	0.0270259	0.0248579	0.00180059
EPHB1	0.0283196	0.0296737	0.00249196		ERBB2	0.0265673	0.0241571	0.00200341
TGFBR2	0.0282067	0.0268105	0.00231027		FLT1	0.0265424	0.0264732	0.00210081
DOT1L	0.0281502	0.0278128	0.00215479		PIK3R1	0.0264933	0.0259402	0.00201809
ACVR2A	0.0280776	0.0269955	0.00230961		CDK12	0.0264722	0.0256557	0.00211638
NRG1	0.0279765	0.0295709	0.00256903		KEAP1	0.0264434	0.0281311	0.00255876
CHD4	0.0275553	0.0282388	0.00229274		NRAS	0.0254686	0.0261674	0.00180245
GRM3	0.0272472	0.02518	0.00238766		FLT4	0.0253369	0.0268158	0.00216958
STK11	0.0270359	0.0277539	0.00259686		NTRK3	0.0250791	0.0259741	0.00218738
TAF1	0.0270137	0.0282702	0.00225177		GNAS	0.0246509	0.024296	0.00200071
KDR	0.0268606	0.0266617	0.0022409		KAT6A	0.0246141	0.0250805	0.00203345
PIK3CG	0.0267936	0.0263656	0.00250713		DICER1	0.0246024	0.0250667	0.00200793
EPHA7	0.0266094	0.0256257	0.00231965		RNF43	0.0245499	0.0243899	0.00190189
RET	0.0262889	0.0267927	0.00229625		COL1A1	0.0245074	0.023535	0.00199984
MAP3K1	0.0261664	0.0268033	0.00217365		STAG2	0.0244599	0.024737	0.00202248
TET1	0.0260917	0.0264455	0.00242978		ASXL1	0.0244269	0.0237919	0.00193841
AMER1	0.0260104	0.025423	0.00235969		PDGFRA	0.0244068	0.023137	0.00214448
TBX3	0.0257841	0.0251833	0.00224086		HGF	0.0243795	0.0255925	0.00217688
BRD4	0.0256777	0.0235111	0.0019036		PIK3C2B	0.0238036	0.0239919	0.00203381
KDM5C	0.0255775	0.0261432	0.00213035		BRCA1	0.0235265	0.0235999	0.00203239
CHD2	0.0254134	0.0228999	0.00202193		TET2	0.0232422	0.0233157	0.00192285
TET2	0.0251076	0.0254408	0.00227267		AR	0.0229784	0.0216211	0.00210852
CAMTA1	0.0247554	0.0253676	0.00233724		KDM5A	0.0227294	0.0229138	0.00201973
NCOA2	0.0246659	0.0238139	0.00218682		PTCH1	0.022641	0.0237759	0.00199003
POLD1	0.0244469	0.0243844	0.00216062		PLCG2	0.0223298	0.0218827	0.0019781
BAP1	0.0244462	0.0240289	0.00188978		CHD2	0.0220398	0.0214475	0.00182355
PIK3C2B	0.0242748	0.0251082	0.00230178		RICTOR	0.0219893	0.0238163	0.00204067
SF3B1	0.0240874	0.0263605	0.00234654		CTCF	0.0218395	0.0227171	0.00185068
HGF	0.0239403	0.0234287	0.00229063		CIC	0.0218262	0.0215212	0.00178625
NFE2L2	0.0235284	0.0222183	0.00217631		SPOP	0.0218164	0.0214212	0.00228789
GATA3	0.0234593	0.0228541	0.0021476		TSC2	0.0212855	0.0199446	0.00181032
TCF7L2	0.0233989	0.0240004	0.00217275		TET3	0.0212451	0.021093	0.00192613
JAK1	0.0233796	0.0249033	0.00211587		RET	0.0211719	0.0224759	0.00193433
COL1A1	0.0231707	0.0232434	0.0021128		NFE2L2	0.0208862	0.0211335	0.00195409
RPTOR	0.0231645	0.0212071	0.00195162		MET	0.0207182	0.0201478	0.00176875
BCORL1	0.0230995	0.021811	0.00198326		SNCAIP	0.0203758	0.0205941	0.00180199
TET3	0.0230737	0.0236458	0.00220144		KIT	0.0200971	0.02014	0.00185191
GPR124	0.0230367	0.0255675	0.00225387		FLT3	0.0199837	0.0199176	0.00173768
KAT6A	0.0227953	0.0241475	0.00223532		JAK1	0.0197837	0.0194816	0.00175508
PLCG2	0.0227806	0.0205433	0.00184009		GLI1	0.0197511	0.0214403	0.00194722
JAK3	0.0222284	0.0219992	0.00198584		KEL	0.0197158	0.0174186	0.00170221
BRCA1	0.0221512	0.0220907	0.00202569		NCOA2	0.0197111	0.0182996	0.00181459
AR	0.0221327	0.0225208	0.00210176		ACVR2A	0.0195991	0.0190187	0.001714
SOX9	0.0220971	0.02243	0.00216002		FGFR2	0.0194119	0.0190164	0.00165213
IGF1R	0.0219919	0.02305	0.00219838		RPTOR	0.0190171	0.0175704	0.00178475
RAD50	0.0219576	0.0214657	0.00193797		TEK	0.0189275	0.0181082	0.00168684
WHSC1	0.0218895	0.0224712	0.00209244		DOT1L	0.018826	0.018279	0.00178556
RICTOR	0.0218473	0.0221017	0.00202573		NRG1	0.018724	0.0200619	0.0018945
DICER1	0.0216515	0.0201365	0.00186576		TBX3	0.0186914	0.0190567	0.00203873
LZTR1	0.0214445	0.0208219	0.00194699		WHSC1	0.0184782	0.0195068	0.00180526
BCR	0.0214166	0.0219109	0.00207963		DNMT3A	0.0184135	0.0171989	0.00161292
FANCA	0.0213293	0.0202871	0.00198617		SOX9	0.0182243	0.019142	0.00188587
TSC1	0.0212792	0.0203589	0.00193036		RBM10	0.0182105	0.0179604	0.00181277
GLI1	0.0212531	0.0223751	0.00221797		GABRA6	0.0181422	0.0187565	0.00180399
PDGFRA	0.021223	0.0199094	0.00207673		MSH6	0.0179586	0.0180528	0.00169691
KDM5A	0.0211133	0.0220318	0.00214734		IGF1R	0.0178896	0.0171746	0.00168472
STAG2	0.0206536	0.0200051	0.0018958		IL7R	0.0176853	0.0175361	0.00186823
NTRK1	0.0206189	0.0207744	0.00206627		TSC1	0.0175957	0.017285	0.00166725
MET	0.0204818	0.0226275	0.0022531		KDM5C	0.0175208	0.0167756	0.00163105
ESR1	0.0203452	0.020526	0.00204674		ABL2	0.0175026	0.0185025	0.00176808
TEK	0.0200084	0.0190081	0.00184533		KLHL6	0.0172228	0.0151431	0.00151631
ABL2	0.0199998	0.0190934	0.00196994		BRD4	0.0171045	0.015735	0.00158624
IDH1	0.0199701	0.0208734	0.00148734		MAP3K13	0.017095	0.0173707	0.00176966
BLM	0.0199451	0.0194398	0.00182207		AXIN2	0.017002	0.0181891	0.00172824
DNMT3A	0.0196117	0.0210853	0.00216452		FANCD2	0.0168563	0.0170123	0.00161169
TYK2	0.0195838	0.0196718	0.00199034		POLD1	0.0168166	0.0169588	0.00168057
CTCF	0.0194078	0.0183692	0.00159413		BRIP1	0.0166954	0.0149108	0.00151409
MAP2K4	0.0193142	0.0176169	0.00184093		ZNF217	0.0166832	0.0156949	0.00170479
CSF1R	0.0193118	0.0181334	0.00177538		PRDM1	0.0166709	0.0169797	0.0016787
PIK3R2	0.0192145	0.01954	0.00188207		DDR2	0.0166014	0.0162048	0.00175735
FGFR1	0.0191439	0.0169996	0.00173454		PDGFRB	0.0163506	0.0161548	0.00165088
JAK2	0.0191079	0.019997	0.001938		C11orf30	0.0163415	0.0175573	0.00189226
AXIN2	0.0190853	0.0191338	0.00181834		JAK3	0.0163213	0.0152864	0.00160487
PIK3CD	0.0189001	0.0207275	0.0019859		FANCA	0.0161741	0.0167206	0.0016127
INPP4B	0.018798	0.018394	0.00189564		BAP1	0.0160976	0.0163206	0.00148428
PDGFRB	0.0186597	0.0178928	0.00193543		PIK3CD	0.0160644	0.0145908	0.00149582
FANCD2	0.0186144	0.0194556	0.00199392		NTRK1	0.0160278	0.0166728	0.00180022
KEL	0.0184645	0.0188047	0.00208286		MST1R	0.0159597	0.0173769	0.00168919
CDK12	0.0183613	0.0178016	0.00187513		AXL	0.0159467	0.0169458	0.00161597
KIT	0.0182245	0.0175319	0.0019487		FGFR3	0.015738	0.0169327	0.00159392
AXL	0.0182017	0.0158915	0.0016105		ESR1	0.015714	0.0168081	0.00182934
MRE11A	0.0179264	0.0182202	0.00181525		NTRK2	0.0155686	0.0130625	0.00153256
FGFR2	0.0178745	0.0181635	0.0017196		PALB2	0.0155531	0.0157105	0.00167548
FGFR3	0.0178242	0.01756	0.00152706		MERTK	0.0153317	0.0149879	0.00156639
SDHA	0.0176357	0.017961	0.00181709		INHBA	0.0152265	0.0149913	0.00168087
FGFR4	0.0175058	0.0167664	0.00176287		TYK2	0.0151661	0.014915	0.00153386
STAT3	0.0174849	0.0173937	0.00172824		STK11	0.0150379	0.0152109	0.00181902
MSH6	0.0174842	0.0196907	0.00203849		GPR124	0.0150379	0.0153321	0.00162628
FLT3	0.0174583	0.0180208	0.00201927		TCF7L2	0.0150111	0.0160789	0.0017129
GNAS	0.017325	0.0166586	0.00168974		IDH1	0.0149766	0.0150804	0.00134032
DDR2	0.0172695	0.0174171	0.00195707		EZH2	0.0149242	0.0159518	0.00145297
IKZF1	0.0172215	0.0163911	0.00193409		INPP4B	0.0149158	0.0142137	0.001659
AKT1	0.0171986	0.0155205	0.00150119		JAK2	0.0148035	0.0155625	0.00170732
PRSS1	0.0169492	0.016262	0.00180792		ITK	0.0147634	0.0148598	0.00169431
BRIP1	0.0169172	0.0161747	0.00179751		STAT4	0.0146288	0.0156256	0.00170025
MST1R	0.016846	0.0174179	0.00180169		BCL6	0.0146124	0.0148	0.00153801
PARP1	0.0166192	0.0167127	0.00166543		TSHR	0.0145432	0.0139281	0.00163449
PMS2	0.0166091	0.0162311	0.00167954		RAD50	0.014505	0.014132	0.00151947
DDR1	0.0163731	0.0163243	0.00161329		PPP2R1A	0.0144977	0.0137577	0.00137667
ITK	0.0162997	0.0167203	0.00198409		PIK3CB	0.0144869	0.0148158	0.00166583
CYLD	0.0161986	0.0160661	0.00174975		BCR	0.0144679	0.0142257	0.0015365
HNF1A	0.0161646	0.0170628	0.00185906		CUL3	0.0142949	0.0141733	0.00152566
MAP3K13	0.0160318	0.015537	0.00166858		BLM	0.0142856	0.0130155	0.00142816
ACVR1B	0.0159871	0.0160145	0.00167875		ACVR1B	0.0141845	0.0137986	0.00164519
WT1	0.015849	0.0145423	0.00162626		BTK	0.0141194	0.0149449	0.00162212
ZNF750	0.0158163	0.0166155	0.00167821		AXIN1	0.0141147	0.0141276	0.00146514
PALB2	0.0157438	0.0161483	0.00184256		CSF1R	0.0140527	0.0145731	0.00157152
PPP2R1A	0.0156514	0.015606	0.00163203		ABL1	0.0139394	0.0131672	0.00145782
ETV1	0.0155678	0.015382	0.00177138		LZTR1	0.0139126	0.0128141	0.00138158
GABRA6	0.0155099	0.0161121	0.00180416		IKZF1	0.0138235	0.0145468	0.00157673
NBN	0.0152177	0.0146334	0.00169644		MAP2K4	0.0137866	0.0129377	0.00162209
TSHR	0.015141	0.0140099	0.00177628		STAT3	0.0137604	0.0141946	0.0015814
SMO	0.0151299	0.015322	0.00178025		MSH2	0.0137411	0.0139671	0.00147419
VHL	0.0150386	0.0138316	0.00106024		FOXP1	0.0137358	0.0148772	0.00158188
C11orf30	0.0149523	0.0144844	0.00163298		TGFBR2	0.0133666	0.0119762	0.00130248
MSH2	0.0149241	0.0148494	0.00155339		MLH1	0.0132272	0.0123868	0.00146515
STAT4	0.014764	0.0151488	0.00169942		PAK3	0.0132106	0.0138683	0.00157396
NTRK2	0.0147578	0.0146124	0.00181632		CHEK2	0.0130539	0.0122557	0.00147056
GATA6	0.0147286	0.0150877	0.00160405		CTNNA1	0.0130467	0.0131822	0.001503
ZNF217	0.0146931	0.0148238	0.00177191		XPO1	0.0129041	0.0124392	0.00142247
FOXP1	0.0145009	0.0148872	0.00170079		PARP1	0.0124548	0.0133881	0.00153869
FUBP1	0.0144821	0.0141255	0.00152004		PMS2	0.0123723	0.012722	0.00146082
PRKCI	0.0143823	0.0153522	0.00167414		RUNX1	0.0123584	0.0120885	0.00150727
CUL3	0.0143642	0.0148108	0.00182927		SMAD2	0.0123459	0.012303	0.00147041
NR4A3	0.0142407	0.0137453	0.00158671		AKT1	0.0123428	0.0128392	0.00165079
CTNNA1	0.0142173	0.0131173	0.00157727		SMO	0.0123092	0.0112082	0.00139889
PIK3CB	0.0141226	0.0142734	0.00179275		CBL	0.012119	0.0116351	0.00137011
SNCAIP	0.0140873	0.0142196	0.00179031		PAX5	0.0120539	0.0132725	0.00162941
BARD1	0.0140157	0.0150206	0.00183781		PARK2	0.0120505	0.0116602	0.00151022
TGFBR1	0.0139795	0.0136755	0.00182367		ETV6	0.0118674	0.011225	0.00128249
SRC	0.013714	0.0141017	0.0015094		DDR1	0.0118432	0.011631	0.00140215
NUP93	0.0136471	0.0133895	0.00151376		FGFR4	0.0118364	0.0117315	0.00132406
BTK	0.0134716	0.0134096	0.00166589		TNFAIP3	0.0117899	0.0130708	0.00151305
XPO1	0.0134609	0.0132402	0.00159065		NBN	0.011723	0.0115216	0.00143346
ERG	0.0134021	0.012217	0.00145887		WT1	0.0116584	0.0110063	0.00137157
MLH1	0.0133673	0.0142673	0.00168594		MAP2K1	0.0116192	0.0118616	0.00140979
RXRA	0.0132887	0.0128207	0.00144548		CYLD	0.0114824	0.0111604	0.00137245
CREB3L2	0.0132215	0.0122316	0.00144189		IKBKE	0.0114751	0.0131979	0.00151466
ABL1	0.013196	0.0135731	0.00163213		PRSS1	0.0114381	0.0110712	0.00138604
FLI1	0.0131257	0.0128386	0.00163591		PRKCI	0.0114187	0.0106698	0.00132459
TFE3	0.0131	0.0143676	0.00168065		HNF1A	0.0114004	0.0124091	0.00144436
MEN1	0.0130995	0.0133423	0.00154081		FGFR1	0.0113678	0.011826	0.00139504
MERTK	0.0128992	0.0135714	0.00162721		DAXX	0.0113473	0.0113911	0.0013116
SMAD3	0.0127793	0.0138788	0.00165862		MYD88	0.0112794	0.0112701	0.0010936
PAX5	0.0127727	0.0138086	0.00165085		ERG	0.0111609	0.0111176	0.00141008
PRDM1	0.0127419	0.0132173	0.00166573		CDC73	0.0109996	0.0106918	0.00138387
IL7R	0.0126852	0.0124239	0.00178087		HSP90AA1	0.0109986	0.0107362	0.00134474
NF2	0.0126551	0.0118516	0.00144206		BARD1	0.0109927	0.0112084	0.00138167
CBL	0.0124092	0.0107813	0.00135634		NUP93	0.0109848	0.0117216	0.00133558
KLHL6	0.0123758	0.013408	0.00175825		MEN1	0.0109813	0.0106253	0.00133104
ETV5	0.0123439	0.0118467	0.00150371		RXRA	0.0109444	0.0117755	0.00136994
FLCN	0.0121648	0.0134989	0.0016989		ZNF750	0.0109063	0.0108492	0.00122366
SMAD2	0.012002	0.0116339	0.00152659		PTPN11	0.010842	0.0108795	0.00135585
MAP2K1	0.0119499	0.0103825	0.00139624		SYK	0.0108074	0.0104454	0.00126884
RUNX1	0.011938	0.0115461	0.00157341		HRAS	0.010779	0.0111561	0.00125654
AKT2	0.011927	0.0110503	0.00139997		MRE11A	0.0107587	0.0116185	0.00141234
DAXX	0.0118982	0.0103675	0.00141841		FUBP1	0.010704	0.0101544	0.00119105
IRF4	0.0118101	0.011071	0.00146624		GNA13	0.0105692	0.011117	0.00117834
PAK3	0.0117773	0.0121251	0.00151731		SMAD3	0.0105015	0.0110362	0.00133922
BCL6	0.0117555	0.0117787	0.00147269		PIK3R2	0.0103277	0.00957891	0.00128452
EWSR1	0.011755	0.0112202	0.00137129		MYB	0.0102592	0.0108738	0.00141529
NKX2-1	0.0116759	0.0120489	0.00148636		SDHA	0.0100694	0.0100234	0.00134152
CHEK2	0.0116484	0.0120312	0.0015455		EWSR1	0.00999959	0.00874507	0.00117926
HSP90AA1	0.0116204	0.0119784	0.00158824		VHL	0.00977721	0.0101661	0.0010277
RHOA	0.0116163	0.0124219	0.00159918		NR4A3	0.00975215	0.0102614	0.00130332
FOXO1	0.0115074	0.0125199	0.00141229		ARAF	0.00970381	0.0104417	0.001335
NRAS	0.0115035	0.0106189	0.00136347		RAF1	0.00968516	0.00907661	0.00117342
CDC73	0.0114864	0.0113134	0.00150044		IRF4	0.00965458	0.0100696	0.0012927
VEGFA	0.0111378	0.0115392	0.00134462		TOP1	0.00962176	0.0113344	0.00137786
EZH2	0.0109266	0.0106038	0.00134916		TFE3	0.00957751	0.00921246	0.00119086
GATA2	0.0108875	0.0111483	0.00149435		TGFBR1	0.00957317	0.00925011	0.00115671
INHBA	0.0108229	0.0105644	0.00170388		FLI1	0.00952665	0.00934374	0.001321
IKBKE	0.0108119	0.0116619	0.00155389		MYC	0.00951521	0.00880788	0.00104418
FANCC	0.0107267	0.0108392	0.00126594		FYN	0.00942151	0.00949072	0.00134555
MITF	0.0107219	0.00992908	0.00136461		NF2	0.00942003	0.00825226	0.00118134
CYP17A1	0.010595	0.0106728	0.00127683		RHOA	0.00921908	0.00907538	0.00113273
FGF12	0.0105922	0.0106191	0.00154074		FOXO1	0.00917959	0.00879657	0.00109435
MAP2K2	0.0105216	0.00998711	0.00131889		FGF23	0.00917317	0.00943275	0.00133332
CREB3L1	0.0104928	0.0101756	0.0014138		ETV1	0.009164	0.00999724	0.00122165
RAD54L	0.0103034	0.00944174	0.00136035		MITF	0.00896811	0.00929141	0.00130993
PTPN11	0.0101948	0.00928606	0.0013259		GNAQ	0.00896587	0.0093483	0.00115865
FUS	0.0101824	0.01045	0.00140873		GNA11	0.00895933	0.00918318	0.00116771
LYN	0.010154	0.00951635	0.00124158		LYN	0.00889651	0.00856684	0.00120068
FANCL	0.0101134	0.00941964	0.00126256		IRF2	0.00878198	0.0091408	0.00121164
ETV6	0.0101013	0.010209	0.0013336		IRS2	0.00877981	0.00738109	0.00107757
SYK	0.0100534	0.00940092	0.00135466		AKT3	0.00877654	0.00841674	0.00113232
TOP1	0.0100508	0.00937054	0.0013256		ETV5	0.00876517	0.00948101	0.00128063
IRF2	0.00995318	0.00983341	0.00131648		LCK	0.00870883	0.00822576	0.00114235
ARAF	0.00979267	0.00892104	0.00130024		FGF14	0.00854577	0.00856847	0.00121059
MYB	0.00975215	0.0107856	0.0014989		FH	0.00844503	0.00843369	0.00126618
RECQL	0.00974884	0.00954091	0.00133455		FLCN	0.00837747	0.00782797	0.00112444
SPOP	0.00973393	0.0093612	0.0010269		QKI	0.00835912	0.00831844	0.00119922
BMPR1A	0.00972145	0.0105576	0.00147201		FGF12	0.00834413	0.00722372	0.00100819
RARA	0.00970574	0.00859792	0.00128666		MYCN	0.00825449	0.00831991	0.00118549
GATA4	0.00967746	0.00958567	0.00153829		GATA2	0.00813864	0.00870025	0.00125408
LCK	0.0095995	0.00954986	0.00133316		CREB3L2	0.0079889	0.00823896	0.00120095
SUFU	0.0093998	0.00962631	0.00136684		RAD54L	0.00795112	0.00695877	0.00109116
QKI	0.009242	0.0103636	0.00135844		REL	0.00794064	0.00821413	0.00113617
NFKBIA	0.00922483	0.00948871	0.00127216		XIAP	0.00787199	0.00819857	0.00121752
SS18	0.00920692	0.00860753	0.0011714		TIPARP	0.00783469	0.00857449	0.00113779
GSK3B	0.00914373	0.00952566	0.00123844		FGF6	0.00780556	0.00678057	0.00112676
RAF1	0.00913033	0.00950013	0.00138573		CDKN1A	0.00779277	0.00763029	0.000999344
TMPRSS2	0.00910159	0.00972964	0.00132034		MPL	0.00779087	0.00719504	0.00107075
ZNF703	0.00904734	0.00910645	0.00124405		RARA	0.00775833	0.00777883	0.00114978
GNAQ	0.00904528	0.00871426	0.00116849		SMARCB1	0.00772063	0.00802121	0.00107381
FYN	0.00896293	0.00899615	0.00129338		MUTYH	0.00768209	0.00684898	0.00105503
FGF14	0.0089405	0.0102205	0.00148451		TMPRSS2	0.0075985	0.00694375	0.00108758
TNFAIP3	0.00891802	0.00898526	0.00135148		U2AF1	0.00757372	0.00719171	0.00112978
AKT3	0.00889479	0.00834112	0.00132756		CDK8	0.00755832	0.00806473	0.00116798
FH	0.00876774	0.00948511	0.00143445		NFIB	0.00754122	0.00801377	0.00110467
CDKN1B	0.00875427	0.0101502	0.00142099		FANCC	0.0074273	0.00687453	0.00102733
MPL	0.00871332	0.00897325	0.00122949		FANCG	0.00738497	0.00832469	0.00122767
PARP3	0.00859605	0.00911068	0.0011839		CDKN1B	0.00738029	0.00655206	0.00119183
SMARCB1	0.00859429	0.00860634	0.00131796		RECQL	0.00736344	0.00734699	0.00105664
CDK8	0.00855707	0.00844913	0.00120848		BCL2	0.00734962	0.00670176	0.000815715
HRAS	0.00855582	0.00825609	0.0010389		FRS2	0.00727287	0.00772576	0.00120383
GNA11	0.00849625	0.00785428	0.00114843		CYP17A1	0.00724462	0.00688332	0.00103307
IDH2	0.00849509	0.00730654	0.00100056		CSF1	0.00720977	0.00799871	0.00110517
FOXL2	0.00846854	0.00855252	0.00130242		GATA1	0.00713548	0.00765739	0.00119877
TIPARP	0.00844607	0.00857741	0.00121888		HSD3B1	0.00701085	0.00663451	0.00107245
RAD52	0.00839882	0.00789386	0.00110695		FUS	0.00694515	0.00714791	0.00111084
SMARCD1	0.00837412	0.00885054	0.00131274		AKT2	0.00694267	0.00638031	0.00105791
WISP3	0.00835688	0.00875386	0.00136037		CHEK1	0.00692008	0.00743762	0.0012205
CHEK1	0.0083344	0.00871977	0.00131972		ERRFI1	0.00691673	0.00682479	0.00105415
PRKAR1A	0.00816208	0.00856926	0.00115907		PARP3	0.00686632	0.00665921	0.00105076
CD79B	0.00815293	0.00817457	0.00127458		YES1	0.00683355	0.00670444	0.00102249
FANCG	0.00814416	0.00734961	0.00115867		SOX10	0.00683175	0.00718409	0.00105897
YES1	0.00805261	0.0071102	0.00107717		IDH2	0.00679962	0.00781365	0.00101614
MYC	0.00803856	0.00869487	0.00121636		PDCD1	0.00679326	0.00728186	0.00115049
MDM4	0.00797862	0.00857647	0.00121215		PARP2	0.0067777	0.00647954	0.00103316
PRSS8	0.00796605	0.00825817	0.00118818		FGF10	0.00668801	0.00745385	0.00116152
REL	0.00793903	0.00697785	0.0011837		BMPR1A	0.00652367	0.00686872	0.00100461
GATA1	0.00776548	0.00701307	0.00113062		CXCR4	0.00633747	0.00637554	0.00108995
PTK6	0.00771041	0.00807107	0.00110761		CCND1	0.0063089	0.00606887	0.000894915
MDM2	0.00769662	0.00764336	0.00117925		MDM2	0.00630222	0.0058927	0.00100393
SOX10	0.00767168	0.0077529	0.00116184		TNFRSF14	0.00625275	0.00662939	0.000878174
MUTYH	0.0075455	0.00737611	0.00120093		FAS	0.00616597	0.0061633	0.000894839
U2AF1	0.00753622	0.00835621	0.00132363		GATA6	0.00612128	0.00552395	0.000914897
CRBN	0.0074947	0.00902752	0.00140653		PDK1	0.00610847	0.00686851	0.00112993
PARP2	0.00749214	0.00714307	0.00111402		GSK3B	0.00601245	0.0061604	0.000986175
RAD51B	0.0074835	0.00757555	0.00122239		SRC	0.00588491	0.00664781	0.00113102
FGF23	0.00745865	0.00731148	0.00124333		CBFB	0.00582465	0.00655241	0.00127235
CCNE1	0.00745036	0.00805544	0.0013332		SMARCD1	0.00572999	0.00616413	0.00103795
ERRFI1	0.00744974	0.00706356	0.00123263		CD79B	0.00569335	0.00623169	0.0009122
HSD3B1	0.0073813	0.0066503	0.00123233		MAP2K2	0.00565477	0.00455867	0.000718003
CSF1	0.00730499	0.00767297	0.00128189		WISP3	0.00559892	0.00573708	0.000987417
NFIB	0.00724494	0.0076323	0.00123999		PRKAR1A	0.00558993	0.00612224	0.000978845
PDCD1	0.00723908	0.00809716	0.0012771		CREB3L1	0.00557896	0.00637532	0.00105583
GNA13	0.00719431	0.00762809	0.00108411		RAC1	0.00555584	0.00568858	0.000893619
CBFB	0.00717078	0.00715077	0.000955449		NFKBIA	0.00550725	0.00544741	0.000878602
MYCN	0.00715572	0.00858683	0.00146462		CCNE1	0.00546331	0.00598219	0.000982488
RAD51D	0.00712386	0.00721734	0.00123246		CCND2	0.00545947	0.00516754	0.000898036
FGF3	0.00708426	0.00739941	0.00128031		PRKACA	0.00543397	0.00483133	0.000887863
CXCR4	0.00695412	0.00778203	0.00134168		ETV4	0.00528416	0.00498891	0.000841401
FRS2	0.00682167	0.00787338	0.00126855		BCL2L11	0.00523488	0.00520713	0.000952232
PDGFB	0.0067184	0.00657686	0.00116562		FANCE	0.00523226	0.00574861	0.000964403
CCND3	0.0067136	0.00743116	0.00116332		MDM4	0.0051896	0.0042937	0.000870107
FGF6	0.00668405	0.0066355	0.00122264		SOCS1	0.00515989	0.00454058	0.000656396
FAS	0.0066388	0.00588468	0.00106809		SOX2	0.00510558	0.00522351	0.00095122
FANCE	0.00660102	0.00624977	0.00102316		XRCC2	0.00506041	0.00527961	0.000952761
FGF10	0.00659036	0.0056915	0.00114602		RAD51C	0.00505907	0.0054371	0.000994606
FGF19	0.00645676	0.00704141	0.00119055		SS18	0.00503306	0.00550219	0.00109239
CDKN1A	0.00643665	0.00612703	0.00102891		JUN	0.00499575	0.00481227	0.000999244
CDK6	0.00640208	0.00598366	0.000995284		FAM46C	0.00491077	0.00507848	0.000836782
EPCAM	0.00619662	0.00666043	0.00105998		RAD51B	0.00485329	0.00483099	0.000847171
SOX2	0.00604446	0.00655393	0.00116663		SUFU	0.00485209	0.00525125	0.00091207
FGF4	0.00600497	0.00689201	0.00127464		CCND3	0.0048497	0.00484615	0.000866794
XIAP	0.00593143	0.00607538	0.00108051		BTG1	0.00467448	0.00429718	0.000656583
NPM1	0.00583534	0.00613928	0.00110185		CRBN	0.00461215	0.00554081	0.00100343
RAD51C	0.0058103	0.00624449	0.00105669		PDGFB	0.00459313	0.00485325	0.00086502
CEBPA	0.00579247	0.00547086	0.000946057		CDK6	0.00458845	0.00500747	0.000922481
AURKA	0.00578915	0.00672506	0.00128052		AURKA	0.00458768	0.00473038	0.000935359
PRKACA	0.00578655	0.00562747	0.00104772		GATA4	0.00450246	0.00469457	0.000930282
MYD88	0.00571252	0.0056361	0.000938546		CDK4	0.00449143	0.00429787	0.000785241
ARFRP1	0.00565859	0.00575727	0.00102194		FANCL	0.00447961	0.00463544	0.000863485
CCND1	0.00564519	0.00548209	0.000998425		FANCF	0.00447565	0.00411895	0.000866546
FANCF	0.0056255	0.00644835	0.00112599		MCL1	0.00445391	0.00473688	0.000778364
PDK1	0.00559827	0.00576624	0.00101468		CD79A	0.0043573	0.00380356	0.000812624
CD79A	0.0055835	0.00644602	0.00116755		NKX2-1	0.00433021	0.00476084	0.000914684
ETV4	0.00557178	0.00594328	0.00112779		CRKL	0.00428833	0.00454451	0.000855441
IGF2	0.00555262	0.00518838	0.00095194		RAD52	0.00417736	0.00363533	0.000713927
H3F3A	0.00554769	0.0057398	0.000966312		MYCL	0.00412825	0.00469311	0.000834058
MYCL	0.00545066	0.0051939	0.000966679		NPM1	0.00400075	0.00359923	0.000644678
GID4	0.0053604	0.00481217	0.000820447		SSX1	0.00398085	0.0036349	0.000735082
FAM46C	0.00523453	0.0044907	0.00100615		FGF3	0.00397084	0.00344201	0.00070498
MCL1	0.00494848	0.00419202	0.000969967		AURKB	0.00381786	0.00453473	0.000865472
CDK4	0.00489193	0.00487445	0.000966718		FOXL2	0.00377652	0.00440614	0.000949585
FEV	0.00483138	0.00517591	0.00113789		IGF2	0.00373635	0.00384669	0.000771057
SSX1	0.00482076	0.00545853	0.00115245		PTK6	0.00367736	0.00347508	0.000746719
JUN	0.00479495	0.00449483	0.000965513		RAD51	0.00366889	0.00390647	0.000785994
AURKB	0.00469825	0.00516583	0.000958717		ATF1	0.00353067	0.00329068	0.000722181
RAC1	0.00466732	0.00503585	0.000977003		CD274	0.00345539	0.00387279	0.000739614
PARK2	0.00456558	0.00464476	0.000954901		EPCAM	0.00327513	0.00294604	0.000726978
BCL2L11	0.00456446	0.00506806	0.00102086		ZNF703	0.00323553	0.00356651	0.000783946
BTG1	0.00441244	0.00435268	0.000866125		VEGFA	0.00322066	0.0033256	0.000738245
SOCS1	0.00418664	0.00473392	0.000982083		RAD51D	0.00321613	0.00336287	0.000718982
SDHB	0.00414666	0.00382219	0.000849652		BCL2L1	0.00321088	0.0036638	0.000803869
SDHD	0.0041425	0.00381443	0.000702211		ARFRP1	0.00314493	0.00306007	0.000710429
LMO1	0.00406323	0.00376751	0.000825711		FGF19	0.00305237	0.00297014	0.000699748
CCND2	0.0039079	0.00405082	0.000983648		SDHB	0.00302857	0.00368758	0.000786718
XRCC2	0.0039072	0.00379626	0.00102381		PRSS8	0.00298487	0.00327952	0.000826816
RAD51	0.00389361	0.00378544	0.000791795		PDCD1LG2	0.00289541	0.00278233	0.00063246
CRKL	0.00386953	0.00430862	0.000859147		BCL2L2	0.0025354	0.00222488	0.000694317
PDCD1LG2	0.00352145	0.00408861	0.00084464		H3F3A	0.00253331	0.00267861	0.000641424
ATF1	0.00334472	0.00304517	0.00077967		FGF4	0.00229782	0.00232688	0.00070839
TNFRSF14	0.00322957	0.00288034	0.000790636		LMO1	0.00220847	0.00195505	0.000584116
SDHC	0.00304812	0.00289718	0.000727921		SDHC	0.00204284	0.00187579	0.000544616
CDKN2B	0.00297041	0.00231446	0.000571723		GID4	0.00202998	0.00199513	0.000517368
BCL2	0.00260431	0.00242612	0.000796038		CDKN2C	0.00197201	0.00185988	0.000416445
CD274	0.00231424	0.00253024	0.00062011		SDHD	0.00179872	0.00208707	0.000600437
BCL2L1	0.0021959	0.00192709	0.000564899		CEBPA	0.0017199	0.00167945	0.000448359
CDKN2C	0.00205139	0.00164984	0.000535883		FEV	0.001717	0.00169898	0.000629912
BCL2L2	0.00203945	0.00224082	0.000654168		CDKN2B	0.00130554	0.00110651	0.000333761

## Sheet: Cases and subtypes
23 tumor sites in ICD-10	CN_11948		CN_Cancer Subtypes/94	U.S._18584		U.S._Cancer Subtypes/66
Lip oral cavity and pharynx _C00-C14	196	75	Nasopharyngeal Carcinoma	808	56	Nasopharyngeal Carcinoma
		94	Head and Neck Squamous Cell Carcinoma		648	Head and Neck Squamous Cell Carcinoma
		27	Head and Neck Carcinoma Other		104	Adenoid Cystic Carcinoma
Esophagus_C15	945	12	Esophageal Adenocarcinoma	407	87	Esophageal Adenocarcinoma
		914	Esophageal Squamous Cell Carcinoma		320	Esophageal Squamous Cell Carcinoma
		5	Esophageal Adenosquamous Carcinoma
		3	Esophageal Neuroendocrine Tumor
		11	Esophageal Carcinoma Other
Stomach_C16	998	850	Stomach Adenocarcinoma	662	497	Stomach Adenocarcinoma
		123	Intestinal and Diffuse Stomach Adenocarcinoma		152	Intestinal and Diffuse Stomach Adenocarcinoma
		9	Stomach Neuroendocrine Tumor		13	Signet Ring Cell Carcinoma of the Stomach
		16	Stomach Carcinoma Other
Colon, Rectum, and Anus_C18-C21	1554	1541	Colorectal Adenocarcinoma	1216	1216	Colorectal Adenocarcinoma
		8	Colorectal Neuroendocrine Tumor
		5	Colorectal Carcinoma Other
Liver _C22	1582	1535	Hepatocellular Carcinoma	842	611	Hepatocellular Carcinoma
		47	Hepatocellular Carcinoma plus Intrahepatic Cholangiocarcinoma		231	Hepatocellular Adenoma
Gallbladder and Cholangiocarcinoma_C23-C24	1105	859	Cholangiocarcinoma	123	91	Cholangiocarcinoma
		240	Gallbladder Carcinoma		32	Gallbladder Carcinoma
		6	Gallbladder Neuroendocrine Tumor
Pancreas_C25	542	461	Pancreatic Adenocarcinoma	840	700	Pancreatic Adenocarcinoma
		44	Pancreatic Neuroendocrine Tumor		117	Pancreatic Neuroendocrine Tumor
		37	Pancreatic Cancer Other		23	Pancreatic Cancer Other
Traches, Bronchus and Lung_C33-C34	2269	1572	Lung Adenocarcinoma	1439	799	Lung Adenocarcinoma
		392	Lung Squamous Cell Carcinoma		484	Lung Squamous Cell Carcinoma
		220	Small Cell Lung Cancer		156	Small Cell Lung Cancer
		85	Non Small Cell Lung Cancer Other
Thymus_C37	33	33	Thymic Carcinoma	132	132	Thymic Carcinoma
Bone_C40-C41	199	30	Ewing Sarcoma	211	211	Ewing Sarcoma
		22	Chondroblastic Osteosarcoma
		122	Osteosarcoma
		25	Bone Sarcoma Other
Melanoma of Skin_C43	59	27	Cutaneous Melanoma	861	618	Cutaneous Melanoma
		32	Melanoma Other		243	Melanoma Other
Connective and Soft Tissue_C47+C49	555	13	Angiosarcoma	394	36	Angiosarcoma
		63	Liposarcoma		48	Liposarcoma
		40	Leiomyosarcoma		91	Leiomyosarcoma
		15	Nerve Sheath Tumor		23	Nerve Sheath Tumor
		17	Myxofibrosarcoma		25	Myxofibrosarcoma
		3	Rhabdoid Cancer		69	Rhabdoid Cancer
		44	Rhabdomyosarcoma		43	Rhabdomyosarcoma
		36	Synovial Sarcoma		10	Synovial Sarcoma
		70	Undifferentiated Pleomorphic Sarcoma/Malignant Fibrous Histiocytoma/Spindle Cell Sarcoma		49	Undifferentiated Pleomorphic Sarcoma/Malignant Fibrous Histiocytoma/Spindle Cell Sarcoma
		7	Alveolar Soft Part Sarcoma
		6	Clear Cell Sarcoma
		2	Dermatofibrosarcoma Protuberans
		8	Epithelioid Hemangioendothelioma
		8	Epithelioid Sarcoma
		2	Extraskeletal Myxoid Chondrosarcoma
		18	Fibroblastic Myofibroblastic Tumor
		13	Fibromatosis
		36	Fibrosarcoma
		62	Gastrointestinal Stromal Tumor
		1	Inflammatory Myofibroblastic Tumor
		7	Low grade Fibromyxoid Sarcoma
		8	Malignant Small Cell Tumor
		9	Solitary Fibrous Tumor
		8	Unclassified Sarcoma
		10	Undifferentiated Sarcoma
		49	Soft Tissue Sarcoma Other
Breast_C50	323	305	Breast Invasive Carcinoma	1673	1661	Breast Invasive Carcinoma
		18	Breast Carcinoma Other		12	Adenoid Cystic Breast Cancer
Cervix uteri_C53	104	76	Cervical Squamous Cell Carcinoma	275	234	Cervical Squamous Cell Carcinoma
		24	Endometrial Adenocarcinoma		41	Endocervical Adenocarcinoma
		4	Cervical Carcinoma Other
Corpus uteri_C54-C55	61	49	Uterine Endometrioid Carcinoma	580	390	Uterine Endometrioid Carcinoma
		6	Uterine Serous Carcinoma		106	Uterine Serous Carcinoma
		2	Uterine Clear Cell Carcinoma		16	Uterine Clear Cell Carcinoma
		4	Uterine Corpus Carcinoma Other		68	Uterine Corpus Carcinoma Other
Ovary_C56	261	216	Serous Ovarian Cancer	409	409	Serous Ovarian Cancer
		12	Clear Cell Ovarian Cancer
		11	Ovarian Adenocarcinoma
		9	Mucinous Ovarian Cancer
		5	Endometrioid Ovarian Cancer
		4	Ovarian Granulosa Cell Tumor
		4	Ovarian Carcinoma Other
Prostate_C61	65	65	Prostate Adenocarcinoma	1526	1445	Prostate Adenocarcinoma
					29	Prostate Neuroendocrine Carcinoma
					52	Prostate Cancer Other
Kidney and Renal Pelvis_C64-C65	318	5	Chromophobe Renal Cell Carcinoma	1129	146	Chromophobe Renal Cell Carcinoma
		17	Papillary Renal Cell Carcinoma		274	Papillary Renal Cell Carcinoma
		243	Renal Clear Cell Carcinoma		472	Renal Clear Cell Carcinoma
		53	Renal Cell Carcinoma Other		237	Renal Cell Carcinoma Other
Bladder_C66-C67	199	163	Bladder Urothelial Carcinoma	588	556	Bladder Urothelial Carcinoma
		36	Urothelial Carcinoma Other		32	Urothelial Carcinoma Other
Brain and Nervous System_C70-C72	286	112	Astrocytoma	1478	87	Astrocytoma
		19	Oligoastrocytoma		7	Oligoastrocytoma
		53	Oligodendroglioma		1	Oligodendroglioma
		102	Glioblastoma		838	Glioblastoma
					265	Neuroblastoma
					280	Medulloblastoma
Thyroid_C73	82	71	Papillary Throid Carcinoma	483	483	Papillary Thyroid Cancer
		2	Follicular Thyroid Carcinoma
		4	Medullary Thyroid Carcinoma
		5	Thyroid Carcinoma Other
Non-Hodgkin lymphoma_C82-C85; C96	131	31	Diffuse Large B-Cell Lymphoma	1332	1260	Diffuse Large B-Cell Lymphoma
		100	Natural killer/T cell lymphoma		30	B-Cell Lymphoma Other
					42	Cutaneous T-cell Lymphoma
Leukeamia_C91-C95	81	81	Myelogenous Leukaemia	1176	321	Myelogenous Leukaemia
					70	Acute Lymphoblastic Leukemia
					3	T-Cell Acute Lymphoid Leukemia
					26	B-Cell Acute Lymphoid Leukemia
					40	B-Lymphoblastic Leukemia/Lymphoma
					716	Chronic Lymphocytic Leukemia/Small Lymphocytic Lymphoma
	11948	11948		18584	18584

## Sheet: 23 mutation profiles
ICD-10	CaseNo	23 Tumor Sites		C00-C14			C15			C16			C17			C18-C21			C22			C23-C24			C25			C33-C34			C37			C40-C41			C43			C47+C49			C50			C53			C54-C55
C00-C14	196	Lip oral cavity and pharynx		Gene	#		Gene	#		Gene	#		Gene	#		Gene	#		Gene	#		Gene	#		Gene	#		Gene	#		Gene	#		Gene	#		Gene	#		Gene	#		Gene	#		Gene	#		Gene
C15	945	Esophagus		TP53	47		TP53	819		TP53	586		KRAS	34		TP53	1060		TP53	839		TP53	603		KRAS	428		TP53	1366		TP53	5		TP53	39		BRAF	12		TP53	109		TP53	165		PIK3CA	33		PTEN
C16	998	Stomach		KMT2D	18		NOTCH1	195		LRP1B	186		TP53	31		APC	1022		TERT	462		KRAS	284		TP53	379		EGFR	978		BAP1	3		ATRX	18		TERT	9		KIT	56		PIK3CA	120		KMT2D	20		PIK3CA
C18-C21	1554	Colon, Rectum, and Anus		TERT	15		KMT2D	164		ARID1A	158		APC	27		KRAS	703		CTNNB1	288		ARID1A	180		CDKN2A	118		LRP1B	438		ARID1A	3		TERT	13		NRAS	8		ATRX	47		GATA3	47		KMT2C	16		TP53
C22	1582	Liver and intrahepatic bile ducts		EP300	14		LRP1B	125		CDH1	140		SMAD4	14		PIK3CA	287		LRP1B	218		SMAD4	144		SMAD4	115		RB1	283		TET2	3		H3F3A	12		MET	6		TERT	29		KMT2C	42		TERT	14		ARID1A
C23-C24	1105	Gallbladder and Cholangiocarcinoma		NOTCH1	14		FAT1	123		FAT4	130		ARID2	12		SMAD4	283		AXIN1	193		TERT	120		ARID1A	64		KMT2D	222		CDKN2A	3		RB1	12		NF1	6		NF1	28		PTEN	25		STK11	13		PIK3R1
C25	542	Pancreas		BAP1	12		PIK3CA	98		KMT2D	96		ARID1A	11		LRP1B	278		RB1	184		CDKN2A	108		LRP1B	38		KRAS	218		CYLD	3		PTEN	7		PTEN	5		LRP1B	26		MAP3K1	22		FBXW7	12		KRAS
C33-C34	2269	Traches, Bronchus and Lung		LRP1B	12		ZNF750	91		PIK3CA	96		CTNNB1	9		FAT4	274		ARID1A	175		LRP1B	106		RNF43	33		RBM10	205		SETD2	3		STAG2	7		BRCA2	4		PTEN	24		AKT1	18		LRP1B	11		KMT2D
C37	33	Thymus		PIK3CA	12		CDKN2A	86		KMT2C	91		LRP1B	9		FBXW7	264		TSC2	153		KMT2C	88		KMT2D	26		CDKN2A	169		KMT2D	3		KMT2C	6		FAT4	4		PIK3CA	23		CDH1	16		EP300	10		LRP1B
C40-C41	199	Bone		SPEN	11		EP300	73		PREX2	76		CDKN2A	8		TCF7L2	223		KMT2C	144		PIK3CA	87		TGFBR2	25		FAT4	169		KMT2A	2		COL1A1	6		KIT	4		RB1	19		FAT4	16		TP53	10		PPP2R1A
C43	59	Melanoma of Skin		NFKBIA	11		NFE2L2	63		APC	74		MAP2K1	6		KMT2C	200		KMT2D	140		KMT2D	86		ATM	23		FAT1	166		SMARCA4	2		ARID1A	6		LRP1B	4		CTNNB1	18		ARID1A	15		ATRX	9		SMARCA4
C47+C49	555	Connective and Soft Tissue		CDKN2A	10		CREBBP	61		TGFBR2	73		PIK3R1	5		ATM	173		ARID2	129		ARID2	85		MEN1	22		KMT2C	163		ATM	2		LRP1B	6		ARID1A	3		NF2	15		LRP1B	15		KRAS	7		CHD4
C50	323	Breast		CREBBP	9		KMT2C	61		RNF43	69		PIK3CA	5		ARID1A	170		PREX2	129		PBRM1	78		KDM6A	21		PIK3CA	155		MYC	2		DOT1L	5		ERBB4	3		ARID1A	15		MAP2K4	15		NOTCH1	7		CTCF
C53	104	Cervix uteri		CYLD	9		FAT4	59		PRKDC	67		PTEN	5		SOX9	169		PRKDC	123		BAP1	72		FAT4	20		SMARCA4	140		DOT1L	2		IDH1	5		FLT4	3		KMT2D	15		NF1	14		NSD1	7		CTNNB1
C54-C55	61	Corpus uteri		ATM	8		FBXW7	54		ERBB3	66		KMT2C	5		KMT2D	164		FAT1	113		RBM10	72		SMARCA4	17		KEAP1	137		NSD1	2		ERBB3	5		GNA11	3		NOTCH1	13		PIK3R1	14		ARID1A	6		FGFR2
C56	261	Ovary		POLE	8		RB1	54		ACVR2A	57		TERT	5		ACVR2A	159		NF1	111		NF1	63		CTNNB1	17		PRKDC	130		FBXW7	2		KMT2D	5		GRIN2A	3		KMT2A	12		SPEN	14		ATM	6		NSD1
C61	65	Prostate		PRKDC	8		NOTCH3	54		NRG1	53		TGFBR2	5		RNF43	146		ATM	105		ATM	60		STK11	17		NOTCH1	126		KIT	2		CIC	4		PIK3CG	3		NOTCH3	12		TBX3	14		EPHA5	6		ARID1B
C64-C65	318	Kidney and Renal Pelvis		NSD1	8		NOTCH2	51		RHOA	53		KMT2D	5		PRKDC	141		FAT4	105		STK11	57		RB1	16		GRIN2A	116		EPHB1	2		CREBBP	4		SF3B1	3		TSC2	12		SF3B1	13		FAT1	6		FBXW7
C66-C67	199	Bladder		FAT1	8		PREX2	41		ATM	52		PTCH1	4		FAT1	139		KEAP1	98		APC	52		PIK3CA	15		ARID1A	113		ARID1B	2		BCOR	4		SNCAIP	3		KRAS	12		ALK	12		FAT4	6		MTOR
C70-C72	286	Brain and Nervous System		NOTCH3	7		PRKDC	41		ERBB4	52		NF1	4		AMER1	132		APC	94		FBXW7	51		TGFBR1	15		APC	110		KMT2C	2		GNAS	4		STAG2	3		CHD2	11		ERBB2	12		KMT2A	6		NF1
C73	82	Thyroid		PREX2	7		PTCH1	40		SMAD4	52		TGFBR1	4		PREX2	123		NCOR1	94		RNF43	50		ACVR2A	15		NF1	107		FAT1	2		KMT2A	3		TP53	3		KMT2C	11		ESR1	12		TAF1	6		PRKDC
C82-C86; C96	131	Non-Hodgkin lymphoma		KMT2A	7		SPEN	38		EPHA5	51		ACVR1B	4		TGFBR2	121		NOTCH3	94		ERBB3	47		BRAF	15		STK11	107		PLCG2	2		NOTCH2	3		ALK	2		SETD2	11		PRKDC	12		APC	5		SETD2
C91-C95	81	Leukeamia		ARID1A	7		ASXL1	35		SMARCA4	50		ACVR2A	4		NOTCH3	120		SETD2	87		BRAF	46		ARID2	15		CREBBP	104		FAT4	2		IRF4	3		ARID2	2		MED12	11		BCOR	11		BCORL1	5		FAT4
	11948			BRCA2	7		GRIN2A	35		NF1	50		EPHA3	4		NF1	119		ATR	84		SMARCA4	45		KMT2C	14		EPHA5	104		COL1A1	2		IDH2	3		ATRX	2		ATM	10		BRCA2	11		CDH1	5		KMT2A
				ALK	6		KDM6A	35		ERBB2	48		RNF43	4		BRCA2	117		CREBBP	83		FAT4	44		FAT1	14		PREX2	101		SOCS1	1		PIK3CG	3		BAP1	2		NRAS	10		CREBBP	11		ERBB3	5		POLE
				BCOR	6		ERBB4	34		KRAS	47		KAT6A	4		BRAF	116		EPHA3	83		TGFBR2	43		APC	14		ERBB2	100		TAF1	1		GRIN2A	3		BMPR1A	2		CREBBP	10		ERBB3	11		POLE	5		ABL2
				DOT1L	6		BRCA2	33		ARID1B	47		ERBB2	4		EPHA5	116		SMARCA4	82		ERBB2	42		BAP1	13		SETD2	97		EP300	1		CDKN2A	3		CREB3L1	2		COL1A1	10		NOTCH4	11		PRKDC	5		AKT1
				ERBB4	6		NSD1	31		ARID2	47		BRAF	4		FLT4	116		ALK	81		ARID1B	42		TSC2	13		ATM	94		NRG1	1		MTOR	3		DDR1	2		ERBB4	10		ASXL1	10		PTEN	5		ARID2
				FANCA	6		NF1	31		GRM3	46		FAT4	4		SMARCA4	116		JAK1	81		IDH1	41		PREX2	13		ERBB4	94		FAS	1		GRM3	3		EPHA7	2		FAT1	10		ATM	10		BAP1	4		ATR
				KEAP1	6		ROS1	31		CIC	45		ATM	3		CREBBP	115		KDR	81		KDM6A	40		ACVR1B	13		PTEN	94		GID4	1		EGFR	3		FAT1	2		PRKDC	10		CDKN2A	10		BRCA1	4		BRCA2
				MEN1	6		KEAP1	30		NOTCH3	44		ALK	3		NCOR1	110		KMT2A	81		RB1	40		FLT4	12		NOTCH3	93		ALK	1		EPHB1	3		FGF3	2		CIC	9		KMT2D	10		BRD4	4		EP300
				PBRM1	6		RUNX1T1	30		PBRM1	44		NOTCH2	3		SPEN	109		IGF1R	77		PREX2	39		ATRX	12		EPHA3	92		CDH1	1		APC	3		FLT3	2		FLT4	8		NOTCH2	10		CDK12	4		ERBB3
				ATR	6		ATR	29		CTNNB1	43		BAP1	3		CHD4	107		PTCH1	77		BRCA2	36		MAP2K4	12		TERT	92		LYN	1		RANBP2	3		FOXP1	2		PTCH1	8		ATR	9		CIC	4		KDR
				TET2	6		ATRX	27		NTRK3	42		WHSC1	3		CTNNB1	107		CARD11	76		SF3B1	35		KMT2A	11		MED12	88		NOTCH1	1		SETD2	3		GABRA6	2		MTOR	8		KDM5C	9		ETV6	4		KMT2C
				KDM6A	6		EPHA7	27		ROS1	42		SMAD3	3		ERBB4	107		ERBB4	76		ERBB4	35		ERBB4	11		NTRK3	88		POLD1	1		NCOR1	3		GATA6	2		IGF1R	8		NCOR1	9		FLT1	4		NTRK1
				FAT4	6		KDR	27		CREBBP	40		PAX5	3		POLE	107		NOTCH2	76		KEAP1	34		NTRK3	11		ARID2	87		NOTCH2	1		HGF	2		GNAQ	2		EPHA5	8		NOTCH3	9		GNA13	4		RB1
				ASXL1	5		GRM3	26		EPHA3	38		TAF1	3		GRIN2A	106		FLT4	75		PRKDC	33		BRCA2	11		HGF	86		SSX1	1		SMARCB1	2		GRM3	2		ATR	8		SETD2	9		KDM6A	4		SPEN
				BLM	5		BAP1	26		EPHA7	38		IGF1R	3		KMT2A	106		MTOR	75		CTNNB1	32		PRKDC	11		ROS1	85		C11orf30	1		ALK	2		HRAS	2		BCORL1	8		TAF1	9		MED12	4		TFE3
				C11orf30	5		APC	25		FAT1	38		TYK2	3		ARID1B	105		POLE	75		ATR	32		DAXX	10		CTNNB1	82		CHD4	1		PMS2	2		IL7R	2		FAT4	8		CDK12	8		NFE2L2	4		ACVR2A
				CARD11	5		EPHA5	25		AR	37		MSH6	3		PBRM1	105		ROS1	75		FAT1	32		NOTCH1	9		ALK	81		PIK3C2B	1		PDGFB	2		KEL	2		KDM5A	8		CIC	8		PIK3C2B	4		AMER1
				FLT1	5		POLE	25		KMT2A	37		GPR124	3		ASXL1	104		SPEN	75		CIC	31		CHD4	9		ATR	81		ABL2	1		NOTCH3	2		KMT2D	2		HGF	7		COL1A1	8		PIK3R1	4		AR
				HSP90AA1	5		TET2	25		NOTCH1	37		RAD50	3		MTOR	101		PBRM1	74		PTEN	30		TBX3	9		PIK3CG	80		MET	1		AXIN1	2		KRAS	2		IRS2	7		CTCF	8		ROS1	4		ATM
				KIT	5		CHEK2	24		ALK	36		SOX9	3		CARD11	101		TSC1	74		SPEN	30		SMAD3	9		BRAF	79		STAT4	1		AXIN2	2		NOTCH4	2		PDGFRA	7		MED12	8		SMARCA4	4		BCOR
				RAD54L	5		MTOR	24		BCOR	36		ERBB4	3		NOTCH1	101		NOTCH1	72		TGFBR1	30		NF1	9		NFE2L2	79		WHSC1	1		FLT4	2		PDGFRB	2		NOTCH2	7		NF2	8		SPEN	4		CIC
				SMARCA4	5		NCOR1	24		FBXW7	36		ERBB3	3		CIC	99		PTEN	71		GNAS	30		RET	9		RUNX1T1	79		AXIN1	1		FLT3	2		POLE	2		SPEN	7		NSD1	8		TET2	4		DICER1
				TGFBR2	5		PBRM1	24		RANBP2	36		ARID1B	3		ERBB3	99		ATRX	70		CREBBP	29		TERT	9		GRM3	78		FANCD2	1		FLT1	2		PREX2	2		NSD1	7		TSC2	8		TET3	4		EGFR
				FANCE	5		ARID1A	23		POLE	35		ATR	3		NRG1	99		BRCA2	70		ACVR1B	29		RBM10	9		EP300	74		HRAS	1		PDGFRB	2		RAC1	2		ARID1B	7		BRCA1	7		TSC2	4		C11orf30
				HNF1A	5		KMT2A	23		RAD50	35		FAT1	3		ATRX	98		RANBP2	70		AXIN1	28		ARID1B	9		FLT4	74		MDM2	1		TBX3	2		RBM10	2		BRAF	7		EPHB1	7		GPR124	3		EPHA5
				TSC2	5		RANBP2	22		RUNX1T1	35		TET2	3		EP300	97		EP300	69		ATRX	27		RANBP2	9		ATRX	73		FLT4	1		PIK3R1	2		SYK	2		FLT1	6		FAT1	7		CDKN2A	3		ESR1
				GRM3	5		CARD11	21		TAF1	34		DDR2	3		PTCH1	96		NTRK3	67		ACVR2A	27		SETD2	9		NOTCH4	73		CAMTA1	1		SMAD2	2		TEK	2		PDGFRB	6		FGFR4	7		CHD4	3		FANCA
				AKT1	4		CHD2	21		EPHB1	33		RANBP2	3		SETD2	96		RPTOR	67		ROS1	27		CARD11	8		BRCA2	72		LCK	1		PIK3CA	2		TET3	2		TBX3	6		FLT1	7		CREBBP	3		FLT3
				ARID2	4		DICER1	21		BRCA2	33		MITF	3		ERBB2	95		CAMTA1	66		CHD4	26		NOTCH4	8		TET2	72		PIK3R1	1		AMER1	2		ABL1	1		PIK3CG	6		KDR	7		CTCF	3		GATA6
				CREB3L1	4		PTEN	21		SOX9	33		GNAS	3		ALK	95		KAT6A	66		POLE	26		CIC	8		POLE	71		KDR	1		PTCH1	2		ABL2	1		PIK3R1	6		RB1	7		CTNNB1	3		IKBKE
				CREB3L2	4		TGFBR2	21		TSC2	33		INHBA	3		TSC2	94		PIK3CG	66		EP300	25		TET3	8		RANBP2	71		PBRM1	1		NF2	2		ACVR1B	1		FGFR4	6		SMARCA4	7		DOT1L	3		KDM6A
				CYP17A1	4		ALK	20		CARD11	32		MED12	3		PRSS1	92		ARID1B	65		NSD1	25		PRSS1	8		TET1	70		ERBB4	1		TSC1	2		GPR124	1		BRD4	6		TET1	7		EPHA7	3		LZTR1
				EPHB1	4		BRCA1	20		PTEN	32		CDK12	3		NOTCH2	91		EPHA5	65		EPHA5	25		NCOA2	8		FLT1	68		ERBB3	1		NF1	2		AMER1	1		PREX2	6		CARD11	6		ERBB2	3		MAP3K1
				FLT3	4		PIK3CG	20		MED12	32		RB1	3		AXIN2	91		RUNX1T1	65		KMT2A	24		BCOR	8		SPEN	68		ERBB2	1		TEK	2		APC	1		EPHA7	6		GRIN2A	6		ERBB4	3		MED12
				FLT4	4		TET1	20		NCOR1	32		KMT2A	2		EPHA7	90		SF3B1	65		GRIN2A	24		POLD1	8		ARID1B	67		PARP1	1		CDKN2C	2		ARFRP1	1		ROS1	6		IGF1R	6		FANCA	3		MYC
				IKZF1	4		ARID1B	19		PIK3R1	32		SMARCA4	2		PIK3R1	89		CDKN2A	64		NOTCH3	23		PBRM1	8		EPHB1	67		PTEN	1		WT1	2		ASXL1	1		EPHB1	6		KDM6A	6		FGFR3	3		NOTCH3
				MERTK	4		ARID2	19		GRIN2A	31		SMARCB1	2		PTEN	89		CSF1R	64		MTOR	23		PALB2	8		KMT2A	66		CIC	1		ETV1	2		ATR	1		GLI1	6		KMT2A	6		JAK1	3		PMS2
				MTOR	4		ATM	19		SPEN	31		NRG1	2		ATR	88		INPP4B	64		TAF1	23		MED12	8		SMAD4	66		ATRX	1		BCL6	2		AURKB	1		BRCA2	6		NR4A3	6		JAK3	3		STAG2
				RET	4		CAMTA1	19		MTOR	30		MLH1	2		PIK3CG	88		GRIN2A	63		NOTCH1	22		FOXO1	7		PDGFRA	65		SOX2	1		SYK	2		AXL	1		APC	6		NRG1	6		KAT6A	3		TAF1
				GPR124	4		NCOA2	19		ASXL1	30		PMS2	2		PLCG2	86		NCOA2	63		ASXL1	22		NOTCH3	7		RET	64		REL	1		BRD4	2		BARD1	1		ARID2	6		POLE	6		KDM5C	3		TEK
				NBN	4		NOTCH4	19		FLT4	30		NOTCH3	2		ROS1	86		STAT3	63		SETD2	22		PARP1	7		AMER1	62		WISP3	1		MSH2	2		BCORL1	1		RANBP2	6		PTCH1	6		KEAP1	3		GPR124
				NRG1	4		MAP3K13	18		NCOA2	30		CTCF	2		MAP3K1	82		CIC	61		JAK2	22		PTEN	7		GLI1	61		DICER1	1		EP300	2		BRCA1	1		IKZF1	6		ROS1	6		MAP3K13	3		APC
				WHSC1	4		CHD4	18		CAMTA1	29		IRF2	2		ARID2	82		KIT	61		RANBP2	22		LZTR1	7		NOTCH2	60		STK11	1		PREX2	2		BTK	1		CARD11	5		RUNX1T1	6		MET	3		ASXL1
				SDHA	4		DOT1L	18		TGFBR1	29		AXIN1	2		EPHA3	82		RICTOR	61		COL1A1	21		MTOR	7		EPHA7	59		ZNF217	1		EPHA7	2		CAMTA1	1		CHD4	5		SMAD4	6		NCOA2	3		BLM
				PTEN	4		HGF	18		EP300	28		FLT1	2		KAT6A	82		TET1	61		FGFR2	21		EP300	7		TBX3	59		CDC73	1		SF3B1	2		CBL	1		ABL1	5		TERT	6		PDGFRA	3		BRD4
				CIC	4		PIK3R1	18		PIK3CG	28		SMAD2	2		DICER1	81		BCR	60		BCORL1	21		NSD1	7		ABL2	58		NF1	1		POLE	2		CDK12	1		HNF1A	5		ACVR1B	5		RANBP2	3		CARD11
				KDM5C	4		TSC2	18		DOT1L	28		CIC	2		TERT	81		FANCD2	60		NCOR1	21		FBXW7	7		KDR	58		RET	1		ROS1	2		CDK8	1		RPTOR	5		ARID1B	5		RB1	3		CDC73
				CBFB	4		TYK2	18		NSD1	27		MAP2K2	2		COL1A1	80		NSD1	60		AR	21		SF3B1	7		CARD11	57		PAX5	1		NTRK2	2		CHD4	1		KEL	5		ARID2	5		SUFU	3		CDKN2A
				SETD2	4		EPHB1	17		PTCH1	27		LZTR1	2		POLD1	79		PDGFRA	60		AMER1	21		KIT	7		KEL	56		BCORL1	1		ZNF703	2		COL1A1	1		TMPRSS2	5		ATRX	5		U2AF1	3		CHEK1
				NCOR1	4		CIC	17		IRS2	27		TET3	2		RANBP2	79		FLT1	59		EPHA7	20		RAD50	7		PIK3C2B	55		SPEN	1		ASXL1	2		CREBBP	1		LZTR1	5		BCORL1	5		WT1	3		DOT1L
				RB1	4		CUL3	17		ATRX	26		SUFU	2		RICTOR	79		DNMT3A	57		FANCA	20		ERBB3	7		CHD2	54		ETV5	1		JAK3	2		CTNNB1	1		TET3	5		BRD4	5		ZNF750	3		EPHA3
				EPHA7	3		EPHA3	17		WHSC1	26		GRIN2A	2		BCOR	77		EPHA7	57		CAMTA1	20		DDR1	7		MET	54		DNMT3A	1		BRCA2	2		CXCR4	1		GRIN2A	5		CBFB	5		ABL1	2		EPHA7
				ERBB2	3		ETV1	17		GPR124	26		GRM3	2		CAMTA1	77		CHD4	56		DNMT3A	20		ATR	7		CAMTA1	53		LRP1B	1		DNMT3A	2		DICER1	1		CDKN2A	5		DAXX	5		ACVR2A	2		ERBB2
				ESR1	3		FANCA	17		BRAF	25		PPP2R1A	2		EPHB1	77		JAK3	56		CHD2	19		TET2	7		KDM5C	53		CREBBP	1		BTK	2		DOT1L	1		GRM3	5		DDR2	5		AKT1	2		ERRFI1
				GNA11	3		RICTOR	17		BAP1	25		PARP2	2		KDR	77		MAP3K1	56		NRAS	19		NCOR1	7		CIC	52		TNFAIP3	1		FAT4	2		EGFR	1		BCR	5		FGF14	5		ALK	2		FAT1
				GNAS	3		SMARCA4	17		CHD4	25		FGFR2	2		SMAD2	75		POLD1	56		NFE2L2	19		NRG1	6		BCOR	51		KDM6A	1		KDM5A	2		C11orf30	1		EGFR	5		FGFR1	5		AMER1	2		GATA3
				GRIN2A	3		TAF1	17		GLI1	25		BRD4	2		FANCA	74		BAP1	55		EPHA3	19		MLH1	6		BRCA1	51		KRAS	1		MED12	2		EPCAM	1		SS18	5		FLT4	5		ARID1B	2		GLI1
				KDR	3		IL7R	16		HGF	25		TOP1	2		NTRK3	74		COL1A1	55		EPHB1	19		AR	6		PDGFRB	51		RANBP2	1		IKZF1	2		EPHA3	1		MAP3K1	5		JAK2	5		ASXL1	2		GRIN2A
				MET	3		ABL2	16		KDM6A	25		RUNX1T1	2		RAD50	74		EGFR	55		MAP2K4	19		FLT1	6		TSC2	51		QKI	1		ATM	1		ERBB3	1		POLE	5		KEL	5		ATR	2		GSK3B
				PARP1	3		CDK12	16		MAP2K4	25		BRIP1	2		TET1	74		CHD2	54		MED12	19		AMER1	6		FBXW7	50		NFKBIA	1		MLH1	1		ESR1	1		MUTYH	5		MSH6	5		AURKB	2		IGF1R
				PTCH1	3		RET	16		PLCG2	25		CDH1	2		TET3	74		DOT1L	54		U2AF1	19		NRAS	6		FLT3	50		VEGFA	1		BCL2	1		FANCC	1		MRE11A	5		NOTCH1	5		BARD1	2		INPP4B
				STK11	3		BRD4	15		BCORL1	24		DAXX	2		BCORL1	73		KDM6A	54		NRG1	19		TSHR	6		GPR124	50		ESR1	1		MYC	1		FGF6	1		TET2	5		NTRK2	5		BCL2L11	2		IRS2
				MLH1	3		GLI1	15		CTNNA1	23		MEN1	2		MSH6	73		NFE2L2	54		GATA6	19		TEK	6		NCOA2	50		BTG1	1		FOXP1	1		FGFR2	1		BTK	5		PALB2	5		BRCA2	2		ITK
				NOTCH4	3		KAT6A	15		IKZF1	23		CXCR4	2		MED12	72		HNF1A	53		PTCH1	18		SRC	6		NRG1	50		CSF1R	1		FLCN	1		FOXL2	1		SMARCA4	4		PBRM1	5		CARD11	2		KAT6A
				CHD4	3		PIK3C2B	15		NOTCH2	23		EPHA5	2		NOTCH4	72		MED12	52		MSH2	18		COL1A1	6		IRS2	49		BTK	1		PDGFRA	1		FUBP1	1		NRG1	4		PIK3C2B	5		CBL	2		KDM5C
				RXRA	3		POLD1	15		ATR	23		MAP3K1	2		RET	72		NTRK2	52		KAT6A	18		EGFR	6		NCOR1	49		GNA13	1		CHD2	1		FUS	1		ALK	4		PIK3CD	5		DDR1	2		LYN
				ABL2	3		EGFR	14		BRD4	23		ROS1	2		RBM10	71		ACVR2A	51		DOT1L	18		EPHA5	6		KIT	48		EGFR	1		NOTCH1	1		FYN	1		MYB	4		PRSS8	5		DICER1	2		MITF
				TBX3	3		CTCF	14		CDKN2A	23		MET	2		FLT1	70		ERBB2	51		ALK	18		GPR124	6		TET3	48		PPP2R1A	1		NOTCH4	1		GATA4	1		AR	4		RAD50	5		EPHA3	2		MRE11A
				SMAD4	3		CYLD	14		HNF1A	23		STAT4	2		NSD1	70		HGF	51		RICTOR	18		BRCA1	6		KDM5A	47		PARP2	1		CTCF	1		GLI1	1		CYP17A1	4		RICTOR	5		EPHB1	2		NCOR1
				TCF7L2	3		JAK3	14		INHBA	23		EPHB1	2		DOT1L	69		PIK3CA	51		LZTR1	18		JAK1	6		KDM6A	47		NCOR1	1		MYD88	1		GNAS	1		ABL2	4		STAG2	5		ERG	2		NOTCH4
				NRAS	3		NRG1	14		LZTR1	23		PRKAR1A	2		GRM3	69		TAF1	51		TSC2	18		DDR2	6		MTOR	47		FGFR1	1		CHD4	1		INPP4B	1		KDR	4		STAT4	5		ETV1	2		WHSC1
				TSC1	3		PALB2	14		MAP3K13	23		FANCF	2		TET2	69		DICER1	50		CDK12	18		GNAS	6		PBRM1	47		TFE3	1		ABL1	1		JUN	1		SMAD3	4		TEK	5		FANCC	2		PREX2
				TEK	3		STAG2	14		MRE11A	23		PBRM1	2		TSHR	69		FGFR2	50		FLT3	17		IRS2	5		DNMT3A	46		FGF14	1		RXRA	1		KAT6A	1		AMER1	4		AKT3	4		FANCD2	2		QKI
				NFE2L2	3		TERT	14		RET	23		DICER1	2		JAK1	68		GNAS	50		TBX3	17		NOTCH2	5		NSD1	46		CBFB	1		BAP1	1		KDM5A	1		CDKN2C	4		APC	4		FANCL	2		RAD50
				WT1	3		TSC1	14		RPTOR	23		AURKA	2		RPTOR	68		IKZF1	50		KDR	17		CTCF	5		FANCA	45		MED12	1		RICTOR	1		KDM6A	1		TET1	4		AR	4		FLT3	2		RANBP2
				SMO	3		PDGFRA	13		SNCAIP	23		ZNF217	2		BCR	67		KDM5A	49		RUNX1T1	17		IKBKE	5		ITK	45		CDK12	1		HNF1A	1		KMT2C	1		CEBPA	4		BLM	4		GATA4	2		RBM10
				FGFR2	3		AR	13		FLT1	22		BRCA1	2		GPR124	67		LZTR1	49		GPR124	17		ABL2	5		SF3B1	45		RB1	1		CAMTA1	1		LYN	1		FGFR1	4		CDC73	4		GLI1	2		REL
				ACVR2A	3		FLT1	13		AXIN2	22		JAK1	2		IRS2	67		PIK3R1	49		DICER1	17		AXIN1	5		STAG2	45					RPTOR	1		MAP2K2	1		TFE3	4		CHD2	4		GRM3	2		ROS1
				NCOA2	3		FLT4	13		CDK12	22		JAK2	2		KDM5A	67		TEK	49		PIK3CG	17		AXIN2	5		IGF1R	44					SMAD3	1		MED12	1		MSH2	4		DNMT3A	4		INPP4B	2		RUNX1T1
				EPHA3	3		GPR124	13		CHD2	22		PLCG2	2		MLH1	67		TET3	49		NOTCH4	16		PDGFRB	5		KAT6A	44					TMPRSS2	1		MEN1	1		TAF1	4		EP300	4		JAK2	2		SF3B1
				FBXW7	3		IRS2	13		GABRA6	22		PRKDC	2		NCOA2	67		BCORL1	48		FLT4	16		PIK3CD	5		NTRK1	44					SDHA	1		MRE11A	1		TYK2	4		EPHA3	4		KIT	2		SMAD2
				SF3B1	3		LZTR1	13		PDGFRA	22		BCORL1	2		AR	66		EPHB1	48		RPTOR	16		STAG2	5		IL7R	42					PARP1	1		MYCL	1		MEN1	4		FANCC	4		KLHL6	2		SMARCD1
				HRAS	3		PMS2	13		PIK3R2	22		SETD2	2		LZTR1	66		ERBB3	48		KEL	16		SPEN	5		ESR1	41					PIK3CD	1		NF2	1		BCOR	4		FLT3	4		MST1R	2		SPOP
				KAT6A	3		ZNF217	13		TET1	22		ESR1	2		SMAD3	66		MET	48		STAG2	16		GRM3	5		IKZF1	41					RECQL	1		NOTCH1	1		SF3B1	4		FOXP1	4		MTOR	2		SS18
				ZNF703	3		AXIN1	12		RB1	21		NCOR1	2		ACVR1B	65		NRG1	48		BCOR	16		SMO	5		INHBA	41					PAK3	1		NR4A3	1		POLD1	4		GATA4	4		MYCN	2		TERT
				DICER1	3		BCR	12		AXIN1	21		HGF	1		DNMT3A	65		PIK3C2B	48		HGF	16		PARP2	5		PTCH1	41					CDK6	1		NSD1	1		MPL	4		GRM3	4		NBN	2		TET1
				DDR2	3		DAXX	12		AXL	21		DOT1L	1		GLI1	65		XPO1	48		IRS2	16		FGFR1	5		TAF1	41					HSP90AA1	1		WHSC1	1		FANCD2	4		IKZF1	4		NCOR1	2		TSC2
				DNMT3A	3		DDR2	12		GNAS	21		SPOP	1		GNAS	65		BRD4	47		CARD11	16		RUNX1T1	5		TSHR	41					TET3	1		NTRK3	1		CHEK2	4		IRF2	4		NF1	2		ABL1
				APC	3		DNMT3A	12		KDM5A	21		MYB	1		IGF1R	65		BRIP1	47		PDGFRB	16		IGF1R	5		AR	40					FANCL	1		NUP93	1		PBRM1	4		ITK	4		NF2	2		AKT3
				KRAS	3		FANCC	12		MAP3K1	21		FOXO1	1		WHSC1	65		FLT3	47		NTRK3	16		POLE	5		ASXL1	40					SUFU	1		PALB2	1		NTRK1	4		JAK1	4		NOTCH3	2		ALK
				BCL6	2		INPP4B	12		TBX3	21		CHD2	1		CHD2	63		ITK	47		RET	15		MSH6	5		DDR2	40					RET	1		PAX5	1		ASXL1	4		KRAS	4		NOTCH4	2		ATRX
				BRIP1	2		JAK1	12		TET3	21		AR	1		RUNX1T1	63		MSH6	47		IGF1R	15		MET	5		INPP4B	40					NFE2L2	1		PBRM1	1		DICER1	4		NTRK3	4		NTRK3	2		BCORL1
				CCND1	2		NTRK3	12		BCR	20		CARD11	1		BLM	62		MST1R	47		AXIN2	15		NTRK2	5		CYLD	39					PAX5	1		PDGFRA	1		JAK1	4		PIK3CB	4		PARP1	2		BCR
				CCND3	2		PIK3R2	12		FANCD2	20		ARAF	1		TAF1	62		PLCG2	47		EGFR	15		ASXL1	5		JAK2	39					CREB3L2	1		PDK1	1		PLCG2	4		PIK3CG	4		PBRM1	2		BMPR1A
				FGFR1	2		SETD2	12		IGF1R	20		NOTCH1	1		TBX3	62		RET	47		KDM5C	15		AXL	5		BCORL1	38					SPEN	1		PIK3CA	1		KEAP1	4		PRDM1	4		PDGFRB	2		BTK
				GATA2	2		SMAD4	12		JAK3	20		SNCAIP	1		TYK2	62		SDHA	47		JAK1	15		PLCG2	5		CUL3	38					ETV6	1		PIK3CB	1		GNA13	4		PREX2	4		PIK3R2	2		CAMTA1
				IGF1R	2		TGFBR1	12		KAT6A	20		NOTCH4	1		AXL	61		STAG2	47		JAK3	15		U2AF1	5		DICER1	38					ETV5	1		PIK3R1	1		BARD1	4		RAD54L	4		REL	2		CCND1
				IKBKE	2		RPTOR	11		NOTCH4	20		CHD4	1		SF3B1	61		WHSC1	47		INHBA	15		ALK	4		POLD1	38					CDKN1A	1		PLCG2	1		CDK12	4		RANBP2	4		RHOA	2		CD79A
				JAK1	2		BRAF	11		POLD1	20		PIK3C2B	1		TSC1	60		BCOR	46		CTCF	14		PMS2	4		WT1	38					TET1	1		PRDM1	1		FOXP1	3		RNF43	4		RICTOR	2		CDK4
				KDM5A	2		COL1A1	11		TEK	20		RXRA	1		KDM5C	59		BRAF	46		TET1	14		GABRA6	4		BCR	37					TSC2	1		PRSS1	1		DOT1L	3		RUNX1	4		RXRA	2		CDKN1B
				MAP3K1	2		CREB3L1	11		BLM	20		ABL2	1		BRCA1	59		MERTK	46		CDH1	14		MYCN	4		CSF1R	37					EWSR1	1		PTCH1	1		ARAF	3		SRC	4		SETD2	2		CHD2
				MSH2	2		ERBB3	11		KDR	20		AXIN2	1		PDGFRA	59		PIK3CB	46		RAD50	14		PIK3CG	4		CDK12	36					SMO	1		RAD51B	1		SNCAIP	3		TYK2	4		STAG2	2		CRBN
				NOTCH2	2		KDM5C	11		SMO	19		MDM2	1		FANCD2	58		BLM	45		MST1R	14		SDHA	4		JAK3	36					CD79B	1		RAD54L	1		NOTCH4	3		ZNF217	4		STAT3	2		CREBBP
				NTRK3	2		KRAS	11		STK11	19		HNF1A	1		KEL	58		FANCA	45		PRKCI	14		RAD54L	4		TGFBR2	36					SMARCD1	1		RANBP2	1		PIK3C2B	3		ABL1	3		TBX3	2		CSF1R
				PARP2	2		MET	11		AMER1	19		FLT4	1		MRE11A	58		C11orf30	44		BRCA1	14		MAP2K1	4		COL1A1	35					RAC1	1		RECQL	1		WHSC1	3		ABL2	3		TEK	2		CYLD
				PIK3CB	2		MLH1	11		DDR2	19		CAMTA1	1		ZNF217	58		FGFR4	44		PIK3C2B	14		GRIN2A	4		DOT1L	35					FGFR3	1		RET	1		IRF4	3		AXIN1	3		TYK2	2		DDR2
				ROS1	2		NF2	11		ESR1	19		FLT3	1		ESR1	57		PRDM1	44		GRM3	14		CREBBP	4		GATA3	35					TOP1	1		ROS1	1		AXIN2	3		AXIN2	3		ZNF703	2		EPHB1
				RPTOR	2		PARP1	11		FGFR1	19		PDGFRB	1		PIK3C2B	57		AXL	43		TYK2	14		TET1	4		MAP3K1	35					FGFR1	1		RPTOR	1		CAMTA1	3		BRIP1	3		AKT2	1		ERBB4
				SOX10	2		PDGFRB	11		FLI1	19		PIK3CG	1		EGFR	56		BRCA1	43		MSH6	14		KDM5C	4		TYK2	35					GSK3B	1		SDHB	1		SDHA	3		CAMTA1	3		AKT3	1		FANCD2
				ZNF217	2		PIK3CB	11		FOXP1	19		KDR	1		BRD4	55		FGFR1	43		KIT	14		FGF14	4		BRD4	34					FGF14	1		SETD2	1		PARP1	3		CDKN1B	3		ARAF	1		FGFR1
				AXIN1	2		RAD50	11		NTRK1	19		RHOA	1		FGFR1	55		NTRK1	43		ITK	14		FGF12	4		BRIP1	34					TAF1	1		SMARCA4	1		PIK3CD	3		CHD4	3		ARID2	1		FH
				MST1R	2		SRC	11		RICTOR	19		REL	1		FGFR2	55		SYK	43		FLT1	13		BLM	4		ERBB3	34					FH	1		SMARCD1	1		TEK	3		CTNNA1	3		ATF1	1		FLT1
				NUP93	2		TBX3	11		TET2	19		AMER1	1		FGFR4	55		GABRA6	42		MAP2K1	13		EPHB1	4		GABRA6	34					IGF2	1		SPEN	1		ETV6	3		DOT1L	3		AXIN1	1		FLT4
				PIK3C2B	2		TEK	11		WT1	19		PAK3	1		INPP4B	55		PDGFRB	42		MAP3K1	13		ERBB2	4		PIK3R2	34					IGF1R	1		SSX1	1		CDKN1B	3		EGFR	3		AXIN2	1		FOXO1
				SMARCB1	2		XPO1	10		NR4A3	18		NF2	1		AXIN1	54		RAD50	42		AXL	13		PRKACA	4		WHSC1	34					CDH1	1		SUFU	1		TNFAIP3	3		EPHA5	3		AXL	1		FYN
				PMS2	2		AMER1	10		ERG	18		NRAS	1		HGF	53		SNCAIP	42		MLH1	13		GATA3	4		CHD4	33					PRDM1	1		TAF1	1		BCL6	3		ERBB4	3		BCOR	1		GABRA6
				IRS2	2		AXIN2	10		JAK1	18		CDC73	1		C11orf30	53		AKT2	41		ABL1	13		JAK3	4		PRSS1	33					NCOA2	1		TET2	1		SYK	3		FANCA	3		BRAF	1		GATA4
				CHD2	2		BARD1	10		NBN	18		RET	1		FLCN	53		AXIN2	41		PIK3R1	13		DNMT3A	4		RPTOR	33					DAXX	1		TFE3	1		NUP93	3		FBXW7	3		BRIP1	1		GID4
				ABL1	2		BCL6	10		PIK3CD	18		TSHR	1		JAK3	53		CDK12	41		TET3	13		CSF1R	4		BTK	32					MEN1	1		TGFBR1	1		EWSR1	3		GATA6	3		BTK	1		GNAQ
				RICTOR	2		BCOR	10		PPP2R1A	18		TEK	1		MAP2K4	53		HSP90AA1	41		NTRK1	13		BARD1	4		NTRK2	32					NSD1	1		TGFBR2	1		RAC1	3		HGF	3		CAMTA1	1		GNAS
				MDM2	2		BCORL1	10		TYK2	18		NFE2L2	1		MAP3K13	53		PIK3CD	41		MAP3K13	13		SMARCB1	3		PIK3CB	32					EPHA5	1		TNFAIP3	1		PARP3	3		IRF4	3		CDK4	1		HSP90AA1
				CAMTA1	2		BLM	10		ACVR1B	17		CREB3L2	1		MST1R	53		STAT4	41		FOXP1	12		FOXP1	3		ETV1	31					FBXW7	1		TSC2	1		AURKB	3		JAK3	3		CDK6	1		IDH2
				PIK3R1	2		CDH1	10		DICER1	17		ETV6	1		NBN	53		FBXW7	40		NOTCH2	12		DOT1L	3		FGFR1	31					MAP3K1	1		TSHR	1		KDM5C	3		LCK	3		CDK8	1		IKZF1
				PIK3R2	2		FANCD2	10		ETV1	17		ETV5	1		TEK	53		FLI1	40		SRC	12		CHD2	3		PLCG2	31					MET	1		TYK2	1		RAF1	3		MAP2K1	3		CHD2	1		INHBA
				CTNNA1	2		FGFR3	10		KDM5C	17		ETV1	1		PALB2	52		ZNF217	40		BCR	12		SNCAIP	3		PMS2	31					STAT3	1		VEGFA	1		PRSS1	3		MDM2	3		COL1A1	1		JAK1
				RHOA	2		JAK2	10		PALB2	17		CREBBP	1		BRIP1	52		FUBP1	39		MET	12		PIK3C2B	3		BARD1	30					FANCD2	1					TGFBR1	3		MET	3		CRBN	1		JAK2
				KMT2C	2		MED12	10		PIK3C2B	17		MTOR	1		FLT3	52		GLI1	39		ABL2	12		WHSC1	3		GATA4	30					GPR124	1					EP300	3		MTOR	3		CREB3L2	1		KEL
				NF2	2		MERTK	10		ZNF217	17		TNFAIP3	1		IKZF1	52		PTPN11	39		BRIP1	12		RICTOR	3		GATA6	30					KIT	1					FH	3		MYB	3		CSF1R	1		KLHL6
				CDC73	2		MSH6	10		COL1A1	16		TSC2	1		MSH2	52		AMER1	38		IDH2	11		HNF1A	3		MSH6	30					CCND3	1					ACVR2A	3		NCOA2	3		CTNNA1	1		MAP2K1
				ETV6	2		MST1R	10		BRCA1	16		BCL6	1		NUP93	52		FLCN	38		NCOA2	11		CAMTA1	3		FGFR4	29					RNF43	1					DAXX	3		NKX2-1	3		CXCR4	1		MAP2K4
				SYK	2		NTRK2	10		CSF1R	16		QKI	1		NRAS	51		FUS	38		INPP4B	11		PIK3R1	3		LZTR1	29					SOX9	1					FRS2	3		NTRK1	3		CYLD	1		MAP3K13
				RAC1	2		PLCG2	10		FANCA	16		SMO	1		BARD1	51		KDM5C	38		POLD1	11		CTNNA1	3		MST1R	29					MST1R	1					FBXW7	3		NUP93	3		CYP17A1	1		MET
				EGFR	2		STK11	10		IRF2	16		IL7R	1		NTRK1	51		PARP1	38		SOX9	11		TCF7L2	3		PALB2	29					ERBB2	1					BLM	3		PARP1	3		DDR2	1		MPL
				PPP2R1A	2		ACVR1B	9		ITK	16		BCR	1		PIK3R2	51		PPP2R1A	38		DDR1	11		PTCH1	3		TGFBR1	29					ATR	1					C11orf30	3		PIK3R2	3		DNMT3A	1		MSH2
				RAF1	2		AXL	9		KEL	16		EGFR	1		XPO1	51		TBX3	38		TET2	11		NF2	3		HNF1A	28					FANCE	1					STAT3	3		RET	3		EGFR	1		MSH6
				FGFR3	2		CSF1R	9		PMS2	16		FEV	1		KIT	50		TYK2	38		PDGFRA	11		HSP90AA1	3		KLHL6	28					AKT3	1					FANCC	3		SMAD3	3		EZH2	1		MUTYH
				RBM10	2		CTNNB1	9		CTCF	16		FGFR4	1		PAX5	49		VEGFA	38		ARAF	11		SDHB	3		PIK3R1	28					WISP3	1					HRAS	3		SOX9	3		FANCE	1		NF2
				GSK3B	2		ERBB2	9		ETV5	16		FGFR1	1		PIK3CD	49		ASXL1	37		IKBKE	11		ETV6	3		SDHA	28					AURKA	1					GPR124	3		STAT3	3		FGF10	1		NOTCH1
				NR4A3	2		ETV6	9		INPP4B	16		RBM10	1		RB1	49		CBL	37		WHSC1	11		CDKN1B	3		TEK	28					PRKCI	1					FANCA	3		TET3	3		FGF3	1		NOTCH2
				EZH2	2		FOXP1	9		TSHR	16		RUNX1	1		DDR2	48		FOXP1	37		SMAD3	11		ETV1	3		TSC1	28					FAT1	1					SOX10	3		TGFBR2	3		FGF4	1		NR4A3
				PRDM1	2		GATA2	9		RBM10	15		FGF10	1		PDGFRB	48		MAP3K13	37		TSC1	11		NUP93	3		BLM	27					JAK1	1					SOX9	3		TSC1	3		FGFR2	1		NRAS
				INPP4B	2		GATA6	9		JAK2	15		CBL	1		ETV1	47		MITF	37		TNFAIP3	11		IL7R	3		JAK1	27					JAK2	1					MST1R	3		WT1	3		FGFR4	1		NRG1
				EPHA5	2		HSP90AA1	9		MERTK	15		MSH2	1		AKT1	47		MRE11A	37		NTRK2	11		PTK6	3		ABL1	26					AXL	1					ERBB3	3		YES1	3		FOXO1	1		NTRK2
				POLD1	2		IGF1R	9		MSH6	15		FH	1		CTCF	47		NOTCH4	37		DDR2	11		AURKB	3		DDR1	26					GATA6	1					NTRK3	3		ACVR2A	2		FOXP1	1		NTRK3
				CHEK2	2		KEL	9		NTRK2	15		IGF2	1		EZH2	47		CDH1	36		TCF7L2	10		FGFR4	3		GATA2	26					GATA4	1					FOXL2	3		GPR124	2		FRS2	1		PBRM1
				LCK	2		MAP3K1	9		PDGFRB	15		PREX2	1		FLI1	47		CTNNA1	36		FGFR4	10		FGFR3	3		MAP2K4	26					KEAP1	1					AURKA	3		AKT2	2		GATA1	1		PDGFRA
				ARID1B	2		MDM4	9		RUNX1	15		EZH2	1		SDHA	46		KRAS	36		MEN1	10		RUNX1	3		MSH2	26					PRKDC	1					ERG	3		AXL	2		GATA6	1		PIK3CB
				GLI1	2		NKX2-1	9		SETD2	15		KLHL6	1		ABL1	46		NBN	36		STAT4	10		MSH2	3		NBN	26					ARID2	1					JAK3	3		BARD1	2		GNAS	1		PIK3CD
				ATRX	2		PRKCI	9		RECQL	15		EPHA7	1		CTNNA1	46		NF2	36		MRE11A	10		IGF2	3		RICTOR	26					PDCD1	1					DDR2	3		BCR	2		GRIN2A	1		PIK3CG
				ERG	2		RBM10	9		TERT	15		BCOR	1		HNF1A	46		NUP93	36		PALB2	10		BRIP1	3		ZNF217	26					MAP3K13	1					DNMT3A	3		CBL	2		HSP90AA1	1		PLCG2
				JAK2	2		RNF43	9		AKT1	14		BLM	1		MET	46		RBM10	36		ESR1	10		PRDM1	3		C11orf30	25					INHBA	1					AKT1	3		CCNE1	2		IDH2	1		POLD1
				AXL	2		SDHA	9		BRIP1	14		POLE	1		ABL2	45		RXRA	36		BTK	10		TYK2	3		CDC73	25					FYN	1					ESR1	3		CD79B	2		IGF2	1		PRDM1
				GATA6	2		SMO	9		BTK	14		C11orf30	1		BMPR1A	45		STK11	36		PIK3CB	10		INPP4B	3		ETV5	25											SMARCB1	2		CREB3L1	2		IKBKE	1		PRKCI
				BCORL1	2		SOX9	9		DNMT3A	14		MPL	1		CDH1	45		BARD1	35		PIK3CD	10		EPHA7	3		FANCD2	25											MLH1	2		CSF1R	2		IRF2	1		PRSS8
				MITF	2		SPOP	9		FUBP1	14		FANCD2	1		CDK12	45		BCL6	35		NUP93	10		FRS2	3		MERTK	25											MYC	2		EPCAM	2		IRS2	1		RAF1
				MED12	2		SUFU	9		MLH1	14		FANCA	1		FOXP1	45		CUL3	35		CYLD	10		C11orf30	3		MRE11A	25											BCL2L1	2		EPHA7	2		JUN	1		RECQL
				CDK12	2		TET3	9		PAX5	14		CCND2	1		JAK2	45		DDR2	35		FLCN	9		ROS1	3		SMO	25											FLCN	2		ERG	2		KDR	1		RPTOR
				ARFRP1	1		ABL1	8		PRDM1	14		MRE11A	1		PPP2R1A	45		GATA3	35		HNF1A	9		FANCC	3		AXL	24											PDGFB	2		ETV1	2		LYN	1		RXRA
				AXIN2	1		CTNNA1	8		RXRA	14		SOX10	1		SMO	45		GRM3	35		NF2	9		FANCA	3		CBL	24											LYN	2		EWSR1	2		MAP3K1	1		SDHD
				BTK	1		DDR1	8		SF3B1	14		MST1R	1		CDC73	44		MLH1	35		ETV1	9		CCND2	3		FYN	24											CTCF	2		FANCD2	2		MDM2	1		SMO
				CCNE1	1		ESR1	8		ARAF	14		TIPARP	1		CUL3	44		PMS2	35		CBL	9		PRKAR1A	3		HSP90AA1	24											IKBKE	2		FANCG	2		MERTK	1		SRC
				CDH1	1		EWSR1	8		MET	13		DDR1	1		PIK3CB	44		SRC	35		EZH2	9		KAT6A	3		IRF4	24											RXRA	2		FANCL	2		MLH1	1		STAT4
				CDK8	1		FGF12	8		FGFR2	13		GLI1	1		SNCAIP	44		ABL2	34		BLM	9		SOX9	3		PAK3	24											BAP1	2		FAS	2		MSH6	1		STK11
				COL1A1	1		FGF23	8		GNA11	13		ATRX	1		KDM6A	43		CREB3L1	34		ERG	9		MST1R	3		PARP1	24											MDM2	2		FEV	2		MUTYH	1		TET2
				EPCAM	1		FGFR1	8		KIT	13		PRKACA	1		FGF12	43		LCK	34		XPO1	9		NTRK1	3		PPP2R1A	24											PIK3R2	2		FGF12	2		MYC	1		TIPARP
				FAM46C	1		GABRA6	8		MST1R	13		AKT3	1		GATA4	43		MSH2	34		MERTK	9		ITK	3		SOX9	24											CTNNA1	2		FGFR2	2		MYD88	1		TOP1
				FGFR4	1		GNAS	8		SMARCB1	13		MAP2K4	1		IL7R	43		ABL1	33		IKZF1	9		DICER1	3		STAT3	24											MAP2K1	2		FGFR3	2		NKX2-1	1		TSHR
				FLCN	1		IKBKE	8		TFE3	13		SOX2	1		PARP1	43		ETV1	33		SNCAIP	9		ERG	3		STAT4	24											PAK3	2		FH	2		NPM1	1		XIAP
				FOXL2	1		IKZF1	8		TSC1	13		ASXL1	1		FUBP1	42		IKBKE	33		SDHA	9		JAK2	3		BAP1	23											HSP90AA1	2		FUBP1	2		NR4A3	1		XPO1
				FUS	1		KDM5A	8		CDKN1B	13		GATA3	1		GABRA6	42		IRF4	33		CUL3	9		GATA6	3		DAXX	23											FANCL	2		FYN	2		NRG1	1		ACVR1B
				IDH2	1		KIT	8		FOXL2	13		GATA1	1		KLHL6	42		IRS2	33		BRD4	9		BCORL1	3		FLI1	23											RET	2		GABRA6	2		WHSC1	1		ARFRP1
				JAK3	1		MAP2K2	8		KEAP1	13		BRCA2	1		NR4A3	42		KLHL6	33		GLI1	9		ESR1	3		HSD3B1	23											TSHR	2		GATA1	2		NTRK2	1		AXIN1
				KLHL6	1		NTRK1	8		MAP2K1	13		FANCG	1		TFE3	42		MYB	33		FUS	9		RARA	3		MYB	23											PAX5	2		GATA2	2		NUP93	1		AXL
				LMO1	1		PARP2	8		ABL2	12		XRCC2	1		ITK	41		BTK	32		KDM5A	9		MAP3K13	3		PRKCI	23											WT1	2		GLI1	2		PAK3	1		BAP1
				LZTR1	1		PPP2R1A	8		AKT3	12		GATA6	1		TGFBR1	41		CDKN1A	32		GABRA6	8		KDM5A	3		U2AF1	23											ETV1	2		H3F3A	2		PDCD1LG2	1		BARD1
				MRE11A	1		PTK6	8		EGFR	12		GATA4	1		BAP1	40		CDKN1B	32		CTNNA1	8		HGF	2		ACVR2A	22											SRC	2		HRAS	2		PDGFB	1		BCL2L11
				MUTYH	1		RUNX1	8		FGF12	12		DNMT3A	1		CYLD	40		FGFR3	32		BCL6	8		MYC	2		CHEK2	22											SMO	2		HSD3B1	2		PDK1	1		BRAF
				MYC	1		STAT4	8		FLCN	12		CYLD	1		ERG	40		MEN1	32		FGFR3	8		PDGFB	2		ERG	22											FAM46C	2		IL7R	2		PIK3CB	1		BRCA1
				MYCL	1		TSHR	8		FOXO1	12		KDM6A	1		FGFR3	40		PALB2	32		FGFR1	8		FLI1	2		FGF10	22											SMARCD1	2		IRS2	2		PIK3CD	1		BRIP1
				PARK2	1		CDC73	7		GATA3	12		AKT2	1		GATA3	40		PRKCI	32		FUBP1	8		CYP17A1	2		FGF12	22											PPP2R1A	2		KAT6A	2		PMS2	1		CBFB
				PDGFRA	1		FAM46C	7		IL7R	12		ERRFI1	1		MITF	40		SS18	32		BARD1	8		ABL1	2		FGF6	22											NBN	2		KEAP1	2		POLD1	1		CBL
				PLCG2	1		FANCL	7		IRF4	12		BTK	1		SRC	40		AKT1	31		SMARCB1	8		RPTOR	2		FUBP1	22											RAD52	2		KLHL6	2		PRDM1	1		WISP3
				RANBP2	1		FGF14	7		MYCN	12		PDCD1	1		TOP1	40		CYLD	31		RXRA	8		PIK3R2	2		PRDM1	22											FGFR3	2		MLH1	2		PREX2	1		CCND3
				SDHB	1		FLI1	7		NKX2-1	12		BARD1	1		DDR1	39		EWSR1	31		PIK3R2	8		KDR	2		RNF43	22											GSK3B	2		MPL	2		PRSS1	1		CDH1
				SRC	1		FOXL2	7		SMAD2	12		KDM5A	1		FUS	39		EZH2	31		PAK3	8		KEL	2		SNCAIP	22											FGF14	2		MRE11A	2		PRSS8	1		CDK8
				WISP3	1		FYN	7		STAT3	12		FYN	1		MEN1	39		JAK2	31		TSHR	8		MAP2K2	2		AXIN1	21											RUNX1T1	2		MST1R	2		PTCH1	1		CDKN1A
				YES1	1		GATA3	7		BARD1	12					RECQL	39		MAP2K4	31		NR4A3	8		TSC1	2		CDH1	21											NR4A3	2		MYCN	2		RAD51	1		CHEK2
				HGF	1		KLHL6	7		PIK3CB	12					STAT3	39		SMAD4	31		MYC	7		FANCL	2		FGFR2	21											TGFBR2	2		NBN	2		RAD54L	1		COL1A1
				SOCS1	1		MEN1	7		SMAD3	12					STAT4	39		TNFAIP3	31		MYCN	7		CDC73	2		NFKBIA	21											BCL2L11	2		NFE2L2	2		RBM10	1		CREB3L2
				FOXP1	1		MRE11A	7		TOP1	12					BCL6	38		ETV5	30		IRF2	7		SUFU	2		NKX2-1	21											KLHL6	2		WHSC1	2		RNF43	1		CRKL
				MYB	1		MYB	7		ABL1	11					CBL	38		IRF2	30		RECQL	7		NFE2L2	2		RUNX1	21											CDH1	2		PARP3	2		RPTOR	1		CSF1
				LYN	1		NUP93	7		EZH2	11					ETV5	38		MUTYH	30		HSP90AA1	7		WT1	2		ARAF	20											PRDM1	2		PAX5	2		RUNX1	1		CTNNA1
				AR	1		PAK3	7		FGF14	11					PAK3	38		NPM1	30		CDKN1B	7		CDKN1A	2		FH	20											NCOA2	2		PDGFRB	2		RUNX1T1	1		DAXX
				SNCAIP	1		PRDM1	7		FGF23	11					PMS2	38		QKI	30		EWSR1	7		TNFAIP3	2		GATA1	20											INPP4B	2		PMS2	2		SDHA	1		ERG
				CTCF	1		PRSS1	7		MAP2K2	11					PRDM1	38		ZNF750	30		SMO	7		QKI	2		MAP3K13	20											CXCR4	2		PPP2R1A	2		SMAD4	1		ETV1
				MYD88	1		RAD54L	7		PARP1	11					RUNX1	38		CHEK2	29		SMARCD1	7		SYK	2		MYC	20											EPHA3	2		PRKCI	2		SOX2	1		ETV4
				PDK1	1		RHOA	7		RAF1	11					CDK8	37		CREB3L2	29		NBN	7		EWSR1	2		PAX5	20											MSH6	2		QKI	2		SPOP	1		ETV5
				IRF2	1		SF3B1	7		SDHA	11					KEAP1	37		CTCF	29		FGF14	7		FGF6	2		PIK3CD	20											STAT4	2		RARA	2		SS18	1		ETV6
				IRF4	1		SNCAIP	7		DDR1	11					FGF14	36		ERG	29		FANCD2	7		FGF3	2		RAD50	20											H3F3A	2		RBM10	2		SYK	1		EWSR1
				CD274	1		WHSC1	7		PAK3	10					CSF1R	36		ERRFI1	29		PRKAR1A	7		BCR	2		RAD54L	20											PDCD1LG2	2		RECQL	2		TCF7L2	1		FANCF
				PDGFRB	1		XIAP	7		AKT2	10					EWSR1	36		MAP2K2	29		FOXL2	7		PPP2R1A	2		XPO1	20											RAD50	2		RHOA	2		TFE3	1		FANCG
				PIK3CG	1		AKT1	6		CYLD	10					NTRK2	36		PARP2	29		AKT3	7		RAD51B	2		AKT3	19											KAT6A	2		RXRA	2		TGFBR1	1		FANCL
				SMAD3	1		AURKA	6		FGFR4	10					RXRA	36		PAX5	29		AKT1	7		FGFR2	2		CREB3L2	19											ERBB2	2		SDHB	2		TGFBR2	1		FAS
				PIK3CD	1		BRIP1	6		KLHL6	10					WT1	36		PRSS1	29		ERRFI1	7		BRD4	2		FLCN	19											ITK	2		SMO	2		TNFAIP3	1		FGF10
				RECQL	1		C11orf30	6		MEN1	10					CXCR4	35		RAD51B	29		TFE3	7		TFE3	2		FOXP1	19											STK11	2		SOX10	2		TOP1	1		FGF12
				MAP2K1	1		CCND1	6		PRSS1	10					IRF2	35		TET2	29		LCK	7		RAD51C	2		MEN1	19											BRCA1	2		SOX2	2		VEGFA	1		FGF23
				MAP2K2	1		CCNE1	6		QKI	10					PRKCI	35		TFE3	29		GATA1	7		PTPN11	2		MITF	19											JAK2	2		SPOP	2		XIAP	1		FGF6
				CUL3	1		CHEK1	6		VEGFA	10					STAG2	35		TMPRSS2	29		FOXO1	6		TAF1	2		MYCN	19											YES1	2		SSX1	2		YES1	1		FGFR3
				TET3	1		FANCF	6		XPO1	10					CHEK2	34		TSHR	29		CYP17A1	6		ARFRP1	2		SMAD2	19											MERTK	2		TET2	2					FGFR4
				SDHD	1		FAS	6		WISP3	10					RAF1	34		AR	28		MAP2K2	6		KLHL6	2		AKT2	18											PALB2	2		TFE3	2					FUBP1
				CDK4	1		FH	6		FANCL	10					STK11	34		ARAF	28		CDK6	6		CDH1	2		AXIN2	18											CSF1R	2		TGFBR1	2					FUS
				STAG2	1		FUBP1	6		FGF4	10					CSF1	33		CCNE1	28		CDKN2C	6		CXCR4	2		CDK8	18											FUS	2		TIPARP	2					GNA11
				SUFU	1		GNA11	6		SYK	10					HSP90AA1	33		CRBN	28		ETV5	6		MAP3K1	2		CTNNA1	18											RARA	2		TOP1	2					GNA13
				NF1	1		HNF1A	6		C11orf30	9					QKI	33		GATA2	28		CDKN1A	6		MPL	2		FGF19	18											TNFRSF14	2		AMER1	1					GRM3
				NFIB	1		IDH2	6		CRBN	9					CHEK1	32		NRAS	28		CDK8	6		MRE11A	2		FUS	18											MAP3K13	2		ARFRP1	1					HRAS
				ETV5	1		MDM2	6		FLT3	9					IKBKE	32		RAD51D	28		CD79A	6		GLI1	2		IKBKE	18											GNAS	2		BAP1	1					HSD3B1
				ETV4	1		RARA	6		MDM4	9					SMARCB1	32		RARA	28		PPP2R1A	6		ZNF703	2		MAP2K1	18											GNAQ	2		BCL2L1	1					IDH1
				CDKN1A	1		REL	6		PTPN11	9					SUFU	32		SMO	28		RUNX1	6		FOXL2	2		NR4A3	18											MCL1	1		BCL2L2	1					IGF2
				TET1	1		RXRA	6		RARA	9					SYK	32		TCF7L2	28		FGF12	6		SOX2	2		RAF1	18											CCND1	1		BMPR1A	1					IRF4
				TNFAIP3	1		SOX2	6		SRC	9					CRBN	31		CSF1	27		PTPN11	6		PRKCI	2		SMAD3	18											FAS	1		BRAF	1					JAK3
				EWSR1	1		SYK	6		TCF7L2	9					ETV6	31		FOXO1	27		KLHL6	6		NKX2-1	2		AURKA	17											FOXO1	1		BTK	1					KDM5A
				FGF3	1		TIPARP	6		TNFAIP3	9					FANCC	31		IL7R	27		SS18	6		FANCG	2		CHEK1	17											PMS2	1		CCND1	1					KIT
				CRKL	1		TNFAIP3	6		XRCC2	9					FANCG	31		RAD54L	27		STAT3	6		XRCC2	2		CREB3L1	17											GABRA6	1		CCND3	1					LCK
				CD79B	1		AKT2	5		BMPR1A	9					FOXO1	31		RUNX1	27		H3F3A	6		CYLD	2		CTCF	17											FLI1	1		CDK4	1					MAP2K2
				BCR	1		CBFB	5		CBL	9					BTK	30		ETV6	26		CCND2	6		FGF23	2		ERRFI1	17											MYCN	1		CDK6	1					MEN1
				SMARCD1	1		CBL	5		CCNE1	9					GATA2	30		FANCC	26		CCNE1	6		GNA11	2		EWSR1	17											MDM4	1		CDK8	1					MST1R
				AURKB	1		CCND2	5		ERRFI1	9					ZNF750	30		FRS2	26		FANCF	6		ZNF750	2		FGF3	17											PDK1	1		CHEK2	1					MYB
				RAD51B	1		CD79A	5		RAD54L	9					AKT3	29		IDH1	26		SOX2	6		GNAQ	2		FGF4	17											AXIN1	1		CRBN	1					MYCL
				BRD4	1		CXCR4	5		STAG2	9					ARAF	29		MDM4	26		WISP3	6		IKZF1	2		FOXL2	17											RICTOR	1		CREB3L2	1					NBN
				CEBPA	1		FGF3	5		STAT4	9					FANCL	29		PIK3R2	26		ZNF217	6		SOCS1	1		MLH1	17											EPCAM	1		CXCR4	1					NCOA2
				TFE3	1		IRF2	5		CHEK1	8					MERTK	29		RNF43	26		CREB3L1	6		CCND1	1		MPL	17											IDH1	1		CYP17A1	1					NFE2L2
				RUNX1T1	1		LCK	5		CREB3L1	8					NFIB	29		TOP1	26		XIAP	6		BCL2	1		PDCD1	17											CD274	1		DDR1	1					NFIB
				FGF12	1		MPL	5		CYP17A1	8					PARP2	29		WT1	26		ZNF750	6		FLCN	1		PTPN11	17											FLT3	1		DICER1	1					NFKBIA
				FGF10	1		MYCL	5		GATA1	8					PRKAR1A	29		CD79B	25		GNA13	6		MYB	1		RARA	17											CHEK1	1		C11orf30	1					NUP93
				CBL	1		NBN	5		IKBKE	8					GATA6	28		CDC73	25		FAS	6		ARAF	1		SMARCB1	17											IDH2	1		ETV4	1					PAK3
				FH	1		PIK3CD	5		MITF	8					IRF4	28		ESR1	25		PARP1	6		MYD88	1		CD79B	16											SMAD2	1		ETV5	1					PALB2
				ACVR1B	1		PRKACA	5		MYB	8					LYN	28		FYN	25		PAX5	6		MDM4	1		CDKN1B	16											PIK3CB	1		ETV6	1					PARP3
				TYK2	1		RECQL	5		PRKCI	8					MAP2K1	28		GNAQ	25		QKI	6		PDK1	1		CXCR4	16											RAD54L	1		EZH2	1					PAX5
				FRS2	1		SS18	5		SUFU	8					NFE2L2	28		NR4A3	25		PARP2	6		IRF4	1		FEV	16											TCF7L2	1		FANCF	1					PDGFRB
				MSH6	1		TOP1	5		U2AF1	8					PDCD1	28		RAD52	25		TOP1	6		EPCAM	1		FGF23	16											CUL3	1		FGF19	1					PIK3C2B
				MPL	1		WISP3	5		ZNF750	8					RAD54L	28		SPOP	25		NKX2-1	6		IDH1	1		FGFR3	16											SDHC	1		FGF23	1					PRKAR1A
				STAT3	1		ZNF703	5		FANCG	8					TNFAIP3	28		GPR124	25		GATA2	6		FLT3	1		MDM2	16											SDHB	1		FGF3	1					PRSS1
				FANCD2	1		ACVR2A	4		LYN	8					WISP3	28		CYP17A1	24		GNAQ	6		CHEK1	1		NF2	16											SDHD	1		FGF6	1					PTCH1
				RNF43	1		AKT3	4		PDGFB	8					ZNF703	28		LYN	24		IRF4	5		IDH2	1		REL	16											CDK4	1		FLI1	1					PTPN11
				BMPR1A	1		AURKB	4		BCL6	7					AURKA	27		MYD88	24		CHEK1	5		NPM1	1		SMARCD1	16											CDC73	1		FOXL2	1					RAC1
				RAD50	1		BMPR1A	4		FGFR3	7					IDH1	27		NFIB	24		IL7R	5		TMPRSS2	1		SOX2	16											STAG2	1		FOXO1	1					RAD51C
				SOX9	1		BTK	4		FH	7					MUTYH	27		PARP3	24		RAC1	5		PIK3CB	1		TFE3	16											SUFU	1		FRS2	1					RAD51D
				ERBB3	1		CD79B	4		GATA2	7					AKT2	26		PRKACA	24		RAF1	5		RHOA	1		WISP3	16											NFIB	1		GNA11	1					RAD52
				TIPARP	1		CDK4	4		NUP93	7					CREB3L1	26		PRKAR1A	24		C11orf30	5		PAK3	1		ZNF703	16											CDKN2B	1		GNAQ	1					RET
				NTRK2	1		CDK8	4		PRSS8	7					CYP17A1	26		RAF1	24		SOX10	5		CUL3	1		CCNE1	15											ETV5	1		GSK3B	1					RHOA
				ITK	1		CSF1	4		RAD52	7					DAXX	26		REL	24		HSD3B1	5		NFIB	1		ETV6	15											ETV4	1		HSP90AA1	1					RICTOR
				BRCA1	1		CYP17A1	4		TMPRSS2	7					FAS	26		BMPR1A	23		PLCG2	5		PAX5	1		GNAS	15											CDKN1A	1		IDH2	1					RNF43
				GATA1	1		FANCE	4		ZNF703	7					GNA11	26		FANCG	23		YES1	5		CREB3L2	1		MUTYH	15											NFKBIA	1		IGF2	1					SMAD3
				ERRFI1	1		FGF10	4		CD79B	7					LCK	26		HSD3B1	23		AKT2	5		CDKN2C	1		RAD51D	15											FGF6	1		INHBA	1					SMAD4
				PALB2	1		FLCN	4		CUL3	7					MAP2K2	26		TGFBR1	23		PDCD1	5		ETV5	1		SUFU	15											FGF4	1		INPP4B	1					SNCAIP
				VEGFA	1		FUS	4		ETV6	7					RARA	26		GPR124	23		TNFRSF14	5		CDK8	1		SYK	15											FGF3	1		JUN	1					SOX2
				FGF23	1		GNAQ	4		FGF10	7					SMARCD1	26		ARFRP1	22		PMS2	5		BCL6	1		TOP1	15											CD79A	1		KDM5A	1					SOX9
				CSF1	1		GSK3B	4		FGF3	7					TIPARP	26		GSK3B	22		PDGFB	5		FGF4	1		ACVR1B	14											IL7R	1		KIT	1					SSX1
				ZNF750	1		IGF2	4		GATA6	7					FYN	25		MDM2	22		RAD54L	5		FAM46C	1		FANCF	14											PTK6	1		LZTR1	1					SYK
				GNA13	1		IRF4	4		MPL	7					INHBA	25		NFKBIA	22		DAXX	5		RAC1	1		FGF14	14											FEV	1		MAP2K2	1					TBX3
				FUBP1	1		MAP2K1	4		NF2	7					PARP3	25		TGFBR2	22		PDCD1LG2	5		RAD51D	1		FRS2	14											PARP2	1		MCL1	1					TCF7L2
				BARD1	1		MAP2K4	4		PDCD1	6					PTPN11	25		ACVR1B	21		GATA3	5		RAD52	1		GSK3B	14											RAD51D	1		MDM4	1					TET3
				U2AF1	1		MSH2	4		CCND1	6					RAD52	25		CDK8	21		FGF23	5		PRSS8	1		LYN	14											PRSS8	1		MEN1	1					TMPRSS2
				VHL	1		PAX5	4		CCND3	6					REL	25		CHEK1	21		CSF1R	5		RAF1	1		MAP2K2	14											FGFR2	1		MERTK	1					TNFAIP3
							PDCD1	4		CREB3L2	6					TMPRSS2	25		ETV4	21		GNA11	5		TOP1	1		NUP93	14											TOP1	1		MITF	1					TSC1
							PDCD1LG2	4		EWSR1	6					VEGFA	25		FANCE	21		FYN	5		CEBPA	1		TMPRSS2	14											RBM10	1		MUTYH	1					TYK2
							PDK1	4		FANCC	6					MYB	24		FAS	21		FLI1	4		GSK3B	1		FAM46C	13											CBFB	1		MYC	1					U2AF1
							PRKAR1A	4		H3F3A	6					YES1	24		FH	21		ETV4	4		CBFB	1		FOXO1	13											FGF10	1		MYCL	1					VEGFA
							PTPN11	4		LCK	6					FGF6	23		MCL1	21		NFKBIA	4		CBL	1		MCL1	13											IGF2	1		NFIB	1					YES1
							RAC1	4		MYD88	6					CREB3L2	23		PDK1	21		FGF6	4		NR4A3	1		NRAS	13											BRIP1	1		NFKBIA	1					ZNF750
							SMAD2	4		NFE2L2	6					FGF23	23		CXCR4	20		FGF3	4		FH	1		RECQL	13											MET	1		NPM1	1
							SMAD3	4		CD79A	6					FGF3	23		SMARCD1	20		RAD52	4		BCL2L11	1		SOX10	13											CCND2	1		PAK3	1
							STAT3	4		HSP90AA1	6					FH	23		SOX10	20		PRSS8	4		SS18	1		TCF7L2	13											CCNE1	1		PARP2	1
							XRCC2	4		MSH2	6					IGF2	23		SUFU	20		RAD51C	4		EPHA3	1		TNFAIP3	13											RNF43	1		PDCD1	1
							GNA13	3		NFIB	6					MDM4	23		TIPARP	20		FH	4		SSX1	1		AKT1	12											BMPR1A	1		PDGFRA	1
							ARAF	3		RAC1	6					NF2	23		XIAP	20		PRDM1	4		STAT4	1		BCL6	12											LCK	1		POLD1	1
							CDKN1A	3		REL	6					NKX2-1	23		CCND3	19		SSX1	4		H3F3A	1		BTG1	12											FANCF	1		PTK6	1
							CDKN2C	3		SOCS1	6					PRKACA	23		CEBPA	19		MPL	4		CCND3	1		CD79A	12											DDR1	1		PTPN11	1
							CRBN	3		SOX10	6					CDKN2A	22		EPCAM	19		FANCC	4		CCNE1	1		CSF1	12											NTRK2	1		RAC1	1
							CRKL	3		FAM46C	6					GATA1	22		FANCL	19		CCND3	4		LCK	1		EZH2	12											ZNF703	1		RAD51	1
							EPCAM	3		ARFRP1	5					GNAQ	22		IDH2	19		BMPR1A	4		FANCF	1		FANCL	12											MAP2K4	1		RAD51B	1
							ERG	3		CDC73	5					MYCL	22		KEL	19		FANCE	4		AKT3	1		HRAS	12											PRKCI	1		RAD51C	1
							ETV4	3		FAS	5					ARFRP1	21		MAP2K1	19		PRKACA	4		AURKA	1		IDH1	12											ZNF217	1		RAD51D	1
							ETV5	3		FUS	5					ERRFI1	21		NKX2-1	19		FANCG	4		ZNF217	1		LCK	12											NKX2-1	1		RAD52	1
							EZH2	3		HRAS	5					CCND3	20		SMAD2	19		FGF19	4		HSD3B1	1		SRC	12											HSD3B1	1		REL	1
							FANCG	3		PARP2	5					ETV4	20		WISP3	19		MITF	4		GATA2	1		SSX1	12											GATA3	1		RPTOR	1
							FGF19	3		PRKACA	5					FOXL2	20		FGF12	18		CCND1	4		GATA1	1		ZNF750	12											GATA2	1		SDHA	1
							FGFR2	3		RAD51	5					GSK3B	20		GNA11	18		MDM4	4		YES1	1		CCND2	11											AXL	1		SMAD2	1
							FGFR4	3		RAD51B	5					JUN	20		PAK3	18		EPCAM	4		JUN	1		CEBPA	11											XPO1	1		SMARCB1	1
							FLT3	3		TNFRSF14	5					PDGFB	20		PTK6	18		RHOA	4		VEGFA	1		FANCE	11											GATA4	1		SMARCD1	1
							FOXO1	3		AURKA	5					RAD51C	20		RAC1	18		SDHB	4		BTG1	1		FAS	11											KDM6A	1		SNCAIP	1
							FRS2	3		AURKB	5					CDK6	19		INHBA	17		ZNF703	4		BTK	1		GNAQ	11											AKT2	1		STK11	1
							GATA4	3		CCND2	5					EPCAM	19		LMO1	17		GATA4	4		CRBN	1		IDH2	11											VEGFA	1		SYK	1
							GID4	3		DAXX	5					FRS2	19		PDGFB	17		MYB	3		GNA13	1		PRSS8	11											FGF23	1		TMPRSS2	1
							HSD3B1	3		FANCE	5					NPM1	19		SMAD3	17		FANCL	3		FUBP1	1		QKI	11											XIAP	1		U2AF1	1
							INHBA	3		FGF6	5					PTK6	19		FAM46C	16		NFIB	3		MITF	1		RAD51C	11											BTG1	1		VHL	1
							ITK	3		HSD3B1	5					RAD51D	19		GATA6	16		ETV6	3		TNFRSF14	1		RXRA	11											MITF	1		XIAP	1
							MCL1	3		IDH1	5					XIAP	19		H3F3A	16		SYK	3		ATF1	1		TIPARP	11											PDCD1	1		XPO1	1
							MITF	3		JUN	5					ATF1	18		MYC	16		RAD51B	3		VHL	1		XRCC2	11											NCOR1	1		ZNF703	1
							MYC	3		MCL1	5					CDK4	18		PRSS8	16		CEBPA	3					YES1	11											INHBA	1		ZNF750	1
							NR4A3	3		MUTYH	5					FANCE	18		RAD51	16		FGF10	3					CDK4	10											U2AF1	1
							NRAS	3		NRAS	5					HSD3B1	18		RAD51C	16		RAD51	3					CDK6	10
							PARK2	3		RAD51D	5					IDH2	18		SOX9	16		BCL2L11	3					CRBN	10
							RAD52	3		SSX1	5					RAD51B	18		YES1	16		MUTYH	3					JUN	10
							RAF1	3		TIPARP	5					SOX10	18		DDR1	15		TIPARP	3					NFIB	10
							SMARCB1	3		YES1	5					SS18	18		FEV	15		AURKA	3					PDGFB	10
							TCF7L2	3		GATA4	4					TNFRSF14	18		FGF14	15		ATF1	3					SS18	10
							WT1	3		CBFB	4					FGF4	17		MYCL	15		MCL1	3					BCL2	9
							YES1	3		CSF1	4					HRAS	17		MYCN	15		MDM2	3					BCL2L11	9
							BCL2	2		FEV	4					MPL	17		RECQL	15		SMAD2	3					CYP17A1	9
							CD274	2		FYN	4					MYC	17		PARK2	15		SUFU	3					FANCG	9
							CDK6	2		IGF2	4					MYCN	17		DAXX	15		TEK	3					PARP3	9
							CDKN1B	2		MDM2	4					PRSS8	17		FANCF	14		WT1	3					PTK6	9
							CREB3L2	2		PARP3	4					U2AF1	17		FGF3	14		FAM46C	3					VEGFA	9
							ERRFI1	2		RAD51C	4					AURKB	16		FGF6	14		PARP3	3					BMPR1A	8
							FEV	2		SDHB	4					FGF10	16		GATA4	14		GID4	3					CDKN1A	8
							GATA1	2		SMARCD1	4					MCL1	16		GNA13	14		FRS2	3					ETV4	8
							HRAS	2		XIAP	4					NFKBIA	16		RHOA	14		JUN	3					GNA13	8
							IDH1	2		CHEK2	4					PDCD1LG2	16		SSX1	14		RARA	3					IGF2	8
							JUN	2		ETV4	4					PDK1	16		VHL	14		MYCL	2					IRF2	8
							LMO1	2		GNA13	4					CDKN1B	16		AURKB	14		NPM1	2					PDK1	8
							LYN	2		MYC	4					CD79B	15		IGF2	14		REL	2					RAD51B	8
							MUTYH	2		SOX2	4					CDKN1A	15		BTG1	13		CDK4	2					RHOA	8
							MYD88	2		SPOP	4					FANCF	15		CCND1	13		CDC73	2					SDHB	8
							NFKBIA	2		EPCAM	3					LMO1	15		CDK4	13		FGF4	2					SOCS1	8
							NPM1	2		GID4	3					CBFB	14		CRKL	13		CRKL	2					VHL	8
							PRSS8	2		BCL2	3					CD79A	14		FGF23	13		CD79B	2					CCND3	7
							QKI	2		CDK6	3					MDM2	14		GATA1	13		PTK6	2					MDM4	7
							RAD51C	2		CDKN1A	3					SPOP	14		SMARCB1	13		CBFB	2					MYCL	7
							SDHD	2		CXCR4	3					GNA13	14		SDHD	13		PRSS1	2					NPM1	7
							SMARCD1	2		FGF19	3					CDKN2B	13		ATF1	12		HRAS	2					PARP2	7
							SOCS1	2		FRS2	3					FAM46C	13		CCND2	12		XRCC2	2					PRKACA	7
							SOX10	2		GNAQ	3					SDHC	13		CD274	12		VEGFA	2					SPOP	7
							SSX1	2		GSK3B	3					SDHD	13		ZNF703	12		BCL2	2					XIAP	7
							TMPRSS2	2		IDH2	3					BCL2L11	12		BCL2L1	11		BCL2L1	2					AURKB	6
							U2AF1	2		LMO1	3					CCNE1	12		FGF10	11		SPOP	2					CCND1	6
							ARFRP1	1		NPM1	3					CEBPA	12		MPL	11		LYN	2					CDKN2C	6
							BCL2L1	1		PDCD1LG2	3					FGF19	12		SDHC	11		PDK1	2					GNA11	6
							BCL2L11	1		SDHC	3					PARK2	12		SOX2	11		TMPRSS2	2					LMO1	6
							BCL2L2	1		SS18	3					SDHB	12		CDK6	11		FEV	2					PRKAR1A	6
							BTG1	1		CDK8	2					SOX2	12		SDHB	11		GSK3B	2					RAC1	6
							CCND3	1		PARK2	2					CCND1	11		AURKA	10		MYD88	1					TNFRSF14	6
							CEBPA	1		BCL2L1	2					FEV	11		BCL2L11	10		CDKN2B	1					EPCAM	5
							FGF4	1		BCL2L11	2					GID4	11		CD79A	10		RAD51D	1					FANCC	5
							FGF6	1		CDK4	2					RAC1	11		JUN	10		IGF2	1					H3F3A	5
							H3F3A	1		CEBPA	2					RAD51	11		XRCC2	10		CXCR4	1					PARK2	5
							MYCN	1		MYCL	2					SSX1	11		BCL2	9		CHEK2	1					RAD52	5
							PARP3	1		NFKBIA	2					MYD88	10		BCL2L2	9		LMO1	1					ATF1	4
							PDGFB	1		PRKAR1A	2					VHL	10		FGF4	9		BTG1	1					CRKL	4
							RAD51	1		PTK6	2					RHOA	10		GID4	9		CRBN	1					GID4	4
							RAD51B	1		SDHD	2					CCND2	9		PDCD1LG2	9		VHL	1					SDHC	4
							RAD51D	1		VHL	2					SOCS1	8		SOCS1	9		SOCS1	1					CBFB	3
							SDHB	1		CDKN2B	2					XRCC2	8		CDKN2B	8		BCL2L2	1					CDKN2B	3
							SDHC	1		BTG1	1					CD274	7		FGF19	8		CREB3L2	1					MYD88	3
							TFE3	1		CD274	1					CRKL	7		FOXL2	8		PARK2	1					PDCD1LG2	3
							TNFRSF14	1		FANCF	1					H3F3A	7		U2AF1	8		AURKB	1					SDHD	3
							VHL	1		PDK1	1					BCL2L2	7		AKT3	7		CSF1	1					ARFRP1	2
																BTG1	6		CBFB	6								BCL2L1	2
																CDKN2C	5		CDKN2C	6								BCL2L2	2
																BCL2	4		PDCD1	5								RAD51	2
																BCL2L1	2		TNFRSF14	3
																			HRAS	2
[truncated: 17 more columns]

## Sheet: LUAD Sex-Smoking Status
CN_LUAD																U.S._LUAD
Female nonsmoker				Male nonsmoker				Male smoker				Female smoker				Female nonsmoker				Female smoker				Male nonsmoker				Male smoker
Gene	#	Freq/676		Gene	#	Freq/286		Gene	#	Freq/390		Gene	#	Freq/18		MSK_NS_F	#	Freq/191		MSK_S_F	#	Freq/428		MSK_NS_M	#	Freq/81		MSK_S_M	#	Freq/327
EGFR	478	0.707101		EGFR	153	0.534965		TP53	246	0.630769		EGFR	11	0.611111		EGFR	85	0.445026		TP53	168	0.392523		TP53	34	0.419753		TP53	136	0.415902
TP53	253	0.37426		TP53	142	0.496503		EGFR	162	0.415385		TP53	11	0.611111		TP53	68	0.356021		KRAS	122	0.285047		EGFR	31	0.382716		KRAS	66	0.201835
RBM10	84	0.12426		KRAS	42	0.146853		LRP1B	112	0.287179		LRP1B	3	0.166667		DNMT3A	21	0.109948		DNMT3A	71	0.165888		ERBB2	8	0.0987654		KEAP1	47	0.143731
LRP1B	51	0.0754438		LRP1B	41	0.143357		KRAS	74	0.189744		RBM10	3	0.166667		SETD2	12	0.0628272		EGFR	68	0.158879		DNMT3A	8	0.0987654		STK11	46	0.140673
PIK3CA	40	0.0591716		RBM10	30	0.104895		STK11	51	0.130769		KMT2A	2	0.111111		PIK3CA	12	0.0628272		STK11	64	0.149533		ARID1A	5	0.0617284		DNMT3A	46	0.140673
ERBB2	38	0.056213		SMARCA4	22	0.0769231		SMARCA4	44	0.112821		MYB	2	0.111111		SMAD4	11	0.0575916		KEAP1	63	0.147196		PIK3CA	4	0.0493827		EGFR	43	0.131498
MED12	35	0.0517751		FAT4	20	0.0699301		RBM10	41	0.105128		CHD2	2	0.111111		RB1	10	0.052356		FAT1	39	0.0911215		MED12	4	0.0493827		SMARCA4	29	0.088685
CTNNB1	33	0.0488166		KEAP1	18	0.0629371		PRKDC	37	0.0948718		NOTCH3	2	0.111111		KRAS	10	0.052356		SMARCA4	35	0.0817757		KRAS	4	0.0493827		RBM10	23	0.0703364
KRAS	31	0.045858		APC	17	0.0594406		KMT2C	36	0.0923077		PTEN	2	0.111111		RBM10	9	0.0471204		RBM10	35	0.0817757		CTNNB1	4	0.0493827		NF1	21	0.0642202
KMT2C	29	0.0428994		ATM	16	0.0559441		KEAP1	34	0.0871795		MAP2K1	2	0.111111		CDKN2A	9	0.0471204		NF1	32	0.0747664		BRAF	4	0.0493827		ARID1A	21	0.0642202
SETD2	27	0.0399408		NF1	16	0.0559441		FAT4	34	0.0871795		PRKDC	2	0.111111		APC	9	0.0471204		TET2	31	0.0724299		TET2	3	0.037037		EPHA3	20	0.0611621
SMAD4	27	0.0399408		ERBB2	14	0.048951		RB1	31	0.0794872		APC	2	0.111111		ERBB2	8	0.0418848		EPHA5	31	0.0724299		MTOR	3	0.037037		HGF	19	0.058104
PTEN	24	0.035503		STK11	14	0.048951		ATM	30	0.0769231		PALB2	2	0.111111		CTNNB1	8	0.0418848		ATRX	30	0.0700935		MAP2K4	3	0.037037		FAT1	19	0.058104
RB1	24	0.035503		RB1	14	0.048951		GRIN2A	29	0.074359		KRAS	2	0.111111		ATRX	8	0.0418848		BRAF	28	0.0654206		GNAS	3	0.037037		NTRK3	17	0.0519878
CDKN2A	23	0.0340237		GRIN2A	13	0.0454545		EPHA5	28	0.0717949		CSF1R	2	0.111111		MET	7	0.0366492		EPHA3	25	0.0584112		ATM	3	0.037037		ATM	17	0.0519878
NF1	22	0.0325444		FAT1	13	0.0454545		EPHA3	28	0.0717949		CSF1	2	0.111111		CREBBP	7	0.0366492		ARID1A	25	0.0584112		ARID2	3	0.037037		PIK3CA	16	0.0489297
APC	22	0.0325444		HGF	12	0.041958		HGF	27	0.0692308		FAT4	2	0.111111		TET2	5	0.026178		ERBB4	24	0.0560748		APC	3	0.037037		NOTCH4	16	0.0489297
FAT4	22	0.0325444		ALK	12	0.041958		KMT2D	27	0.0692308		COL1A1	2	0.111111		PTEN	5	0.026178		ATM	24	0.0560748		SPOP	2	0.0246914		EPHB1	16	0.0489297
ARID1A	21	0.0310651		PREX2	12	0.041958		ERBB4	26	0.0666667		FEV	2	0.111111		MTOR	5	0.026178		PIK3CA	23	0.0537383		RBM10	2	0.0246914		EPHA5	16	0.0489297
FAT1	19	0.0281065		NTRK3	12	0.041958		ARID2	26	0.0666667		KDM5A	2	0.111111		MED12	5	0.026178		MED12	21	0.0490654		RB1	2	0.0246914		CDKN2A	16	0.0489297
CREBBP	18	0.0266272		ARID2	12	0.041958		NOTCH1	25	0.0641026		MED12	2	0.111111		ATM	5	0.026178		HGF	21	0.0490654		PTPN11	2	0.0246914		CARD11	16	0.0489297
ATRX	18	0.0266272		CDKN2A	11	0.0384615		CDKN2A	25	0.0641026		RB1	2	0.111111		ARID1B	5	0.026178		BCOR	21	0.0490654		PTEN	2	0.0246914		SETD2	15	0.0458716
EPHA5	17	0.0251479		RANBP2	11	0.0384615		NF1	24	0.0615385		PTPN11	1	0.0555556		KIT	4	0.0209424		ARID2	21	0.0490654		NSD1	2	0.0246914		PDGFRA	15	0.0458716
BRAF	17	0.0251479		PIK3CA	10	0.034965		APC	23	0.0589744		EP300	1	0.0555556		FBXW7	4	0.0209424		GRIN2A	20	0.046729		NKX2-1	2	0.0246914		FLT4	14	0.0428135
PRKDC	17	0.0251479		KMT2C	10	0.034965		PIK3CA	23	0.0589744		ATM	1	0.0555556		BRAF	4	0.0209424		CREBBP	20	0.046729		MET	2	0.0246914		BRAF	14	0.0428135
TAF1	16	0.0236686		EPHA5	10	0.034965		GRM3	23	0.0589744		PREX2	1	0.0555556		BAP1	4	0.0209424		CDKN2A	20	0.046729		KEAP1	2	0.0246914		APC	14	0.0428135
GRIN2A	15	0.0221893		BRCA2	10	0.034965		ARID1A	23	0.0589744		KLHL6	1	0.0555556		AXL	4	0.0209424		ASXL1	18	0.0420561		JAK2	2	0.0246914		TET2	13	0.0397554
ATR	14	0.0207101		PRKDC	10	0.034965		NTRK3	22	0.0564103		ALK	1	0.0555556		ARID1A	4	0.0209424		PIK3CG	17	0.0397196		INPP4B	2	0.0246914		GRIN2A	13	0.0397554
BCORL1	14	0.0207101		KMT2D	10	0.034965		FAT1	21	0.0538462		NCOA2	1	0.0555556		AR	4	0.0209424		NOTCH4	17	0.0397196		FLT4	2	0.0246914		BRCA1	13	0.0397554
SMARCA4	14	0.0207101		SMAD4	9	0.0314685		NOTCH4	20	0.0512821		LYN	1	0.0555556		U2AF1	3	0.0157068		STAG2	16	0.0373832		FLT3	2	0.0246914		ASXL1	13	0.0397554
KMT2D	14	0.0207101		TSC2	9	0.0314685		FLT4	20	0.0512821		INPP4B	1	0.0555556		TSC2	3	0.0157068		POLE	16	0.0373832		FLT1	2	0.0246914		ARID2	13	0.0397554
MET	13	0.0192308		POLE	9	0.0314685		PIK3CG	20	0.0512821		NSD1	1	0.0555556		TGFBR1	3	0.0157068		NTRK3	16	0.0373832		ERBB4	2	0.0246914		TBX3	12	0.0366972
GLI1	13	0.0192308		ARID1A	9	0.0314685		PREX2	20	0.0512821		CXCR4	1	0.0555556		TET1	3	0.0157068		KDR	16	0.0373832		EPHB1	2	0.0246914		ERBB4	12	0.0366972
TET1	12	0.0177515		SETD2	9	0.0314685		NOTCH3	19	0.0487179		BCOR	1	0.0555556		STK11	3	0.0157068		FLT1	16	0.0373832		EPHA3	2	0.0246914		CIC	12	0.0366972
NSD1	12	0.0177515		MED12	9	0.0314685		TBX3	19	0.0487179		AR	1	0.0555556		STAT3	3	0.0157068		EPHB1	16	0.0373832		CREBBP	2	0.0246914		SPEN	11	0.0336391
BCOR	12	0.0177515		NRG1	8	0.027972		POLE	19	0.0487179		CARD11	1	0.0555556		STAG2	3	0.0157068		EPHA7	16	0.0373832		CARD11	2	0.0246914		PIK3CG	11	0.0336391
EPHB1	12	0.0177515		PDGFRA	8	0.027972		SETD2	19	0.0487179		SSX1	1	0.0555556		SPEN	3	0.0157068		AMER1	16	0.0373832		BRCA2	2	0.0246914		KIT	11	0.0336391
KMT2A	12	0.0177515		SNCAIP	8	0.027972		ALK	19	0.0487179		ROS1	1	0.0555556		SMARCA4	3	0.0157068		SMAD4	15	0.0350467		ALK	2	0.0246914		KDR	11	0.0336391
AMER1	12	0.0177515		NOTCH2	8	0.027972		FLT1	18	0.0461538		PIK3C2B	1	0.0555556		ROS1	3	0.0157068		SETD2	15	0.0350467		AKT3	2	0.0246914		JAK2	11	0.0336391
SPEN	12	0.0177515		NOTCH4	8	0.027972		RUNX1T1	18	0.0461538		RXRA	1	0.0555556		NUP93	3	0.0157068		MET	15	0.0350467		ABL1	2	0.0246914		INPP4B	11	0.0336391
KEL	11	0.0162722		PIK3CG	8	0.027972		ATR	18	0.0461538		NSD2	1	0.0555556		NTRK3	3	0.0157068		JAK2	15	0.0350467		U2AF1	1	0.0123457		TET1	10	0.030581
ARID2	11	0.0162722		PTCH1	8	0.027972		BRAF	18	0.0461538		IRF4	1	0.0555556		NKX2-1	3	0.0157068		BRCA2	15	0.0350467		TNFAIP3	1	0.0123457		SF3B1	10	0.030581
TSC2	11	0.0162722		EP300	8	0.027972		RET	17	0.0435897		STAT3	1	0.0555556		MAP2K1	3	0.0157068		ARID1B	15	0.0350467		TGFBR1	1	0.0123457		RET	10	0.030581
KDM5C	11	0.0162722		ATRX	8	0.027972		CREBBP	17	0.0435897		ADGRA2	1	0.0555556		FAT1	3	0.0157068		AR	15	0.0350467		STK11	1	0.0123457		RB1	10	0.030581
STAG2	10	0.0147929		BRAF	8	0.027972		ADGRA2	17	0.0435897		EPHB1	1	0.0555556		ERBB4	3	0.0157068		RB1	14	0.0327103		STAT3	1	0.0123457		NCOR1	10	0.030581
EP300	10	0.0147929		KMT2A	7	0.0244755		CARD11	17	0.0435897		RPTOR	1	0.0555556		DOT1L	3	0.0157068		MTOR	14	0.0327103		SPEN	1	0.0123457		EPHA7	10	0.030581
SF3B1	10	0.0147929		FLI1	7	0.0244755		RANBP2	17	0.0435897		FLT1	1	0.0555556		CDC73	3	0.0157068		JAK3	14	0.0327103		SOCS1	1	0.0123457		EP300	10	0.030581
POLE	10	0.0147929		CARD11	7	0.0244755		KEL	16	0.0410256		PDGFRB	1	0.0555556		CARD11	3	0.0157068		CARD11	14	0.0327103		SMO	1	0.0123457		ALK	10	0.030581
CAMTA1	10	0.0147929		NOTCH3	7	0.0244755		EP300	16	0.0410256		RAD50	1	0.0555556		BCOR	3	0.0157068		APC	14	0.0327103		SMARCA4	1	0.0123457		ROS1	9	0.0275229
PIK3CB	10	0.0147929		CHD4	7	0.0244755		SF3B1	16	0.0410256		TBX3	1	0.0555556		TSHR	2	0.0104712		ALK	14	0.0327103		SF3B1	1	0.0123457		POLE	9	0.0275229
ROS1	10	0.0147929		CAMTA1	7	0.0244755		CIC	16	0.0410256		SMAD3	1	0.0555556		TGFBR2	2	0.0104712		TBX3	13	0.0303738		SETD2	1	0.0123457		MTOR	9	0.0275229
FLT4	9	0.0133136		FLT1	7	0.0244755		AMER1	16	0.0410256		KAT6A	1	0.0555556		SF3B1	2	0.0104712		RET	13	0.0303738		SDHA	1	0.0123457		KDM5C	9	0.0275229
EPHA3	9	0.0133136		KEL	7	0.0244755		IGF1R	15	0.0384615		MST1R	1	0.0555556		RPTOR	2	0.0104712		ATR	13	0.0303738		RICTOR	1	0.0123457		IKZF1	9	0.0275229
STAT3	9	0.0133136		CIC	7	0.0244755		INPP4B	15	0.0384615		ERBB2	1	0.0555556		RICTOR	2	0.0104712		PDGFRB	12	0.0280374		REL	1	0.0123457		FBXW7	9	0.0275229
FANCA	9	0.0133136		TET3	7	0.0244755		EPHA7	15	0.0384615		PIK3CA	1	0.0555556		RAF1	2	0.0104712		FLT4	12	0.0280374		RAD50	1	0.0123457		DICER1	9	0.0275229
U2AF1	9	0.0133136		CTNNB1	7	0.0244755		MET	15	0.0384615		CIC	1	0.0555556		RAD54L	2	0.0104712		CTNNB1	12	0.0280374		POLD1	1	0.0123457		SMAD4	8	0.0244648
IRS2	9	0.0133136		PRSS1	7	0.0244755		ERBB2	15	0.0384615		ATR	1	0.0555556		RAD50	2	0.0104712		CHEK2	12	0.0280374		PLCG2	1	0.0123457		PDCD1	8	0.0244648
AR	9	0.0133136		EPHA7	7	0.0244755		TET2	15	0.0384615		ATRX	1	0.0555556		PTPN11	2	0.0104712		TSC2	11	0.0257009		PIK3CD	1	0.0123457		PBRM1	8	0.0244648
TGFBR2	9	0.0133136		MAP3K1	7	0.0244755		SMAD4	15	0.0384615		MAP2K4	1	0.0555556		PIK3CG	2	0.0104712		PBRM1	11	0.0257009		PIK3CB	1	0.0123457		NTRK1	8	0.0244648
ITK	9	0.0133136		EPHB1	7	0.0244755		PBRM1	15	0.0384615		RAD54L	1	0.0555556		PIK3CB	2	0.0104712		KDM5C	11	0.0257009		PDGFRB	1	0.0123457		NOTCH2	8	0.0244648
NKX2-1	9	0.0133136		KAT6A	7	0.0244755		GLI1	15	0.0384615		PTCH1	1	0.0555556		PARP1	2	0.0104712		INPP4B	11	0.0257009		PDGFRA	1	0.0123457		NOTCH1	8	0.0244648
NOTCH3	8	0.0118343		ERBB4	7	0.0244755		ITK	15	0.0384615		PAK3	1	0.0555556		NSD1	2	0.0104712		INHBA	11	0.0257009		PBRM1	1	0.0123457		NF2	8	0.0244648
RUNX1T1	8	0.0118343		ARID1B	7	0.0244755		CTNNB1	14	0.0358974		STK11	1	0.0555556		NOTCH3	2	0.0104712		IKZF1	11	0.0257009		NTRK3	1	0.0123457		MET	8	0.0244648
NCOA2	8	0.0118343		ATR	7	0.0244755		TET1	14	0.0358974		FAT1	1	0.0555556		NOTCH2	2	0.0104712		DICER1	11	0.0257009		NTRK2	1	0.0123457		MED12	8	0.0244648
ASXL1	8	0.0118343		CSF1R	7	0.0244755		IL7R	14	0.0358974		BRCA1	1	0.0555556		NF2	2	0.0104712		TET1	10	0.0233645		NOTCH3	1	0.0123457		KDM6A	8	0.0244648
ERRFI1	8	0.0118343		GABRA6	6	0.020979		ATRX	14	0.0358974		BRAF	1	0.0555556		NF1	2	0.0104712		PDCD1	10	0.0233645		NOTCH2	1	0.0123457		FLT1	8	0.0244648
ATM	8	0.0118343		NOTCH1	6	0.020979		NCOR1	14	0.0358974		GATA1	1	0.0555556		MSH6	2	0.0104712		NOTCH1	10	0.0233645		NFE2L2	1	0.0123457		FGFR1	8	0.0244648
PDGFRA	8	0.0118343		PIK3C2B	6	0.020979		ABL2	14	0.0358974		CTNNB1	1	0.0555556		MSH2	2	0.0104712		FANCA	10	0.0233645		NF1	1	0.0123457		FANCA	8	0.0244648
BAP1	8	0.0118343		TBX3	6	0.020979		PDGFRB	14	0.0358974		SUFU	1	0.0555556		MEN1	2	0.0104712		ERBB2	10	0.0233645		MST1R	1	0.0123457		DDR2	8	0.0244648
ABL2	8	0.0118343		SDHA	6	0.020979		SPEN	14	0.0358974		AXL	1	0.0555556		MAP3K13	2	0.0104712		BRIP1	10	0.0233645		MDM4	1	0.0123457		CTNNB1	8	0.0244648
NSD2	8	0.0118343		SPEN	6	0.020979		INHBA	14	0.0358974		NF1	1	0.0555556		KDR	2	0.0104712		U2AF1	9	0.021028		MDM2	1	0.0123457		CREBBP	8	0.0244648
AXIN2	8	0.0118343		MTOR	6	0.020979		KDR	13	0.0333333		RET	1	0.0555556		JAK1	2	0.0104712		NTRK1	9	0.021028		MCL1	1	0.0123457		AXIN2	8	0.0244648
PIK3R2	8	0.0118343		GRM3	6	0.020979		PTEN	13	0.0333333		GATA4	1	0.0555556		IRS2	2	0.0104712		NOTCH3	9	0.021028		KDR	1	0.0123457		ATRX	8	0.0244648
TSC1	8	0.0118343		KDM5C	6	0.020979		PTCH1	13	0.0333333		KEAP1	1	0.0555556		GRIN2A	2	0.0104712		NOTCH2	9	0.021028		KDM6A	1	0.0123457		TSC2	7	0.0214067
NTRK3	8	0.0118343		ACVR2A	6	0.020979		MTOR	13	0.0333333		BCORL1	1	0.0555556		FOXO1	2	0.0104712		GATA1	9	0.021028		IL7R	1	0.0123457		NOTCH3	7	0.0214067
CHD2	7	0.010355		NSD1	6	0.020979		BRCA1	13	0.0333333		WT1	1	0.0555556		FGFR3	2	0.0104712		CUL3	9	0.021028		IGF1R	1	0.0123457		MSH2	7	0.0214067
NOTCH4	7	0.010355		EPHA3	6	0.020979		NRG1	13	0.0333333		ETV4	1	0.0555556		ERRFI1	2	0.0104712		BRCA1	9	0.021028		IDH2	1	0.0123457		JAK1	7	0.0214067
KDR	7	0.010355		BCOR	6	0.020979		TSHR	13	0.0333333		CDKN1B	1	0.0555556		EPHA5	2	0.0104712		TGFBR1	8	0.0186916		GLI1	1	0.0123457		GLI1	7	0.0214067
MAP2K1	7	0.010355		MSH6	6	0.020979		BRD4	13	0.0333333		TET1	1	0.0555556		EPHA3	2	0.0104712		PTCH1	8	0.0186916		GATA3	1	0.0123457		BRIP1	7	0.0214067
RET	7	0.010355		FANCA	6	0.020979		CSF1R	13	0.0333333		TSC2	1	0.0555556		CSF1R	2	0.0104712		PDGFRA	8	0.0186916		GATA2	1	0.0123457		BLM	7	0.0214067
MAP2K4	7	0.010355		GLI1	6	0.020979		BRCA2	12	0.0307692		MERTK	1	0.0555556		CIC	2	0.0104712		NCOR1	8	0.0186916		FGFR4	1	0.0123457		ABL1	7	0.0214067
STK11	7	0.010355		ERG	6	0.020979		MED12	12	0.0307692		AKT2	1	0.0555556		CDKN1B	2	0.0104712		MAP3K1	8	0.0186916		FGFR1	1	0.0123457		PDGFRB	6	0.0183486
ZNF217	7	0.010355		TET2	6	0.020979		KMT2A	12	0.0307692		JUN	1	0.0555556		CDK4	2	0.0104712		GSK3B	8	0.0186916		EZH2	1	0.0123457		NSD1	6	0.0183486
BRCA1	7	0.010355		PLCG2	6	0.020979		PDGFRA	12	0.0307692		SETD2	1	0.0555556		BRCA2	2	0.0104712		GLI1	8	0.0186916		ERRFI1	1	0.0123457		NRAS	6	0.0183486
BRCA2	7	0.010355		DOT1L	5	0.0174825		KDM5C	12	0.0307692		ZNF750	1	0.0555556		ATR	2	0.0104712		EP300	8	0.0186916		EPHA5	1	0.0123457		NFE2L2	6	0.0183486
KDM6A	7	0.010355		IRS2	5	0.0174825		ROS1	12	0.0307692		BCR	1	0.0555556		ARID2	2	0.0104712		DOT1L	8	0.0186916		DOT1L	1	0.0123457		MAP3K1	6	0.0183486
NCOR1	7	0.010355		ABL2	5	0.0174825		ARID1B	12	0.0307692		TENT5C	1	0.0555556		ALK	2	0.0104712		CBL	8	0.0186916		CSF1R	1	0.0123457		FGFR4	6	0.0183486
HGF	7	0.010355		PIK3R1	5	0.0174825		NTRK1	12	0.0307692		PARP3	1	0.0555556		AKT1	2	0.0104712		BTK	8	0.0186916		CIC	1	0.0123457		ESR1	6	0.0183486
ARAF	7	0.010355		SMAD2	5	0.0174825		DDR2	12	0.0307692		BARD1	1	0.0555556		XPO1	1	0.0052356		BARD1	8	0.0186916		CHEK2	1	0.0123457		CDK12	6	0.0183486
MDM2	7	0.010355		PTEN	5	0.0174825		PRSS1	11	0.0282051		FGF14	1	0.0555556		XIAP	1	0.0052356		ARAF	8	0.0186916		CDKN2A	1	0.0123457		BRCA2	6	0.0183486
PIK3CG	7	0.010355		RET	5	0.0174825		MST1R	11	0.0282051		PRSS1	1	0.0555556		WT1	1	0.0052356		AKT3	8	0.0186916		CDK12	1	0.0123457		ATR	6	0.0183486
SDHA	7	0.010355		CREBBP	5	0.0174825		ESR1	11	0.0282051						TNFAIP3	1	0.0052356		WT1	7	0.0163551		CBL	1	0.0123457		ARID1B	6	0.0183486
LZTR1	7	0.010355		TET1	5	0.0174825		CAMTA1	11	0.0282051						SOX9	1	0.0052356		TSHR	7	0.0163551		BRCA1	1	0.0123457		XPO1	5	0.0152905
TET3	7	0.010355		IL7R	5	0.0174825		TEK	11	0.0282051						SOCS1	1	0.0052356		SMO	7	0.0163551		BCL6	1	0.0123457		TSC1	5	0.0152905
PREX2	7	0.010355		RUNX1T1	5	0.0174825		JAK3	11	0.0282051						SMO	1	0.0052356		ROS1	7	0.0163551		AXIN2	1	0.0123457		SOX9	5	0.0152905
NTRK1	7	0.010355		TGFBR2	5	0.0174825		DNMT3A	11	0.0282051						SMARCD1	1	0.0052356		RNF43	7	0.0163551		ATRX	1	0.0123457		RPTOR	5	0.0152905
RANBP2	7	0.010355		IGF1R	5	0.0174825		NOTCH2	10	0.025641						SMAD2	1	0.0052356		PPP2R1A	7	0.0163551		ATR	1	0.0123457		PLCG2	5	0.0152905
NOTCH1	6	0.00887574		BRIP1	5	0.0174825		CDC73	10	0.025641						SDHC	1	0.0052356		NSD1	7	0.0163551		ARAF	1	0.0123457		PIK3R1	5	0.0152905
FLT1	6	0.00887574		CDH1	5	0.0174825		FGFR4	10	0.025641						RNF43	1	0.0052356		NBN	7	0.0163551		AKT2	1	0.0123457		PALB2	5	0.0152905
ERBB3	6	0.00887574		NCOA2	5	0.0174825		EPHB1	10	0.025641						RARA	1	0.0052356		IRS2	7	0.0163551						NTRK2	5	0.0152905
DICER1	6	0.00887574		INPP4B	5	0.0174825		DDR1	10	0.025641						RAD51B	1	0.0052356		GATA3	7	0.0163551						MUTYH	5	0.0152905
AXL	6	0.00887574		SF3B1	5	0.0174825		IRS2	10	0.025641						PTCH1	1	0.0052356		ERBB3	7	0.0163551						MAP3K13	5	0.0152905
KEAP1	6	0.00887574		ROS1	5	0.0174825		CUL3	10	0.025641						PRDM1	1	0.0052356		DDR2	7	0.0163551						JAK3	5	0.0152905
DOT1L	6	0.00887574		ADGRA2	5	0.0174825		TET3	10	0.025641						POLE	1	0.0052356		CIC	7	0.0163551						IRS2	5	0.0152905
ALK	6	0.00887574		KIT	5	0.0174825		WT1	10	0.025641						POLD1	1	0.0052356		CDH1	7	0.0163551						IRF4	5	0.0152905
PIK3C2B	6	0.00887574		SOX9	5	0.0174825		BRIP1	10	0.025641						PMS2	1	0.0052356		SF3B1	6	0.0140187						INHBA	5	0.0152905
RICTOR	6	0.00887574		PBRM1	5	0.0174825		NTRK2	10	0.025641						PIK3R2	1	0.0052356		REL	6	0.0140187						DOT1L	5	0.0152905
CIC	6	0.00887574		NTRK1	5	0.0174825		GABRA6	9	0.0230769						PIK3R1	1	0.0052356		PTEN	6	0.0140187						CUL3	5	0.0152905
TSHR	6	0.00887574		ASXL1	5	0.0174825		CHD4	9	0.0230769						PDGFRB	1	0.0052356		NTRK2	6	0.0140187						CSF1R	5	0.0152905
TEK	6	0.00887574		GATA3	5	0.0174825		HNF1A	9	0.0230769						PALB2	1	0.0052356		NKX2-1	6	0.0140187						CDK8	5	0.0152905
ACVR2A	6	0.00887574		JAK1	5	0.0174825		STAG2	9	0.0230769						NRAS	1	0.0052356		KDM6A	6	0.0140187						CCNE1	5	0.0152905
KIT	6	0.00887574		ESR1	5	0.0174825		COL1A1	9	0.0230769						NFKBIA	1	0.0052356		JAK1	6	0.0140187						WT1	4	0.0122324
ARID1B	6	0.00887574		IKZF1	5	0.0174825		NCOA2	9	0.0230769						NFE2L2	1	0.0052356		IL7R	6	0.0140187						U2AF1	4	0.0122324
DNMT3A	6	0.00887574		MLH1	4	0.013986		NSD1	9	0.0230769						MST1R	1	0.0052356		IGF1R	6	0.0140187						TOP1	4	0.0122324
CYLD	6	0.00887574		CTCF	4	0.013986		BCOR	9	0.0230769						MPL	1	0.0052356		IDH1	6	0.0140187						TMPRSS2	4	0.0122324
FLCN	5	0.00739645		IRF4	4	0.013986		MAP3K1	9	0.0230769						MITF	1	0.0052356		HNF1A	6	0.0140187						STAG2	4	0.0122324
NOTCH2	5	0.00739645		HNF1A	4	0.013986		FANCA	9	0.0230769						MDM4	1	0.0052356		CSF1R	6	0.0140187						SPOP	4	0.0122324
FLT3	5	0.00739645		FLT4	4	0.013986		MAP2K4	9	0.0230769						MAP3K1	1	0.0052356		BAP1	6	0.0140187						SMARCD1	4	0.0122324
BCR	5	0.00739645		PDGFRB	4	0.013986		PALB2	9	0.0230769						KMT2C	1	0.0052356		TSC1	5	0.0116822						SMAD2	4	0.0122324
FGFR4	5	0.00739645		PARP1	4	0.013986		BARD1	9	0.0230769						KDM5C	1	0.0052356		TGFBR2	5	0.0116822						SDHA	4	0.0122324
FGFR2	5	0.00739645		CUL3	4	0.013986		TGFBR1	9	0.0230769						JAK3	1	0.0052356		RICTOR	5	0.0116822						RICTOR	4	0.0122324
PRSS1	5	0.00739645		SMO	4	0.013986		GATA4	9	0.0230769						JAK2	1	0.0052356		PTPN11	5	0.0116822						RAD51B	4	0.0122324
MSH2	5	0.00739645		COL1A1	4	0.013986		FOXP1	8	0.0205128						IL7R	1	0.0052356		PARP1	5	0.0116822						PTEN	4	0.0122324
PTPN11	5	0.00739645		TENT5C	4	0.013986		CHD2	8	0.0205128						HNF1A	1	0.0052356		PALB2	5	0.0116822						PPP2R1A	4	0.0122324
EPHA7	5	0.00739645		PPP2R1A	4	0.013986		SYK	8	0.0205128						GSK3B	1	0.0052356		MST1R	5	0.0116822						PMS2	4	0.0122324
MAP3K1	5	0.00739645		FGFR4	4	0.013986		SMO	8	0.0205128						GNA11	1	0.0052356		MCL1	5	0.0116822						PIK3R2	4	0.0122324
POLD1	5	0.00739645		MSH2	4	0.013986		PRDM1	8	0.0205128						GLI1	1	0.0052356		MAP3K13	5	0.0116822						NUP93	4	0.0122324
EMSY	5	0.00739645		TAF1	4	0.013986		STAT4	8	0.0205128						GATA3	1	0.0052356		IRF4	5	0.0116822						NKX2-1	4	0.0122324
FANCD2	5	0.00739645		KLHL6	4	0.013986		KAT6A	8	0.0205128						GATA2	1	0.0052356		ETV1	5	0.0116822						MYC	4	0.0122324
RAD50	5	0.00739645		MRE11	4	0.013986		ERBB3	8	0.0205128						FOXP1	1	0.0052356		AXIN2	5	0.0116822						MDM4	4	0.0122324
TET2	5	0.00739645		ZNF703	4	0.013986		KDM6A	8	0.0205128						FLT3	1	0.0052356		AXIN1	5	0.0116822						KDM5A	4	0.0122324
BTK	5	0.00739645		ITK	4	0.013986		U2AF1	8	0.0205128						FH	1	0.0052356		TOP1	4	0.00934579						IL7R	4	0.0122324
SMARCB1	5	0.00739645		HSD3B1	4	0.013986		IKZF1	8	0.0205128						FGFR4	1	0.0052356		SRC	4	0.00934579						IDH1	4	0.0122324
NRG1	5	0.00739645		JAK3	4	0.013986		PMS2	8	0.0205128						FGFR1	1	0.0052356		SPEN	4	0.00934579						GNAS	4	0.0122324
PMS2	5	0.00739645		DDR2	4	0.013986		AR	8	0.0205128						FGF3	1	0.0052356		SMAD2	4	0.00934579						GATA3	4	0.0122324
CARD11	5	0.00739645		BCORL1	4	0.013986		IKBKE	8	0.0205128						FANCA	1	0.0052356		SDHA	4	0.00934579						GATA2	4	0.0122324
PDGFRB	5	0.00739645		CYLD	4	0.013986		SDHA	8	0.0205128						FAM46C	1	0.0052356		RAD50	4	0.00934579						FUBP1	4	0.0122324
SMAD3	5	0.00739645		MITF	4	0.013986		LZTR1	8	0.0205128						ETV1	1	0.0052356		POLD1	4	0.00934579						FOXP1	4	0.0122324
BRIP1	5	0.00739645		MAP3K13	4	0.013986		TGFBR2	8	0.0205128						ESR1	1	0.0052356		PLCG2	4	0.00934579						FOXO1	4	0.0122324
TYK2	5	0.00739645		KDM5A	4	0.013986		GATA3	8	0.0205128						ERG	1	0.0052356		PIK3R1	4	0.00934579						FGFR2	4	0.0122324
FRS2	5	0.00739645		INHBA	4	0.013986		CYLD	8	0.0205128						EPHB1	1	0.0052356		NUP93	4	0.00934579						FGF3	4	0.0122324
GATA6	5	0.00739645		FYN	4	0.013986		FYN	8	0.0205128						EP300	1	0.0052356		NRAS	4	0.00934579						EZH2	4	0.0122324
FUS	5	0.00739645		PMS2	3	0.0104895		FLT3	7	0.0179487						DICER1	1	0.0052356		NPM1	4	0.00934579						ETV1	4	0.0122324
RARA	5	0.00739645		LYN	3	0.0104895		FGF6	7	0.0179487						DDR2	1	0.0052356		NFE2L2	4	0.00934579						ERBB2	4	0.0122324
MAP3K13	5	0.00739645		CHD2	3	0.0104895		FGFR1	7	0.0179487						CUL3	1	0.0052356		NF2	4	0.00934579						CDH1	4	0.0122324
KDM5A	5	0.00739645		AR	3	0.0104895		PLCG2	7	0.0179487						CTCF	1	0.0052356		MUTYH	4	0.00934579						BTK	4	0.0122324
INHBA	5	0.00739645		ABL1	3	0.0104895		FUBP1	7	0.0179487						CRKL	1	0.0052356		MSH2	4	0.00934579						BCOR	4	0.0122324
CDK12	5	0.00739645		BAP1	3	0.0104895		PIK3C2B	7	0.0179487						CHEK1	1	0.0052356		MEN1	4	0.00934579						AXIN1	4	0.0122324
CYP17A1	4	0.00591716		RPTOR	3	0.0104895		RICTOR	7	0.0179487						CEBPA	1	0.0052356		MAP2K1	4	0.00934579						AMER1	4	0.0122324
CHD4	4	0.00591716		PIK3R2	3	0.0104895		SMAD2	7	0.0179487						CDKN1A	1	0.0052356		KDM5A	4	0.00934579						AKT3	4	0.0122324
RPTOR	4	0.00591716		KDR	3	0.0104895		TYK2	7	0.0179487						CDK12	1	0.0052356		IGF2	4	0.00934579						YES1	3	0.00917431
TBX3	4	0.00591716		AMER1	3	0.0104895		KIT	7	0.0179487						CDH1	1	0.0052356		GNAS	4	0.00934579						TGFBR2	3	0.00917431
CTNNA1	4	0.00591716		PAK3	3	0.0104895		JAK2	7	0.0179487						CBL	1	0.0052356		FGFR4	4	0.00934579						SMARCB1	3	0.00917431
TCF7L2	4	0.00591716		TSC1	3	0.0104895		MYB	6	0.0153846						BTK	1	0.0052356		FGFR1	4	0.00934579						RUNX1	3	0.00917431
MTOR	4	0.00591716		WT1	3	0.0104895		RPTOR	6	0.0153846						BRIP1	1	0.0052356		ERRFI1	4	0.00934579						RAD50	3	0.00917431
FGF6	4	0.00591716		ETV1	3	0.0104895		REL	6	0.0153846						BRD4	1	0.0052356		ERG	4	0.00934579						POLD1	3	0.00917431
FGF3	4	0.00591716		CDK8	3	0.0104895		HSP90AA1	6	0.0153846						BRCA1	1	0.0052356		CHEK1	4	0.00934579						MYCN	3	0.00917431
PPP2R1A	4	0.00591716		BCL6	3	0.0104895		CDKN1B	6	0.0153846						BLM	1	0.0052356		CDK12	4	0.00934579						MST1R	3	0.00917431
FGFR1	4	0.00591716		NFKBIA	3	0.0104895		FGF4	6	0.0153846						BCL2L11	1	0.0052356		AKT1	4	0.00934579						MSH6	3	0.00917431
CBL	4	0.00591716		FGF6	3	0.0104895		SMARCD1	6	0.0153846						AXIN2	1	0.0052356		ABL1	4	0.00934579						MLH1	3	0.00917431
FH	4	0.00591716		NBN	3	0.0104895		FGFR2	6	0.0153846						AXIN1	1	0.0052356		YES1	3	0.00700935						MITF	3	0.00917431
IGF1R	4	0.00591716		BRD4	3	0.0104895		FGFR3	6	0.0153846						ARAF	1	0.0052356		XIAP	3	0.00700935						MAP2K4	3	0.00917431
PRDM1	4	0.00591716		FGFR1	3	0.0104895		CBL	6	0.0153846						AKT3	1	0.0052356		SOX9	3	0.00700935						MAP2K1	3	0.00917431
SS18	4	0.00591716		FGF12	3	0.0104895		TAF1	6	0.0153846										RUNX1	3	0.00700935						IGF1R	3	0.00917431
INPP4B	4	0.00591716		CBL	3	0.0104895		CDH1	6	0.0153846										RPTOR	3	0.00700935						IDH2	3	0.00917431
BLM	4	0.00591716		NR4A3	3	0.0104895		MEN1	6	0.0153846										RAD52	3	0.00700935						FOXL2	3	0.00917431
MPL	4	0.00591716		FBXW7	3	0.0104895		POLD1	6	0.0153846										RAD51D	3	0.00700935						FANCC	3	0.00917431
RNF43	4	0.00591716		EMSY	3	0.0104895		SOX9	6	0.0153846										RAD51B	3	0.00700935						DAXX	3	0.00917431
MRE11	4	0.00591716		MET	3	0.0104895		BCORL1	6	0.0153846										PIK3CD	3	0.00700935						CTCF	3	0.00917431
KAT6A	4	0.00591716		RAD50	3	0.0104895		MERTK	6	0.0153846										PAX5	3	0.00700935						CHEK2	3	0.00917431
SOX9	4	0.00591716		LCK	3	0.0104895		DOT1L	6	0.0153846										MYD88	3	0.00700935						CDKN2C	3	0.00917431
MST1R	4	0.00591716		DDR1	3	0.0104895		NSD2	6	0.0153846										MSH6	3	0.00700935						CDK4	3	0.00917431
FOXL2	4	0.00591716		NTRK2	3	0.0104895		PIK3CB	6	0.0153846										MPL	3	0.00700935						BMPR1A	3	0.00917431
AURKA	4	0.00591716		AKT3	3	0.0104895		RAD54L	6	0.0153846										MDM4	3	0.00700935						BARD1	3	0.00917431
ERG	4	0.00591716		MAP2K4	3	0.0104895		GSK3B	6	0.0153846										MAP2K4	3	0.00700935						AXL	3	0.00917431
HSD3B1	4	0.00591716		DICER1	3	0.0104895		DAXX	6	0.0153846										IKBKE	3	0.00700935						XRCC2	2	0.00611621
PLCG2	4	0.00591716		GATA2	3	0.0104895		GATA2	6	0.0153846										GATA2	3	0.00700935						TNFAIP3	2	0.00611621
CREB3L1	4	0.00591716		GATA1	3	0.0104895		MYCN	5	0.0128205										FOXL2	3	0.00700935						TGFBR1	2	0.00611621
MERTK	4	0.00591716		JAK2	3	0.0104895		NF2	5	0.0128205										FH	3	0.00700935						STAT3	2	0.00611621
MITF	4	0.00591716		GATA4	3	0.0104895		ETV6	5	0.0128205										FGFR3	3	0.00700935						SOX2	2	0.00611621
BARD1	4	0.00591716		AKT2	3	0.0104895		ETV5	5	0.0128205										FGF3	3	0.00700935						SMO	2	0.00611621
IKZF1	4	0.00591716		ERRFI1	3	0.0104895		ETV1	5	0.0128205										FGF19	3	0.00700935						RNF43	2	0.00611621
ABL1	4	0.00591716		PALB2	3	0.0104895		NFKBIA	5	0.0128205										FAM46C	3	0.00700935						RHOA	2	0.00611621
PIK3CD	4	0.00591716		RARA	3	0.0104895		PPP2R1A	5	0.0128205										ETV6	3	0.00700935						REL	2	0.00611621
PAK3	4	0.00591716		FUBP1	3	0.0104895		MSH2	5	0.0128205										ESR1	3	0.00700935						RAD51C	2	0.00611621
PAX5	4	0.00591716		NCOR1	3	0.0104895		EMSY	5	0.0128205										DAXX	3	0.00700935						PIK3CD	2	0.00611621
WT1	4	0.00591716		VHL	3	0.0104895		CCNE1	5	0.0128205										CTCF	3	0.00700935						NFKBIA	2	0.00611621
GRM3	4	0.00591716		CDK12	3	0.0104895		FOXL2	5	0.0128205										CDKN1A	3	0.00700935						NBN	2	0.00611621
TOP1	4	0.00591716		FOXP1	2	0.00699301		ASXL1	5	0.0128205										CDC73	3	0.00700935						MPL	2	0.00611621
MSH6	4	0.00591716		MYB	2	0.00699301		DICER1	5	0.0128205										CD79B	3	0.00700935						MEN1	2	0.00611621
NTRK2	4	0.00591716		MYCN	2	0.00699301		BTK	5	0.0128205										AXL	3	0.00700935						MAP2K2	2	0.00611621
GATA4	4	0.00591716		IKBKE	2	0.00699301		SMARCB1	5	0.0128205										XRCC2	2	0.0046729						JUN	2	0.00611621
GNAS	4	0.00591716		PDK1	2	0.00699301		PDGFB	5	0.0128205										TNFRSF14	2	0.0046729						IGF2	2	0.00611621
MYB	3	0.00443787		NSD2	2	0.00699301		ABL1	5	0.0128205										TNFAIP3	2	0.0046729						GATA1	2	0.00611621
MYCL	3	0.00443787		AXIN1	2	0.00699301		BAP1	5	0.0128205										SUFU	2	0.0046729						FYN	2	0.00611621
IRF4	3	0.00443787		RICTOR	2	0.00699301		PIK3R1	5	0.0128205										SMAD3	2	0.0046729						FGFR3	2	0.00611621
IDH1	3	0.00443787		IDH2	2	0.00699301		PIK3R2	5	0.0128205										SDHD	2	0.0046729						FGF4	2	0.00611621
CHEK1	3	0.00443787		NPM1	2	0.00699301		SMAD3	5	0.0128205										RARA	2	0.0046729						CDKN1A	2	0.00611621
PTCH1	3	0.00443787		PIK3CB	2	0.00699301		CREB3L2	5	0.0128205										RAD54L	2	0.0046729						CDK6	2	0.00611621
NF2	3	0.00443787		PIK3CD	2	0.00699301		TSC2	5	0.0128205										RAD51C	2	0.0046729						CDC73	2	0.00611621
NFE2L2	3	0.00443787		RAD54L	2	0.00699301		ACVR1B	5	0.0128205										PMS2	2	0.0046729						CCND1	2	0.00611621
ETV6	3	0.00443787		MAP2K1	2	0.00699301		ACVR2A	5	0.0128205										PIK3R2	2	0.0046729						CBL	2	0.00611621
CDKN1B	3	0.00443787		TCF7L2	2	0.00699301		FBXW7	5	0.0128205										MYCN	2	0.0046729						BRD4	2	0.00611621
CDKN1A	3	0.00443787		LZTR1	2	0.00699301		ZNF703	5	0.0128205										MYC	2	0.0046729						BCL6	2	0.00611621
ETV1	3	0.00443787		CDC73	2	0.00699301		GATA6	5	0.0128205										MDM2	2	0.0046729						BCL2L11	2	0.00611621
SYK	3	0.00443787		STAG2	2	0.00699301		KDM5A	5	0.0128205										MAP2K2	2	0.0046729						BAP1	2	0.00611621
COL1A1	3	0.00443787		TSHR	2	0.00699301		FLCN	4	0.0102564										LMO1	2	0.0046729						AURKA	2	0.00611621
RAF1	3	0.00443787		NFE2L2	2	0.00699301		FOXO1	4	0.0102564										KMT2D	2	0.0046729						AR	2	0.00611621
RUNX1	3	0.00443787		PAX5	2	0.00699301		IRF2	4	0.0102564										KMT2C	2	0.0046729						AKT2	2	0.00611621
FGF10	3	0.00443787		ETV4	2	0.00699301		CHEK1	4	0.0102564										KMT2A	2	0.0046729						AKT1	2	0.00611621
KLHL6	3	0.00443787		NUP93	2	0.00699301		CTNNA1	4	0.0102564										KIT	2	0.0046729						VHL	1	0.0030581
CDH1	3	0.00443787		EWSR1	2	0.00699301		NRAS	4	0.0102564										GNAQ	2	0.0046729						TSHR	1	0.0030581
MEN1	3	0.00443787		FGF4	2	0.00699301		EWSR1	4	0.0102564										GNA11	2	0.0046729						TNFRSF14	1	0.0030581
SSX1	3	0.00443787		CD79B	2	0.00699301		FGF3	4	0.0102564										FOXP1	2	0.0046729						TCF7L2	1	0.0030581
MUTYH	3	0.00443787		BCR	2	0.00699301		NBN	4	0.0102564										FOXO1	2	0.0046729						SYK	1	0.0030581
ADGRA2	3	0.00443787		PARP3	2	0.00699301		FGF14	4	0.0102564										FLT3	2	0.0046729						SUFU	1	0.0030581
CCND2	3	0.00443787		RAF1	2	0.00699301		PTPN11	4	0.0102564										FGFR2	2	0.0046729						SRC	1	0.0030581
CCNE1	3	0.00443787		GSK3B	2	0.00699301		KLHL6	4	0.0102564										FBXW7	2	0.0046729						SMAD3	1	0.0030581
CHEK2	3	0.00443787		RUNX1	2	0.00699301		BLM	4	0.0102564										FANCC	2	0.0046729						SDHD	1	0.0030581
ERBB4	3	0.00443787		FGF14	2	0.00699301		MPL	4	0.0102564										EZH2	2	0.0046729						RAD51D	1	0.0030581
AKT3	3	0.00443787		FGF10	2	0.00699301		FANCD2	4	0.0102564										CDKN1B	2	0.0046729						PTPN11	1	0.0030581
XPO1	3	0.00443787		PTPN11	2	0.00699301		RNF43	4	0.0102564										CDK8	2	0.0046729						PTCH1	1	0.0030581
AKT1	3	0.00443787		FH	2	0.00699301		MRE11	4	0.0102564										CDK4	2	0.0046729						PRDM1	1	0.0030581
ESR1	3	0.00443787		BCL2L11	2	0.00699301		SOX2	4	0.0102564										BCL6	2	0.0046729						PIK3CB	1	0.0030581
XIAP	3	0.00443787		TYK2	2	0.00699301		AURKA	4	0.0102564										AURKB	2	0.0046729						PARP1	1	0.0030581
FUBP1	3	0.00443787		SS18	2	0.00699301		ZNF217	4	0.0102564										AKT2	2	0.0046729						NPM1	1	0.0030581
PDCD1	3	0.00443787		BLM	2	0.00699301		HSD3B1	4	0.0102564										XPO1	1	0.00233645						MYD88	1	0.0030581
SOCS1	3	0.00443787		POLD1	2	0.00699301		AXL	4	0.0102564										TMPRSS2	1	0.00233645						MDM2	1	0.0030581
MCL1	3	0.00443787		MUTYH	2	0.00699301		XPO1	4	0.0102564										TCF7L2	1	0.00233645						LMO1	1	0.0030581
MLH1	3	0.00443787		STAT3	2	0.00699301		CREB3L1	4	0.0102564										SYK	1	0.00233645						KMT2D	1	0.0030581
SNCAIP	3	0.00443787		CCND2	2	0.00699301		AKT2	4	0.0102564										STAT3	1	0.00233645						IKBKE	1	0.0030581
AXIN1	3	0.00443787		RNF43	2	0.00699301		ERRFI1	4	0.0102564										SPOP	1	0.00233645						HRAS	1	0.0030581
PIK3R1	3	0.00443787		ERBB3	2	0.00699301		PDCD1	4	0.0102564										SDHB	1	0.00233645						GSK3B	1	0.0030581
SMAD2	3	0.00443787		BRCA1	2	0.00699301		MDM2	4	0.0102564										RHOA	1	0.00233645						GNA11	1	0.0030581
PARP1	3	0.00443787		AXL	2	0.00699301		PIK3CD	4	0.0102564										RAF1	1	0.00233645						FLT3	1	0.0030581
RHOA	3	0.00443787		XPO1	2	0.00699301		PAK3	4	0.0102564										PRKAR1A	1	0.00233645						FH	1	0.0030581
SUFU	3	0.00443787		GATA6	2	0.00699301		PAX5	4	0.0102564										PRDM1	1	0.00233645						FAM46C	1	0.0030581
TNFAIP3	3	0.00443787		AKT1	2	0.00699301		TNFAIP3	4	0.0102564										NFKBIA	1	0.00233645						ETV6	1	0.0030581
QKI	3	0.00443787		MERTK	2	0.00699301		PARP2	4	0.0102564										MLH1	1	0.00233645						ERG	1	0.0030581
NUP93	3	0.00443787		FGF23	2	0.00699301		TOP1	4	0.0102564										MITF	1	0.00233645						ERBB3	1	0.0030581
TFE3	3	0.00443787		BTG1	2	0.00699301		MSH6	4	0.0102564										JUN	1	0.00233645						CXCR4	1	0.0030581
TGFBR1	3	0.00443787		BTK	2	0.00699301		LCK	4	0.0102564										FUBP1	1	0.00233645						CHEK1	1	0.0030581
DAXX	3	0.00443787		CSF1	2	0.00699301		FGF23	4	0.0102564										FGF4	1	0.00233645						CD79B	1	0.0030581
PBRM1	3	0.00443787		CRBN	2	0.00699301		RARA	4	0.0102564										EPCAM	1	0.00233645						CD274	1	0.0030581
JAK1	3	0.00443787		PDCD1	2	0.00699301		MAP3K13	4	0.0102564										CXCR4	1	0.00233645						CCND3	1	0.0030581
JAK2	3	0.00443787		U2AF1	2	0.00699301		MYC	3	0.00769231										CDKN2C	1	0.00233645						CBFB	1	0.0030581
JAK3	3	0.00443787		SMARCB1	1	0.0034965		FLI1	3	0.00769231										CDK6	1	0.00233645
FGF23	3	0.00443787		MCL1	1	0.0034965		CTCF	3	0.00769231										CCNE1	1	0.00233645
CSF1R	3	0.00443787		CCND1	1	0.0034965		IDH2	3	0.00769231										CCND3	1	0.00233645
MYC	2	0.00295858		BCL2	1	0.0034965		MAP2K1	3	0.00769231										CCND1	1	0.00233645
GABRA6	2	0.00295858		FAS	1	0.0034965		CDK6	3	0.00769231										BRD4	1	0.00233645
FLI1	2	0.00295858		BCL2L1	1	0.0034965		CDK4	3	0.00769231										BLM	1	0.00233645
MYCN	2	0.00295858		FLCN	1	0.0034965		NFIB	3	0.00769231										BCL2	1	0.00233645
CTCF	2	0.00295858		FOXO1	1	0.0034965		CDK8	3	0.00769231										AURKA	1	0.00233645
IRF2	2	0.00295858		MYCL	1	0.0034965		SRC	3	0.00769231
RECQL	2	0.00295858		MDM4	1	0.0034965		BCR	3	0.00769231
HSP90AA1	2	0.00295858		RXRA	1	0.0034965		RAC1	3	0.00769231
CDC73	2	0.00295858		MDM2	1	0.0034965		CEBPA	3	0.00769231
ETV5	2	0.00295858		IDH1	1	0.0034965		RUNX1	3	0.00769231
SRC	2	0.00295858		FLT3	1	0.0034965		IGF2	3	0.00769231
NFKBIA	2	0.00295858		SMAD3	1	0.0034965		RAD50	3	0.00769231
EWSR1	2	0.00295858		TMPRSS2	1	0.0034965		FANCE	3	0.00769231
CD79A	2	0.00295858		CTNNA1	1	0.0034965		AKT3	3	0.00769231
CD79B	2	0.00295858		REL	1	0.0034965		CCN6	3	0.00769231
SMARCD1	2	0.00295858		MAP2K2	1	0.0034965		PRKCI	3	0.00769231
NBN	2	0.00295858		NRAS	1	0.0034965		ERG	3	0.00769231
RAD51C	2	0.00295858		CDK6	1	0.0034965		FANCG	3	0.00769231
EZH2	2	0.00295858		HSP90AA1	1	0.0034965		XRCC2	3	0.00769231
CXCR4	2	0.00295858		SDHC	1	0.0034965		VEGFA	3	0.00769231
H3-3A	2	0.00295858		FANCL	1	0.0034965		ZNF750	3	0.00769231
CCND3	2	0.00295858		SUFU	1	0.0034965		MITF	3	0.00769231
FANCF	2	0.00295858		TEK	1	0.0034965		MCL1	3	0.00769231
TIPARP	2	0.00295858		NFIB	1	0.0034965		EPCAM	3	0.00769231
PRKACA	2	0.00295858		CREB3L2	1	0.0034965		PARP1	3	0.00769231
CCN6	2	0.00295858		PRKN	1	0.0034965		NUP93	3	0.00769231
XRCC2	2	0.00295858		ETV5	1	0.0034965		FEV	3	0.00769231
FGF19	2	0.00295858		CDKN1A	1	0.0034965		TFE3	3	0.00769231
BTG1	2	0.00295858		SRC	1	0.0034965		FRS2	3	0.00769231
CRBN	2	0.00295858		QKI	1	0.0034965		JUN	3	0.00769231
VHL	2	0.00295858		FGF3	1	0.0034965		CSF1	3	0.00769231
PDGFB	2	0.00295858		CD79A	1	0.0034965		GNAS	3	0.00769231
IKBKE	2	0.00295858		CRKL	1	0.0034965		GNAQ	3	0.00769231
TMPRSS2	2	0.00295858		FEV	1	0.0034965		CDK12	3	0.00769231
RAD54L	2	0.00295858		PARP2	1	0.0034965		CYP17A1	2	0.00512821
SDHC	2	0.00295858		AURKB	1	0.0034965		IRF4	2	0.00512821
ACVR1B	2	0.00295858		PRSS8	1	0.0034965		IDH1	2	0.00512821
FBXW7	2	0.00295858		CEBPA	1	0.0034965		RECQL	2	0.00512821
GATA3	2	0.00295858		TFE3	1	0.0034965		MAP2K2	2	0.00512821
GATA2	2	0.00295858		CBFB	1	0.0034965		FANCL	2	0.00512821
GATA1	2	0.00295858		RAD51C	1	0.0034965		CDKN2C	2	0.00512821
DDR2	2	0.00295858		TGFBR1	1	0.0034965		CDKN1A	2	0.00512821
FYN	2	0.00295858		GID4	1	0.0034965		BCL6	2	0.00512821
HNF1A	1	0.00147929		EZH2	1	0.0034965		CD79A	2	0.00512821
IDH2	1	0.00147929		ACVR1B	1	0.0034965		CD79B	2	0.00512821
MAP2K2	1	0.00147929		PRDM1	1	0.0034965		PTK6	2	0.00512821
FANCL	1	0.00147929		DAXX	1	0.0034965		PRSS8	2	0.00512821
CDK4	1	0.00147929		MEN1	1	0.0034965		RAF1	2	0.00512821
NFIB	1	0.00147929		CXCR4	1	0.0034965		FGF10	2	0.00512821
CDKN2C	1	0.00147929		FRS2	1	0.0034965		RAD51C	2	0.00512821
ETV4	1	0.00147929		MPL	1	0.0034965		BCL2L11	2	0.00512821
SMO	1	0.00147929		MST1R	1	0.0034965		EZH2	2	0.00512821
FGF4	1	0.00147929		FANCF	1	0.0034965		CXCR4	2	0.00512821
IL7R	1	0.00147929		TIPARP	1	0.0034965		SSX1	2	0.00512821
PTK6	1	0.00147929		FOXL2	1	0.0034965		MUTYH	2	0.00512821
RAD51D	1	0.00147929		SOX2	1	0.0034965		STAT3	2	0.00512821
RAD52	1	0.00147929		CCN6	1	0.0034965		CCND2	2	0.00512821
PRSS8	1	0.00147929		PRKCI	1	0.0034965		CCND3	2	0.00512821
FGFR3	1	0.00147929		ZNF217	1	0.0034965		CHEK2	2	0.00512821
CEBPA	1	0.00147929		NKX2-1	1	0.0034965		SOX10	2	0.00512821
FGF12	1	0.00147929		FANCG	1	0.0034965		TIPARP	2	0.00512821
IGF2	1	0.00147929		DNMT3A	1	0.0034965		PRKACA	2	0.00512821
BCL2L11	1	0.00147929		YES1	1	0.0034965		LMO1	2	0.00512821
ARFRP1	1	0.00147929		KDM6A	1	0.0034965		YES1	2	0.00512821
STAT4	1	0.00147929		JUN	1	0.0034965		AKT1	2	0.00512821
FANCC	1	0.00147929		VEGFA	1	0.0034965		FGF19	2	0.00512821
SOX10	1	0.00147929		FGF19	1	0.0034965		CRBN	2	0.00512821
DDR1	1	0.00147929		XIAP	1	0.0034965		GNA13	2	0.00512821
FANCE	1	0.00147929		BARD1	1	0.0034965		ATF1	2	0.00512821
SOX2	1	0.00147929		GNAS	1	0.0034965		BCL2	2	0.00512821
PRKCI	1	0.00147929		GNAQ	1	0.0034965		FAS	2	0.00512821
FANCG	1	0.00147929		ATF1	1	0.0034965		LYN	2	0.00512821
YES1	1	0.00147929						SNCAIP	2	0.00512821
TNFRSF14	1	0.00147929						PDK1	2	0.00512821
CCND1	1	0.00147929						AXIN1	2	0.00512821
FAS	1	0.00147929						TMPRSS2	2	0.00512821
BCL2L2	1	0.00147929						RHOA	2	0.00512821
LYN	1	0.00147929						TSC1	2	0.00512821
MDM4	1	0.00147929						SDHB	2	0.00512821
PDK1	1	0.00147929						SUFU	2	0.00512821
EPCAM	1	0.00147929						PARP3	2	0.00512821
SDHB	1	0.00147929						AURKB	2	0.00512821
CREB3L2	1	0.00147929						PDCD1LG2	2	0.00512821
TENT5C	1	0.00147929						JAK1	2	0.00512821
PARP3	1	0.00147929						GATA1	2	0.00512821
FEV	1	0.00147929						FUS	2	0.00512821
BRD4	1	0.00147929						MYCL	1	0.0025641
NR4A3	1	0.00147929						NPM1	1	0.0025641
GID4	1	0.00147929						TCF7L2	1	0.0025641
LCK	1	0.00147929						NFE2L2	1	0.0025641
JUN	1	0.00147929						CDKN2B	1	0.0025641
GNA11	1	0.00147929						CRKL	1	0.0025641
CSF1	1	0.00147929						RAD51B	1	0.0025641
GNAQ	1	0.00147929						RAD51D	1	0.0025641
								RAD52	1	0.0025641
								CBFB	1	0.0025641
								RAD51	1	0.0025641
								FH	1	0.0025641
								FANCC	1	0.0025641
								HRAS	1	0.0025641
								H3-3A	1	0.0025641
								BMPR1A	1	0.0025641
								PRKAR1A	1	0.0025641
								FANCF	1	0.0025641
								XIAP	1	0.0025641
								BTG1	1	0.0025641
								TNFRSF14	1	0.0025641
								SOCS1	1	0.0025641
								CCND1	1	0.0025641
								BCL2L1	1	0.0025641
								SPOP	1	0.0025641
								ARAF	1	0.0025641
								MDM4	1	0.0025641
								SDHD	1	0.0025641
								TENT5C	1	0.0025641
								NR4A3	1	0.0025641
								NKX2-1	1	0.0025641
								GNA11	1	0.0025641
