# Supplementary material for: The comparison of cancer gene mutation frequencies in Chinese and U.S. patient populations
Source: Nat Commun. 2022 Sep 26;13:5651. doi: 10.1038/s41467-022-33351-4 (PMC9512793; doi:10.1038/s41467-022-33351-4)
Supplement: Supplementary file 6 — Supplementary Data 2 [file 41467_2022_33351_MOESM6_ESM.xlsx]

## Sheet: LUAD_CN
Patient ID	Treatment-naive 81.4% (550/676)	Sex	Diagnosis Age	Cancer Type	Cancer Type Detailed	Sample ID	Tumor Stage	Sample Type	Specimen Type	Specimen Preservation Type	Number of Samples Per Patient	Tumor Purity	Sample Coverage	DNA Input	TMB (nonsynonymous)	Mutation Count	Smoke Status		Gene	# Mut	#	Freq/550 treatment naïve	Is Cancer Gene (source: OncoKB)
Patient1468	Treatment-naive	Female	≤58	Non Small Cell Lung Cancer	Lung Adenocarcinoma	P-1468	I	Primary	Surgery	FFPE	1	20	1341	4728	0.0333333	1	Nonsmoker		EGFR	446	388	0.705	Yes
Patient3133	Treatment-naive	Female	≤58	Non Small Cell Lung Cancer	Lung Adenocarcinoma	P-3133	II	Primary	Surgery	FFPE	1	20	1179	1440	0.0333333	1	Nonsmoker		TP53	200	186	0.338	Yes
Patient4261	Radiation_Therapy;Targeted_Therapy;Chemotherapy	Female	≤58	Non Small Cell Lung Cancer	Lung Adenocarcinoma	P-4261	IV	Primary	Biopsy/Paracentesis	FFPE	1	20	1375	389	0.166667	5	Nonsmoker		RBM10	77	76	0.138	Yes
Patient2433	Targeted_Therapy;Chemotherapy	Female	≤58	Non Small Cell Lung Cancer	Lung Adenocarcinoma	P-2433	IV	Recurrent	Surgery	FFPE	1	70	1278	1464	0.233333	7	Nonsmoker		LRP1B	51	45	0.082	Yes
Patient0112	Treatment-naive	Female	≤58	Non Small Cell Lung Cancer	Lung Adenocarcinoma	P-0112	II	Primary	Surgery	FFPE	1	80	1125.76	6120	0.0666667	3	Nonsmoker		MED12	32	31	0.056	Yes
Patient2529	Treatment-naive	Female	≤58	Non Small Cell Lung Cancer	Lung Adenocarcinoma	P-2529	IV	Primary	Biopsy/Paracentesis	FFPE	1	60	1842	488	0.0666667	2	Nonsmoker		ERBB2	31	29	0.053	Yes
Patient2621	Treatment-naive	Female	≤58	Non Small Cell Lung Cancer	Lung Adenocarcinoma	P-2621	IV	Primary	Biopsy/Paracentesis	FFPE	1	60	2195	1272	0.0666667	2	Nonsmoker		PIK3CA	32	28	0.051	Yes
Patient4325	Treatment-naive	Female	≤58	Non Small Cell Lung Cancer	Lung Adenocarcinoma	P-4325	I	Primary	Surgery	FFPE	1	20	1395	3528	0.0333333	1	Nonsmoker		KRAS	28	28	0.051	Yes
Patient1322	Treatment-naive	Female	≤58	Non Small Cell Lung Cancer	Lung Adenocarcinoma	P-1322	I	Primary	Surgery	FFPE	1	40	1155	6120	0.0666667	2	Nonsmoker		KMT2C	30	26	0.047	Yes
Patient4008	Treatment-naive	Female	≤58	Non Small Cell Lung Cancer	Lung Adenocarcinoma	P-4008	I	Primary	Surgery	FFPE	1	75	1197	19860	0.266667	8	Nonsmoker		SETD2	32	24	0.044	Yes
Patient4472	Treatment-naive	Female	≤58	Non Small Cell Lung Cancer	Lung Adenocarcinoma	P-4472	I	Primary	Surgery	FFPE	1	60	1307	16560	0.1	3	Nonsmoker		CTNNB1	25	23	0.042	Yes
Patient3565	Treatment-naive	Female	≤58	Non Small Cell Lung Cancer	Lung Adenocarcinoma	P-3565	I	Primary	Surgery	FFPE	1	90	1026	6300	0.0333333	1	Nonsmoker		PTEN	22	21	0.038	Yes
Patient3633	Treatment-naive	Female	≤58	Non Small Cell Lung Cancer	Lung Adenocarcinoma	P-3633	IV	Metastasis	Surgery	FFPE	1	70	1470	4314	0.1	3	Nonsmoker		SMAD4	21	20	0.036	Yes
Patient4537	Chemotherapy	Female	≤58	Non Small Cell Lung Cancer	Lung Adenocarcinoma	P-4537	IV	Metastasis	Biopsy/Paracentesis	FFPE	1	60	1403	59	0.133333	4	Nonsmoker		RB1	20	20	0.036	Yes
Patient1732	Treatment-naive	Female	≤58	Non Small Cell Lung Cancer	Lung Adenocarcinoma	P-1732	I	Primary	Surgery	FFPE	1	40	608	497	0.366667	11	Nonsmoker		NF1	22	19	0.035	Yes
Patient2944	Treatment-naive	Female	≤58	Non Small Cell Lung Cancer	Lung Adenocarcinoma	P-2944	I	Primary	Surgery	FFPE	1	30	1157	5616	0	NA	Nonsmoker		APC	21	19	0.035	Yes
Patient2976	Treatment-naive	Female	≤58	Non Small Cell Lung Cancer	Lung Adenocarcinoma	P-2976	IV	Metastasis	Biopsy/Paracentesis	FFPE	1	30	1684	239	0.133333	4	Nonsmoker		CDKN2A	19	17	0.031	Yes
Patient3192	Treatment-naive	Female	≤58	Non Small Cell Lung Cancer	Lung Adenocarcinoma	P-3192	I	Primary	Surgery	FFPE	1	20	1581	5508	0.0666667	2	Nonsmoker		FAT4	17	17	0.031	Yes
Patient4130	Treatment-naive	Female	≤58	Non Small Cell Lung Cancer	Lung Adenocarcinoma	P-4130	I	Primary	Surgery	FFPE	1	20	1287	978	0.0333333	1	Nonsmoker		FAT1	16	16	0.029	Yes
Patient4134	Treatment-naive	Female	≤58	Non Small Cell Lung Cancer	Lung Adenocarcinoma	P-4134	I	Primary	Surgery	FFPE	1	20	1519	4668	0.0333333	1	Nonsmoker		TERT	15	15	0.027	Yes
Patient2711	Treatment-naive	Female	≤58	Non Small Cell Lung Cancer	Lung Adenocarcinoma	P-2711	II	Primary	Surgery	FFPE	1	40	1541	2556	0.2	5	Nonsmoker		TAF1	14	14	0.025	Yes
Patient3874	Treatment-naive	Female	≤58	Non Small Cell Lung Cancer	Lung Adenocarcinoma	P-3874	II	Primary	Surgery	FFPE	1	40	1415	11580	0.133333	4	Nonsmoker		ARID1A	15	14	0.025	Yes
Patient7891	Treatment-naive	Female	≤58	Non Small Cell Lung Cancer	Lung Adenocarcinoma	P-7891	I	Primary	Surgery	FFPE	1	20	1237	2256	0.0666667	2	Nonsmoker		BRAF	14	14	0.025	Yes
Patient7998	Treatment-naive	Female	≤58	Non Small Cell Lung Cancer	Lung Adenocarcinoma	P-7998	I	Primary	Surgery	FFPE	1	20	1377	726	0.0333333	1	Nonsmoker		CREBBP	13	13	0.024	Yes
Patient8068	Treatment-naive	Female	≤58	Non Small Cell Lung Cancer	Lung Adenocarcinoma	P-8068	I	Primary	Surgery	FFPE	1	35	1339	569	0.0333333	1	Nonsmoker		EPHA5	13	13	0.024	Yes
Patient5051	Unknown	Female	≤58	Non Small Cell Lung Cancer	Lung Adenocarcinoma	P-5051	IV	Metastasis	Biopsy/Paracentesis	FFPE	1	60	858	3444	0.1	3	Nonsmoker		GRIN2A	13	12	0.022	Yes
Patient8038	Unknown	Female	≤58	Non Small Cell Lung Cancer	Lung Adenocarcinoma	P-8038	IV	Metastasis	Biopsy/Paracentesis	FFPE	1	60	5420	404	0.133333	4	Nonsmoker		TET1	12	12	0.022	Yes
Patient3281	Treatment-naive	Female	≤58	Non Small Cell Lung Cancer	Lung Adenocarcinoma	P-3281	I	Primary	Surgery	FFPE	1	20	1215	1632	0	NA	Nonsmoker		ATRX	12	12	0.022	Yes
Patient3353	Treatment-naive	Female	≤58	Non Small Cell Lung Cancer	Lung Adenocarcinoma	P-3353	I	Primary	Surgery	FFPE	1	50	1518	774	0	NA	Nonsmoker		PRKDC	12	12	0.022	Yes
Patient2302	Treatment-naive	Female	≤58	Non Small Cell Lung Cancer	Lung Adenocarcinoma	P-2302	II	Primary	Surgery	FFPE	1	70	1117	2460	0.1	3	Nonsmoker		AMER1	11	11	0.02	Yes
Patient4566	Treatment-naive	Female	≤58	Non Small Cell Lung Cancer	Lung Adenocarcinoma	P-4566	IV	Primary	Surgery	FFPE	1	50	967	16740	0.1	3	Nonsmoker		NSD1	11	11	0.02	Yes
Patient3558	Unknown	Female	≤58	Non Small Cell Lung Cancer	Lung Adenocarcinoma	P-3558	IV	Primary	Biopsy/Paracentesis	FFPE	1	30	1342	1080	0.133333	4	Nonsmoker		MET	11	11	0.02	Yes
Patient1050	Treatment-naive	Female	≤58	Non Small Cell Lung Cancer	Lung Adenocarcinoma	P-1050	II	Primary	Surgery	FFPE	1	80	1019	4872	0.0333333	1	Nonsmoker		EPHB1	11	11	0.02	Yes
Patient4021	Treatment-naive	Female	≤58	Non Small Cell Lung Cancer	Lung Adenocarcinoma	P-4021	IV	Metastasis	Biopsy/Paracentesis	FFPE	1	45	1142	1938	0.133333	4	Nonsmoker		ATR	11	11	0.02	Yes
Patient4078	Treatment-naive	Female	≤58	Non Small Cell Lung Cancer	Lung Adenocarcinoma	P-4078	I	Primary	Surgery	FFPE	1	60	1058	7080	0.1	3	Nonsmoker		BCORL1	13	11	0.02	Yes
Patient2737	Radiation_Therapy;Chemotherapy	Female	≤58	Non Small Cell Lung Cancer	Lung Adenocarcinoma	P-2737	IV	Primary	Biopsy/Paracentesis	FFPE	1	40	1324	1860	0.133333	4	Nonsmoker		KMT2D	12	11	0.02	Yes
Patient2645	Radiation_Therapy;Targeted_Therapy;Chemotherapy	Female	≤58	Non Small Cell Lung Cancer	Lung Adenocarcinoma	P-2645	IV	Metastasis	Biopsy/Paracentesis	FFPE	1	20	2209	246	0.2	6	Nonsmoker		AR	9	9	0.016	Yes
Patient2160	Treatment-naive	Female	≤58	Non Small Cell Lung Cancer	Lung Adenocarcinoma	P-2160	III	Primary	Surgery	FFPE	1	50	1667	3984	0.3	9	Nonsmoker		KDM5C	9	9	0.016	Yes
Patient3199	Treatment-naive	Female	≤58	Non Small Cell Lung Cancer	Lung Adenocarcinoma	P-3199	I	Primary	Surgery	FFPE	1	20	1324	4356	0.0333333	1	Nonsmoker		POLE	9	9	0.016	Yes
Patient4678	Treatment-naive	Female	≤58	Non Small Cell Lung Cancer	Lung Adenocarcinoma	P-4678	III	Primary	Biopsy/Paracentesis	FFPE	1	80	1449	1440	0.2	6	Nonsmoker		ROS1	11	9	0.016	Yes
Patient5318	Treatment-naive	Female	≤58	Non Small Cell Lung Cancer	Lung Adenocarcinoma	P-5318	IV	Primary	Biopsy/Paracentesis	FFPE	1	40	1086	571	0.133333	4	Nonsmoker		ARID2	9	9	0.016	Yes
Patient3921	Radiation_Therapy;Targeted_Therapy	Female	≤58	Non Small Cell Lung Cancer	Lung Adenocarcinoma	P-3921	IV	Metastasis	Biopsy/Paracentesis	FFPE	1	60	1162	5064	0.233333	7	Nonsmoker		U2AF1	9	9	0.016	Yes
Patient1407	Treatment-naive	Female	≤58	Non Small Cell Lung Cancer	Lung Adenocarcinoma	P-1407	IV	Primary	Biopsy/Paracentesis	FFPE	1	30	678	331	0.133333	4	Nonsmoker		SMARCA4	8	8	0.015	Yes
Patient1573	Treatment-naive	Female	≤58	Non Small Cell Lung Cancer	Lung Adenocarcinoma	P-1573	III	Metastasis	Biopsy/Paracentesis	FFPE	1	70	590	5352	0.0333333	1	Nonsmoker		ATM	8	8	0.015	Yes
Patient1664	Treatment-naive	Female	≤58	Non Small Cell Lung Cancer	Lung Adenocarcinoma	P-1664	II	Primary	Surgery	FFPE	1	60	1059	5244	0.0666667	2	Nonsmoker		FLT4	9	8	0.015	Yes
Patient2187	Treatment-naive	Female	≤58	Non Small Cell Lung Cancer	Lung Adenocarcinoma	P-2187	II	Primary	Surgery	FFPE	1	30	2014	2664	0.133333	4	Nonsmoker		CAMTA1	8	8	0.015	Yes
Patient2458	Treatment-naive	Female	≤58	Non Small Cell Lung Cancer	Lung Adenocarcinoma	P-2458	I	Primary	Surgery	FFPE	1	60	1191	3576	0.1	3	Nonsmoker		TSC1	9	8	0.015	Yes
Patient3066	Treatment-naive	Female	≤58	Non Small Cell Lung Cancer	Lung Adenocarcinoma	P-3066	I	Primary	Surgery	FFPE	1	80	485	131	1	29	Nonsmoker		TSC2	8	8	0.015	Yes
Patient3129	Treatment-naive	Female	≤58	Non Small Cell Lung Cancer	Lung Adenocarcinoma	P-3129	III	Primary	Surgery	FFPE	1	80	1149	6720	0.1	2	Nonsmoker		NCOA2	8	8	0.015	Yes
Patient7894	Treatment-naive	Female	≤58	Non Small Cell Lung Cancer	Lung Adenocarcinoma	P-7894	I	Primary	Surgery	FFPE	1	20	1189	1176	0.0333333	1	Nonsmoker		FANCA	8	8	0.015	Yes
Patient0390	Targeted_Therapy;Chemotherapy	Female	≤58	Non Small Cell Lung Cancer	Lung Adenocarcinoma	P-0390	IV	Primary	Biopsy/Paracentesis	FFPE	1	20	1208.66	1416	0.133333	4	Nonsmoker		NKX2-1	10	8	0.015	Yes
Patient1483	Unknown	Female	≤58	Non Small Cell Lung Cancer	Lung Adenocarcinoma	P-1483	IV	Primary	Biopsy/Paracentesis	FFPE	1	20	1184	888	0	NA	Nonsmoker		PIK3R2	7	7	0.013	Yes
Patient0461	Treatment-naive	Female	≤58	Non Small Cell Lung Cancer	Lung Adenocarcinoma	P-0461	II	Primary	Surgery	FFPE	1	70	1029	5244	0.233333	7	Nonsmoker		KDR	7	7	0.013	Yes
Patient1448	Treatment-naive	Female	≤58	Non Small Cell Lung Cancer	Lung Adenocarcinoma	P-1448	II	Primary	Surgery	FFPE	1	60	1374	6360	0.2	6	Nonsmoker		KEL	7	7	0.013	Yes
Patient2682	Treatment-naive	Female	≤58	Non Small Cell Lung Cancer	Lung Adenocarcinoma	P-2682	I	Primary	Surgery	FFPE	1	20	937	1476	0.1	3	Nonsmoker		SDHA	9	7	0.013	Yes
Patient3139	Treatment-naive	Female	≤58	Non Small Cell Lung Cancer	Lung Adenocarcinoma	P-3139	I	Primary	Surgery	FFPE	1	30	1087	1944	0	NA	Nonsmoker		PIK3CB	7	7	0.013	Yes
Patient4918	Treatment-naive	Female	≤58	Non Small Cell Lung Cancer	Lung Adenocarcinoma	P-4918	III	Primary	Surgery	FFPE	1	60	1238	4344	0.0666667	2	Nonsmoker		MAP2K1	7	7	0.013	Yes
Patient3517	Radiation_Therapy;Targeted_Therapy;Chemotherapy	Female	≤58	Non Small Cell Lung Cancer	Lung Adenocarcinoma	P-3517	IV	Metastasis	Surgery	FFPE	1	70	1443	7200	0.133333	3	Nonsmoker		STAG2	8	7	0.013	Yes
Patient1453	Treatment-naive	Female	≤58	Non Small Cell Lung Cancer	Lung Adenocarcinoma	P-1453	III	Primary	Surgery	FFPE	1	50	1210	5616	0.4	12	Nonsmoker		RET	8	7	0.013	Yes
Patient2422	Treatment-naive	Female	≤58	Non Small Cell Lung Cancer	Lung Adenocarcinoma	P-2422	III	Primary	Surgery	FFPE	1	70	939	744	0.133333	4	Nonsmoker		TGFBR2	7	7	0.013	Yes
Patient3378	Treatment-naive	Female	≤58	Non Small Cell Lung Cancer	Lung Adenocarcinoma	P-3378	I	Primary	Surgery	FFPE	1	20	1024	714	0.0666667	2	Nonsmoker		EP300	8	7	0.013	Yes
Patient3564	Treatment-naive	Female	≤58	Non Small Cell Lung Cancer	Lung Adenocarcinoma	P-3564	IV	Primary	Surgery	FFPE	1	30	1682	5292	0	NA	Nonsmoker		EPHA3	7	7	0.013	Yes
Patient3646	Treatment-naive	Female	≤58	Non Small Cell Lung Cancer	Lung Adenocarcinoma	P-3646	IV	Primary	Biopsy/Paracentesis	FFPE	1	70	1226	244	0.166667	5	Nonsmoker		BCOR	7	7	0.013	Yes
Patient3719	Treatment-naive	Female	≤58	Non Small Cell Lung Cancer	Lung Adenocarcinoma	P-3719	IV	Primary	Surgery	FFPE	1	30	1671	3876	0.133333	4	Nonsmoker		SF3B1	8	7	0.013	Yes
Patient3787	Treatment-naive	Female	≤58	Non Small Cell Lung Cancer	Lung Adenocarcinoma	P-3787	II	Primary	Surgery	FFPE	1	30	1458	3456	0.0666667	2	Nonsmoker		STAT3	7	7	0.013	Yes
Patient2073	Chemotherapy	Female	≤58	Non Small Cell Lung Cancer	Lung Adenocarcinoma	P-2073	III	Primary	Surgery	FFPE	1	40	1270	4596	0.1	1	Nonsmoker		GLI1	9	7	0.013	Yes
Patient4756	Targeted_Therapy	Female	≤58	Non Small Cell Lung Cancer	Lung Adenocarcinoma	P-4756	IV	Primary	Biopsy/Paracentesis	FFPE	1	50	1339	479	0.0666667	2	Nonsmoker		NTRK3	7	7	0.013	Yes
Patient1081	Unknown	Female	≤58	Non Small Cell Lung Cancer	Lung Adenocarcinoma	P-1081	IV	Primary	Biopsy/Paracentesis	FFPE	1	20	1191	451	0.233333	7	Nonsmoker		ASXL1	7	7	0.013	Yes
Patient2305	Unknown	Female	≤58	Non Small Cell Lung Cancer	Lung Adenocarcinoma	P-2305	IV	Metastasis	Biopsy/Paracentesis	FFPE	1	80	1449	4416	0.233333	7	Nonsmoker		HGF	7	6	0.011	Yes
Patient1253	Treatment-naive	Female	≤58	Non Small Cell Lung Cancer	Lung Adenocarcinoma	P-1253	IV	Primary	Surgery	FFPE	1	70	1255	6360	0.1	2	Nonsmoker		KMT2A	6	6	0.011	Yes
Patient1493	Treatment-naive	Female	≤58	Non Small Cell Lung Cancer	Lung Adenocarcinoma	P-1493	I	Primary	Surgery	FFPE	1	90	1234	13620	0.2	5	Nonsmoker		NOTCH3	6	6	0.011	Yes
Patient1839	Treatment-naive	Female	≤58	Non Small Cell Lung Cancer	Lung Adenocarcinoma	P-1839	I	Primary	Surgery	FFPE	1	50	1418	3000	0.0666667	2	Nonsmoker		NSD2	6	6	0.011	Yes
Patient1900	Treatment-naive	Female	≤58	Non Small Cell Lung Cancer	Lung Adenocarcinoma	P-1900	I	Primary	Surgery	FFPE	1	20	1226	3276	0.0666667	2	Nonsmoker		AXIN2	6	6	0.011	Yes
Patient2575	Treatment-naive	Female	≤58	Non Small Cell Lung Cancer	Lung Adenocarcinoma	P-2575	I	Primary	Surgery	FFPE	1	30	1269	5028	0.133333	4	Nonsmoker		MDM2	6	6	0.011	Yes
Patient2673	Treatment-naive	Female	≤58	Non Small Cell Lung Cancer	Lung Adenocarcinoma	P-2673	I	Primary	Surgery	FFPE	1	20	1105	3900	0.0666667	2	Nonsmoker		FLT1	6	6	0.011	Yes
Patient2894	Treatment-naive	Female	≤58	Non Small Cell Lung Cancer	Lung Adenocarcinoma	P-2894	III	Primary	Surgery	FFPE	1	80	1484	5976	0.0666667	2	Nonsmoker		TET3	6	6	0.011	Yes
Patient3372	Treatment-naive	Female	≤58	Non Small Cell Lung Cancer	Lung Adenocarcinoma	P-3372	II	Primary	Surgery	FFPE	1	40	900	6600	0.0666667	2	Nonsmoker		TEK	6	6	0.011	Yes
Patient3574	Treatment-naive	Female	≤58	Non Small Cell Lung Cancer	Lung Adenocarcinoma	P-3574	I	Primary	Surgery	FFPE	1	20	1330	3552	0.0333333	1	Nonsmoker		SPEN	6	6	0.011	Yes
Patient3807	Treatment-naive	Female	≤58	Non Small Cell Lung Cancer	Lung Adenocarcinoma	P-3807	I	Primary	Surgery	FFPE	1	20	1417	2352	0.133333	4	Nonsmoker		RUNX1T1	7	6	0.011	Yes
Patient4096	Treatment-naive	Female	≤58	Non Small Cell Lung Cancer	Lung Adenocarcinoma	P-4096	IV	Primary	Biopsy/Paracentesis	FFPE	1	20	1978	359	0.166667	5	Nonsmoker		NTRK1	6	6	0.011	Yes
Patient4748	Treatment-naive	Female	≤58	Non Small Cell Lung Cancer	Lung Adenocarcinoma	P-4748	II	Primary	Surgery	FFPE	1	60	1537	4080	0.1	3	Nonsmoker		ITK	6	6	0.011	Yes
Patient1217	Unknown	Female	≤58	Non Small Cell Lung Cancer	Lung Adenocarcinoma	P-1217	IV	Primary	Biopsy/Paracentesis	FFPE	1	20	933	4536	0.0666667	2	Nonsmoker		DNMT3A	6	6	0.011	Yes
Patient0745	Treatment-naive	Female	≤58	Non Small Cell Lung Cancer	Lung Adenocarcinoma	P-0745	I	Primary	Surgery	FFPE	1	80	828	4932	0.1	3	Nonsmoker		ERRFI1	6	6	0.011	Yes
Patient2274	Treatment-naive	Female	≤58	Non Small Cell Lung Cancer	Lung Adenocarcinoma	P-2274	I	Primary	Surgery	FFPE	1	40	1067	1200	0.466667	14	Nonsmoker		RANBP2	6	6	0.011	Yes
Patient2910	Treatment-naive	Female	≤58	Non Small Cell Lung Cancer	Lung Adenocarcinoma	P-2910	0	Primary	Surgery	FFPE	1	20	1294	1944	0.0333333	1	Nonsmoker		SMARCB1	8	5	0.009	Yes
Patient3778	Treatment-naive	Female	≤58	Non Small Cell Lung Cancer	Lung Adenocarcinoma	P-3778	III	Primary	Surgery	FFPE	1	70	981	20100	0.133333	4	Nonsmoker		DOT1L	5	5	0.009	Yes
Patient4017	Treatment-naive	Female	≤58	Non Small Cell Lung Cancer	Lung Adenocarcinoma	P-4017	I	Primary	Surgery	FFPE	1	50	1302	6780	0.166667	5	Nonsmoker		ALK	5	5	0.009	Yes
Patient4691	Treatment-naive	Female	≤58	Non Small Cell Lung Cancer	Lung Adenocarcinoma	P-4691	IV	Primary	Surgery	FFPE	1	70	806	21300	0.266667	8	Nonsmoker		PDGFRA	5	5	0.009	Yes
Patient5044	Treatment-naive	Female	≤58	Non Small Cell Lung Cancer	Lung Adenocarcinoma	P-5044	I	Primary	Surgery	FFPE	1	30	1207	8820	0.0333333	1	Nonsmoker		CHD2	5	5	0.009	Yes
Patient5098	Treatment-naive	Female	≤58	Non Small Cell Lung Cancer	Lung Adenocarcinoma	P-5098	I	Primary	Surgery	FFPE	1	60	1300	6300	0.1	3	Nonsmoker		CARD11	5	5	0.009	Yes
Patient5423	Treatment-naive	Female	≤58	Non Small Cell Lung Cancer	Lung Adenocarcinoma	P-5423	I	Primary	Surgery	FFPE	1	20	1256	2328	0.1	3	Nonsmoker		ARAF	5	5	0.009	Yes
Patient1420	Targeted_Therapy	Female	≤58	Non Small Cell Lung Cancer	Lung Adenocarcinoma	P-1420	IV	Primary	Biopsy/Paracentesis	FFPE	1	30	1057	942	0.2	6	Nonsmoker		NOTCH1	5	5	0.009	Yes
Patient3453	Targeted_Therapy	Female	≤58	Non Small Cell Lung Cancer	Lung Adenocarcinoma	P-3453	IV	Recurrent	Biopsy/Paracentesis	FFPE	1	80	1315	373	0.4	11	Nonsmoker		NOTCH2	5	5	0.009	Yes
Patient1952	Treatment-naive	Female	≤58	Non Small Cell Lung Cancer	Lung Adenocarcinoma	P-1952	I	Primary	Surgery	FFPE	1	20	1389	3312	0.133333	4	Nonsmoker		NOTCH4	5	5	0.009	Yes
Patient2089	Treatment-naive	Female	≤58	Non Small Cell Lung Cancer	Lung Adenocarcinoma	P-2089	I	Primary	Surgery	FFPE	1	40	1287	18600	0.3	9	Nonsmoker		ABL2	5	5	0.009	Yes
Patient2149	Treatment-naive	Female	≤58	Non Small Cell Lung Cancer	Lung Adenocarcinoma	P-2149	III	Primary	Surgery	FFPE	1	30	1119	2964	0	NA	Nonsmoker		PDGFRB	6	5	0.009	Yes
Patient2661	Treatment-naive	Female	≤58	Non Small Cell Lung Cancer	Lung Adenocarcinoma	P-2661	IV	Primary	Surgery	FFPE	1	60	1619	3600	0.133333	4	Nonsmoker		PIK3CG	6	5	0.009	Yes
Patient3105	Treatment-naive	Female	≤58	Non Small Cell Lung Cancer	Lung Adenocarcinoma	P-3105	II	Primary	Surgery	FFPE	1	50	1680	1032	0.266667	7	Nonsmoker		LZTR1	6	5	0.009	Yes
Patient3260	Treatment-naive	Female	≤58	Non Small Cell Lung Cancer	Lung Adenocarcinoma	P-3260	I	Primary	Surgery	FFPE	1	60	1689	5712	0.2	6	Nonsmoker		FGFR2	5	5	0.009	Yes
Patient4087	Treatment-naive	Female	≤58	Non Small Cell Lung Cancer	Lung Adenocarcinoma	P-4087	II	Primary	Surgery	FFPE	1	40	1444	1542	0.0666667	2	Nonsmoker		PREX2	5	5	0.009	Yes
Patient5283	Treatment-naive	Female	≤58	Non Small Cell Lung Cancer	Lung Adenocarcinoma	P-5283	I	Primary	Surgery	FFPE	1	60	1258	1404	0.133333	4	Nonsmoker		RAD50	5	5	0.009	Yes
Patient5288	Treatment-naive	Female	≤58	Non Small Cell Lung Cancer	Lung Adenocarcinoma	P-5288	I	Primary	Surgery	FFPE	1	20	1440	1908	0.0666667	2	Nonsmoker		DICER1	6	5	0.009	Yes
Patient1891	Unknown	Female	≤58	Non Small Cell Lung Cancer	Lung Adenocarcinoma	P-1891	IV	Primary	Biopsy/Paracentesis	FFPE	1	50	1255	460	0.1	3	Nonsmoker		STK11	5	5	0.009	Yes
Patient1334	Treatment-naive	Female	≤58	Non Small Cell Lung Cancer	Lung Adenocarcinoma	P-1334	I	Primary	Surgery	FFPE	1	30	1074	4848	0.166667	4	Nonsmoker		ZNF217	5	5	0.009	Yes
Patient1775	Treatment-naive	Female	≤58	Non Small Cell Lung Cancer	Lung Adenocarcinoma	P-1775	I	Primary	Surgery	FFPE	1	40	1320	2148	0	NA	Nonsmoker		BRCA1	5	5	0.009	Yes
Patient1896	Treatment-naive	Female	≤58	Non Small Cell Lung Cancer	Lung Adenocarcinoma	P-1896	I	Primary	Surgery	FFPE	1	80	1184	3792	0.1	3	Nonsmoker		GATA6	5	5	0.009	Yes
Patient3005	Treatment-naive	Female	≤58	Non Small Cell Lung Cancer	Lung Adenocarcinoma	P-3005	II	Primary	Surgery	FFPE	1	60	911	5136	0.133333	4	Nonsmoker		CYLD	5	5	0.009	Yes
Patient3383	Treatment-naive	Female	≤58	Non Small Cell Lung Cancer	Lung Adenocarcinoma	P-3383	III	Primary	Biopsy/Paracentesis	FFPE	1	70	1505	2928	0.133333	4	Nonsmoker		KDM6A	5	5	0.009	Yes
Patient3666	Treatment-naive	Female	≤58	Non Small Cell Lung Cancer	Lung Adenocarcinoma	P-3666	III	Primary	Surgery	FFPE	1	30	1390	1680	0.0666667	2	Nonsmoker		FUS	5	5	0.009	Yes
Patient4091	Treatment-naive	Female	≤58	Non Small Cell Lung Cancer	Lung Adenocarcinoma	P-4091	IV	Metastasis	Biopsy/Paracentesis	FFPE	1	20	1374	1800	0.0666667	2	Nonsmoker		INHBA	5	5	0.009	Yes
Patient4235	Treatment-naive	Female	≤58	Non Small Cell Lung Cancer	Lung Adenocarcinoma	P-4235	III	Primary	Surgery	FFPE	1	20	1305	1368	0.166667	5	Nonsmoker		NRG1	4	4	0.007	Yes
Patient4410	Treatment-naive	Female	≤58	Non Small Cell Lung Cancer	Lung Adenocarcinoma	P-4410	III	Primary	Surgery	FFPE	1	45	2253	3492	0.166667	5	Nonsmoker		FLCN	4	4	0.007	Yes
Patient4833	Treatment-naive	Female	≤58	Non Small Cell Lung Cancer	Lung Adenocarcinoma	P-4833	IV	Primary	Biopsy/Paracentesis	FFPE	1	45	1192	1014	0.133333	3	Nonsmoker		IRS2	4	4	0.007	Yes
Patient5714	Treatment-naive	Female	≤58	Non Small Cell Lung Cancer	Lung Adenocarcinoma	P-5714	I	Primary	Surgery	FFPE	1	30	1286	4272	0.0333333	1	Nonsmoker		PIK3C2B	4	4	0.007	Yes
Patient1058	Treatment-naive	Female	≤58	Non Small Cell Lung Cancer	Lung Adenocarcinoma	P-1058	III	Primary	Surgery	FFPE	1	60	721	2736	0.133333	4	Nonsmoker		BAP1	4	4	0.007	Yes
Patient1202	Treatment-naive	Female	≤58	Non Small Cell Lung Cancer	Lung Adenocarcinoma	P-1202	III	Primary	Biopsy/Paracentesis	FFPE	1	20	786	130	0.433333	13	Nonsmoker		RICTOR	4	4	0.007	Yes
Patient1246	Treatment-naive	Female	≤58	Non Small Cell Lung Cancer	Lung Adenocarcinoma	P-1246	IV	Metastasis	Biopsy/Paracentesis	FFPE	1	20	1176	1284	0.233333	8	Nonsmoker		FLT3	4	4	0.007	Yes
Patient1378	Treatment-naive	Female	≤58	Non Small Cell Lung Cancer	Lung Adenocarcinoma	P-1378	I	Primary	Surgery	FFPE	1	70	1064	6000	0.0333333	1	Nonsmoker		SMAD3	4	4	0.007	Yes
Patient1436	Treatment-naive	Female	≤58	Non Small Cell Lung Cancer	Lung Adenocarcinoma	P-1436	I	Primary	Surgery	FFPE	1	70	1086	5484	0.0333333	1	Nonsmoker		CIC	4	4	0.007	Yes
Patient1443	Treatment-naive	Female	≤58	Non Small Cell Lung Cancer	Lung Adenocarcinoma	P-1443	I	Primary	Surgery	FFPE	1	70	835	6120	0.133333	4	Nonsmoker		TCF7L2	4	4	0.007	Yes
Patient1907	Treatment-naive	Female	≤58	Non Small Cell Lung Cancer	Lung Adenocarcinoma	P-1907	I	Primary	Surgery	FFPE	1	90	864	6720	0.133333	4	Nonsmoker		PAX5	4	4	0.007	Yes
Patient3641	Treatment-naive	Female	≤58	Non Small Cell Lung Cancer	Lung Adenocarcinoma	P-3641	I	Primary	Surgery	FFPE	1	40	1295	2052	0.0666667	2	Nonsmoker		WT1	4	4	0.007	Yes
Patient3948	Treatment-naive	Female	≤58	Non Small Cell Lung Cancer	Lung Adenocarcinoma	P-3948	I	Primary	Surgery	FFPE	1	40	1306	24240	0.0333333	1	Nonsmoker		FGF3	4	4	0.007	Yes
Patient4048	Treatment-naive	Female	≤58	Non Small Cell Lung Cancer	Lung Adenocarcinoma	P-4048	IV	Primary	Biopsy/Paracentesis	FFPE	1	40	1167	91	0.0666667	2	Nonsmoker		BCR	5	4	0.007	Yes
Patient4138	Treatment-naive	Female	≤58	Non Small Cell Lung Cancer	Lung Adenocarcinoma	P-4138	III	Primary	Surgery	FFPE	1	50	1111	7560	0.0333333	1	Nonsmoker		FGFR4	4	4	0.007	Yes
Patient4722	Treatment-naive	Female	≤58	Non Small Cell Lung Cancer	Lung Adenocarcinoma	P-4722	I	Primary	Surgery	FFPE	1	40	1108	21720	0.133333	4	Nonsmoker		TOP1	5	4	0.007	Yes
Patient5877	Treatment-naive	Female	≤58	Non Small Cell Lung Cancer	Lung Adenocarcinoma	P-5877	II	Primary	Surgery	FFPE	1	65	1593	4080	0.0666667	2	Nonsmoker		FGFR1	4	4	0.007	Yes
Patient0117	Radiation_Therapy	Female	≤58	Non Small Cell Lung Cancer	Lung Adenocarcinoma	P-0117	IV	Primary	Surgery	FFPE	1	30	1436	3990	0.2	6	Nonsmoker		CBL	4	4	0.007	Yes
Patient5284	Targeted_Therapy;Chemotherapy	Female	≤58	Non Small Cell Lung Cancer	Lung Adenocarcinoma	P-5284	IV	Metastasis	Biopsy/Paracentesis	FFPE	1	50	1050	648	0.2	6	Nonsmoker		MSH2	4	4	0.007	Yes
Patient5894	Unknown	Female	≤58	Non Small Cell Lung Cancer	Lung Adenocarcinoma	P-5894	IV	Metastasis	Biopsy/Paracentesis	FFPE	1	30	796	2148	0.533333	16	Nonsmoker		IGF1R	4	4	0.007	Yes
Patient1168	Treatment-naive	Female	≤58	Non Small Cell Lung Cancer	Lung Adenocarcinoma	P-1168	I	Primary	Surgery	FFPE	1	30	911	7080	0.0666667	2	Nonsmoker		ACVR2A	4	4	0.007	Yes
Patient1364	Treatment-naive	Female	≤58	Non Small Cell Lung Cancer	Lung Adenocarcinoma	P-1364	IV	Primary	Surgery	FFPE	1	50	1268	5112	0.2	6	Nonsmoker		TYK2	4	4	0.007	Yes
Patient1851	Treatment-naive	Female	≤58	Non Small Cell Lung Cancer	Lung Adenocarcinoma	P-1851	I	Primary	Surgery	FFPE	1	30	1431	4752	0.1	3	Nonsmoker		SS18	4	4	0.007	Yes
Patient1962	Treatment-naive	Female	≤58	Non Small Cell Lung Cancer	Lung Adenocarcinoma	P-1962	II	Primary	Surgery	FFPE	1	40	1643	2448	0.133333	4	Nonsmoker		EPHA7	4	4	0.007	Yes
Patient2082	Treatment-naive	Female	≤58	Non Small Cell Lung Cancer	Lung Adenocarcinoma	P-2082	III	Primary	Surgery	FFPE	1	30	1149	4728	0.266667	8	Nonsmoker		FRS2	4	4	0.007	Yes
Patient2169	Treatment-naive	Female	≤58	Non Small Cell Lung Cancer	Lung Adenocarcinoma	P-2169	I	Primary	Surgery	FFPE	1	30	1144	5856	0.133333	4	Nonsmoker		BLM	4	4	0.007	Yes
Patient2913	Treatment-naive	Female	≤58	Non Small Cell Lung Cancer	Lung Adenocarcinoma	P-2913	IV	Primary	Biopsy/Paracentesis	FFPE	1	50	2651	702	0.133333	3	Nonsmoker		MAP3K1	4	4	0.007	Yes
Patient3889	Treatment-naive	Female	≤58	Non Small Cell Lung Cancer	Lung Adenocarcinoma	P-3889	I	Primary	Surgery	FFPE	1	60	1334	7200	0.133333	4	Nonsmoker		SOX9	4	4	0.007	Yes
Patient4092	Treatment-naive	Female	≤58	Non Small Cell Lung Cancer	Lung Adenocarcinoma	P-4092	IV	Metastasis	Surgery	FFPE	1	20	2556	584	0.1	3	Nonsmoker		MST1R	4	4	0.007	Yes
Patient5019	Treatment-naive	Female	≤58	Non Small Cell Lung Cancer	Lung Adenocarcinoma	P-5019	I	Primary	Surgery	FFPE	1	20	1120	5790	0	NA	Nonsmoker		ERBB3	4	4	0.007	Yes
Patient5688	Treatment-naive	Female	≤58	Non Small Cell Lung Cancer	Lung Adenocarcinoma	P-5688	I	Primary	Surgery	FFPE	1	40	1109	3396	0.1	3	Nonsmoker		ARID1B	5	4	0.007	Yes
Patient5723	Treatment-naive	Female	≤58	Non Small Cell Lung Cancer	Lung Adenocarcinoma	P-5723	I	Primary	Surgery	FFPE	1	30	1117	8460	0.166667	5	Nonsmoker		MAP2K4	4	4	0.007	Yes
Patient5754	Treatment-naive	Female	≤58	Non Small Cell Lung Cancer	Lung Adenocarcinoma	P-5754	I	Primary	Surgery	FFPE	1	20	1305	1272	0.1	3	Nonsmoker		AURKA	4	4	0.007	Yes
Patient5760	Treatment-naive	Female	≤58	Non Small Cell Lung Cancer	Lung Adenocarcinoma	P-5760	I	Primary	Surgery	FFPE	1	30	953	3696	0.0333333	1	Nonsmoker		TET2	4	4	0.007	Yes
Patient5843	Treatment-naive	Female	≤58	Non Small Cell Lung Cancer	Lung Adenocarcinoma	P-5843	I	Primary	Surgery	FFPE	1	80	1369	3756	0.266667	7	Nonsmoker		BRCA2	5	4	0.007	Yes
Patient3401	Chemotherapy	Female	≤58	Non Small Cell Lung Cancer	Lung Adenocarcinoma	P-3401	III	Primary	Surgery	FFPE	1	85	1611	12480	0.733333	21	Nonsmoker		AXL	4	4	0.007	Yes
Patient5203	Targeted_Therapy	Female	≤58	Non Small Cell Lung Cancer	Lung Adenocarcinoma	P-5203	IV	Primary	Biopsy/Paracentesis	FFPE	1	70	1293	1164	0.166667	5	Nonsmoker		KEAP1	4	4	0.007	Yes
Patient1880	Unknown	Female	≤58	Non Small Cell Lung Cancer	Lung Adenocarcinoma	P-1880	IV	Primary	Biopsy/Paracentesis	FFPE	1	30	1032	756	0.1	3	Nonsmoker		CREB3L1	4	4	0.007	Yes
Patient3974	Unknown	Female	≤58	Non Small Cell Lung Cancer	Lung Adenocarcinoma	P-3974	III	Primary	Biopsy/Paracentesis	FFPE	1	50	2300	560	0.2	6	Nonsmoker		BTK	4	4	0.007	Yes
Patient1592	Treatment-naive	Female	≤58	Non Small Cell Lung Cancer	Lung Adenocarcinoma	P-1592	IV	Primary	Biopsy/Paracentesis	FFPE	1	20	996	398	0.133333	4	Nonsmoker		NCOR1	5	4	0.007	Yes
Patient1628	Treatment-naive	Female	≤58	Non Small Cell Lung Cancer	Lung Adenocarcinoma	P-1628	IV	Primary	Surgery	FFPE	1	40	869	4464	0.0666667	2	Nonsmoker		MAP3K13	4	4	0.007	Yes
Patient1823	Treatment-naive	Female	≤58	Non Small Cell Lung Cancer	Lung Adenocarcinoma	P-1823	IV	Metastasis	Biopsy/Paracentesis	FFPE	1	60	1447	378	0.3	10	Nonsmoker		IKZF1	4	4	0.007	Yes
Patient2122	Treatment-naive	Female	≤58	Non Small Cell Lung Cancer	Lung Adenocarcinoma	P-2122	I	Primary	Surgery	FFPE	1	60	1754	6360	0.0666667	2	Nonsmoker		PMS2	3	3	0.005	Yes
Patient2135	Treatment-naive	Female	≤58	Non Small Cell Lung Cancer	Lung Adenocarcinoma	P-2135	III	Primary	Surgery	FFPE	1	30	1461	6840	0.233333	7	Nonsmoker		CYP17A1	3	3	0.005	Yes
Patient2743	Treatment-naive	Female	≤58	Non Small Cell Lung Cancer	Lung Adenocarcinoma	P-2743	I	Primary	Surgery	FFPE	1	30	1476	6120	0.2	6	Nonsmoker		CHD4	3	3	0.005	Yes
Patient3037	Treatment-naive	Female	≤58	Non Small Cell Lung Cancer	Lung Adenocarcinoma	P-3037	I	Primary	Surgery	FFPE	1	20	1421	990	0.0666667	2	Nonsmoker		ABL1	3	3	0.005	Yes
Patient3386	Treatment-naive	Female	≤58	Non Small Cell Lung Cancer	Lung Adenocarcinoma	P-3386	I	Primary	Surgery	FFPE	1	60	1487	7080	0.3	9	Nonsmoker		AXIN1	3	3	0.005	Yes
Patient3619	Treatment-naive	Female	≤58	Non Small Cell Lung Cancer	Lung Adenocarcinoma	P-3619	I	Primary	Surgery	FFPE	1	40	786	4182	0.333333	10	Nonsmoker		IRF4	3	3	0.005	Yes
Patient4495	Treatment-naive	Female	≤58	Non Small Cell Lung Cancer	Lung Adenocarcinoma	P-4495	III	Primary	Surgery	FFPE	1	40	991	11940	0.1	3	Nonsmoker		CHEK1	3	3	0.005	Yes
Patient7719	Treatment-naive	Female	≤58	Non Small Cell Lung Cancer	Lung Adenocarcinoma	P-7719	I	Primary	Surgery	FFPE	1	20	1224.79	840	0.0333333	1	Nonsmoker		PIK3CD	3	3	0.005	Yes
Patient7956	Treatment-naive	Female	≤58	Non Small Cell Lung Cancer	Lung Adenocarcinoma	P-7956	II	Primary	Surgery	FFPE	1	50	1315	5460	0.0666667	2	Nonsmoker		RHOA	3	3	0.005	Yes
Patient0249	Chemotherapy	Female	≤58	Non Small Cell Lung Cancer	Lung Adenocarcinoma	P-0249	I	Primary	Surgery	FFPE	1	60	1080.61	4824	0.0333333	1	Nonsmoker		PTCH1	4	3	0.005	Yes
Patient3004	Radiation_Therapy	Female	≤58	Non Small Cell Lung Cancer	Lung Adenocarcinoma	P-3004	III	Primary	Biopsy/Paracentesis	FFPE	1	30	1586	305	0.166667	5	Nonsmoker		PAK3	3	3	0.005	Yes
Patient4001	Unknown	Female	≤58	Non Small Cell Lung Cancer	Lung Adenocarcinoma	P-4001	IV	Primary	Biopsy/Paracentesis	FFPE	1	20	1400	178	0.166667	5	Nonsmoker		TSHR	3	3	0.005	Yes
Patient0285	Treatment-naive	Female	≤58	Non Small Cell Lung Cancer	Lung Adenocarcinoma	P-0285	II	Primary	Surgery	FFPE	1	20	1092.46	948	0.0333333	1	Nonsmoker		ETV6	6	3	0.005	Yes
Patient0419	Treatment-naive	Female	≤58	Non Small Cell Lung Cancer	Lung Adenocarcinoma	P-0419	I	Primary	Surgery	FFPE	1	70	1184	5880	0.1	3	Nonsmoker		CDKN1B	3	3	0.005	Yes
Patient1832	Treatment-naive	Female	≤58	Non Small Cell Lung Cancer	Lung Adenocarcinoma	P-1832	III	Primary	Surgery	FFPE	1	40	1564	4140	0.0666667	2	Nonsmoker		MTOR	3	3	0.005	Yes
Patient2428	Treatment-naive	Female	≤58	Non Small Cell Lung Cancer	Lung Adenocarcinoma	P-2428	I	Primary	Surgery	FFPE	1	60	1589	5532	0.0666667	2	Nonsmoker		GRM3	3	3	0.005	Yes
Patient2444	Treatment-naive	Female	≤58	Non Small Cell Lung Cancer	Lung Adenocarcinoma	P-2444	I	Primary	Surgery	FFPE	1	40	953	2172	0.1	3	Nonsmoker		QKI	3	3	0.005	Yes
Patient3714	Treatment-naive	Female	≤58	Non Small Cell Lung Cancer	Lung Adenocarcinoma	P-3714	I	Primary	Surgery	FFPE	1	30	1194	6960	0.2	6	Nonsmoker		NUP93	3	3	0.005	Yes
Patient4578	Treatment-naive	Female	≤58	Non Small Cell Lung Cancer	Lung Adenocarcinoma	P-4578	IV	Primary	Biopsy/Paracentesis	FFPE	1	25	1272	1716	0.0666667	2	Nonsmoker		FGF6	3	3	0.005	Yes
Patient4728	Treatment-naive	Female	≤58	Non Small Cell Lung Cancer	Lung Adenocarcinoma	P-4728	I	Primary	Surgery	FFPE	1	40	1043	12060	0.0333333	1	Nonsmoker		RAF1	3	3	0.005	Yes
Patient5353	Treatment-naive	Female	≤58	Non Small Cell Lung Cancer	Lung Adenocarcinoma	P-5353	II	Primary	Surgery	FFPE	1	55	1281	8220	0.0666667	2	Nonsmoker		TFE3	3	3	0.005	Yes
Patient5747	Treatment-naive	Female	≤58	Non Small Cell Lung Cancer	Lung Adenocarcinoma	P-5747	I	Primary	Surgery	FFPE	1	35	2098	4056	0.1	3	Nonsmoker		PRSS1	3	3	0.005	Yes
Patient4365	Chemotherapy	Female	≤58	Non Small Cell Lung Cancer	Lung Adenocarcinoma	P-4365	IV	Metastasis	Biopsy/Paracentesis	FFPE	1	60	2053	5940	0.7	21	Nonsmoker		TGFBR1	3	3	0.005	Yes
Patient7883	Chemotherapy	Female	≤58	Non Small Cell Lung Cancer	Lung Adenocarcinoma	P-7883	IV	Metastasis	Biopsy/Paracentesis	FFPE	1	40	1313	1944	0.266667	7	Nonsmoker		FH	3	3	0.005	Yes
Patient1969	Unknown	Female	≤58	Non Small Cell Lung Cancer	Lung Adenocarcinoma	P-1969	IV	Primary	Biopsy/Paracentesis	FFPE	1	40	968	554	0.133333	4	Nonsmoker		KLHL6	3	3	0.005	Yes
Patient3136	Unknown	Female	≤58	Non Small Cell Lung Cancer	Lung Adenocarcinoma	P-3136	IV	Metastasis	Biopsy/Paracentesis	FFPE	1	20	1591	606	0.133333	4	Nonsmoker		BRIP1	3	3	0.005	Yes
Patient1442	Treatment-naive	Female	≤58	Non Small Cell Lung Cancer	Lung Adenocarcinoma	P-1442	II	Primary	Surgery	FFPE	1	20	1149	3048	0.133333	4	Nonsmoker		INPP4B	3	3	0.005	Yes
Patient1613	Treatment-naive	Female	≤58	Non Small Cell Lung Cancer	Lung Adenocarcinoma	P-1613	I	Primary	Surgery	FFPE	1	60	1404	5760	0.166667	5	Nonsmoker		POLD1	3	3	0.005	Yes
Patient1638	Treatment-naive	Female	≤58	Non Small Cell Lung Cancer	Lung Adenocarcinoma	P-1638	I	Primary	Surgery	FFPE	1	20	1505	2340	0.3	9	Nonsmoker		MSH6	3	3	0.005	Yes
Patient1903	Treatment-naive	Female	≤58	Non Small Cell Lung Cancer	Lung Adenocarcinoma	P-1903	IV	Primary	Surgery	FFPE	1	40	1298	1194	0.166667	5	Nonsmoker		MPL	3	3	0.005	Yes
Patient1917	Treatment-naive	Female	≤58	Non Small Cell Lung Cancer	Lung Adenocarcinoma	P-1917	I	Primary	Surgery	FFPE	1	30	1067	5652	0.166667	5	Nonsmoker		MUTYH	3	3	0.005	Yes
Patient2131	Treatment-naive	Female	≤58	Non Small Cell Lung Cancer	Lung Adenocarcinoma	P-2131	I	Primary	Surgery	FFPE	1	20	1297	2016	0.566667	16	Nonsmoker		FANCD2	4	3	0.005	Yes
Patient2244	Treatment-naive	Female	≤58	Non Small Cell Lung Cancer	Lung Adenocarcinoma	P-2244	III	Primary	Surgery	FFPE	1	50	1360	1140	0.566667	17	Nonsmoker		KIT	3	3	0.005	Yes
Patient2465	Treatment-naive	Female	≤58	Non Small Cell Lung Cancer	Lung Adenocarcinoma	P-2465	I	Primary	Surgery	FFPE	1	30	962	234	0.0333333	1	Nonsmoker		CCND2	3	3	0.005	Yes
Patient2729	Treatment-naive	Female	≤58	Non Small Cell Lung Cancer	Lung Adenocarcinoma	P-2729	II	Primary	Surgery	FFPE	1	50	1447	6000	0.0666667	2	Nonsmoker		CHEK2	3	3	0.005	Yes
Patient3196	Treatment-naive	Female	≤58	Non Small Cell Lung Cancer	Lung Adenocarcinoma	P-3196	I	Primary	Surgery	FFPE	1	60	1254	4404	0.0333333	1	Nonsmoker		MRE11	3	3	0.005	Yes
Patient3211	Treatment-naive	Female	≤58	Non Small Cell Lung Cancer	Lung Adenocarcinoma	P-3211	I	Primary	Surgery	FFPE	1	30	1642	1212	0.166667	5	Nonsmoker		KAT6A	3	3	0.005	Yes
Patient3592	Treatment-naive	Female	≤58	Non Small Cell Lung Cancer	Lung Adenocarcinoma	P-3592	I	Primary	Surgery	FFPE	1	40	1021	5790	0.1	3	Nonsmoker		ERBB4	3	3	0.005	Yes
Patient3681	Treatment-naive	Female	≤58	Non Small Cell Lung Cancer	Lung Adenocarcinoma	P-3681	III	Primary	Surgery	FFPE	1	70	791	22680	0.2	6	Nonsmoker		AKT3	3	3	0.005	Yes
Patient3833	Treatment-naive	Female	≤58	Non Small Cell Lung Cancer	Lung Adenocarcinoma	P-3833	I	Primary	Surgery	FFPE	1	30	2198	4326	0.133333	4	Nonsmoker		ERG	3	3	0.005	Yes
Patient3911	Treatment-naive	Female	≤58	Non Small Cell Lung Cancer	Lung Adenocarcinoma	P-3911	II	Primary	Surgery	FFPE	1	70	1069	4932	0.0333333	1	Nonsmoker		HSD3B1	3	3	0.005	Yes
Patient3977	Treatment-naive	Female	≤58	Non Small Cell Lung Cancer	Lung Adenocarcinoma	P-3977	I	Primary	Surgery	FFPE	1	20	1159	1608	0.1	3	Nonsmoker		JAK1	4	3	0.005	Yes
Patient4400	Treatment-naive	Female	≤58	Non Small Cell Lung Cancer	Lung Adenocarcinoma	P-4400	I	Primary	Surgery	FFPE	1	50	1124	4788	0.233333	7	Nonsmoker		XPO1	3	3	0.005	Yes
Patient4785	Treatment-naive	Female	≤58	Non Small Cell Lung Cancer	Lung Adenocarcinoma	P-4785	I	Primary	Surgery	FFPE	1	35	1451	1224	0.1	3	Nonsmoker		PLCG2	3	3	0.005	Yes
Patient5113	Treatment-naive	Female	≤58	Non Small Cell Lung Cancer	Lung Adenocarcinoma	P-5113	IV	Metastasis	Surgery	FFPE	1	80	1604	4212	0.133333	4	Nonsmoker		FGF23	3	3	0.005	Yes
Patient4065	Immunotherapy	Female	≤58	Non Small Cell Lung Cancer	Lung Adenocarcinoma	P-4065	II	Primary	Surgery	FFPE	1	20	1413	2850	0.133333	4	Nonsmoker		RARA	3	3	0.005	Yes
Patient2401	Unknown	Female	≤58	Non Small Cell Lung Cancer	Lung Adenocarcinoma	P-2401	IV	Primary	Biopsy/Paracentesis	FFPE	1	20	976	463	0.1	3	Nonsmoker		PDCD1	3	3	0.005	Yes
Patient2455	Unknown	Female	≤58	Non Small Cell Lung Cancer	Lung Adenocarcinoma	P-2455	IV	Primary	Biopsy/Paracentesis	FFPE	1	30	1315	205	0.0666667	2	Nonsmoker		BARD1	3	3	0.005	Yes
Patient1090	Treatment-naive	Female	≤58	Non Small Cell Lung Cancer	Lung Adenocarcinoma	P-1090	I	Primary	Surgery	FFPE	1	20	1258	5820	0.166667	5	Nonsmoker		GNAS	3	3	0.005	Yes
Patient1234	Treatment-naive	Female	≤58	Non Small Cell Lung Cancer	Lung Adenocarcinoma	P-1234	IV	Primary	Biopsy/Paracentesis	FFPE	1	40	1074	1776	0.3	9	Nonsmoker		KDM5A	3	3	0.005	Yes
Patient1660	Treatment-naive	Female	≤58	Non Small Cell Lung Cancer	Lung Adenocarcinoma	P-1660	I	Primary	Surgery	FFPE	1	30	1814	2004	0.133333	4	Nonsmoker		MCL1	3	2	0.004	Yes
Patient1771	Treatment-naive	Female	≤58	Non Small Cell Lung Cancer	Lung Adenocarcinoma	P-1771	II	Primary	Surgery	FFPE	1	40	1692	5484	0.166667	4	Nonsmoker		PDGFB	2	2	0.004	Yes
Patient1780	Treatment-naive	Female	≤58	Non Small Cell Lung Cancer	Lung Adenocarcinoma	P-1780	II	Primary	Surgery	FFPE	1	60	1278	5628	0.233333	7	Nonsmoker		FLI1	2	2	0.004	Yes
Patient1901	Treatment-naive	Female	≤58	Non Small Cell Lung Cancer	Lung Adenocarcinoma	P-1901	I	Primary	Surgery	FFPE	1	20	1330	2712	0.133333	4	Nonsmoker		SNCAIP	2	2	0.004	Yes
Patient1946	Treatment-naive	Female	≤58	Non Small Cell Lung Cancer	Lung Adenocarcinoma	P-1946	I	Primary	Surgery	FFPE	1	20	1218	1200	0.0333333	1	Nonsmoker		MYCL	2	2	0.004	Yes
Patient2130	Treatment-naive	Female	≤58	Non Small Cell Lung Cancer	Lung Adenocarcinoma	P-2130	I	Primary	Surgery	FFPE	1	50	1287	7200	0.166667	4	Nonsmoker		MYCN	2	2	0.004	Yes
Patient2158	Treatment-naive	Female	≤58	Non Small Cell Lung Cancer	Lung Adenocarcinoma	P-2158	I	Primary	Surgery	FFPE	1	20	1689	1488	0.1	3	Nonsmoker		CTCF	3	2	0.004	Yes
Patient2234	Treatment-naive	Female	≤58	Non Small Cell Lung Cancer	Lung Adenocarcinoma	P-2234	I	Primary	Surgery	FFPE	1	50	1037	3996	0.0333333	1	Nonsmoker		IDH1	2	2	0.004	Yes
Patient2659	Treatment-naive	Female	≤58	Non Small Cell Lung Cancer	Lung Adenocarcinoma	P-2659	IV	Primary	Biopsy/Paracentesis	FFPE	1	40	791	506	0.2	6	Nonsmoker		RPTOR	2	2	0.004	Yes
Patient2821	Treatment-naive	Female	≤58	Non Small Cell Lung Cancer	Lung Adenocarcinoma	P-2821	IV	Metastasis	Biopsy/Paracentesis	FFPE	1	20	1307	270	0.133333	4	Nonsmoker		TBX3	2	2	0.004	Yes
Patient2831	Treatment-naive	Female	≤58	Non Small Cell Lung Cancer	Lung Adenocarcinoma	P-2831	I	Primary	Surgery	FFPE	1	30	1322	2508	0.1	3	Nonsmoker		PIK3R1	2	2	0.004	Yes
Patient2836	Treatment-naive	Female	≤58	Non Small Cell Lung Cancer	Lung Adenocarcinoma	P-2836	I	Primary	Surgery	FFPE	1	60	1440	3912	0.366667	11	Nonsmoker		SMAD2	2	2	0.004	Yes
Patient2849	Treatment-naive	Female	≤58	Non Small Cell Lung Cancer	Lung Adenocarcinoma	P-2849	I	Primary	Surgery	FFPE	1	70	1289	2496	0.233333	7	Nonsmoker		TMPRSS2	2	2	0.004	Yes
Patient2986	Treatment-naive	Female	≤58	Non Small Cell Lung Cancer	Lung Adenocarcinoma	P-2986	I	Primary	Surgery	FFPE	1	60	1740	5172	0.1	3	Nonsmoker		CTNNA1	2	2	0.004	Yes
Patient3205	Treatment-naive	Female	≤58	Non Small Cell Lung Cancer	Lung Adenocarcinoma	P-3205	IV	Metastasis	Biopsy/Paracentesis	FFPE	1	20	618	912	0.2	6	Nonsmoker		RECQL	2	2	0.004	Yes
Patient3413	Treatment-naive	Female	≤58	Non Small Cell Lung Cancer	Lung Adenocarcinoma	P-3413	IV	Metastasis	Biopsy/Paracentesis	FFPE	1	20	659	3780	0.0333333	1	Nonsmoker		RAD54L	2	2	0.004	Yes
Patient3606	Treatment-naive	Female	≤58	Non Small Cell Lung Cancer	Lung Adenocarcinoma	P-3606	I	Primary	Surgery	FFPE	1	40	1568	2226	0.0333333	1	Nonsmoker		NF2	2	2	0.004	Yes
Patient3915	Treatment-naive	Female	≤58	Non Small Cell Lung Cancer	Lung Adenocarcinoma	P-3915	I	Primary	Surgery	FFPE	1	50	926	6600	0.133333	4	Nonsmoker		CDC73	2	2	0.004	Yes
Patient3980	Treatment-naive	Female	≤58	Non Small Cell Lung Cancer	Lung Adenocarcinoma	P-3980	I	Primary	Surgery	FFPE	1	20	1099	2382	0.0333333	1	Nonsmoker		NFE2L2	2	2	0.004	Yes
Patient5373	Treatment-naive	Female	≤58	Non Small Cell Lung Cancer	Lung Adenocarcinoma	P-5373	I	Primary	Surgery	FFPE	1	20	1788	1968	0.0333333	1	Nonsmoker		ETV5	2	2	0.004	Yes
Patient2938	Chemotherapy	Female	≤58	Non Small Cell Lung Cancer	Lung Adenocarcinoma	P-2938	III	Primary	Surgery	FFPE	1	20	1132	5724	0.3	9	Nonsmoker		CDKN1A	2	2	0.004	Yes
Patient5333	Targeted_Therapy	Female	≤58	Non Small Cell Lung Cancer	Lung Adenocarcinoma	P-5333	IV	Primary	Biopsy/Paracentesis	FFPE	1	35	1247	280	0.333333	10	Nonsmoker		ETV1	2	2	0.004	Yes
Patient3458	Targeted_Therapy;Chemotherapy	Female	≤58	Non Small Cell Lung Cancer	Lung Adenocarcinoma	P-3458	IV	Primary	Surgery	FFPE	1	20	1137	353	0.133333	4	Nonsmoker		SRC	2	2	0.004	Yes
Patient1728	Unknown	Female	≤58	Non Small Cell Lung Cancer	Lung Adenocarcinoma	P-1728	IV	Primary	Biopsy/Paracentesis	FFPE	1	40	1212	150	0.133333	4	Nonsmoker		NFKBIA	2	2	0.004	Yes
Patient2391	Unknown	Female	≤58	Non Small Cell Lung Cancer	Lung Adenocarcinoma	P-2391	III	Primary	Biopsy/Paracentesis	FFPE	1	20	1356	666	0.1	3	Nonsmoker		SYK	2	2	0.004	Yes
Patient3901	Unknown	Female	≤58	Non Small Cell Lung Cancer	Lung Adenocarcinoma	P-3901	III	Primary	Biopsy/Paracentesis	FFPE	1	60	1855	248	0.133333	4	Nonsmoker		CD79A	2	2	0.004	Yes
Patient7715	Unknown	Female	≤58	Non Small Cell Lung Cancer	Lung Adenocarcinoma	P-7715	II	Primary	Surgery	FFPE	1	15	1067.91	1086	0.0666667	2	Nonsmoker		CD79B	2	2	0.004	Yes
Patient0421	Treatment-naive	Female	≤58	Non Small Cell Lung Cancer	Lung Adenocarcinoma	P-0421	I	Primary	Surgery	FFPE	1	30	1220.61	4440	0.233333	7	Nonsmoker		COL1A1	2	2	0.004	Yes
Patient0589	Treatment-naive	Female	≤58	Non Small Cell Lung Cancer	Lung Adenocarcinoma	P-0589	I	Primary	Surgery	FFPE	1	20	1321	3120	0.133333	4	Nonsmoker		PPP2R1A	2	2	0.004	Yes
Patient1153	Treatment-naive	Female	≤58	Non Small Cell Lung Cancer	Lung Adenocarcinoma	P-1153	I	Primary	Surgery	FFPE	1	30	954	4428	0.166667	5	Nonsmoker		NBN	3	2	0.004	Yes
Patient1316	Treatment-naive	Female	≤58	Non Small Cell Lung Cancer	Lung Adenocarcinoma	P-1316	IV	Metastasis	Biopsy/Paracentesis	FFPE	1	20	1081	1668	0.133333	4	Nonsmoker		RUNX1	2	2	0.004	Yes
Patient1905	Treatment-naive	Female	≤58	Non Small Cell Lung Cancer	Lung Adenocarcinoma	P-1905	I	Primary	Surgery	FFPE	1	30	1203	13080	0.1	3	Nonsmoker		FGF10	2	2	0.004	Yes
Patient2044	Treatment-naive	Female	≤58	Non Small Cell Lung Cancer	Lung Adenocarcinoma	P-2044	I	Primary	Surgery	FFPE	1	60	1186	5916	0.0666667	2	Nonsmoker		RAD51C	2	2	0.004	Yes
Patient2534	Treatment-naive	Female	≤58	Non Small Cell Lung Cancer	Lung Adenocarcinoma	P-2534	III	Primary	Surgery	FFPE	1	70	1252	5184	0.0666667	2	Nonsmoker		PTPN11	2	2	0.004	Yes
Patient2654	Treatment-naive	Female	≤58	Non Small Cell Lung Cancer	Lung Adenocarcinoma	P-2654	I	Primary	Surgery	FFPE	1	40	1844	4236	0.1	3	Nonsmoker		EZH2	2	2	0.004	Yes
Patient2924	Treatment-naive	Female	≤58	Non Small Cell Lung Cancer	Lung Adenocarcinoma	P-2924	I	Primary	Surgery	FFPE	1	60	1110	5796	0.0666667	2	Nonsmoker		ACVR1B	2	2	0.004	Yes
Patient2968	Treatment-naive	Female	≤58	Non Small Cell Lung Cancer	Lung Adenocarcinoma	P-2968	IV	Primary	Surgery	FFPE	1	60	1306	5232	0.266667	8	Nonsmoker		PRDM1	2	2	0.004	Yes
Patient3010	Treatment-naive	Female	≤58	Non Small Cell Lung Cancer	Lung Adenocarcinoma	P-3010	I	Primary	Surgery	FFPE	1	80	1224	4776	0.0333333	1	Nonsmoker		MEN1	2	2	0.004	Yes
Patient3015	Treatment-naive	Female	≤58	Non Small Cell Lung Cancer	Lung Adenocarcinoma	P-3015	I	Primary	Surgery	FFPE	1	40	1692	2532	0.1	3	Nonsmoker		CXCR4	2	2	0.004	Yes
Patient3216	Treatment-naive	Female	≤58	Non Small Cell Lung Cancer	Lung Adenocarcinoma	P-3216	IV	Primary	Biopsy/Paracentesis	FFPE	1	40	1556	702	0.266667	8	Nonsmoker		SSX1	2	2	0.004	Yes
Patient3274	Treatment-naive	Female	≤58	Non Small Cell Lung Cancer	Lung Adenocarcinoma	P-3274	I	Primary	Surgery	FFPE	1	40	1315	2316	0.166667	5	Nonsmoker		EMSY	2	2	0.004	Yes
Patient3649	Treatment-naive	Female	≤58	Non Small Cell Lung Cancer	Lung Adenocarcinoma	P-3649	III	Primary	Surgery	FFPE	1	60	1066	5640	0.233333	7	Nonsmoker		CCND3	2	2	0.004	Yes
Patient3664	Treatment-naive	Female	≤58	Non Small Cell Lung Cancer	Lung Adenocarcinoma	P-3664	II	Primary	Surgery	FFPE	1	40	1108	1692	0.233333	7	Nonsmoker		CCNE1	2	2	0.004	Yes
Patient3671	Treatment-naive	Female	≤58	Non Small Cell Lung Cancer	Lung Adenocarcinoma	P-3671	III	Primary	Surgery	FFPE	1	20	1087	2100	0.2	6	Nonsmoker		RNF43	2	2	0.004	Yes
Patient3735	Treatment-naive	Female	≤58	Non Small Cell Lung Cancer	Lung Adenocarcinoma	P-3735	I	Primary	Surgery	FFPE	1	30	1091	170	0.1	3	Nonsmoker		FANCF	2	2	0.004	Yes
Patient3839	Treatment-naive	Female	≤58	Non Small Cell Lung Cancer	Lung Adenocarcinoma	P-3839	II	Primary	Surgery	FFPE	1	40	1005	4200	0.166667	5	Nonsmoker		PBRM1	2	2	0.004	Yes
Patient4394	Treatment-naive	Female	≤58	Non Small Cell Lung Cancer	Lung Adenocarcinoma	P-4394	II	Primary	Surgery	FFPE	1	80	1285	1020	0.133333	4	Nonsmoker		NTRK2	2	2	0.004	Yes
Patient4536	Treatment-naive	Female	≤58	Non Small Cell Lung Cancer	Lung Adenocarcinoma	P-4536	I	Primary	Surgery	FFPE	1	20	969	3384	0.0333333	1	Nonsmoker		FOXL2	2	2	0.004	Yes
Patient5065	Treatment-naive	Female	≤58	Non Small Cell Lung Cancer	Lung Adenocarcinoma	P-5065	IV	Metastasis	Biopsy/Paracentesis	FFPE	1	50	1483	548	0.266667	8	Nonsmoker		PRKACA	2	2	0.004	Yes
Patient5165	Treatment-naive	Female	≤58	Non Small Cell Lung Cancer	Lung Adenocarcinoma	P-5165	I	Primary	Surgery	FFPE	1	65	990	1776	0.0666667	2	Nonsmoker		CCN6	2	2	0.004	Yes
Patient5209	Treatment-naive	Female	≤58	Non Small Cell Lung Cancer	Lung Adenocarcinoma	P-5209	I	Primary	Surgery	FFPE	1	40	1120	10680	0.8	24	Nonsmoker		GATA3	2	2	0.004	Yes
Patient5818	Treatment-naive	Female	≤58	Non Small Cell Lung Cancer	Lung Adenocarcinoma	P-5818	IV	Primary	Biopsy/Paracentesis	FFPE	1	95	2408	378	0.566667	17	Nonsmoker		JAK2	2	2	0.004	Yes
Patient0405	Targeted_Therapy	Female	≤58	Non Small Cell Lung Cancer	Lung Adenocarcinoma	P-0405	IV	Metastasis	Surgery	FFPE	1	60	1265	4164	0.133333	4	Nonsmoker		JAK3	2	2	0.004	Yes
Patient7724	Unknown	Female	≤58	Non Small Cell Lung Cancer	Lung Adenocarcinoma	P-7724	II	Primary	Surgery	FFPE	1	30	1098.43	1554	0.1	3	Nonsmoker		XRCC2	2	2	0.004	Yes
Patient0407	Treatment-naive	Female	≤58	Non Small Cell Lung Cancer	Lung Adenocarcinoma	P-0407	I	Primary	Surgery	FFPE	1	60	1399.05	5472	0.333333	10	Nonsmoker		DDR2	2	2	0.004	Yes
Patient1466	Treatment-naive	Female	≤58	Non Small Cell Lung Cancer	Lung Adenocarcinoma	P-1466	II	Primary	Surgery	FFPE	1	30	1085	6240	0.1	3	Nonsmoker		GATA4	2	2	0.004	Yes
Patient2023	Treatment-naive	Female	≤58	Non Small Cell Lung Cancer	Lung Adenocarcinoma	P-2023	III	Primary	Surgery	FFPE	1	40	746	4440	0.466667	14	Nonsmoker		MERTK	2	2	0.004	Yes
Patient2537	Treatment-naive	Female	≤58	Non Small Cell Lung Cancer	Lung Adenocarcinoma	P-2537	II	Primary	Surgery	FFPE	1	80	1043	1284	0.166667	5	Nonsmoker		FGF19	2	2	0.004	Yes
Patient2887	Treatment-naive	Female	≤58	Non Small Cell Lung Cancer	Lung Adenocarcinoma	P-2887	II	Primary	Surgery	FFPE	1	50	945	5784	0.1	3	Nonsmoker		ESR1	2	2	0.004	Yes
Patient2960	Treatment-naive	Female	≤58	Non Small Cell Lung Cancer	Lung Adenocarcinoma	P-2960	II	Primary	Surgery	FFPE	1	40	1756	5868	0.366667	11	Nonsmoker		XIAP	2	2	0.004	Yes
Patient3006	Treatment-naive	Female	≤58	Non Small Cell Lung Cancer	Lung Adenocarcinoma	P-3006	I	Primary	Surgery	FFPE	1	40	1751	5184	0.0333333	1	Nonsmoker		BTG1	2	2	0.004	Yes
Patient3053	Treatment-naive	Female	≤58	Non Small Cell Lung Cancer	Lung Adenocarcinoma	P-3053	III	Primary	Surgery	FFPE	1	80	1307	4620	0.266667	8	Nonsmoker		CSF1R	2	2	0.004	Yes
Patient3410	Treatment-naive	Female	≤58	Non Small Cell Lung Cancer	Lung Adenocarcinoma	P-3410	I	Primary	Surgery	FFPE	1	40	1529	5532	0.1	3	Nonsmoker		FUBP1	2	2	0.004	Yes
Patient3451	Treatment-naive	Female	≤58	Non Small Cell Lung Cancer	Lung Adenocarcinoma	P-3451	I	Primary	Surgery	FFPE	1	30	1526	3024	0.0666667	2	Nonsmoker		MITF	2	2	0.004	Yes
Patient3493	Treatment-naive	Female	≤58	Non Small Cell Lung Cancer	Lung Adenocarcinoma	P-3493	IV	Metastasis	Surgery	FFPE	1	80	1058	2520	0.2	6	Nonsmoker		FYN	2	2	0.004	Yes
Patient3618	Treatment-naive	Female	≤58	Non Small Cell Lung Cancer	Lung Adenocarcinoma	P-3618	II	Primary	Surgery	FFPE	1	40	1671	3156	0.133333	4	Nonsmoker		CDK12	2	2	0.004	Yes
Patient3707	Treatment-naive	Female	≤58	Non Small Cell Lung Cancer	Lung Adenocarcinoma	P-3707	I	Primary	Surgery	FFPE	1	40	1885	2136	0.0666667	2	Nonsmoker		SOCS1	3	1	0.002	Yes
Patient3860	Treatment-naive	Female	≤58	Non Small Cell Lung Cancer	Lung Adenocarcinoma	P-3860	I	Primary	Surgery	FFPE	1	30	1335	3228	0.0666667	2	Nonsmoker		MLH1	1	1	0.002	Yes
Patient3913	Treatment-naive	Female	≤58	Non Small Cell Lung Cancer	Lung Adenocarcinoma	P-3913	I	Primary	Surgery	FFPE	1	70	1238	6600	0.1	3	Nonsmoker		CCND1	1	1	0.002	Yes
Patient3994	Treatment-naive	Female	≤58	Non Small Cell Lung Cancer	Lung Adenocarcinoma	P-3994	I	Primary	Surgery	FFPE	1	35	910	3966	0.133333	4	Nonsmoker		FAS	1	1	0.002	Yes
Patient4105	Treatment-naive	Female	≤58	Non Small Cell Lung Cancer	Lung Adenocarcinoma	P-4105	I	Primary	Surgery	FFPE	1	80	727	2658	0.1	3	Nonsmoker		MYC	1	1	0.002	Yes
Patient4192	Treatment-naive	Female	≤58	Non Small Cell Lung Cancer	Lung Adenocarcinoma	P-4192	III	Primary	Surgery	FFPE	1	60	1082	12660	0.133333	4	Nonsmoker		BCL2L2	1	1	0.002	Yes
Patient4195	Treatment-naive	Female	≤58	Non Small Cell Lung Cancer	Lung Adenocarcinoma	P-4195	IV	Primary	Surgery	FFPE	1	50	1347	10920	0.0666667	2	Nonsmoker		MYB	1	1	0.002	Yes
Patient4395	Treatment-naive	Female	≤58	Non Small Cell Lung Cancer	Lung Adenocarcinoma	P-4395	I	Primary	Surgery	FFPE	1	70	1490	1956	0.1	3	Nonsmoker		GABRA6	1	1	0.002	Yes
Patient4749	Treatment-naive	Female	≤58	Non Small Cell Lung Cancer	Lung Adenocarcinoma	P-4749	II	Primary	Surgery	FFPE	1	20	1596	786	0	NA	Nonsmoker		MDM4	1	1	0.002	Yes
Patient5031	Treatment-naive	Female	≤58	Non Small Cell Lung Cancer	Lung Adenocarcinoma	P-5031	I	Primary	Surgery	FFPE	1	20	1407	3264	0.0333333	1	Nonsmoker		IKBKE	1	1	0.002	Yes
Patient5068	Treatment-naive	Female	≤58	Non Small Cell Lung Cancer	Lung Adenocarcinoma	P-5068	I	Primary	Surgery	FFPE	1	30	897	1146	0.0666667	2	Nonsmoker		PDK1	1	1	0.002	Yes
Patient5093	Treatment-naive	Female	≤58	Non Small Cell Lung Cancer	Lung Adenocarcinoma	P-5093	I	Primary	Surgery	FFPE	1	60	1349	1668	0.166667	5	Nonsmoker		IRF2	1	1	0.002	Yes
Patient5100	Treatment-naive	Female	≤58	Non Small Cell Lung Cancer	Lung Adenocarcinoma	P-5100	IV	Primary	Surgery	FFPE	1	40	888	4140	0.2	6	Nonsmoker		EPCAM	1	1	0.002	Yes
Patient5797	Treatment-naive	Female	≤58	Non Small Cell Lung Cancer	Lung Adenocarcinoma	P-5797	II	Primary	Surgery	FFPE	1	50	1268	8040	0.333333	10	Nonsmoker		HNF1A	1	1	0.002	Yes
Patient5869	Treatment-naive	Female	≤58	Non Small Cell Lung Cancer	Lung Adenocarcinoma	P-5869	IV	Metastasis	Biopsy/Paracentesis	FFPE	1	40	1356	4080	0.233333	7	Nonsmoker		IDH2	1	1	0.002	Yes
Patient5886	Treatment-naive	Female	≤58	Non Small Cell Lung Cancer	Lung Adenocarcinoma	P-5886	III	Primary	Surgery	FFPE	1	50	1277	3828	0.166667	5	Nonsmoker		PARP1	1	1	0.002	Yes
Patient7997	Treatment-naive	Female	≤58	Non Small Cell Lung Cancer	Lung Adenocarcinoma	P-7997	I	Primary	Surgery	FFPE	1	30	1177	2688	0.1	3	Nonsmoker		HSP90AA1	1	1	0.002	Yes
Patient8051	Treatment-naive	Female	≤58	Non Small Cell Lung Cancer	Lung Adenocarcinoma	P-8051	I	Primary	Surgery	FFPE	1	45	939	8700	0.166667	5	Nonsmoker		SDHC	1	1	0.002	Yes
Patient3335	Targeted_Therapy;Chemotherapy	Female	≤58	Non Small Cell Lung Cancer	Lung Adenocarcinoma	P-3335	IV	Primary	Biopsy/Paracentesis	FFPE	1	10	566	134	0.133333	4	Nonsmoker		FANCL	1	1	0.002	Yes
Patient2289	Unknown	Female	≤58	Non Small Cell Lung Cancer	Lung Adenocarcinoma	P-2289	III	Metastasis	Biopsy/Paracentesis	FFPE	1	20	1441	2832	0	NA	Nonsmoker		SDHB	1	1	0.002	Yes
Patient1215	Treatment-naive	Female	≤58	Non Small Cell Lung Cancer	Lung Adenocarcinoma	P-1215	II	Primary	Surgery	FFPE	1	50	731	4200	0.166667	5	Nonsmoker		SUFU	1	1	0.002	Yes
Patient1244	Treatment-naive	Female	≤58	Non Small Cell Lung Cancer	Lung Adenocarcinoma	P-1244	IV	Metastasis	Biopsy/Paracentesis	FFPE	1	20	1183	1812	0.0333333	1	Nonsmoker		CREB3L2	1	1	0.002	Yes
Patient1557	Treatment-naive	Female	≤58	Non Small Cell Lung Cancer	Lung Adenocarcinoma	P-1557	I	Primary	Surgery	FFPE	1	50	1463	1932	0.1	3	Nonsmoker		CDKN2C	1	1	0.002	Yes
Patient1663	Treatment-naive	Female	≤58	Non Small Cell Lung Cancer	Lung Adenocarcinoma	P-1663	I	Primary	Surgery	FFPE	1	50	1191	702	0.2	7	Nonsmoker		TNFAIP3	1	1	0.002	Yes
Patient2329	Treatment-naive	Female	≤58	Non Small Cell Lung Cancer	Lung Adenocarcinoma	P-2329	II	Primary	Surgery	FFPE	1	60	1256	4596	0.433333	13	Nonsmoker		EWSR1	1	1	0.002	Yes
Patient2570	Treatment-naive	Female	≤58	Non Small Cell Lung Cancer	Lung Adenocarcinoma	P-2570	I	Primary	Surgery	FFPE	1	40	1282	4416	0.1	3	Nonsmoker		SMO	1	1	0.002	Yes
Patient2644	Treatment-naive	Female	≤58	Non Small Cell Lung Cancer	Lung Adenocarcinoma	P-2644	I	Primary	Surgery	FFPE	1	50	1644	3768	0.233333	7	Nonsmoker		FGF4	1	1	0.002	Yes
Patient2874	Treatment-naive	Female	≤58	Non Small Cell Lung Cancer	Lung Adenocarcinoma	P-2874	III	Primary	Surgery	FFPE	1	80	1411	5448	0.133333	3	Nonsmoker		IL7R	1	1	0.002	Yes
Patient3130	Treatment-naive	Female	≤58	Non Small Cell Lung Cancer	Lung Adenocarcinoma	P-3130	I	Primary	Surgery	FFPE	1	40	1995	4860	0.0666667	2	Nonsmoker		TENT5C	1	1	0.002	Yes
Patient3241	Treatment-naive	Female	≤58	Non Small Cell Lung Cancer	Lung Adenocarcinoma	P-3241	IV	Primary	Biopsy/Paracentesis	FFPE	1	40	1272	936	0.2	6	Nonsmoker		SMARCD1	1	1	0.002	Yes
Patient3310	Treatment-naive	Female	≤58	Non Small Cell Lung Cancer	Lung Adenocarcinoma	P-3310	IV	Metastasis	Surgery	FFPE	1	20	1137	4656	0.133333	4	Nonsmoker		PARP3	1	1	0.002	Yes
Patient3388	Treatment-naive	Female	≤58	Non Small Cell Lung Cancer	Lung Adenocarcinoma	P-3388	I	Primary	Surgery	FFPE	1	50	1330	14040	0.166667	5	Nonsmoker		FEV	1	1	0.002	Yes
Patient3403	Treatment-naive	Female	≤58	Non Small Cell Lung Cancer	Lung Adenocarcinoma	P-3403	II	Primary	Biopsy/Paracentesis	FFPE	1	20	1018	714	0.1	3	Nonsmoker		RAD51D	1	1	0.002	Yes
Patient3836	Treatment-naive	Female	≤58	Non Small Cell Lung Cancer	Lung Adenocarcinoma	P-3836	I	Primary	Surgery	FFPE	1	20	1288	4368	0.0666667	2	Nonsmoker		RAD52	1	1	0.002	Yes
Patient3862	Treatment-naive	Female	≤58	Non Small Cell Lung Cancer	Lung Adenocarcinoma	P-3862	IV	Primary	Biopsy/Paracentesis	FFPE	1	30	1779	161	0.166667	5	Nonsmoker		CEBPA	1	1	0.002	Yes
Patient4027	Treatment-naive	Female	≤58	Non Small Cell Lung Cancer	Lung Adenocarcinoma	P-4027	III	Primary	Surgery	FFPE	1	45	1426	20340	0.1	3	Nonsmoker		FGF12	1	1	0.002	Yes
Patient4047	Treatment-naive	Female	≤58	Non Small Cell Lung Cancer	Lung Adenocarcinoma	P-4047	I	Primary	Surgery	FFPE	1	20	1020	4308	0.0666667	2	Nonsmoker		BCL2L11	1	1	0.002	Yes
Patient4067	Treatment-naive	Female	≤58	Non Small Cell Lung Cancer	Lung Adenocarcinoma	P-4067	I	Primary	Surgery	FFPE	1	70	1257	2064	0.1	3	Nonsmoker		GID4	1	1	0.002	Yes
Patient4173	Treatment-naive	Female	≤58	Non Small Cell Lung Cancer	Lung Adenocarcinoma	P-4173	I	Primary	Surgery	FFPE	1	30	1437	6720	0.0666667	2	Nonsmoker		CDH1	1	1	0.002	Yes
Patient4253	Treatment-naive	Female	≤58	Non Small Cell Lung Cancer	Lung Adenocarcinoma	P-4253	I	Primary	Surgery	FFPE	1	40	1620	3744	0.133333	4	Nonsmoker		DAXX	1	1	0.002	Yes
Patient4351	Treatment-naive	Female	≤58	Non Small Cell Lung Cancer	Lung Adenocarcinoma	P-4351	I	Primary	Surgery	FFPE	1	90	1221	5076	0.0333333	1	Nonsmoker		FBXW7	1	1	0.002	Yes
Patient4644	Treatment-naive	Female	≤58	Non Small Cell Lung Cancer	Lung Adenocarcinoma	P-4644	I	Primary	Surgery	FFPE	1	35	925	3432	0.1	3	Nonsmoker		FANCC	1	1	0.002	Yes
Patient4789	Treatment-naive	Female	≤58	Non Small Cell Lung Cancer	Lung Adenocarcinoma	P-4789	I	Primary	Surgery	FFPE	1	25	708	1932	0.0333333	1	Nonsmoker		ADGRA2	1	1	0.002	Yes
Patient5342	Treatment-naive	Female	≤58	Non Small Cell Lung Cancer	Lung Adenocarcinoma	P-5342	I	Primary	Surgery	FFPE	1	50	798	3900	0.1	3	Nonsmoker		H3-3A	1	1	0.002	Yes
Patient5799	Treatment-naive	Female	≤58	Non Small Cell Lung Cancer	Lung Adenocarcinoma	P-5799	III	Primary	Surgery	FFPE	1	60	1346	3948	0.2	6	Nonsmoker		LCK	1	1	0.002	Yes
Patient3949	Chemotherapy	Female	≤58	Non Small Cell Lung Cancer	Lung Adenocarcinoma	P-3949	IV	Primary	Biopsy/Paracentesis	FFPE	1	20	961	3492	0.133333	4	Nonsmoker		SOX10	1	1	0.002	Yes
Patient4847	Targeted_Therapy	Female	≤58	Non Small Cell Lung Cancer	Lung Adenocarcinoma	P-4847	IV	Primary	Biopsy/Paracentesis	FFPE	1	90	1359	278	0.166667	5	Nonsmoker		TIPARP	1	1	0.002	Yes
Patient3484	Unknown	Female	≤58	Non Small Cell Lung Cancer	Lung Adenocarcinoma	P-3484	IV	Metastasis	Biopsy/Paracentesis	FFPE	1	20	872	2544	0.266667	7	Nonsmoker		DDR1	1	1	0.002	Yes
Patient5174	Unknown	Female	≤58	Non Small Cell Lung Cancer	Lung Adenocarcinoma	P-5174	IV	Metastasis	Biopsy/Paracentesis	FFPE	1	40	954	2472	0.233333	6	Nonsmoker		FANCE	1	1	0.002	Yes
Patient1247	Treatment-naive	Female	≤58	Non Small Cell Lung Cancer	Lung Adenocarcinoma	P-1247	I	Primary	Surgery	FFPE	1	40	1253	3468	0.3	9	Nonsmoker		SOX2	1	1	0.002	Yes
Patient1651	Treatment-naive	Female	≤58	Non Small Cell Lung Cancer	Lung Adenocarcinoma	P-1651	IV	Metastasis	Biopsy/Paracentesis	FFPE	1	70	1258	6240	0.166667	5	Nonsmoker		PRKCI	1	1	0.002	Yes
Patient2472	Treatment-naive	Female	≤58	Non Small Cell Lung Cancer	Lung Adenocarcinoma	P-2472	IV	Primary	Biopsy/Paracentesis	FFPE	1	50	868	108	0.1	3	Nonsmoker		GATA2	1	1	0.002	Yes
Patient2851	Treatment-naive	Female	≤58	Non Small Cell Lung Cancer	Lung Adenocarcinoma	P-2851	I	Primary	Surgery	FFPE	1	60	1947	1740	0.133333	3	Nonsmoker		GATA1	1	1	0.002	Yes
Patient3138	Treatment-naive	Female	≤58	Non Small Cell Lung Cancer	Lung Adenocarcinoma	P-3138	IV	Metastasis	Surgery	FFPE	1	80	1114	2712	0.2	6	Nonsmoker		FANCG	1	1	0.002	Yes
Patient3667	Treatment-naive	Female	≤58	Non Small Cell Lung Cancer	Lung Adenocarcinoma	P-3667	I	Primary	Surgery	FFPE	1	40	1121	1752	0.166667	5	Nonsmoker		YES1	1	1	0.002	Yes
Patient3697	Treatment-naive	Female	≤58	Non Small Cell Lung Cancer	Lung Adenocarcinoma	P-3697	I	Primary	Surgery	FFPE	1	40	1095	4602	0.133333	4	Nonsmoker		AKT1	1	1	0.002	Yes
Patient3859	Treatment-naive	Female	≤58	Non Small Cell Lung Cancer	Lung Adenocarcinoma	P-3859	I	Primary	Surgery	FFPE	1	20	1553	984	0.133333	3	Nonsmoker		JUN	1	1	0.002	Yes
Patient4469	Treatment-naive	Female	≤58	Non Small Cell Lung Cancer	Lung Adenocarcinoma	P-4469	IV	Primary	Biopsy/Paracentesis	FFPE	1	60	1582	496	0.166667	5	Nonsmoker		GNA11	1	1	0.002	Yes
Patient4496	Treatment-naive	Female	≤58	Non Small Cell Lung Cancer	Lung Adenocarcinoma	P-4496	I	Primary	Surgery	FFPE	1	40	1293	6240	0.133333	4	Nonsmoker		CRBN	1	1	0.002	Yes
Patient4937	Treatment-naive	Female	≤58	Non Small Cell Lung Cancer	Lung Adenocarcinoma	P-4937	I	Primary	Surgery	FFPE	1	60	1191	4176	0.1	3	Nonsmoker		TNFRSF14	1	1	0.002	Yes
Patient0729	Chemotherapy	Female	≤58	Non Small Cell Lung Cancer	Lung Adenocarcinoma	P-0729	III	Primary	Surgery	FFPE	1	30	1118	3876	0.233333	7	Nonsmoker		VHL	1	1	0.002	Yes
Patient0681	Radiation_Therapy;Targeted_Therapy	Female	≤58	Non Small Cell Lung Cancer	Lung Adenocarcinoma	P-0681	IV	Primary	Biopsy/Paracentesis	FFPE	1	50	1340	1062	0.2	6	Nonsmoker
Patient2780	Targeted_Therapy	Female	≤58	Non Small Cell Lung Cancer	Lung Adenocarcinoma	P-2780	III	Primary	Biopsy/Paracentesis	FFPE	1	50	1288	1236	0.166667	5	Nonsmoker
Patient3674	Unknown	Female	≤58	Non Small Cell Lung Cancer	Lung Adenocarcinoma	P-3674	III	Primary	Biopsy/Paracentesis	FFPE	1	40	1661	4476	0.2	6	Nonsmoker
Patient1372	Treatment-naive	Female	≤58	Non Small Cell Lung Cancer	Lung Adenocarcinoma	P-1372	IV	Primary	Biopsy/Paracentesis	FFPE	1	40	1477	1158	0.133333	4	Nonsmoker
Patient1665	Treatment-naive	Female	≤58	Non Small Cell Lung Cancer	Lung Adenocarcinoma	P-1665	IV	Primary	Biopsy/Paracentesis	FFPE	1	40	973	383	0.166667	5	Nonsmoker
Patient1884	Treatment-naive	Female	≤58	Non Small Cell Lung Cancer	Lung Adenocarcinoma	P-1884	IV	Metastasis	Biopsy/Paracentesis	FFPE	1	20	1319	527	0.3	9	Nonsmoker
Patient1904	Treatment-naive	Female	≤58	Non Small Cell Lung Cancer	Lung Adenocarcinoma	P-1904	I	Primary	Surgery	FFPE	1	30	1007	5976	0.133333	4	Nonsmoker
Patient2562	Treatment-naive	Female	≤58	Non Small Cell Lung Cancer	Lung Adenocarcinoma	P-2562	I	Primary	Surgery	FFPE	1	30	1329	5292	0.1	3	Nonsmoker
Patient2958	Treatment-naive	Female	≤58	Non Small Cell Lung Cancer	Lung Adenocarcinoma	P-2958	I	Primary	Surgery	FFPE	1	20	1735	1404	0.1	3	Nonsmoker
Patient2972	Treatment-naive	Female	≤58	Non Small Cell Lung Cancer	Lung Adenocarcinoma	P-2972	IV	Metastasis	Surgery	FFPE	1	40	1833	654	0.2	6	Nonsmoker
Patient3058	Treatment-naive	Female	≤58	Non Small Cell Lung Cancer	Lung Adenocarcinoma	P-3058	III	Primary	Surgery	FFPE	1	60	1379	6840	0.0333333	1	Nonsmoker
Patient3068	Treatment-naive	Female	≤58	Non Small Cell Lung Cancer	Lung Adenocarcinoma	P-3068	I	Primary	Surgery	FFPE	1	30	1150	11580	0.1	3	Nonsmoker
Patient3257	Treatment-naive	Female	≤58	Non Small Cell Lung Cancer	Lung Adenocarcinoma	P-3257	I	Primary	Surgery	FFPE	1	30	1048	5292	0.266667	8	Nonsmoker
Patient3301	Treatment-naive	Female	≤58	Non Small Cell Lung Cancer	Lung Adenocarcinoma	P-3301	I	Primary	Surgery	FFPE	1	40	1285	5160	0.0666667	2	Nonsmoker
Patient4735	Treatment-naive	Female	≤58	Non Small Cell Lung Cancer	Lung Adenocarcinoma	P-4735	IV	Primary	Biopsy/Paracentesis	FFPE	1	20	1481	168	0.0333333	1	Nonsmoker
Patient5010	Treatment-naive	Female	≤58	Non Small Cell Lung Cancer	Lung Adenocarcinoma	P-5010	IV	Primary	Biopsy/Paracentesis	FFPE	1	20	1173	696	0.1	3	Nonsmoker
Patient5858	Treatment-naive	Female	≤58	Non Small Cell Lung Cancer	Lung Adenocarcinoma	P-5858	II	Primary	Surgery	FFPE	1	80	1558	3276	0.1	3	Nonsmoker
Patient8074	Chemotherapy	Female	≤58	Non Small Cell Lung Cancer	Lung Adenocarcinoma	P-8074	III	Primary	Surgery	FFPE	1	50	1327	6540	0.0333333	1	Nonsmoker
Patient0314	Unknown	Female	≤58	Non Small Cell Lung Cancer	Lung Adenocarcinoma	P-0314	IV	Primary	Surgery	FFPE	1	20	1476.5	4956	0.0333333	1	Nonsmoker
Patient0360	Treatment-naive	Female	>58	Non Small Cell Lung Cancer	Lung Adenocarcinoma	P-0360	III	Primary	Surgery	FFPE	1	30	1300.86	4068	0.2	6	Nonsmoker
Patient0409	Treatment-naive	Female	>58	Non Small Cell Lung Cancer	Lung Adenocarcinoma	P-0409	I	Primary	Surgery	FFPE	1	60	1363.94	4980	0.0666667	2	Nonsmoker
Patient1594	Treatment-naive	Female	>58	Non Small Cell Lung Cancer	Lung Adenocarcinoma	P-1594	III	Primary	Surgery	FFPE	1	20	1585	2124	0.0333333	1	Nonsmoker
Patient1604	Treatment-naive	Female	>58	Non Small Cell Lung Cancer	Lung Adenocarcinoma	P-1604	III	Primary	Surgery	FFPE	1	40	1146	4980	0.0666667	2	Nonsmoker
Patient2315	Treatment-naive	Female	>58	Non Small Cell Lung Cancer	Lung Adenocarcinoma	P-2315	IV	Primary	Surgery	FFPE	1	20	948	4704	0.133333	4	Nonsmoker
Patient2502	Treatment-naive	Female	>58	Non Small Cell Lung Cancer	Lung Adenocarcinoma	P-2502	II	Primary	Surgery	FFPE	1	50	1246	1680	0.1	3	Nonsmoker
Patient3223	Treatment-naive	Female	>58	Non Small Cell Lung Cancer	Lung Adenocarcinoma	P-3223	I	Primary	Surgery	FFPE	1	40	1224	6480	0.1	3	Nonsmoker
Patient3302	Treatment-naive	Female	>58	Non Small Cell Lung Cancer	Lung Adenocarcinoma	P-3302	I	Primary	Surgery	FFPE	1	80	1295	2592	0.166667	5	Nonsmoker
Patient3764	Treatment-naive	Female	>58	Non Small Cell Lung Cancer	Lung Adenocarcinoma	P-3764	IV	Metastasis	Biopsy/Paracentesis	FFPE	1	70	1201	5064	0.166667	5	Nonsmoker
Patient3814	Treatment-naive	Female	>58	Non Small Cell Lung Cancer	Lung Adenocarcinoma	P-3814	II	Primary	Surgery	FFPE	1	30	1320	2028	0.133333	4	Nonsmoker
Patient4059	Treatment-naive	Female	>58	Non Small Cell Lung Cancer	Lung Adenocarcinoma	P-4059	II	Primary	Surgery	FFPE	1	70	1184	5970	0.2	6	Nonsmoker
Patient4835	Treatment-naive	Female	>58	Non Small Cell Lung Cancer	Lung Adenocarcinoma	P-4835	I	Primary	Surgery	FFPE	1	65	1656	3084	0.2	6	Nonsmoker
Patient5274	Treatment-naive	Female	>58	Non Small Cell Lung Cancer	Lung Adenocarcinoma	P-5274	I	Primary	Surgery	FFPE	1	40	1284	1548	0.266667	8	Nonsmoker
Patient5892	Treatment-naive	Female	>58	Non Small Cell Lung Cancer	Lung Adenocarcinoma	P-5892	IV	Metastasis	Surgery	FFPE	1	20	691	6960	0.166667	5	Nonsmoker
Patient0082	Chemotherapy	Female	>58	Non Small Cell Lung Cancer	Lung Adenocarcinoma	P-0082	I	Primary	Surgery	FFPE	1	50	687.966	236	0	NA	Nonsmoker
Patient0084	Chemotherapy	Female	>58	Non Small Cell Lung Cancer	Lung Adenocarcinoma	P-0084	III	Primary	Surgery	FFPE	1	50	948.405	3528	0.3	9	Nonsmoker
Patient4061	Chemotherapy	Female	>58	Non Small Cell Lung Cancer	Lung Adenocarcinoma	P-4061	I	Primary	Surgery	FFPE	1	80	801	2808	0.0666667	2	Nonsmoker
Patient1817	Radiation_Therapy;Targeted_Therapy	Female	>58	Non Small Cell Lung Cancer	Lung Adenocarcinoma	P-1817	IV	Primary	Surgery	FFPE	1	20	937	4176	0.0333333	1	Nonsmoker
Patient0953	Targeted_Therapy	Female	>58	Non Small Cell Lung Cancer	Lung Adenocarcinoma	P-0953	IV	Metastasis	Surgery	FFPE	1	30	814	1356	0.266667	10	Nonsmoker
Patient5819	Unknown	Female	>58	Non Small Cell Lung Cancer	Lung Adenocarcinoma	P-5819	III	Primary	Biopsy/Paracentesis	FFPE	1	40	1313	350	0.1	3	Nonsmoker
Patient1070	Treatment-naive	Female	>58	Non Small Cell Lung Cancer	Lung Adenocarcinoma	P-1070	I	Primary	Surgery	FFPE	1	30	1271	5580	0.0666667	2	Nonsmoker
Patient1348	Treatment-naive	Female	>58	Non Small Cell Lung Cancer	Lung Adenocarcinoma	P-1348	I	Primary	Surgery	FFPE	1	80	1030	6240	0.133333	4	Nonsmoker
Patient1652	Treatment-naive	Female	>58	Non Small Cell Lung Cancer	Lung Adenocarcinoma	P-1652	IV	Metastasis	Biopsy/Paracentesis	FFPE	1	60	1203	216	0.5	15	Nonsmoker
Patient1844	Treatment-naive	Female	>58	Non Small Cell Lung Cancer	Lung Adenocarcinoma	P-1844	I	Primary	Surgery	FFPE	1	30	2264	4164	0.133333	4	Nonsmoker
Patient2144	Treatment-naive	Female	>58	Non Small Cell Lung Cancer	Lung Adenocarcinoma	P-2144	I	Primary	Surgery	FFPE	1	20	1534	2880	0.0666667	2	Nonsmoker
Patient2485	Treatment-naive	Female	>58	Non Small Cell Lung Cancer	Lung Adenocarcinoma	P-2485	II	Primary	Surgery	FFPE	1	40	1341	4440	0.3	9	Nonsmoker
Patient2549	Treatment-naive	Female	>58	Non Small Cell Lung Cancer	Lung Adenocarcinoma	P-2549	III	Primary	Surgery	FFPE	1	40	1052	5808	0.133333	4	Nonsmoker
Patient2669	Treatment-naive	Female	>58	Non Small Cell Lung Cancer	Lung Adenocarcinoma	P-2669	I	Primary	Surgery	FFPE	1	60	828	6240	0.133333	4	Nonsmoker
Patient2983	Treatment-naive	Female	>58	Non Small Cell Lung Cancer	Lung Adenocarcinoma	P-2983	III	Primary	Surgery	FFPE	1	60	1485	4884	0.466667	14	Nonsmoker
Patient3045	Treatment-naive	Female	>58	Non Small Cell Lung Cancer	Lung Adenocarcinoma	P-3045	III	Metastasis	Biopsy/Paracentesis	FFPE	1	70	1063	4368	0.4	12	Nonsmoker
Patient3174	Treatment-naive	Female	>58	Non Small Cell Lung Cancer	Lung Adenocarcinoma	P-3174	II	Primary	Biopsy/Paracentesis	FFPE	1	50	1435	81	0.166667	5	Nonsmoker
Patient3193	Treatment-naive	Female	>58	Non Small Cell Lung Cancer	Lung Adenocarcinoma	P-3193	IV	Primary	Surgery	FFPE	1	80	1017	5472	0.166667	5	Nonsmoker
Patient3520	Treatment-naive	Female	>58	Non Small Cell Lung Cancer	Lung Adenocarcinoma	P-3520	I	Primary	Surgery	FFPE	1	20	1096	2868	0.0333333	1	Nonsmoker
Patient3652	Treatment-naive	Female	>58	Non Small Cell Lung Cancer	Lung Adenocarcinoma	P-3652	I	Primary	Surgery	FFPE	1	30	1005	1050	0.1	3	Nonsmoker
Patient3668	Treatment-naive	Female	>58	Non Small Cell Lung Cancer	Lung Adenocarcinoma	P-3668	III	Primary	Surgery	FFPE	1	60	1046	2412	0.2	6	Nonsmoker
Patient3832	Treatment-naive	Female	>58	Non Small Cell Lung Cancer	Lung Adenocarcinoma	P-3832	III	Primary	Surgery	FFPE	1	80	988	5244	0.0333333	1	Nonsmoker
Patient4480	Treatment-naive	Female	>58	Non Small Cell Lung Cancer	Lung Adenocarcinoma	P-4480	IV	Primary	Biopsy/Paracentesis	FFPE	1	50	1300	1764	0.0666667	2	Nonsmoker
Patient5844	Treatment-naive	Female	>58	Non Small Cell Lung Cancer	Lung Adenocarcinoma	P-5844	I	Primary	Surgery	FFPE	1	20	1551	3996	0.0666667	2	Nonsmoker
Patient1611	Radiation_Therapy;Targeted_Therapy;Chemotherapy	Female	>58	Non Small Cell Lung Cancer	Lung Adenocarcinoma	P-1611	IV	Metastasis	Biopsy/Paracentesis	FFPE	1	50	1103	762	0.233333	7	Nonsmoker
Patient0396	Radiation_Therapy;Targeted_Therapy;Chemotherapy;Immunotherapy	Female	>58	Non Small Cell Lung Cancer	Lung Adenocarcinoma	P-0396	IV	Primary	Biopsy/Paracentesis	FFPE	1	20	1089	68	0.233333	7	Nonsmoker
Patient5887	Targeted_Therapy	Female	>58	Non Small Cell Lung Cancer	Lung Adenocarcinoma	P-5887	IV	Metastasis	Biopsy/Paracentesis	FFPE	1	60	1514	151	0.166667	5	Nonsmoker
Patient2834	Unknown	Female	>58	Non Small Cell Lung Cancer	Lung Adenocarcinoma	P-2834	IV	Metastasis	Biopsy/Paracentesis	FFPE	1	60	1250	5076	0.1	3	Nonsmoker
Patient2076	Treatment-naive	Female	>58	Non Small Cell Lung Cancer	Lung Adenocarcinoma	P-2076	I	Primary	Surgery	FFPE	1	30	1145	3048	0.166667	5	Nonsmoker
Patient2081	Treatment-naive	Female	>58	Non Small Cell Lung Cancer	Lung Adenocarcinoma	P-2081	I	Primary	Surgery	FFPE	1	40	949	6480	0.0666667	2	Nonsmoker
Patient2376	Treatment-naive	Female	>58	Non Small Cell Lung Cancer	Lung Adenocarcinoma	P-2376	II	Primary	Surgery	FFPE	1	40	1308	5472	0.133333	4	Nonsmoker
Patient2414	Treatment-naive	Female	>58	Non Small Cell Lung Cancer	Lung Adenocarcinoma	P-2414	III	Primary	Surgery	FFPE	1	60	1561	3780	0.0666667	2	Nonsmoker
Patient2500	Treatment-naive	Female	>58	Non Small Cell Lung Cancer	Lung Adenocarcinoma	P-2500	IV	Metastasis	Biopsy/Paracentesis	FFPE	1	20	1032	122	0.1	3	Nonsmoker
Patient2876	Treatment-naive	Female	>58	Non Small Cell Lung Cancer	Lung Adenocarcinoma	P-2876	I	Primary	Surgery	FFPE	1	50	1329	5856	0.366667	11	Nonsmoker
Patient2950	Treatment-naive	Female	>58	Non Small Cell Lung Cancer	Lung Adenocarcinoma	P-2950	I	Primary	Surgery	FFPE	1	70	985	5364	0.4	12	Nonsmoker
Patient3000	Treatment-naive	Female	>58	Non Small Cell Lung Cancer	Lung Adenocarcinoma	P-3000	I	Primary	Surgery	FFPE	1	20	1923	2376	0.0333333	1	Nonsmoker
Patient3278	Treatment-naive	Female	>58	Non Small Cell Lung Cancer	Lung Adenocarcinoma	P-3278	III	Primary	Biopsy/Paracentesis	FFPE	1	20	1712	467	0.333333	9	Nonsmoker
Patient3359	Treatment-naive	Female	>58	Non Small Cell Lung Cancer	Lung Adenocarcinoma	P-3359	I	Primary	Surgery	FFPE	1	40	1079	2124	0.133333	4	Nonsmoker
Patient3366	Treatment-naive	Female	>58	Non Small Cell Lung Cancer	Lung Adenocarcinoma	P-3366	I	Primary	Surgery	FFPE	1	50	1190	4476	0.2	6	Nonsmoker
Patient3440	Treatment-naive	Female	>58	Non Small Cell Lung Cancer	Lung Adenocarcinoma	P-3440	I	Primary	Surgery	FFPE	1	40	1598	5496	0.133333	4	Nonsmoker
Patient3445	Treatment-naive	Female	>58	Non Small Cell Lung Cancer	Lung Adenocarcinoma	P-3445	I	Primary	Surgery	FFPE	1	40	1224	3054	0.266667	7	Nonsmoker
Patient3450	Treatment-naive	Female	>58	Non Small Cell Lung Cancer	Lung Adenocarcinoma	P-3450	IV	Primary	Surgery	FFPE	1	60	1346	2826	1.96667	59	Nonsmoker
Patient3620	Treatment-naive	Female	>58	Non Small Cell Lung Cancer	Lung Adenocarcinoma	P-3620	I	Primary	Surgery	FFPE	1	20	1359	1824	0.1	3	Nonsmoker
Patient3910	Treatment-naive	Female	>58	Non Small Cell Lung Cancer	Lung Adenocarcinoma	P-3910	I	Primary	Surgery	FFPE	1	20	1045	6600	0.133333	4	Nonsmoker
Patient4304	Treatment-naive	Female	>58	Non Small Cell Lung Cancer	Lung Adenocarcinoma	P-4304	I	Primary	Surgery	FFPE	1	45	2043	2256	0.166667	5	Nonsmoker
Patient2747	Chemotherapy	Female	>58	Non Small Cell Lung Cancer	Lung Adenocarcinoma	P-2747	III	Primary	Biopsy/Paracentesis	FFPE	1	20	1537	235	0.133333	4	Nonsmoker
Patient2792	Chemotherapy	Female	>58	Non Small Cell Lung Cancer	Lung Adenocarcinoma	P-2792	I	Primary	Surgery	FFPE	1	50	1664	3504	0.2	5	Nonsmoker
Patient4607	Targeted_Therapy	Female	>58	Non Small Cell Lung Cancer	Lung Adenocarcinoma	P-4607	I	Primary	Surgery	FFPE	1	40	1007	2928	0.133333	4	Nonsmoker
Patient1778	Unknown	Female	>58	Non Small Cell Lung Cancer	Lung Adenocarcinoma	P-1778	IV	Metastasis	Biopsy/Paracentesis	FFPE	1	30	1672	1014	0.166667	5	Nonsmoker
Patient2009	Unknown	Female	>58	Non Small Cell Lung Cancer	Lung Adenocarcinoma	P-2009	IV	Metastasis	Biopsy/Paracentesis	FFPE	1	50	903	508	0.266667	8	Nonsmoker
Patient2159	Unknown	Female	>58	Non Small Cell Lung Cancer	Lung Adenocarcinoma	P-2159	IV	Primary	Biopsy/Paracentesis	FFPE	1	30	1172	2472	0.1	3	Nonsmoker
Patient0233	Treatment-naive	Female	>58	Non Small Cell Lung Cancer	Lung Adenocarcinoma	P-0233	I	Primary	Surgery	FFPE	1	30	1151.63	5004	0.0333333	1	Nonsmoker
Patient0708	Treatment-naive	Female	>58	Non Small Cell Lung Cancer	Lung Adenocarcinoma	P-0708	II	Primary	Surgery	FFPE	1	60	529	3396	0.0333333	1	Nonsmoker
Patient1284	Treatment-naive	Female	>58	Non Small Cell Lung Cancer	Lung Adenocarcinoma	P-1284	I	Primary	Surgery	FFPE	1	50	795	4020	0.166667	5	Nonsmoker
Patient1296	Treatment-naive	Female	>58	Non Small Cell Lung Cancer	Lung Adenocarcinoma	P-1296	I	Primary	Surgery	FFPE	1	30	412	288	0.0333333	1	Nonsmoker
Patient1561	Treatment-naive	Female	>58	Non Small Cell Lung Cancer	Lung Adenocarcinoma	P-1561	I	Primary	Surgery	FFPE	1	50	1499	6240	0.2	6	Nonsmoker
Patient1605	Treatment-naive	Female	>58	Non Small Cell Lung Cancer	Lung Adenocarcinoma	P-1605	I	Primary	Surgery	FFPE	1	20	1805	5328	0.1	3	Nonsmoker
Patient1881	Treatment-naive	Female	>58	Non Small Cell Lung Cancer	Lung Adenocarcinoma	P-1881	I	Primary	Surgery	FFPE	1	30	1063	2508	0.1	3	Nonsmoker
Patient1976	Treatment-naive	Female	>58	Non Small Cell Lung Cancer	Lung Adenocarcinoma	P-1976	II	Primary	Surgery	FFPE	1	40	1202	6600	0.4	11	Nonsmoker
Patient2197	Treatment-naive	Female	>58	Non Small Cell Lung Cancer	Lung Adenocarcinoma	P-2197	II	Primary	Surgery	FFPE	1	70	1395	5112	0.133333	4	Nonsmoker
Patient2355	Treatment-naive	Female	>58	Non Small Cell Lung Cancer	Lung Adenocarcinoma	P-2355	I	Primary	Surgery	FFPE	1	20	1034	4356	0.1	3	Nonsmoker
Patient2387	Treatment-naive	Female	>58	Non Small Cell Lung Cancer	Lung Adenocarcinoma	P-2387	I	Primary	Surgery	FFPE	1	20	1105	367	0.1	3	Nonsmoker
Patient2405	Treatment-naive	Female	>58	Non Small Cell Lung Cancer	Lung Adenocarcinoma	P-2405	I	Primary	Surgery	FFPE	1	20	1009	1776	0.166667	5	Nonsmoker
Patient2445	Treatment-naive	Female	>58	Non Small Cell Lung Cancer	Lung Adenocarcinoma	P-2445	I	Primary	Surgery	FFPE	1	30	1306	6120	0.1	3	Nonsmoker
Patient2630	Treatment-naive	Female	>58	Non Small Cell Lung Cancer	Lung Adenocarcinoma	P-2630	I	Primary	Surgery	FFPE	1	40	2450	4956	0.166667	6	Nonsmoker
Patient2744	Treatment-naive	Female	>58	Non Small Cell Lung Cancer	Lung Adenocarcinoma	P-2744	I	Primary	Surgery	FFPE	1	20	1674	2148	0.133333	4	Nonsmoker
Patient2826	Treatment-naive	Female	>58	Non Small Cell Lung Cancer	Lung Adenocarcinoma	P-2826	I	Primary	Surgery	FFPE	1	50	1295	5184	0.133333	4	Nonsmoker
Patient3038	Treatment-naive	Female	>58	Non Small Cell Lung Cancer	Lung Adenocarcinoma	P-3038	I	Primary	Surgery	FFPE	1	90	1216	2988	0.133333	4	Nonsmoker
Patient3330	Treatment-naive	Female	>58	Non Small Cell Lung Cancer	Lung Adenocarcinoma	P-3330	I	Primary	Surgery	FFPE	1	30	1190	4548	0.166667	5	Nonsmoker
Patient3448	Treatment-naive	Female	>58	Non Small Cell Lung Cancer	Lung Adenocarcinoma	P-3448	I	Primary	Surgery	FFPE	1	50	1965	2097	0.133333	4	Nonsmoker
Patient4222	Treatment-naive	Female	>58	Non Small Cell Lung Cancer	Lung Adenocarcinoma	P-4222	IV	Primary	Biopsy/Paracentesis	FFPE	1	40	1978	954	0.233333	7	Nonsmoker
Patient4258	Treatment-naive	Female	>58	Non Small Cell Lung Cancer	Lung Adenocarcinoma	P-4258	I	Primary	Surgery	FFPE	1	50	1100	7740	0.0666667	2	Nonsmoker
Patient5107	Treatment-naive	Female	>58	Non Small Cell Lung Cancer	Lung Adenocarcinoma	P-5107	III	Primary	Biopsy/Paracentesis	FFPE	1	40	1481	1212	0.2	6	Nonsmoker
Patient5289	Treatment-naive	Female	>58	Non Small Cell Lung Cancer	Lung Adenocarcinoma	P-5289	I	Primary	Surgery	FFPE	1	50	1384	3432	0.0666667	2	Nonsmoker
Patient5897	Treatment-naive	Female	>58	Non Small Cell Lung Cancer	Lung Adenocarcinoma	P-5897	III	Primary	Surgery	FFPE	1	40	1760	3912	0.333333	10	Nonsmoker
Patient3905	Targeted_Therapy	Female	>58	Non Small Cell Lung Cancer	Lung Adenocarcinoma	P-3905	IV	Metastasis	Surgery	FFPE	1	20	1354	5100	0.2	6	Nonsmoker
Patient2730	Unknown	Female	>58	Non Small Cell Lung Cancer	Lung Adenocarcinoma	P-2730	IV	Metastasis	Biopsy/Paracentesis	FFPE	1	30	2043	1572	0.0666667	2	Nonsmoker
Patient5782	Unknown	Female	>58	Non Small Cell Lung Cancer	Lung Adenocarcinoma	P-5782	IV	Primary	Biopsy/Paracentesis	FFPE	1	80	915	1788	0.133333	4	Nonsmoker
Patient0140	Treatment-naive	Female	>58	Non Small Cell Lung Cancer	Lung Adenocarcinoma	P-0140	I	Primary	Surgery	FFPE	1	50	717.869	4452	0.133333	4	Nonsmoker
Patient0210	Treatment-naive	Female	>58	Non Small Cell Lung Cancer	Lung Adenocarcinoma	P-0210	IV	Primary	Surgery	FFPE	1	20	2213.73	5178	0.2	6	Nonsmoker
Patient0460	Treatment-naive	Female	>58	Non Small Cell Lung Cancer	Lung Adenocarcinoma	P-0460	I	Primary	Surgery	FFPE	1	30	1453	3636	0.133333	4	Nonsmoker
Patient1293	Treatment-naive	Female	>58	Non Small Cell Lung Cancer	Lung Adenocarcinoma	P-1293	III	Primary	Surgery	FFPE	1	40	1128	4524	0.133333	4	Nonsmoker
Patient1319	Treatment-naive	Female	>58	Non Small Cell Lung Cancer	Lung Adenocarcinoma	P-1319	I	Primary	Surgery	FFPE	1	70	355	1014	0.133333	4	Nonsmoker
Patient1666	Treatment-naive	Female	>58	Non Small Cell Lung Cancer	Lung Adenocarcinoma	P-1666	II	Primary	Surgery	FFPE	1	40	1206	5496	0.233333	7	Nonsmoker
Patient2120	Treatment-naive	Female	>58	Non Small Cell Lung Cancer	Lung Adenocarcinoma	P-2120	I	Primary	Surgery	FFPE	1	20	1448	1596	0.0666667	2	Nonsmoker
Patient2239	Treatment-naive	Female	>58	Non Small Cell Lung Cancer	Lung Adenocarcinoma	P-2239	I	Primary	Surgery	FFPE	1	20	1190	750	0.0333333	1	Nonsmoker
Patient2255	Treatment-naive	Female	>58	Non Small Cell Lung Cancer	Lung Adenocarcinoma	P-2255	I	Primary	Surgery	FFPE	1	70	1129	5532	0.266667	8	Nonsmoker
Patient2284	Treatment-naive	Female	>58	Non Small Cell Lung Cancer	Lung Adenocarcinoma	P-2284	IV	Metastasis	Biopsy/Paracentesis	FFPE	1	30	823	1968	0.533333	16	Nonsmoker
Patient2468	Treatment-naive	Female	>58	Non Small Cell Lung Cancer	Lung Adenocarcinoma	P-2468	III	Primary	Biopsy/Paracentesis	FFPE	1	30	1327	224	0.266667	8	Nonsmoker
Patient2600	Treatment-naive	Female	>58	Non Small Cell Lung Cancer	Lung Adenocarcinoma	P-2600	II	Primary	Surgery	FFPE	1	70	1237	2436	0.133333	4	Nonsmoker
Patient2646	Treatment-naive	Female	>58	Non Small Cell Lung Cancer	Lung Adenocarcinoma	P-2646	IV	Primary	Surgery	FFPE	1	70	1976	4800	0.166667	5	Nonsmoker
Patient2715	Treatment-naive	Female	>58	Non Small Cell Lung Cancer	Lung Adenocarcinoma	P-2715	IV	Primary	Biopsy/Paracentesis	FFPE	1	20	1288	179	0.1	3	Nonsmoker
Patient2896	Treatment-naive	Female	>58	Non Small Cell Lung Cancer	Lung Adenocarcinoma	P-2896	III	Primary	Surgery	FFPE	1	50	1349	5400	0.133333	4	Nonsmoker
Patient3103	Treatment-naive	Female	>58	Non Small Cell Lung Cancer	Lung Adenocarcinoma	P-3103	IV	Primary	Biopsy/Paracentesis	FFPE	1	40	1518	858	0.133333	4	Nonsmoker
Patient3128	Treatment-naive	Female	>58	Non Small Cell Lung Cancer	Lung Adenocarcinoma	P-3128	I	Primary	Surgery	FFPE	1	30	898	3360	0.1	3	Nonsmoker
Patient3232	Treatment-naive	Female	>58	Non Small Cell Lung Cancer	Lung Adenocarcinoma	P-3232	I	Primary	Surgery	FFPE	1	30	1245	6120	0.133333	4	Nonsmoker
Patient3235	Treatment-naive	Female	>58	Non Small Cell Lung Cancer	Lung Adenocarcinoma	P-3235	I	Primary	Surgery	FFPE	1	40	1044	2748	0.3	9	Nonsmoker
Patient3244	Treatment-naive	Female	>58	Non Small Cell Lung Cancer	Lung Adenocarcinoma	P-3244	I	Primary	Surgery	FFPE	1	20	914	3384	0.1	3	Nonsmoker
Patient3254	Treatment-naive	Female	>58	Non Small Cell Lung Cancer	Lung Adenocarcinoma	P-3254	III	Primary	Surgery	FFPE	1	40	1212	1764	0.1	3	Nonsmoker
Patient3718	Treatment-naive	Female	>58	Non Small Cell Lung Cancer	Lung Adenocarcinoma	P-3718	IV	Metastasis	Biopsy/Paracentesis	FFPE	1	20	1464	215	0.5	15	Nonsmoker
Patient4066	Treatment-naive	Female	>58	Non Small Cell Lung Cancer	Lung Adenocarcinoma	P-4066	II	Primary	Surgery	FFPE	1	60	1322	3078	0.166667	5	Nonsmoker
Patient4501	Treatment-naive	Female	>58	Non Small Cell Lung Cancer	Lung Adenocarcinoma	P-4501	I	Primary	Surgery	FFPE	1	40	1335	6240	0.0666667	2	Nonsmoker
Patient5099	Treatment-naive	Female	>58	Non Small Cell Lung Cancer	Lung Adenocarcinoma	P-5099	I	Primary	Surgery	FFPE	1	20	1173	3420	0.166667	5	Nonsmoker
Patient5705	Treatment-naive	Female	>58	Non Small Cell Lung Cancer	Lung Adenocarcinoma	P-5705	II	Primary	Surgery	FFPE	1	50	1020	3240	0.233333	7	Nonsmoker
Patient5879	Treatment-naive	Female	>58	Non Small Cell Lung Cancer	Lung Adenocarcinoma	P-5879	I	Primary	Surgery	FFPE	1	30	1870	1872	0.1	3	Nonsmoker
Patient2252	Chemotherapy	Female	>58	Non Small Cell Lung Cancer	Lung Adenocarcinoma	P-2252	I	Primary	Surgery	FFPE	1	60	908	3744	0.133333	4	Nonsmoker
Patient5332	Chemotherapy	Female	>58	Non Small Cell Lung Cancer	Lung Adenocarcinoma	P-5332	I	Primary	Surgery	FFPE	1	60	495	1020	0.0333333	1	Nonsmoker
Patient5866	Chemotherapy	Female	>58	Non Small Cell Lung Cancer	Lung Adenocarcinoma	P-5866	III	Metastasis	Biopsy/Paracentesis	FFPE	1	50	1351	1620	0.2	6	Nonsmoker
Patient3651	Radiation_Therapy;Chemotherapy	Female	>58	Non Small Cell Lung Cancer	Lung Adenocarcinoma	P-3651	III	Primary	Surgery	FFPE	1	40	1177	1158	0.0333333	1	Nonsmoker
Patient1916	Radiation_Therapy;Targeted_Therapy;Chemotherapy;Other_Treatments	Female	>58	Non Small Cell Lung Cancer	Lung Adenocarcinoma	P-1916	IV	Metastasis	Biopsy/Paracentesis	FFPE	1	30	1249	262	0.333333	10	Nonsmoker
Patient1126	Targeted_Therapy	Female	>58	Non Small Cell Lung Cancer	Lung Adenocarcinoma	P-1126	IV	Metastasis	Biopsy/Paracentesis	FFPE	1	70	1104	3000	0.333333	10	Nonsmoker
Patient0388	Targeted_Therapy;Chemotherapy	Female	>58	Non Small Cell Lung Cancer	Lung Adenocarcinoma	P-0388	IV	Metastasis	Biopsy/Paracentesis	FFPE	1	30	455.894	61	0.0333333	1	Nonsmoker
Patient2399	Unknown	Female	>58	Non Small Cell Lung Cancer	Lung Adenocarcinoma	P-2399	III	Primary	Biopsy/Paracentesis	FFPE	1	20	630	900	0.166667	5	Nonsmoker
Patient0339	Treatment-naive	Female	>58	Non Small Cell Lung Cancer	Lung Adenocarcinoma	P-0339	I	Primary	Surgery	FFPE	1	30	1408.47	3540	0.1	3	Nonsmoker
Patient1165	Treatment-naive	Female	>58	Non Small Cell Lung Cancer	Lung Adenocarcinoma	P-1165	I	Primary	Surgery	FFPE	1	60	792	5364	0.0333333	2	Nonsmoker
Patient1371	Treatment-naive	Female	>58	Non Small Cell Lung Cancer	Lung Adenocarcinoma	P-1371	I	Primary	Surgery	FFPE	1	30	1123	2700	0.1	3	Nonsmoker
Patient1400	Treatment-naive	Female	>58	Non Small Cell Lung Cancer	Lung Adenocarcinoma	P-1400	I	Primary	Surgery	FFPE	1	20	1578	2532	0.1	3	Nonsmoker
Patient1762	Treatment-naive	Female	>58	Non Small Cell Lung Cancer	Lung Adenocarcinoma	P-1762	I	Primary	Surgery	FFPE	1	20	1877	1800	0.0333333	1	Nonsmoker
Patient2530	Treatment-naive	Female	>58	Non Small Cell Lung Cancer	Lung Adenocarcinoma	P-2530	IV	Metastasis	Biopsy/Paracentesis	FFPE	1	90	1266	3960	0.466667	14	Nonsmoker
Patient2859	Treatment-naive	Female	>58	Non Small Cell Lung Cancer	Lung Adenocarcinoma	P-2859	III	Primary	Surgery	FFPE	1	50	1167	2124	0.0666667	2	Nonsmoker
Patient3759	Treatment-naive	Female	>58	Non Small Cell Lung Cancer	Lung Adenocarcinoma	P-3759	I	Primary	Surgery	FFPE	1	50	1353	1896	0.166667	5	Nonsmoker
Patient3767	Treatment-naive	Female	>58	Non Small Cell Lung Cancer	Lung Adenocarcinoma	P-3767	I	Primary	Surgery	FFPE	1	60	1363	15540	0.1	3	Nonsmoker
Patient3846	Treatment-naive	Female	>58	Non Small Cell Lung Cancer	Lung Adenocarcinoma	P-3846	I	Primary	Surgery	FFPE	1	40	1668	4080	0.333333	10	Nonsmoker
Patient4558	Treatment-naive	Female	>58	Non Small Cell Lung Cancer	Lung Adenocarcinoma	P-4558	I	Primary	Surgery	FFPE	1	40	1643	3912	0.1	4	Nonsmoker
Patient4647	Treatment-naive	Female	>58	Non Small Cell Lung Cancer	Lung Adenocarcinoma	P-4647	I	Primary	Surgery	FFPE	1	30	1385	2076	0.1	4	Nonsmoker
Patient5309	Treatment-naive	Female	>58	Non Small Cell Lung Cancer	Lung Adenocarcinoma	P-5309	I	Primary	Surgery	FFPE	1	50	1375	4392	0.166667	5	Nonsmoker
Patient5868	Treatment-naive	Female	>58	Non Small Cell Lung Cancer	Lung Adenocarcinoma	P-5868	IV	Primary	Surgery	FFPE	1	80	1321	18960	0.166667	5	Nonsmoker
Patient2672	Targeted_Therapy	Female	>58	Non Small Cell Lung Cancer	Lung Adenocarcinoma	P-2672	IV	Primary	Biopsy/Paracentesis	FFPE	1	20	907	247	0.266667	8	Nonsmoker
Patient1589	Unknown	Female	>58	Non Small Cell Lung Cancer	Lung Adenocarcinoma	P-1589	IV	Metastasis	Biopsy/Paracentesis	FFPE	1	20	940	4788	0.1	3	Nonsmoker
Patient3932	Unknown	Female	>58	Non Small Cell Lung Cancer	Lung Adenocarcinoma	P-3932	III	Metastasis	Biopsy/Paracentesis	FFPE	1	20	1519	276	0.0333333	1	Nonsmoker
Patient7944	Unknown	Female	>58	Non Small Cell Lung Cancer	Lung Adenocarcinoma	P-7944	IV	Primary	Biopsy/Paracentesis	FFPE	1	20	1665	1476	0.2	6	Nonsmoker
Patient0391	Treatment-naive	Female	>58	Non Small Cell Lung Cancer	Lung Adenocarcinoma	P-0391	I	Primary	Surgery	FFPE	1	30	1305.62	5280	0.133333	4	Nonsmoker
Patient1538	Treatment-naive	Female	>58	Non Small Cell Lung Cancer	Lung Adenocarcinoma	P-1538	I	Primary	Surgery	FFPE	1	60	1080	2316	0.0666667	2	Nonsmoker
Patient1656	Treatment-naive	Female	>58	Non Small Cell Lung Cancer	Lung Adenocarcinoma	P-1656	I	Primary	Surgery	FFPE	1	30	1343	6960	0.1	3	Nonsmoker
Patient1850	Treatment-naive	Female	>58	Non Small Cell Lung Cancer	Lung Adenocarcinoma	P-1850	I	Primary	Surgery	FFPE	1	30	1432	2496	0	NA	Nonsmoker
Patient2954	Treatment-naive	Female	>58	Non Small Cell Lung Cancer	Lung Adenocarcinoma	P-2954	I	Primary	Surgery	FFPE	1	20	1115	5184	0.1	3	Nonsmoker
Patient2977	Treatment-naive	Female	>58	Non Small Cell Lung Cancer	Lung Adenocarcinoma	P-2977	III	Primary	Biopsy/Paracentesis	FFPE	1	30	1221	52	0.133333	4	Nonsmoker
Patient3474	Treatment-naive	Female	>58	Non Small Cell Lung Cancer	Lung Adenocarcinoma	P-3474	I	Primary	Surgery	FFPE	1	70	1361	6360	0.433333	13	Nonsmoker
Patient3658	Treatment-naive	Female	>58	Non Small Cell Lung Cancer	Lung Adenocarcinoma	P-3658	II	Primary	Surgery	FFPE	1	40	1361	1884	0.0666667	2	Nonsmoker
Patient3837	Treatment-naive	Female	>58	Non Small Cell Lung Cancer	Lung Adenocarcinoma	P-3837	I	Primary	Surgery	FFPE	1	20	1224	2988	0.1	3	Nonsmoker
Patient4002	Treatment-naive	Female	>58	Non Small Cell Lung Cancer	Lung Adenocarcinoma	P-4002	I	Primary	Surgery	FFPE	1	20	1669	978	0.0666667	2	Nonsmoker
Patient4032	Treatment-naive	Female	>58	Non Small Cell Lung Cancer	Lung Adenocarcinoma	P-4032	I	Primary	Surgery	FFPE	1	40	1426	5880	0.0333333	1	Nonsmoker
Patient4564	Treatment-naive	Female	>58	Non Small Cell Lung Cancer	Lung Adenocarcinoma	P-4564	IV	Primary	Biopsy/Paracentesis	FFPE	1	25	1904	205	0.666667	20	Nonsmoker
Patient4572	Treatment-naive	Female	>58	Non Small Cell Lung Cancer	Lung Adenocarcinoma	P-4572	I	Primary	Biopsy/Paracentesis	FFPE	1	35	1518	1038	0.133333	4	Nonsmoker
Patient5330	Treatment-naive	Female	>58	Non Small Cell Lung Cancer	Lung Adenocarcinoma	P-5330	II	Primary	Surgery	FFPE	1	20	1095	882	0.0666667	2	Nonsmoker
Patient7878	Treatment-naive	Female	>58	Non Small Cell Lung Cancer	Lung Adenocarcinoma	P-7878	I	Primary	Surgery	FFPE	1	20	1142	3396	0.0666667	2	Nonsmoker
Patient2138	Chemotherapy	Female	>58	Non Small Cell Lung Cancer	Lung Adenocarcinoma	P-2138	IV	Metastasis	Biopsy/Paracentesis	FFPE	1	60	1190	443	0.266667	9	Nonsmoker
Patient4281	Chemotherapy	Female	>58	Non Small Cell Lung Cancer	Lung Adenocarcinoma	P-4281	II	Primary	Surgery	FFPE	1	30	967	2760	0.0666667	1	Nonsmoker
Patient5836	Radiation_Therapy;Targeted_Therapy;Chemotherapy	Female	>58	Non Small Cell Lung Cancer	Lung Adenocarcinoma	P-5836	IV	Primary	Biopsy/Paracentesis	FFPE	1	85	1125	124	0.366667	10	Nonsmoker
Patient3696	Unknown	Female	>58	Non Small Cell Lung Cancer	Lung Adenocarcinoma	P-3696	IV	Metastasis	Biopsy/Paracentesis	FFPE	1	80	1216	1512	0.3	8	Nonsmoker
Patient5403	Unknown	Female	>58	Non Small Cell Lung Cancer	Lung Adenocarcinoma	P-5403	IV	Primary	Biopsy/Paracentesis	FFPE	1	40	810	202	0.133333	4	Nonsmoker
Patient7732	Unknown	Female	>58	Non Small Cell Lung Cancer	Lung Adenocarcinoma	P-7732	II	Primary	Surgery	FFPE	1	50	1100.32	1488	0.1	3	Nonsmoker
Patient1267	Treatment-naive	Female	>58	Non Small Cell Lung Cancer	Lung Adenocarcinoma	P-1267	III	Primary	Surgery	FFPE	1	60	1281	2628	0.3	9	Nonsmoker
Patient1351	Treatment-naive	Female	>58	Non Small Cell Lung Cancer	Lung Adenocarcinoma	P-1351	I	Primary	Surgery	FFPE	1	20	1331	1068	0.0666667	2	Nonsmoker
Patient1439	Treatment-naive	Female	>58	Non Small Cell Lung Cancer	Lung Adenocarcinoma	P-1439	I	Primary	Surgery	FFPE	1	30	1114	4464	0.1	3	Nonsmoker
Patient1455	Treatment-naive	Female	>58	Non Small Cell Lung Cancer	Lung Adenocarcinoma	P-1455	I	Primary	Surgery	FFPE	1	20	1344	4896	0.1	2	Nonsmoker
Patient1539	Treatment-naive	Female	>58	Non Small Cell Lung Cancer	Lung Adenocarcinoma	P-1539	II	Primary	Surgery	FFPE	1	90	1262	7080	0.2	6	Nonsmoker
Patient1812	Treatment-naive	Female	>58	Non Small Cell Lung Cancer	Lung Adenocarcinoma	P-1812	I	Primary	Surgery	FFPE	1	20	1390	3012	0.633333	18	Nonsmoker
Patient2895	Treatment-naive	Female	>58	Non Small Cell Lung Cancer	Lung Adenocarcinoma	P-2895	I	Primary	Surgery	FFPE	1	60	1331	4980	0.166667	5	Nonsmoker
Patient3107	Treatment-naive	Female	>58	Non Small Cell Lung Cancer	Lung Adenocarcinoma	P-3107	I	Primary	Surgery	FFPE	1	30	1244	4404	0.166667	5	Nonsmoker
Patient3857	Treatment-naive	Female	>58	Non Small Cell Lung Cancer	Lung Adenocarcinoma	P-3857	III	Primary	Surgery	FFPE	1	60	901	17760	0.466667	14	Nonsmoker
Patient4172	Treatment-naive	Female	>58	Non Small Cell Lung Cancer	Lung Adenocarcinoma	P-4172	III	Primary	Surgery	FFPE	1	60	1148	21000	0.366667	11	Nonsmoker
Patient4249	Treatment-naive	Female	>58	Non Small Cell Lung Cancer	Lung Adenocarcinoma	P-4249	I	Primary	Surgery	FFPE	1	40	1197	3216	0.1	3	Nonsmoker
Patient4269	Treatment-naive	Female	>58	Non Small Cell Lung Cancer	Lung Adenocarcinoma	P-4269	I	Primary	Surgery	FFPE	1	50	1279	3492	0.1	3	Nonsmoker
Patient4294	Treatment-naive	Female	>58	Non Small Cell Lung Cancer	Lung Adenocarcinoma	P-4294	IV	Primary	Biopsy/Paracentesis	FFPE	1	40	906	60	0.0666667	2	Nonsmoker
Patient4554	Treatment-naive	Female	>58	Non Small Cell Lung Cancer	Lung Adenocarcinoma	P-4554	II	Primary	Surgery	FFPE	1	50	1786	4140	0.3	9	Nonsmoker
Patient4960	Treatment-naive	Female	>58	Non Small Cell Lung Cancer	Lung Adenocarcinoma	P-4960	I	Primary	Surgery	FFPE	1	50	1498	8700	0.0666667	2	Nonsmoker
Patient5036	Treatment-naive	Female	>58	Non Small Cell Lung Cancer	Lung Adenocarcinoma	P-5036	IV	Metastasis	Biopsy/Paracentesis	FFPE	1	20	1478	3360	0.0666667	2	Nonsmoker
Patient5214	Treatment-naive	Female	>58	Non Small Cell Lung Cancer	Lung Adenocarcinoma	P-5214	I	Primary	Surgery	FFPE	1	45	1257	8460	0.1	3	Nonsmoker
Patient7905	Treatment-naive	Female	>58	Non Small Cell Lung Cancer	Lung Adenocarcinoma	P-7905	I	Primary	Surgery	FFPE	1	80	1366	4656	0.2	6	Nonsmoker
Patient8040	Treatment-naive	Female	>58	Non Small Cell Lung Cancer	Lung Adenocarcinoma	P-8040	I	Primary	Surgery	FFPE	1	30	746	1572	0.1	4	Nonsmoker
Patient2209	Targeted_Therapy	Female	>58	Non Small Cell Lung Cancer	Lung Adenocarcinoma	P-2209	IV	Metastasis	Biopsy/Paracentesis	FFPE	1	20	1181	4728	0.1	3	Nonsmoker
Patient3002	Targeted_Therapy	Female	>58	Non Small Cell Lung Cancer	Lung Adenocarcinoma	P-3002	IV	Metastasis	Biopsy/Paracentesis	FFPE	1	60	1849	966	0.266667	8	Nonsmoker
Patient4044	Targeted_Therapy	Female	>58	Non Small Cell Lung Cancer	Lung Adenocarcinoma	P-4044	III	Primary	Surgery	FFPE	1	40	1111	13860	0.166667	5	Nonsmoker
Patient1767	Unknown	Female	>58	Non Small Cell Lung Cancer	Lung Adenocarcinoma	P-1767	III	Metastasis	Biopsy/Paracentesis	FFPE	1	70	1324	6480	0.1	3	Nonsmoker
Patient1898	Unknown	Female	>58	Non Small Cell Lung Cancer	Lung Adenocarcinoma	P-1898	IV	Primary	Biopsy/Paracentesis	FFPE	1	20	1717	1896	0.233333	6	Nonsmoker
Patient2139	Unknown	Female	>58	Non Small Cell Lung Cancer	Lung Adenocarcinoma	P-2139	IV	Primary	Biopsy/Paracentesis	FFPE	1	40	735	97	0.3	10	Nonsmoker
Patient2151	Unknown	Female	>58	Non Small Cell Lung Cancer	Lung Adenocarcinoma	P-2151	IV	Primary	Biopsy/Paracentesis	FFPE	1	30	1327	420	0.266667	8	Nonsmoker
Patient2463	Unknown	Female	>58	Non Small Cell Lung Cancer	Lung Adenocarcinoma	P-2463	IV	Metastasis	Biopsy/Paracentesis	FFPE	1	40	1161	1824	0.433333	13	Nonsmoker
Patient3982	Unknown	Female	>58	Non Small Cell Lung Cancer	Lung Adenocarcinoma	P-3982	III	Primary	Biopsy/Paracentesis	FFPE	1	70	1289	253	0.466667	14	Nonsmoker
Patient7815	Unknown	Female	>58	Non Small Cell Lung Cancer	Lung Adenocarcinoma	P-7815	IV	Primary	Biopsy/Paracentesis	FFPE	1	20	884	152	0.166667	5	Nonsmoker
Patient0692	Treatment-naive	Female	>58	Non Small Cell Lung Cancer	Lung Adenocarcinoma	P-0692	II	Primary	Surgery	FFPE	1	60	1486	3096	0.133333	4	Nonsmoker
Patient1239	Treatment-naive	Female	>58	Non Small Cell Lung Cancer	Lung Adenocarcinoma	P-1239	II	Primary	Surgery	FFPE	1	50	1042	4908	0.0666667	2	Nonsmoker
Patient1709	Treatment-naive	Female	>58	Non Small Cell Lung Cancer	Lung Adenocarcinoma	P-1709	III	Primary	Surgery	FFPE	1	40	1674	5052	0.2	6	Nonsmoker
Patient2094	Treatment-naive	Female	>58	Non Small Cell Lung Cancer	Lung Adenocarcinoma	P-2094	I	Primary	Surgery	FFPE	1	20	1413	690	0.766667	23	Nonsmoker
Patient2441	Treatment-naive	Female	>58	Non Small Cell Lung Cancer	Lung Adenocarcinoma	P-2441	III	Primary	Surgery	FFPE	1	40	1470	6120	0.0666667	2	Nonsmoker
Patient3061	Treatment-naive	Female	>58	Non Small Cell Lung Cancer	Lung Adenocarcinoma	P-3061	IV	Primary	Biopsy/Paracentesis	FFPE	1	40	1182	762	0.3	9	Nonsmoker
Patient3217	Treatment-naive	Female	>58	Non Small Cell Lung Cancer	Lung Adenocarcinoma	P-3217	IV	Primary	Surgery	FFPE	1	80	1087	6000	0.233333	7	Nonsmoker
Patient3975	Treatment-naive	Female	>58	Non Small Cell Lung Cancer	Lung Adenocarcinoma	P-3975	I	Primary	Surgery	FFPE	1	40	1317	20880	0.333333	10	Nonsmoker
Patient4055	Treatment-naive	Female	>58	Non Small Cell Lung Cancer	Lung Adenocarcinoma	P-4055	I	Primary	Surgery	FFPE	1	20	1137	9540	0.0666667	2	Nonsmoker
Patient4333	Treatment-naive	Female	>58	Non Small Cell Lung Cancer	Lung Adenocarcinoma	P-4333	II	Primary	Surgery	FFPE	1	40	934	4488	0.0666667	2	Nonsmoker
Patient5898	Treatment-naive	Female	>58	Non Small Cell Lung Cancer	Lung Adenocarcinoma	P-5898	II	Primary	Surgery	FFPE	1	30	1639	2628	0.266667	8	Nonsmoker
Patient8069	Treatment-naive	Female	>58	Non Small Cell Lung Cancer	Lung Adenocarcinoma	P-8069	I	Primary	Surgery	FFPE	1	20	1453	1044	0.0666667	2	Nonsmoker
Patient2163	Radiation_Therapy;Chemotherapy	Female	>58	Non Small Cell Lung Cancer	Lung Adenocarcinoma	P-2163	III	Metastasis	Biopsy/Paracentesis	FFPE	1	50	1320	648	0.766667	23	Nonsmoker
Patient5865	Radiation_Therapy;Targeted_Therapy	Female	>58	Non Small Cell Lung Cancer	Lung Adenocarcinoma	P-5865	IV	Metastasis	Biopsy/Paracentesis	FFPE	1	20	1119	732	0.3	9	Nonsmoker
Patient4011	Targeted_Therapy	Female	>58	Non Small Cell Lung Cancer	Lung Adenocarcinoma	P-4011	IV	Primary	Biopsy/Paracentesis	FFPE	1	10	1792	1038	0.4	12	Nonsmoker
Patient1560	Unknown	Female	>58	Non Small Cell Lung Cancer	Lung Adenocarcinoma	P-1560	IV	Primary	Biopsy/Paracentesis	FFPE	1	50	674	70	0.0333333	1	Nonsmoker
Patient2446	Unknown	Female	>58	Non Small Cell Lung Cancer	Lung Adenocarcinoma	P-2446	IV	Metastasis	Biopsy/Paracentesis	FFPE	1	40	1600	4020	0.2	6	Nonsmoker
Patient2495	Unknown	Female	>58	Non Small Cell Lung Cancer	Lung Adenocarcinoma	P-2495	IV	Metastasis	Biopsy/Paracentesis	FFPE	1	20	1007	1992	1.13333	33	Nonsmoker
Patient4488	Unknown	Female	>58	Non Small Cell Lung Cancer	Lung Adenocarcinoma	P-4488	IV	Primary	Biopsy/Paracentesis	FFPE	1	40	2450	479	0.333333	10	Nonsmoker
Patient1263	Treatment-naive	Female	>58	Non Small Cell Lung Cancer	Lung Adenocarcinoma	P-1263	III	Primary	Biopsy/Paracentesis	FFPE	1	20	554	341	0.266667	8	Nonsmoker
Patient1684	Treatment-naive	Female	>58	Non Small Cell Lung Cancer	Lung Adenocarcinoma	P-1684	IV	Primary	Biopsy/Paracentesis	FFPE	1	40	1305	684	0.266667	7	Nonsmoker
Patient1691	Treatment-naive	Female	>58	Non Small Cell Lung Cancer	Lung Adenocarcinoma	P-1691	I	Primary	Surgery	FFPE	1	20	1139	3228	0.0333333	1	Nonsmoker
Patient2119	Treatment-naive	Female	>58	Non Small Cell Lung Cancer	Lung Adenocarcinoma	P-2119	I	Primary	Surgery	FFPE	1	70	1363	6960	0.3	9	Nonsmoker
Patient2627	Treatment-naive	Female	>58	Non Small Cell Lung Cancer	Lung Adenocarcinoma	P-2627	I	Primary	Surgery	FFPE	1	30	1480	3552	0.133333	4	Nonsmoker
Patient3224	Treatment-naive	Female	>58	Non Small Cell Lung Cancer	Lung Adenocarcinoma	P-3224	I	Primary	Surgery	FFPE	1	20	980	4992	0.266667	8	Nonsmoker
Patient3380	Treatment-naive	Female	>58	Non Small Cell Lung Cancer	Lung Adenocarcinoma	P-3380	IV	Metastasis	Biopsy/Paracentesis	FFPE	1	60	1161	1704	0.233333	7	Nonsmoker
Patient3659	Treatment-naive	Female	>58	Non Small Cell Lung Cancer	Lung Adenocarcinoma	P-3659	III	Primary	Surgery	FFPE	1	50	1650	2340	0.4	12	Nonsmoker
Patient3794	Treatment-naive	Female	>58	Non Small Cell Lung Cancer	Lung Adenocarcinoma	P-3794	I	Primary	Surgery	FFPE	1	60	1423	11280	0.166667	5	Nonsmoker
Patient3828	Treatment-naive	Female	>58	Non Small Cell Lung Cancer	Lung Adenocarcinoma	P-3828	I	Primary	Surgery	FFPE	1	70	779	7740	0.233333	7	Nonsmoker
Patient3978	Treatment-naive	Female	>58	Non Small Cell Lung Cancer	Lung Adenocarcinoma	P-3978	II	Primary	Surgery	FFPE	1	40	1002	2922	0.0666667	2	Nonsmoker
Patient5007	Treatment-naive	Female	>58	Non Small Cell Lung Cancer	Lung Adenocarcinoma	P-5007	I	Primary	Surgery	FFPE	1	20	1542	2604	0.1	3	Nonsmoker
Patient7882	Treatment-naive	Female	>58	Non Small Cell Lung Cancer	Lung Adenocarcinoma	P-7882	I	Primary	Surgery	FFPE	1	40	1482	1728	0.1	3	Nonsmoker
Patient8077	Treatment-naive	Female	>58	Non Small Cell Lung Cancer	Lung Adenocarcinoma	P-8077	I	Primary	Surgery	FFPE	1	60	1059	7620	0.0666667	2	Nonsmoker
Patient8330	Treatment-naive	Female	>58	Non Small Cell Lung Cancer	Lung Adenocarcinoma	P-8330	III	Primary	Surgery	FFPE	1	40	841	4116	0.2	6	Nonsmoker
Patient0831	Chemotherapy	Female	>58	Non Small Cell Lung Cancer	Lung Adenocarcinoma	P-0831	IV	Primary	Biopsy/Paracentesis	FFPE	1	20	1304	526	0.0333333	1	Nonsmoker
Patient1754	Chemotherapy	Female	>58	Non Small Cell Lung Cancer	Lung Adenocarcinoma	P-1754	IV	Primary	Biopsy/Paracentesis	FFPE	1	30	1649	190	0.1	3	Nonsmoker
Patient2095	Treatment-naive	Female	>58	Non Small Cell Lung Cancer	Lung Adenocarcinoma	P-2095	II	Primary	Surgery	FFPE	1	20	1030	846	0.0333333	1	Nonsmoker
Patient2136	Treatment-naive	Female	>58	Non Small Cell Lung Cancer	Lung Adenocarcinoma	P-2136	IV	Metastasis	Biopsy/Paracentesis	FFPE	1	20	1064	3228	0.233333	7	Nonsmoker
Patient2880	Treatment-naive	Female	>58	Non Small Cell Lung Cancer	Lung Adenocarcinoma	P-2880	I	Primary	Surgery	FFPE	1	60	972	5928	0.0666667	2	Nonsmoker
Patient3243	Treatment-naive	Female	>58	Non Small Cell Lung Cancer	Lung Adenocarcinoma	P-3243	III	Primary	Surgery	FFPE	1	80	1000	6120	0.1	3	Nonsmoker
Patient3588	Treatment-naive	Female	>58	Non Small Cell Lung Cancer	Lung Adenocarcinoma	P-3588	I	Primary	Surgery	FFPE	1	40	1073	3006	0.433333	13	Nonsmoker
Patient3685	Treatment-naive	Female	>58	Non Small Cell Lung Cancer	Lung Adenocarcinoma	P-3685	I	Primary	Surgery	FFPE	1	40	1215	4164	0.133333	4	Nonsmoker
Patient3695	Treatment-naive	Female	>58	Non Small Cell Lung Cancer	Lung Adenocarcinoma	P-3695	I	Primary	Surgery	FFPE	1	40	1248	11250	0.2	6	Nonsmoker
Patient3737	Treatment-naive	Female	>58	Non Small Cell Lung Cancer	Lung Adenocarcinoma	P-3737	III	Primary	Biopsy/Paracentesis	FFPE	1	20	1520	636	0.166667	5	Nonsmoker
Patient4159	Treatment-naive	Female	>58	Non Small Cell Lung Cancer	Lung Adenocarcinoma	P-4159	I	Primary	Surgery	FFPE	1	30	1392	2124	0.1	3	Nonsmoker
Patient4324	Treatment-naive	Female	>58	Non Small Cell Lung Cancer	Lung Adenocarcinoma	P-4324	IV	Primary	Biopsy/Paracentesis	FFPE	1	20	950	57	0.0333333	1	Nonsmoker
Patient4553	Treatment-naive	Female	>58	Non Small Cell Lung Cancer	Lung Adenocarcinoma	P-4553	IV	Metastasis	Surgery	FFPE	1	40	1072	3192	0.133333	4	Nonsmoker
Patient4943	Treatment-naive	Female	>58	Non Small Cell Lung Cancer	Lung Adenocarcinoma	P-4943	IV	Metastasis	Biopsy/Paracentesis	FFPE	1	30	1251	1062	0.233333	7	Nonsmoker
Patient0334	Treatment-naive	Female	>58	Non Small Cell Lung Cancer	Lung Adenocarcinoma	P-0334	I	Primary	Surgery	FFPE	1	30	1497.48	7080	0.0333333	1	Nonsmoker
Patient0415	Treatment-naive	Female	>58	Non Small Cell Lung Cancer	Lung Adenocarcinoma	P-0415	III	Primary	Surgery	FFPE	1	20	1765	4920	0.166667	5	Nonsmoker
Patient1237	Treatment-naive	Female	>58	Non Small Cell Lung Cancer	Lung Adenocarcinoma	P-1237	IV	Primary	Biopsy/Paracentesis	FFPE	1	20	1048	157	0.133333	4	Nonsmoker
Patient1285	Treatment-naive	Female	>58	Non Small Cell Lung Cancer	Lung Adenocarcinoma	P-1285	I	Primary	Surgery	FFPE	1	30	1382	5508	0.233333	6	Nonsmoker
Patient1944	Treatment-naive	Female	>58	Non Small Cell Lung Cancer	Lung Adenocarcinoma	P-1944	II	Primary	Surgery	FFPE	1	50	1518	1908	0.2	6	Nonsmoker
Patient2975	Treatment-naive	Female	>58	Non Small Cell Lung Cancer	Lung Adenocarcinoma	P-2975	I	Primary	Surgery	FFPE	1	90	1648	6360	0.0666667	1	Nonsmoker
Patient3008	Treatment-naive	Female	>58	Non Small Cell Lung Cancer	Lung Adenocarcinoma	P-3008	II	Primary	Surgery	FFPE	1	60	1336	5172	0.366667	10	Nonsmoker
Patient3093	Treatment-naive	Female	>58	Non Small Cell Lung Cancer	Lung Adenocarcinoma	P-3093	III	Primary	Surgery	FFPE	1	60	1147	8640	0.1	3	Nonsmoker
Patient3248	Treatment-naive	Female	>58	Non Small Cell Lung Cancer	Lung Adenocarcinoma	P-3248	I	Primary	Surgery	FFPE	1	30	882	1404	0.333333	10	Nonsmoker
Patient3373	Treatment-naive	Female	>58	Non Small Cell Lung Cancer	Lung Adenocarcinoma	P-3373	I	Primary	Biopsy/Paracentesis	FFPE	1	20	1151	1296	0.1	3	Nonsmoker
Patient3912	Treatment-naive	Female	>58	Non Small Cell Lung Cancer	Lung Adenocarcinoma	P-3912	I	Primary	Surgery	FFPE	1	60	1942	5292	0.133333	4	Nonsmoker
Patient3966	Treatment-naive	Female	>58	Non Small Cell Lung Cancer	Lung Adenocarcinoma	P-3966	I	Primary	Surgery	FFPE	1	20	1158	2280	0.133333	4	Nonsmoker
Patient4019	Treatment-naive	Female	>58	Non Small Cell Lung Cancer	Lung Adenocarcinoma	P-4019	I	Primary	Surgery	FFPE	1	40	1786	3924	0.6	18	Nonsmoker
Patient4348	Treatment-naive	Female	>58	Non Small Cell Lung Cancer	Lung Adenocarcinoma	P-4348	IV	Metastasis	Biopsy/Paracentesis	FFPE	1	20	3196	1158	0.0333333	1	Nonsmoker
Patient4611	Treatment-naive	Female	>58	Non Small Cell Lung Cancer	Lung Adenocarcinoma	P-4611	I	Primary	Surgery	FFPE	1	30	1093	15900	0.1	3	Nonsmoker
Patient5211	Treatment-naive	Female	>58	Non Small Cell Lung Cancer	Lung Adenocarcinoma	P-5211	IV	Metastasis	Biopsy/Paracentesis	FFPE	1	20	1262	1632	0.0333333	1	Nonsmoker
Patient5357	Treatment-naive	Female	>58	Non Small Cell Lung Cancer	Lung Adenocarcinoma	P-5357	III	Primary	Surgery	FFPE	1	60	1462	1464	0.1	3	Nonsmoker
Patient1394	Unknown	Female	>58	Non Small Cell Lung Cancer	Lung Adenocarcinoma	P-1394	III-IV	Primary	Biopsy/Paracentesis	FFPE	1	70	1220	1026	0.2	6	Nonsmoker
Patient5698	Unknown	Female	>58	Non Small Cell Lung Cancer	Lung Adenocarcinoma	P-5698	IV	Primary	Biopsy/Paracentesis	FFPE	1	45	1585	368	0.2	6	Nonsmoker
Patient0577	Treatment-naive	Female	>58	Non Small Cell Lung Cancer	Lung Adenocarcinoma	P-0577	IV	Primary	Biopsy/Paracentesis	FFPE	1	20	1123	410	0.2	6	Nonsmoker
Patient3035	Treatment-naive	Female	>58	Non Small Cell Lung Cancer	Lung Adenocarcinoma	P-3035	I	Primary	Surgery	FFPE	1	90	1020	5376	0.2	6	Nonsmoker
Patient3176	Treatment-naive	Female	>58	Non Small Cell Lung Cancer	Lung Adenocarcinoma	P-3176	I	Primary	Surgery	FFPE	1	50	1437	4608	0.133333	4	Nonsmoker
Patient3497	Treatment-naive	Female	>58	Non Small Cell Lung Cancer	Lung Adenocarcinoma	P-3497	I	Primary	Surgery	FFPE	1	40	930	4212	0.166667	5	Nonsmoker
Patient3586	Treatment-naive	Female	>58	Non Small Cell Lung Cancer	Lung Adenocarcinoma	P-3586	I	Primary	Surgery	FFPE	1	40	1641	5184	1.5	45	Nonsmoker
Patient4128	Treatment-naive	Female	>58	Non Small Cell Lung Cancer	Lung Adenocarcinoma	P-4128	IV	Primary	Biopsy/Paracentesis	FFPE	1	40	978	91	0.133333	5	Nonsmoker
Patient4504	Treatment-naive	Female	>58	Non Small Cell Lung Cancer	Lung Adenocarcinoma	P-4504	I	Primary	Surgery	FFPE	1	50	1322	4740	0.1	3	Nonsmoker
Patient5075	Treatment-naive	Female	>58	Non Small Cell Lung Cancer	Lung Adenocarcinoma	P-5075	IV	Primary	Biopsy/Paracentesis	FFPE	1	20	2503	277	0.133333	4	Nonsmoker
Patient2493	Chemotherapy	Female	>58	Non Small Cell Lung Cancer	Lung Adenocarcinoma	P-2493	I	Primary	Surgery	FFPE	1	20	1308	4872	0.4	12	Nonsmoker
Patient7879	Unknown	Female	>58	Non Small Cell Lung Cancer	Lung Adenocarcinoma	P-7879	III	Primary	Biopsy/Paracentesis	FFPE	1	30	1259	378	0.0333333	1	Nonsmoker
Patient2408	Treatment-naive	Female	>58	Non Small Cell Lung Cancer	Lung Adenocarcinoma	P-2408	I	Primary	Surgery	FFPE	1	50	1366	3120	0.233333	7	Nonsmoker
Patient2413	Treatment-naive	Female	>58	Non Small Cell Lung Cancer	Lung Adenocarcinoma	P-2413	I	Primary	Surgery	FFPE	1	30	1545	5712	0.5	15	Nonsmoker
Patient3131	Treatment-naive	Female	>58	Non Small Cell Lung Cancer	Lung Adenocarcinoma	P-3131	I	Primary	Surgery	FFPE	1	40	318	1194	0.3	9	Nonsmoker
Patient3548	Treatment-naive	Female	>58	Non Small Cell Lung Cancer	Lung Adenocarcinoma	P-3548	IV	Metastasis	Surgery	FFPE	1	90	1035	5574	0.6	17	Nonsmoker
Patient3936	Treatment-naive	Female	>58	Non Small Cell Lung Cancer	Lung Adenocarcinoma	P-3936	I	Primary	Surgery	FFPE	1	40	1239	1812	0.266667	8	Nonsmoker
Patient4870	Treatment-naive	Female	>58	Non Small Cell Lung Cancer	Lung Adenocarcinoma	P-4870	IV	Primary	Biopsy/Paracentesis	FFPE	1	20	1668	216	0.0333333	1	Nonsmoker
Patient4961	Treatment-naive	Female	>58	Non Small Cell Lung Cancer	Lung Adenocarcinoma	P-4961	I	Primary	Surgery	FFPE	1	70	929	4788	0.133333	4	Nonsmoker
Patient5324	Treatment-naive	Female	>58	Non Small Cell Lung Cancer	Lung Adenocarcinoma	P-5324	IV	Primary	Biopsy/Paracentesis	FFPE	1	20	416	61	0.166667	5	Nonsmoker
Patient3887	Unknown	Female	>58	Non Small Cell Lung Cancer	Lung Adenocarcinoma	P-3887	IV	Primary	Biopsy/Paracentesis	FFPE	1	45	1941	265	0.4	12	Nonsmoker
Patient5003	Unknown	Female	>58	Non Small Cell Lung Cancer	Lung Adenocarcinoma	P-5003	IV	Metastasis	Biopsy/Paracentesis	FFPE	1	40	1217	590	0.266667	8	Nonsmoker
Patient2848	Treatment-naive	Female	>58	Non Small Cell Lung Cancer	Lung Adenocarcinoma	P-2848	I	Primary	Surgery	FFPE	1	60	1986	1062	0.0666667	2	Nonsmoker
Patient2949	Treatment-naive	Female	>58	Non Small Cell Lung Cancer	Lung Adenocarcinoma	P-2949	IV	Primary	Surgery	FFPE	1	20	1249	293	0.166667	5	Nonsmoker
Patient3234	Treatment-naive	Female	>58	Non Small Cell Lung Cancer	Lung Adenocarcinoma	P-3234	I	Primary	Surgery	FFPE	1	70	746	5520	0.266667	8	Nonsmoker
Patient3317	Treatment-naive	Female	>58	Non Small Cell Lung Cancer	Lung Adenocarcinoma	P-3317	IV	Primary	Biopsy/Paracentesis	FFPE	1	20	1588	1032	0.266667	8	Nonsmoker
Patient3621	Treatment-naive	Female	>58	Non Small Cell Lung Cancer	Lung Adenocarcinoma	P-3621	IV	Metastasis	Biopsy/Paracentesis	FFPE	1	30	1471	1236	0.133333	3	Nonsmoker
Patient3661	Treatment-naive	Female	>58	Non Small Cell Lung Cancer	Lung Adenocarcinoma	P-3661	I	Primary	Surgery	FFPE	1	30	1546	16980	0.133333	4	Nonsmoker
Patient4498	Treatment-naive	Female	>58	Non Small Cell Lung Cancer	Lung Adenocarcinoma	P-4498	IV	Primary	Biopsy/Paracentesis	FFPE	1	35	825	98	0.0666667	2	Nonsmoker
Patient4652	Treatment-naive	Female	>58	Non Small Cell Lung Cancer	Lung Adenocarcinoma	P-4652	I	Primary	Surgery	FFPE	1	50	886	7440	0.133333	4	Nonsmoker
Patient1511	Unknown	Female	>58	Non Small Cell Lung Cancer	Lung Adenocarcinoma	P-1511	III	Primary	Biopsy/Paracentesis	FFPE	1	50	994	539	0.266667	8	Nonsmoker
Patient8002	Unknown	Female	>58	Non Small Cell Lung Cancer	Lung Adenocarcinoma	P-8002	IV	Metastasis	Biopsy/Paracentesis	FFPE	1	30	1403	138	0.166667	5	Nonsmoker
Patient2020	Treatment-naive	Female	>58	Non Small Cell Lung Cancer	Lung Adenocarcinoma	P-2020	IV	Metastasis	Biopsy/Paracentesis	FFPE	1	20	1385	4356	0.166667	5	Nonsmoker
Patient4196	Treatment-naive	Female	>58	Non Small Cell Lung Cancer	Lung Adenocarcinoma	P-4196	I	Primary	Surgery	FFPE	1	25	1503	11160	0.133333	4	Nonsmoker
Patient4983	Treatment-naive	Female	>58	Non Small Cell Lung Cancer	Lung Adenocarcinoma	P-4983	I	Primary	Surgery	FFPE	1	50	1397	2316	0.133333	4	Nonsmoker
Patient0124	Radiation_Therapy;Targeted_Therapy	Female	>58	Non Small Cell Lung Cancer	Lung Adenocarcinoma	P-0124	IV	Metastasis	Biopsy/Paracentesis	FFPE	1	30	753	140	0.333333	10	Nonsmoker
Patient3085	Unknown	Female	>58	Non Small Cell Lung Cancer	Lung Adenocarcinoma	P-3085	III	Primary	Biopsy/Paracentesis	FFPE	1	30	1254	1122	0.4	12	Nonsmoker
Patient1737	Treatment-naive	Female	>58	Non Small Cell Lung Cancer	Lung Adenocarcinoma	P-1737	I	Primary	Surgery	FFPE	1	30	1051	3684	0.0666667	2	Nonsmoker
Patient1764	Treatment-naive	Female	>58	Non Small Cell Lung Cancer	Lung Adenocarcinoma	P-1764	I	Primary	Surgery	FFPE	1	20	1054	4056	0.0333333	1	Nonsmoker
Patient3623	Treatment-naive	Female	>58	Non Small Cell Lung Cancer	Lung Adenocarcinoma	P-3623	I	Primary	Biopsy/Paracentesis	FFPE	1	30	871	516	0.1	3	Nonsmoker
Patient3638	Treatment-naive	Female	>58	Non Small Cell Lung Cancer	Lung Adenocarcinoma	P-3638	I	Primary	Surgery	FFPE	1	40	1378	3654	0.1	3	Nonsmoker
Patient4334	Treatment-naive	Female	>58	Non Small Cell Lung Cancer	Lung Adenocarcinoma	P-4334	III	Primary	Surgery	FFPE	1	70	1379	8280	0.166667	5	Nonsmoker
Patient5895	Treatment-naive	Female	>58	Non Small Cell Lung Cancer	Lung Adenocarcinoma	P-5895	IV	Primary	Biopsy/Paracentesis	FFPE	1	25	1231	218	0.3	10	Nonsmoker
Patient0680	Treatment-naive	Female	>58	Non Small Cell Lung Cancer	Lung Adenocarcinoma	P-0680	IV	Primary	Biopsy/Paracentesis	FFPE	1	70	1367	2004	0.533333	16	Nonsmoker
Patient1331	Treatment-naive	Female	>58	Non Small Cell Lung Cancer	Lung Adenocarcinoma	P-1331	I	Primary	Surgery	FFPE	1	60	1177	6360	0.233333	6	Nonsmoker
Patient2064	Treatment-naive	Female	>58	Non Small Cell Lung Cancer	Lung Adenocarcinoma	P-2064	I	Primary	Surgery	FFPE	1	70	1222	6120	0.0333333	1	Nonsmoker
Patient3880	Treatment-naive	Female	>58	Non Small Cell Lung Cancer	Lung Adenocarcinoma	P-3880	I	Primary	Surgery	FFPE	1	30	2001	4650	0.0333333	1	Nonsmoker
Patient4609	Treatment-naive	Female	>58	Non Small Cell Lung Cancer	Lung Adenocarcinoma	P-4609	IV	Primary	Biopsy/Paracentesis	FFPE	1	80	1139	1104	0.233333	7	Nonsmoker
Patient4751	Treatment-naive	Female	>58	Non Small Cell Lung Cancer	Lung Adenocarcinoma	P-4751	I	Primary	Surgery	FFPE	1	50	1006	4500	0.133333	4	Nonsmoker
Patient5097	Treatment-naive	Female	>58	Non Small Cell Lung Cancer	Lung Adenocarcinoma	P-5097	I	Primary	Surgery	FFPE	1	40	1339	19260	0.0666667	2	Nonsmoker
Patient0645	Treatment-naive	Female	>58	Non Small Cell Lung Cancer	Lung Adenocarcinoma	P-0645	I	Primary	Surgery	FFPE	1	50	805	6360	0.4	12	Nonsmoker
Patient1356	Treatment-naive	Female	>58	Non Small Cell Lung Cancer	Lung Adenocarcinoma	P-1356	III	Primary	Surgery	FFPE	1	20	1048	882	0.0666667	2	Nonsmoker
Patient1726	Treatment-naive	Female	>58	Non Small Cell Lung Cancer	Lung Adenocarcinoma	P-1726	III	Primary	Surgery	FFPE	1	60	1109	4704	0.233333	7	Nonsmoker
Patient3624	Treatment-naive	Female	>58	Non Small Cell Lung Cancer	Lung Adenocarcinoma	P-3624	I	Primary	Surgery	FFPE	1	50	1291	6024	0.266667	7	Nonsmoker
Patient3872	Treatment-naive	Female	>58	Non Small Cell Lung Cancer	Lung Adenocarcinoma	P-3872	II	Primary	Surgery	FFPE	1	30	1169	3948	0.133333	4	Nonsmoker
Patient4193	Treatment-naive	Female	>58	Non Small Cell Lung Cancer	Lung Adenocarcinoma	P-4193	I	Primary	Surgery	FFPE	1	50	1089	457	0.0666667	2	Nonsmoker
Patient3770	Unknown	Female	>58	Non Small Cell Lung Cancer	Lung Adenocarcinoma	P-3770	IV	Metastasis	Biopsy/Paracentesis	FFPE	1	80	1447	105	0.5	15	Nonsmoker
Patient1243	Treatment-naive	Female	>58	Non Small Cell Lung Cancer	Lung Adenocarcinoma	P-1243	I	Primary	Surgery	FFPE	1	30	1266	6240	0.0333333	1	Nonsmoker
Patient2953	Treatment-naive	Female	>58	Non Small Cell Lung Cancer	Lung Adenocarcinoma	P-2953	I	Primary	Surgery	FFPE	1	30	1033	3972	0.2	6	Nonsmoker
Patient3760	Treatment-naive	Female	>58	Non Small Cell Lung Cancer	Lung Adenocarcinoma	P-3760	IV	Metastasis	Surgery	FFPE	1	40	1772	388	0.133333	4	Nonsmoker
Patient5369	Treatment-naive	Female	>58	Non Small Cell Lung Cancer	Lung Adenocarcinoma	P-5369	I	Primary	Surgery	FFPE	1	90	1448	5640	0.1	3	Nonsmoker
Patient3515	Treatment-naive	Female	>58	Non Small Cell Lung Cancer	Lung Adenocarcinoma	P-3515	I	Primary	Surgery	FFPE	1	80	1543	22500	0.1	3	Nonsmoker
Patient1474	Treatment-naive	Female	>58	Non Small Cell Lung Cancer	Lung Adenocarcinoma	P-1474	IV	Primary	Biopsy/Paracentesis	FFPE	1	50	1986	274	0.466667	12	Nonsmoker
Patient4917	Treatment-naive	Female	>58	Non Small Cell Lung Cancer	Lung Adenocarcinoma	P-4917	II	Primary	Biopsy/Paracentesis	FFPE	1	50	974	88	0.266667	9	Nonsmoker
Patient5382	Treatment-naive	Female	>58	Non Small Cell Lung Cancer	Lung Adenocarcinoma	P-5382	III	Primary	Surgery	FFPE	1	65	975	25140	0.3	9	Nonsmoker
Patient4925	Unknown	Female	>58	Non Small Cell Lung Cancer	Lung Adenocarcinoma	P-4925	I	Primary	Biopsy/Paracentesis	FFPE	1	50	1659	258	0.2	6	Nonsmoker
Patient7713	Treatment-naive	Female	>58	Non Small Cell Lung Cancer	Lung Adenocarcinoma	P-7713	I	Primary	Surgery	FFPE	1	20	1328.94	837	0.133333	4	Nonsmoker
Patient2637	Treatment-naive	Female	>58	Non Small Cell Lung Cancer	Lung Adenocarcinoma	P-2637	IV	Primary	Biopsy/Paracentesis	FFPE	1	30	849	3576	0.2	6	Nonsmoker

## Sheet: LUAD_US
PatientID	Treatment-naïve 29.8% (57/191)	Sex	Race	Age	Smoking Status	Time from Diagnosis	Chemotherapy Treatment	Radiation Therapy	Cytotoxic Chemotherapy Treatment	Cytotoxic Chemotherapy Treatment Tertile	Radiotherapy Treatment	Alkylating Agent Treatment	Antimetobolite Treatment	Other Cytotoxic Treatment	Microtubule Damaging Agent	Folic Acid Analog Treatment	Platinum Treatment	Taxane Treatment	Topoisomerase I Inhibitor Treatment	Topoisomerase II Inhibitor Treatment	Anthracycline Treatment	Nucleoside Analogue Treatment	Carboplatin Treatment	Cisplatin Treatment	Oxaliplatin Treatment	Time to Blood Draw from Treatment	EQD Tertiles	Targeted Therapy Treatment	Immunotherapy Treatment	All therapy at MSKCC	Cumulative Exposure to Targeted Therapy	Cumulative Exposure to Immunotherapy	Cumulative Exposure to Alkylatin Agent	Cumulative Exposure to Antimetabolite	Cumulative Exposure to Other Cytotoxic Therapy	Cumulative Exposure to Microtubule Damaging Agent	Cumulative Exposure to Platinum	Cumulative Exposure to Taxane	Cumulative Exposure to Topoisomerase I Inhibitor	Cumulative Exposure to Topoisomerase II Inhibitor	Cumulative Exposure to Anthracycline	Cumulative Exposure to Carboplatin	Cumulative Exposure to Cisplatin	Cumulative Exposure to Oxaliplatin
P-0009339	Unknown	Female	Asian	≤63	Never smoker	833	Yes	NA	NA	NA	NA	NA	NA	NA	NA	NA	NA	NA	NA	NA	NA	NA	NA	NA	NA	NA	NA	Yes	NA	No	3rd tertile	NA	NA	NA	NA	NA	NA	NA	NA	NA	NA	NA	NA	NA
P-0001955	Treated	Female	Asian	≤63	Never smoker	316	Yes	Yes	Yes	2nd tertile	No	No	Yes	No	No	Yes	Yes	No	No	No	No	No	No	Yes	No	258	2nd tertile	No	No	Yes	No treatment	No treatment	No treatment	3rd tertile	No treatment	No treatment	3rd tertile	No treatment	No treatment	No treatment	No treatment	No treatment	3rd tertile	No treatment
P-0009469	Treated	Female	Missing	≤63	Never smoker	109	Yes	No	Yes	1st tertile	No	No	Yes	No	No	Yes	Yes	No	No	No	No	No	No	Yes	No	0	No radiation	No	No	Yes	No treatment	No treatment	No treatment	1st tertile	No treatment	No treatment	1st tertile	No treatment	No treatment	No treatment	No treatment	No treatment	1st tertile	No treatment
P-0001165	Treated	Female	White	≤63	Never smoker	67	Yes	No	Yes	1st tertile	No	No	Yes	No	No	Yes	Yes	No	No	No	No	No	No	Yes	No	42	No radiation	Yes	No	Yes	2nd tertile	No treatment	No treatment	2nd tertile	No treatment	No treatment	2nd tertile	No treatment	No treatment	No treatment	No treatment	No treatment	2nd tertile	No treatment
P-0011025	Treatment-naive	Female	Black	≤63	Never smoker	21	No	No	No	No treatment	No	No	No	No	No	No	No	No	No	No	No	No	No	No	No	NA	No radiation	No	No	Yes	No treatment	No treatment	No treatment	No treatment	No treatment	No treatment	No treatment	No treatment	No treatment	No treatment	No treatment	No treatment	No treatment	No treatment
P-0006370	Treatment-naive	Female	White	≤63	Never smoker	11	No	No	No	No treatment	No	No	No	No	No	No	No	No	No	No	No	No	No	No	No	NA	No radiation	No	No	Yes	No treatment	No treatment	No treatment	No treatment	No treatment	No treatment	No treatment	No treatment	No treatment	No treatment	No treatment	No treatment	No treatment	No treatment
P-0004271	Unknown	Female	Missing	≤63	Never smoker	48	NA	No	NA	NA	NA	NA	NA	NA	NA	NA	NA	NA	NA	NA	NA	NA	NA	NA	NA	NA	No radiation	NA	NA	No	NA	NA	NA	NA	NA	NA	NA	NA	NA	NA	NA	NA	NA	NA
P-0002557	Unknown	Female	White	≤63	Never smoker	1513	NA	NA	NA	NA	NA	NA	NA	NA	NA	NA	NA	NA	NA	NA	NA	NA	NA	NA	NA	NA	NA	NA	NA	No	NA	NA	NA	NA	NA	NA	NA	NA	NA	NA	NA	NA	NA	NA
P-0005573	Treatment-naive	Female	Other	≤63	Never smoker	70	No	No	No	No treatment	No	No	No	No	No	No	No	No	No	No	No	No	No	No	No	NA	No radiation	No	No	Yes	No treatment	No treatment	No treatment	No treatment	No treatment	No treatment	No treatment	No treatment	No treatment	No treatment	No treatment	No treatment	No treatment	No treatment
P-0002916	Treated	Female	Asian	≤63	Never smoker	1138	Yes	Yes	Yes	3rd tertile	No	No	Yes	No	Yes	Yes	Yes	Yes	No	No	No	Yes	Yes	No	No	809	3rd tertile	Yes	Yes	Yes	3rd tertile	3rd tertile	No treatment	3rd tertile	No treatment	1st tertile	3rd tertile	3rd tertile	No treatment	No treatment	No treatment	3rd tertile	No treatment	No treatment
P-0001840	Treatment-naive	Female	White	≤63	Never smoker	21	No	No	No	No treatment	No	No	No	No	No	No	No	No	No	No	No	No	No	No	No	NA	No radiation	No	No	Yes	No treatment	No treatment	No treatment	No treatment	No treatment	No treatment	No treatment	No treatment	No treatment	No treatment	No treatment	No treatment	No treatment	No treatment
P-0002559	Unknown	Female	White	≤63	Never smoker	1032	Yes	NA	NA	NA	NA	NA	NA	NA	NA	NA	NA	NA	NA	NA	NA	NA	NA	NA	NA	NA	NA	NA	Yes	No	NA	2nd tertile	NA	NA	NA	NA	NA	NA	NA	NA	NA	NA	NA	NA
P-0002890	Unknown	Female	Other	≤63	Never smoker	629	NA	Yes	NA	NA	NA	NA	NA	NA	NA	NA	NA	NA	NA	NA	NA	NA	NA	NA	NA	NA	1st tertile	NA	NA	No	NA	NA	NA	NA	NA	NA	NA	NA	NA	NA	NA	NA	NA	NA
P-0005114	Treatment-naive	Female	White	≤63	Never smoker	0	No	No	No	No treatment	No	No	No	No	No	No	No	No	No	No	No	No	No	No	No	NA	No radiation	No	No	Yes	No treatment	No treatment	No treatment	No treatment	No treatment	No treatment	No treatment	No treatment	No treatment	No treatment	No treatment	No treatment	No treatment	No treatment
P-0003569	Unknown	Female	Asian	≤63	Never smoker	127	NA	NA	NA	NA	NA	NA	NA	NA	NA	NA	NA	NA	NA	NA	NA	NA	NA	NA	NA	NA	NA	NA	NA	No	NA	NA	NA	NA	NA	NA	NA	NA	NA	NA	NA	NA	NA	NA
P-0007864	Treatment-naive	Female	Asian	≤63	Never smoker	32	No	No	No	No treatment	No	No	No	No	No	No	No	No	No	No	No	No	No	No	No	NA	No radiation	No	No	Yes	No treatment	No treatment	No treatment	No treatment	No treatment	No treatment	No treatment	No treatment	No treatment	No treatment	No treatment	No treatment	No treatment	No treatment
P-0009748	Treated	Female	Other	≤63	Never smoker	2462	Yes	No	Yes	3rd tertile	No	No	Yes	No	Yes	Yes	Yes	No	No	No	No	Yes	No	Yes	No	2408	No radiation	Yes	No	Yes	2nd tertile	No treatment	No treatment	3rd tertile	No treatment	2nd tertile	2nd tertile	No treatment	No treatment	No treatment	No treatment	No treatment	2nd tertile	No treatment
P-0012098	Treated	Female	White	≤63	Never smoker	681	Yes	Yes	No	No treatment	No	No	No	No	No	No	No	No	No	No	No	No	No	No	No	NA	3rd tertile	Yes	No	Yes	2nd tertile	No treatment	No treatment	No treatment	No treatment	No treatment	No treatment	No treatment	No treatment	No treatment	No treatment	No treatment	No treatment	No treatment
P-0002694	Unknown	Female	Asian	≤63	Never smoker	413	NA	NA	NA	NA	NA	NA	NA	NA	NA	NA	NA	NA	NA	NA	NA	NA	NA	NA	NA	NA	NA	NA	NA	No	NA	NA	NA	NA	NA	NA	NA	NA	NA	NA	NA	NA	NA	NA
P-0002491	Treated	Female	Asian	≤63	Never smoker	268	Yes	No	No	No treatment	No	No	No	No	No	No	No	No	No	No	No	No	No	No	No	NA	No radiation	Yes	No	Yes	2nd tertile	No treatment	No treatment	No treatment	No treatment	No treatment	No treatment	No treatment	No treatment	No treatment	No treatment	No treatment	No treatment	No treatment
P-0003913	Treated	Female	White	≤63	Never smoker	329	Yes	Yes	No	No treatment	No	No	No	No	No	No	No	No	No	No	No	No	No	No	No	NA	1st tertile	Yes	No	Yes	3rd tertile	No treatment	No treatment	No treatment	No treatment	No treatment	No treatment	No treatment	No treatment	No treatment	No treatment	No treatment	No treatment	No treatment
P-0001314	Treated	Female	White	≤63	Never smoker	1202	Yes	Yes	Yes	3rd tertile	No	No	Yes	No	Yes	Yes	Yes	No	No	No	No	Yes	No	Yes	No	1147	1st tertile	Yes	No	Yes	3rd tertile	No treatment	No treatment	3rd tertile	No treatment	1st tertile	3rd tertile	No treatment	No treatment	No treatment	No treatment	No treatment	3rd tertile	No treatment
P-0007841	Treatment-naive	Female	White	≤63	Never smoker	18	No	No	No	No treatment	No	No	No	No	No	No	No	No	No	No	No	No	No	No	No	NA	No radiation	No	No	Yes	No treatment	No treatment	No treatment	No treatment	No treatment	No treatment	No treatment	No treatment	No treatment	No treatment	No treatment	No treatment	No treatment	No treatment
P-0003970	Treated	Female	Asian	≤63	Never smoker	133	Yes	No	Yes	3rd tertile	No	No	Yes	No	No	Yes	Yes	No	No	No	No	No	Yes	Yes	No	116	No radiation	No	No	Yes	No treatment	No treatment	No treatment	3rd tertile	No treatment	No treatment	3rd tertile	No treatment	No treatment	No treatment	No treatment	2nd tertile	2nd tertile	No treatment
P-0001389	Treated	Female	Asian	≤63	Never smoker	15	Yes	No	Yes	1st tertile	No	No	Yes	No	No	Yes	Yes	No	No	No	No	No	No	Yes	No	0	No radiation	No	No	Yes	No treatment	No treatment	No treatment	1st tertile	No treatment	No treatment	1st tertile	No treatment	No treatment	No treatment	No treatment	No treatment	1st tertile	No treatment
P-0000352	Treatment-naive	Female	White	≤63	Never smoker	13	No	No	No	No treatment	No	No	No	No	No	No	No	No	No	No	No	No	No	No	No	NA	No radiation	No	No	Yes	No treatment	No treatment	No treatment	No treatment	No treatment	No treatment	No treatment	No treatment	No treatment	No treatment	No treatment	No treatment	No treatment	No treatment
P-0003070	Treatment-naive	Female	Asian	≤63	Never smoker	27	No	No	No	No treatment	No	No	No	No	No	No	No	No	No	No	No	No	No	No	No	NA	No radiation	No	No	Yes	No treatment	No treatment	No treatment	No treatment	No treatment	No treatment	No treatment	No treatment	No treatment	No treatment	No treatment	No treatment	No treatment	No treatment
P-0001665	Treatment-naive	Female	Asian	≤63	Never smoker	11	No	No	No	No treatment	No	No	No	No	No	No	No	No	No	No	No	No	No	No	No	NA	No radiation	No	No	Yes	No treatment	No treatment	No treatment	No treatment	No treatment	No treatment	No treatment	No treatment	No treatment	No treatment	No treatment	No treatment	No treatment	No treatment
P-0002768	Treated	Female	Asian	≤63	Never smoker	1702	Yes	No	Yes	3rd tertile	No	No	Yes	No	No	Yes	Yes	Yes	No	No	No	No	Yes	No	No	3682	No radiation	Yes	No	Yes	3rd tertile	No treatment	No treatment	3rd tertile	No treatment	No treatment	3rd tertile	2nd tertile	No treatment	No treatment	No treatment	3rd tertile	No treatment	No treatment
P-0003551	Treatment-naive	Female	Missing	≤63	Never smoker	18	No	No	No	No treatment	No	No	No	No	No	No	No	No	No	No	No	No	No	No	No	NA	No radiation	No	No	Yes	No treatment	No treatment	No treatment	No treatment	No treatment	No treatment	No treatment	No treatment	No treatment	No treatment	No treatment	No treatment	No treatment	No treatment
P-0006924	Treated	Female	Black	≤63	Never smoker	146	Yes	No	No	No treatment	No	No	No	No	No	No	No	No	No	No	No	No	No	No	No	NA	No radiation	Yes	No	Yes	1st tertile	No treatment	No treatment	No treatment	No treatment	No treatment	No treatment	No treatment	No treatment	No treatment	No treatment	No treatment	No treatment	No treatment
P-0000840	Treated	Female	Other	≤63	Never smoker	943	Yes	Yes	Yes	1st tertile	No	No	Yes	No	No	Yes	Yes	No	No	No	No	No	No	Yes	No	901	2nd tertile	Yes	No	Yes	1st tertile	No treatment	No treatment	2nd tertile	No treatment	No treatment	2nd tertile	No treatment	No treatment	No treatment	No treatment	No treatment	2nd tertile	No treatment
P-0008134	Treatment-naive	Female	White	≤63	Never smoker	14	No	No	No	No treatment	No	No	No	No	No	No	No	No	No	No	No	No	No	No	No	NA	No radiation	No	No	Yes	No treatment	No treatment	No treatment	No treatment	No treatment	No treatment	No treatment	No treatment	No treatment	No treatment	No treatment	No treatment	No treatment	No treatment
P-0003967	Treatment-naive	Female	Asian	≤63	Never smoker	0	No	No	No	No treatment	No	No	No	No	No	No	No	No	No	No	No	No	No	No	No	NA	No radiation	No	No	Yes	No treatment	No treatment	No treatment	No treatment	No treatment	No treatment	No treatment	No treatment	No treatment	No treatment	No treatment	No treatment	No treatment	No treatment
P-0006561	Treatment-naive	Female	Asian	≤63	Never smoker	7	No	No	No	No treatment	No	No	No	No	No	No	No	No	No	No	No	No	No	No	No	NA	No radiation	No	No	Yes	No treatment	No treatment	No treatment	No treatment	No treatment	No treatment	No treatment	No treatment	No treatment	No treatment	No treatment	No treatment	No treatment	No treatment
P-0010177	Unknown	Female	White	≤63	Never smoker	7	NA	NA	NA	NA	NA	NA	NA	NA	NA	NA	NA	NA	NA	NA	NA	NA	NA	NA	NA	NA	NA	NA	NA	No	NA	NA	NA	NA	NA	NA	NA	NA	NA	NA	NA	NA	NA	NA
P-0006312	Treatment-naive	Female	White	≤63	Never smoker	11	No	No	No	No treatment	No	No	No	No	No	No	No	No	No	No	No	No	No	No	No	NA	No radiation	No	No	Yes	No treatment	No treatment	No treatment	No treatment	No treatment	No treatment	No treatment	No treatment	No treatment	No treatment	No treatment	No treatment	No treatment	No treatment
P-0008849	Treatment-naive	Female	Other	≤63	Never smoker	11	No	No	No	No treatment	No	No	No	No	No	No	No	No	No	No	No	No	No	No	No	NA	No radiation	No	No	Yes	No treatment	No treatment	No treatment	No treatment	No treatment	No treatment	No treatment	No treatment	No treatment	No treatment	No treatment	No treatment	No treatment	No treatment
P-0001532	Treatment-naive	Female	Asian	≤63	Never smoker	30	No	No	No	No treatment	No	No	No	No	No	No	No	No	No	No	No	No	No	No	No	NA	No radiation	No	No	Yes	No treatment	No treatment	No treatment	No treatment	No treatment	No treatment	No treatment	No treatment	No treatment	No treatment	No treatment	No treatment	No treatment	No treatment
P-0001300	Treated	Female	Asian	≤63	Never smoker	21	Yes	Yes	Yes	1st tertile	No	No	Yes	No	No	Yes	Yes	No	No	No	No	No	No	Yes	No	0	1st tertile	Yes	No	Yes	1st tertile	No treatment	No treatment	1st tertile	No treatment	No treatment	1st tertile	No treatment	No treatment	No treatment	No treatment	No treatment	1st tertile	No treatment
P-0004339	Treatment-naive	Female	White	≤63	Never smoker	34	No	No	No	No treatment	No	No	No	No	No	No	No	No	No	No	No	No	No	No	No	NA	No radiation	No	No	Yes	No treatment	No treatment	No treatment	No treatment	No treatment	No treatment	No treatment	No treatment	No treatment	No treatment	No treatment	No treatment	No treatment	No treatment
P-0008427	Treatment-naive	Female	White	≤63	Never smoker	0	No	No	No	No treatment	No	No	No	No	No	No	No	No	No	No	No	No	No	No	No	NA	No radiation	No	No	Yes	No treatment	No treatment	No treatment	No treatment	No treatment	No treatment	No treatment	No treatment	No treatment	No treatment	No treatment	No treatment	No treatment	No treatment
P-0003250	Unknown	Female	White	≤63	Never smoker	449	Yes	NA	Yes	1st tertile	NA	NA	Yes	NA	NA	Yes	Yes	NA	NA	NA	NA	NA	Yes	NA	NA	19	NA	Yes	NA	No	1st tertile	NA	NA	1st tertile	NA	NA	2nd tertile	NA	NA	NA	NA	2nd tertile	NA	NA
P-0009307	Treatment-naive	Female	White	≤63	Never smoker	37	No	No	No	No treatment	No	No	No	No	No	No	No	No	No	No	No	No	No	No	No	NA	No radiation	No	No	Yes	No treatment	No treatment	No treatment	No treatment	No treatment	No treatment	No treatment	No treatment	No treatment	No treatment	No treatment	No treatment	No treatment	No treatment
P-0002403	Treatment-naive	Female	Asian	≤63	Never smoker	19	No	No	No	No treatment	No	No	No	No	No	No	No	No	No	No	No	No	No	No	No	NA	No radiation	No	No	Yes	No treatment	No treatment	No treatment	No treatment	No treatment	No treatment	No treatment	No treatment	No treatment	No treatment	No treatment	No treatment	No treatment	No treatment
P-0005178	Treated	Female	Black	≤63	Never smoker	1009	Yes	No	Yes	2nd tertile	No	No	Yes	No	No	Yes	Yes	No	No	No	No	No	Yes	Yes	No	917	No radiation	Yes	Yes	Yes	3rd tertile	3rd tertile	No treatment	3rd tertile	No treatment	No treatment	2nd tertile	No treatment	No treatment	No treatment	No treatment	1st tertile	1st tertile	No treatment
P-0006114	Treated	Female	White	≤63	Never smoker	57	Yes	No	Yes	1st tertile	No	No	No	No	No	No	Yes	Yes	No	No	No	No	Yes	No	No	21	No radiation	No	No	Yes	No treatment	No treatment	No treatment	No treatment	No treatment	No treatment	1st tertile	1st tertile	No treatment	No treatment	No treatment	1st tertile	No treatment	No treatment
P-0002876	Treated	Female	White	≤63	Never smoker	42	No	Yes	No	No treatment	No	No	No	No	No	No	No	No	No	No	No	No	No	No	No	NA	1st tertile	No	No	Yes	No treatment	No treatment	No treatment	No treatment	No treatment	No treatment	No treatment	No treatment	No treatment	No treatment	No treatment	No treatment	No treatment	No treatment
P-0004336	Treatment-naive	Female	White	≤63	Never smoker	22	No	No	No	No treatment	No	No	No	No	No	No	No	No	No	No	No	No	No	No	No	NA	No radiation	No	No	Yes	No treatment	No treatment	No treatment	No treatment	No treatment	No treatment	No treatment	No treatment	No treatment	No treatment	No treatment	No treatment	No treatment	No treatment
P-0002707	Treated	Female	Asian	≤63	Never smoker	1378	Yes	Yes	Yes	2nd tertile	No	No	Yes	No	No	Yes	Yes	No	No	No	No	No	No	Yes	No	1336	1st tertile	Yes	No	Yes	3rd tertile	No treatment	No treatment	3rd tertile	No treatment	No treatment	2nd tertile	No treatment	No treatment	No treatment	No treatment	No treatment	2nd tertile	No treatment
P-0005985	Unknown	Female	Asian	≤63	Never smoker	1322	Yes	Yes	NA	NA	NA	NA	NA	NA	NA	NA	NA	NA	NA	NA	NA	NA	NA	NA	NA	NA	3rd tertile	Yes	NA	No	3rd tertile	NA	NA	NA	NA	NA	NA	NA	NA	NA	NA	NA	NA	NA
P-0001766	Treatment-naive	Female	White	≤63	Never smoker	15	No	No	No	No treatment	No	No	No	No	No	No	No	No	No	No	No	No	No	No	No	NA	No radiation	No	No	Yes	No treatment	No treatment	No treatment	No treatment	No treatment	No treatment	No treatment	No treatment	No treatment	No treatment	No treatment	No treatment	No treatment	No treatment
P-0006995	Unknown	Female	Asian	≤63	Never smoker	855	Yes	NA	Yes	1st tertile	NA	NA	Yes	NA	NA	Yes	NA	NA	NA	NA	NA	NA	NA	NA	NA	412	NA	Yes	NA	No	2nd tertile	NA	NA	3rd tertile	NA	NA	NA	NA	NA	NA	NA	NA	NA	NA
P-0008589	Treated	Female	White	≤63	Never smoker	1214	Yes	Yes	Yes	3rd tertile	No	No	Yes	No	Yes	Yes	Yes	Yes	No	No	No	Yes	Yes	Yes	No	1173	3rd tertile	Yes	Yes	Yes	1st tertile	3rd tertile	No treatment	3rd tertile	No treatment	3rd tertile	3rd tertile	2nd tertile	No treatment	No treatment	No treatment	2nd tertile	3rd tertile	No treatment
P-0011018	Unknown	Female	Missing	≤63	Never smoker	123	NA	NA	NA	NA	NA	NA	NA	NA	NA	NA	NA	NA	NA	NA	NA	NA	NA	NA	NA	NA	NA	NA	NA	No	NA	NA	NA	NA	NA	NA	NA	NA	NA	NA	NA	NA	NA	NA
P-0001633	Unknown	Female	White	≤63	Never smoker	484	Yes	NA	Yes	3rd tertile	NA	NA	Yes	NA	NA	Yes	Yes	Yes	NA	NA	NA	NA	Yes	NA	NA	362	NA	Yes	NA	No	3rd tertile	NA	NA	2nd tertile	NA	NA	3rd tertile	3rd tertile	NA	NA	NA	3rd tertile	NA	NA
P-0001826	Treated	Female	Asian	≤63	Never smoker	736	Yes	No	Yes	2nd tertile	No	No	Yes	No	No	Yes	Yes	No	No	No	No	No	Yes	Yes	No	687	No radiation	Yes	No	Yes	3rd tertile	No treatment	No treatment	3rd tertile	No treatment	No treatment	3rd tertile	No treatment	No treatment	No treatment	No treatment	2nd tertile	1st tertile	No treatment
P-0002426	Treatment-naive	Female	White	≤63	Never smoker	15	No	No	No	No treatment	No	No	No	No	No	No	No	No	No	No	No	No	No	No	No	NA	No radiation	No	No	Yes	No treatment	No treatment	No treatment	No treatment	No treatment	No treatment	No treatment	No treatment	No treatment	No treatment	No treatment	No treatment	No treatment	No treatment
P-0008934	Treated	Female	White	≤63	Never smoker	2247	Yes	No	Yes	1st tertile	No	No	Yes	No	No	Yes	Yes	No	No	No	No	No	No	Yes	No	2197	No radiation	Yes	No	Yes	3rd tertile	No treatment	No treatment	2nd tertile	No treatment	No treatment	2nd tertile	No treatment	No treatment	No treatment	No treatment	No treatment	2nd tertile	No treatment
P-0006171	Unknown	Female	White	≤63	Never smoker	2851	Yes	Yes	Yes	1st tertile	NA	NA	Yes	NA	NA	Yes	Yes	Yes	NA	NA	NA	NA	Yes	NA	NA	2821	3rd tertile	Yes	NA	No	3rd tertile	NA	NA	3rd tertile	NA	NA	NA	NA	NA	NA	NA	NA	NA	NA
P-0002338	Treatment-naive	Female	Asian	≤63	Never smoker	65	No	No	No	No treatment	No	No	No	No	No	No	No	No	No	No	No	No	No	No	No	NA	No radiation	No	No	Yes	No treatment	No treatment	No treatment	No treatment	No treatment	No treatment	No treatment	No treatment	No treatment	No treatment	No treatment	No treatment	No treatment	No treatment
P-0006151	Unknown	Female	White	≤63	Never smoker	1304	NA	NA	NA	NA	NA	NA	NA	NA	NA	NA	NA	NA	NA	NA	NA	NA	NA	NA	NA	NA	NA	NA	NA	No	NA	NA	NA	NA	NA	NA	NA	NA	NA	NA	NA	NA	NA	NA
P-0009824	Treatment-naive	Female	Asian	≤63	Never smoker	21	No	No	No	No treatment	No	No	No	No	No	No	No	No	No	No	No	No	No	No	No	NA	No radiation	No	No	Yes	No treatment	No treatment	No treatment	No treatment	No treatment	No treatment	No treatment	No treatment	No treatment	No treatment	No treatment	No treatment	No treatment	No treatment
P-0003635	Unknown	Female	White	≤63	Never smoker	2024	NA	NA	NA	NA	NA	NA	NA	NA	NA	NA	NA	NA	NA	NA	NA	NA	NA	NA	NA	NA	NA	NA	NA	No	NA	NA	NA	NA	NA	NA	NA	NA	NA	NA	NA	NA	NA	NA
P-0000913	Treated	Female	White	≤63	Never smoker	1169	Yes	Yes	No	No treatment	No	No	No	No	No	No	No	No	No	No	No	No	No	No	No	NA	1st tertile	Yes	Yes	Yes	3rd tertile	3rd tertile	No treatment	No treatment	No treatment	No treatment	No treatment	No treatment	No treatment	No treatment	No treatment	No treatment	No treatment	No treatment
P-0007413	Unknown	Female	Asian	≤63	Never smoker	253	Yes	NA	Yes	No treatment	NA	NA	Yes	NA	NA	Yes	NA	NA	NA	NA	NA	NA	NA	NA	NA	5	NA	NA	NA	No	NA	NA	NA	1st tertile	NA	NA	NA	NA	NA	NA	NA	NA	NA	NA
P-0006569	Unknown	Female	White	≤63	Never smoker	319	NA	NA	NA	NA	NA	NA	NA	NA	NA	NA	NA	NA	NA	NA	NA	NA	NA	NA	NA	NA	NA	NA	NA	No	NA	NA	NA	NA	NA	NA	NA	NA	NA	NA	NA	NA	NA	NA
P-0009627	Unknown	Female	Missing	≤63	Never smoker	148	NA	NA	NA	NA	NA	NA	NA	NA	NA	NA	NA	NA	NA	NA	NA	NA	NA	NA	NA	NA	NA	NA	NA	No	NA	NA	NA	NA	NA	NA	NA	NA	NA	NA	NA	NA	NA	NA
P-0003773	Treatment-naive	Female	Black	≤63	Never smoker	20	No	No	No	No treatment	No	No	No	No	No	No	No	No	No	No	No	No	No	No	No	NA	No radiation	No	No	Yes	No treatment	No treatment	No treatment	No treatment	No treatment	No treatment	No treatment	No treatment	No treatment	No treatment	No treatment	No treatment	No treatment	No treatment
P-0006883	Treatment-naive	Female	Asian	≤63	Never smoker	42	No	No	No	No treatment	No	No	No	No	No	No	No	No	No	No	No	No	No	No	No	NA	No radiation	No	No	Yes	No treatment	No treatment	No treatment	No treatment	No treatment	No treatment	No treatment	No treatment	No treatment	No treatment	No treatment	No treatment	No treatment	No treatment
P-0000978	Treated	Female	Asian	≤63	Never smoker	308	Yes	No	Yes	3rd tertile	No	Yes	Yes	No	No	Yes	Yes	No	No	No	No	Yes	No	Yes	No	980	No radiation	Yes	No	Yes	3rd tertile	No treatment	3rd tertile	3rd tertile	No treatment	No treatment	3rd tertile	No treatment	No treatment	No treatment	No treatment	No treatment	3rd tertile	No treatment
P-0009423	Treated	Female	White	≤63	Never smoker	3790	Yes	Yes	Yes	3rd tertile	No	Yes	Yes	No	No	Yes	No	Yes	No	No	No	Yes	No	No	No	3706	2nd tertile	No	No	Yes	No treatment	No treatment	3rd tertile	3rd tertile	No treatment	No treatment	No treatment	1st tertile	No treatment	No treatment	No treatment	No treatment	No treatment	No treatment
P-0002506	Treatment-naive	Female	White	≤63	Never smoker	0	No	No	No	No treatment	No	No	No	No	No	No	No	No	No	No	No	No	No	No	No	NA	No radiation	No	No	Yes	No treatment	No treatment	No treatment	No treatment	No treatment	No treatment	No treatment	No treatment	No treatment	No treatment	No treatment	No treatment	No treatment	No treatment
P-0004279	Treatment-naive	Female	Black	≤63	Never smoker	1	No	No	No	No treatment	No	No	No	No	No	No	No	No	No	No	No	No	No	No	No	NA	No radiation	No	No	Yes	No treatment	No treatment	No treatment	No treatment	No treatment	No treatment	No treatment	No treatment	No treatment	No treatment	No treatment	No treatment	No treatment	No treatment
P-0009661	Unknown	Female	Other	≤63	Never smoker	1680	NA	NA	NA	NA	NA	NA	NA	NA	NA	NA	NA	NA	NA	NA	NA	NA	NA	NA	NA	NA	NA	NA	NA	No	NA	NA	NA	NA	NA	NA	NA	NA	NA	NA	NA	NA	NA	NA
P-0007513	Unknown	Female	Other	≤63	Never smoker	2517	Yes	NA	NA	NA	NA	NA	NA	NA	NA	NA	NA	NA	NA	NA	NA	NA	NA	NA	NA	NA	NA	Yes	NA	No	1st tertile	NA	NA	NA	NA	NA	NA	NA	NA	NA	NA	NA	NA	NA
P-0006844	Unknown	Female	White	≤63	Never smoker	581	NA	NA	NA	NA	NA	NA	NA	NA	NA	NA	NA	NA	NA	NA	NA	NA	NA	NA	NA	NA	NA	NA	NA	No	NA	NA	NA	NA	NA	NA	NA	NA	NA	NA	NA	NA	NA	NA
P-0001097	Treatment-naive	Female	White	≤63	Never smoker	16	No	No	No	No treatment	No	No	No	No	No	No	No	No	No	No	No	No	No	No	No	NA	No radiation	No	No	Yes	No treatment	No treatment	No treatment	No treatment	No treatment	No treatment	No treatment	No treatment	No treatment	No treatment	No treatment	No treatment	No treatment	No treatment
P-0004218	Unknown	Female	White	≤63	Never smoker	998	Yes	No	Yes	3rd tertile	NA	NA	Yes	Yes	NA	Yes	Yes	NA	NA	NA	NA	NA	Yes	NA	NA	933	No radiation	Yes	NA	No	3rd tertile	NA	NA	3rd tertile	1st tertile	NA	3rd tertile	NA	NA	NA	NA	3rd tertile	NA	NA
P-0004344	Unknown	Female	White	≤63	Never smoker	49	NA	NA	NA	NA	NA	NA	NA	NA	NA	NA	NA	NA	NA	NA	NA	NA	NA	NA	NA	NA	NA	NA	NA	No	NA	NA	NA	NA	NA	NA	NA	NA	NA	NA	NA	NA	NA	NA
P-0004613	Treatment-naive	Female	Asian	≤63	Never smoker	28	No	No	No	No treatment	No	No	No	No	No	No	No	No	No	No	No	No	No	No	No	NA	No radiation	No	No	Yes	No treatment	No treatment	No treatment	No treatment	No treatment	No treatment	No treatment	No treatment	No treatment	No treatment	No treatment	No treatment	No treatment	No treatment
P-0001613	Treated	Female	Asian	≤63	Never smoker	167	Yes	No	No	No treatment	No	No	No	No	No	No	No	No	No	No	No	No	No	No	No	NA	No radiation	Yes	No	Yes	1st tertile	No treatment	No treatment	No treatment	No treatment	No treatment	No treatment	No treatment	No treatment	No treatment	No treatment	No treatment	No treatment	No treatment
P-0011180	Unknown	Female	Missing	≤63	Never smoker	467	Yes	NA	NA	NA	NA	NA	NA	NA	NA	NA	NA	NA	NA	NA	NA	NA	NA	NA	NA	NA	NA	NA	Yes	No	NA	No treatment	NA	NA	NA	NA	NA	NA	NA	NA	NA	NA	NA	NA
P-0006047	Treated	Female	White	≤63	Never smoker	96	Yes	No	Yes	1st tertile	No	No	Yes	No	No	Yes	Yes	No	No	No	No	No	No	Yes	No	54	No radiation	Yes	No	Yes	2nd tertile	No treatment	No treatment	1st tertile	No treatment	No treatment	2nd tertile	No treatment	No treatment	No treatment	No treatment	No treatment	2nd tertile	No treatment
P-0006789	Treated	Female	White	≤63	Never smoker	34	No	Yes	No	No treatment	No	No	No	No	No	No	No	No	No	No	No	No	No	No	No	NA	1st tertile	No	No	Yes	No treatment	No treatment	No treatment	No treatment	No treatment	No treatment	No treatment	No treatment	No treatment	No treatment	No treatment	No treatment	No treatment	No treatment
P-0009535	Treated	Female	White	≤63	Never smoker	1045	Yes	Yes	No	No treatment	No	No	No	No	No	No	No	No	No	No	No	No	No	No	No	NA	3rd tertile	Yes	No	Yes	3rd tertile	No treatment	No treatment	No treatment	No treatment	No treatment	No treatment	No treatment	No treatment	No treatment	No treatment	No treatment	No treatment	No treatment
P-0009708	Unknown	Female	Asian	≤63	Never smoker	651	NA	NA	NA	NA	NA	NA	NA	NA	NA	NA	NA	NA	NA	NA	NA	NA	NA	NA	NA	NA	NA	NA	NA	No	NA	NA	NA	NA	NA	NA	NA	NA	NA	NA	NA	NA	NA	NA
P-0003323	Treated	Female	White	≤63	Never smoker	157	Yes	No	Yes	1st tertile	No	No	Yes	No	No	Yes	Yes	No	No	No	No	No	Yes	No	No	84	No radiation	No	No	Yes	No treatment	No treatment	No treatment	2nd tertile	No treatment	No treatment	2nd tertile	No treatment	No treatment	No treatment	No treatment	2nd tertile	No treatment	No treatment
P-0008549	Treatment-naive	Female	White	≤63	Never smoker	13	No	No	No	No treatment	No	No	No	No	No	No	No	No	No	No	No	No	No	No	No	NA	No radiation	No	No	Yes	No treatment	No treatment	No treatment	No treatment	No treatment	No treatment	No treatment	No treatment	No treatment	No treatment	No treatment	No treatment	No treatment	No treatment
P-0012261	Treated	Female	White	≤63	Never smoker	688	Yes	No	Yes	2nd tertile	No	No	Yes	No	No	Yes	Yes	No	No	No	No	No	No	Yes	No	651	No radiation	No	No	Yes	No treatment	No treatment	No treatment	2nd tertile	No treatment	No treatment	3rd tertile	No treatment	No treatment	No treatment	No treatment	No treatment	3rd tertile	No treatment
P-0006654	Treated	Female	Asian	≤63	Never smoker	1799	Yes	No	Yes	3rd tertile	No	No	Yes	No	Yes	Yes	Yes	No	No	No	No	No	Yes	Yes	No	1731	No radiation	No	No	Yes	No treatment	No treatment	No treatment	1st tertile	No treatment	2nd tertile	3rd tertile	No treatment	No treatment	No treatment	No treatment	1st tertile	3rd tertile	No treatment
P-0010995	Unknown	Female	Black	≤63	Never smoker	558	NA	NA	NA	NA	NA	NA	NA	NA	NA	NA	NA	NA	NA	NA	NA	NA	NA	NA	NA	NA	NA	NA	NA	No	NA	NA	NA	NA	NA	NA	NA	NA	NA	NA	NA	NA	NA	NA
P-0000263	Treated	Female	White	>63	Never smoker	856	No	Yes	No	No treatment	No	No	No	No	No	No	No	No	No	No	No	No	No	No	No	NA	3rd tertile	No	No	Yes	No treatment	No treatment	No treatment	No treatment	No treatment	No treatment	No treatment	No treatment	No treatment	No treatment	No treatment	No treatment	No treatment	No treatment
P-0000280	Unknown	Female	Asian	>63	Never smoker	3388	NA	NA	NA	NA	NA	NA	NA	NA	NA	NA	NA	NA	NA	NA	NA	NA	NA	NA	NA	NA	NA	NA	NA	No	NA	NA	NA	NA	NA	NA	NA	NA	NA	NA	NA	NA	NA	NA
P-0000316	Treated	Female	White	>63	Never smoker	1287	Yes	Yes	Yes	3rd tertile	No	No	Yes	No	No	Yes	Yes	Yes	No	No	No	No	Yes	No	No	1251	1st tertile	Yes	Yes	Yes	3rd tertile	3rd tertile	No treatment	3rd tertile	No treatment	No treatment	3rd tertile	3rd tertile	No treatment	No treatment	No treatment	3rd tertile	No treatment	No treatment
P-0004238	Treatment-naive	Female	White	>63	Never smoker	6	No	No	No	No treatment	No	No	No	No	No	No	No	No	No	No	No	No	No	No	No	NA	No radiation	No	No	Yes	No treatment	No treatment	No treatment	No treatment	No treatment	No treatment	No treatment	No treatment	No treatment	No treatment	No treatment	No treatment	No treatment	No treatment
P-0001303	Treatment-naive	Female	White	>63	Never smoker	0	No	No	No	No treatment	No	No	No	No	No	No	No	No	No	No	No	No	No	No	No	NA	No radiation	No	No	Yes	No treatment	No treatment	No treatment	No treatment	No treatment	No treatment	No treatment	No treatment	No treatment	No treatment	No treatment	No treatment	No treatment	No treatment
P-0006094	Unknown	Female	White	>63	Never smoker	434	Yes	NA	Yes	2nd tertile	NA	NA	Yes	NA	NA	Yes	Yes	NA	NA	NA	NA	NA	Yes	Yes	NA	371	NA	NA	NA	No	NA	NA	NA	2nd tertile	NA	NA	3rd tertile	NA	NA	NA	NA	2nd tertile	1st tertile	NA
P-0006720	Treated	Female	Missing	>63	Never smoker	15	No	Yes	No	No treatment	No	No	No	No	No	No	No	No	No	No	No	No	No	No	No	NA	1st tertile	No	No	Yes	No treatment	No treatment	No treatment	No treatment	No treatment	No treatment	No treatment	No treatment	No treatment	No treatment	No treatment	No treatment	No treatment	No treatment
P-0001010	Treated	Female	White	>63	Never smoker	88	Yes	Yes	Yes	1st tertile	No	No	Yes	No	No	Yes	Yes	No	No	No	No	No	No	Yes	No	42	2nd tertile	No	No	Yes	No treatment	No treatment	No treatment	2nd tertile	No treatment	No treatment	2nd tertile	No treatment	No treatment	No treatment	No treatment	No treatment	2nd tertile	No treatment
P-0005847	Treated	Female	Other	>63	Never smoker	120	Yes	No	Yes	1st tertile	No	No	Yes	No	No	Yes	Yes	No	No	No	No	No	No	Yes	No	91	No radiation	No	No	Yes	No treatment	No treatment	No treatment	1st tertile	No treatment	No treatment	2nd tertile	No treatment	No treatment	No treatment	No treatment	No treatment	2nd tertile	No treatment
P-0008442	Treated	Female	Other	>63	Never smoker	93	Yes	No	Yes	1st tertile	No	No	Yes	No	No	Yes	Yes	No	No	No	No	No	Yes	No	No	0	No radiation	Yes	No	Yes	2nd tertile	No treatment	No treatment	1st tertile	No treatment	No treatment	1st tertile	No treatment	No treatment	No treatment	No treatment	1st tertile	No treatment	No treatment
P-0010131	Unknown	Female	Asian	>63	Never smoker	0	NA	NA	NA	NA	NA	NA	NA	NA	NA	NA	NA	NA	NA	NA	NA	NA	NA	NA	NA	NA	NA	NA	NA	No	NA	NA	NA	NA	NA	NA	NA	NA	NA	NA	NA	NA	NA	NA
P-0006810	Treated	Female	Asian	>63	Never smoker	48	No	Yes	No	No treatment	No	No	No	No	No	No	No	No	No	No	No	No	No	No	No	NA	2nd tertile	No	No	Yes	No treatment	No treatment	No treatment	No treatment	No treatment	No treatment	No treatment	No treatment	No treatment	No treatment	No treatment	No treatment	No treatment	No treatment
P-0002218	Unknown	Female	White	>63	Never smoker	15	NA	NA	NA	NA	NA	NA	NA	NA	NA	NA	NA	NA	NA	NA	NA	NA	NA	NA	NA	NA	NA	NA	NA	No	NA	NA	NA	NA	NA	NA	NA	NA	NA	NA	NA	NA	NA	NA
P-0008310	Treated	Female	White	>63	Never smoker	777	Yes	No	No	No treatment	No	No	No	No	No	No	No	No	No	No	No	No	No	No	No	NA	No radiation	Yes	No	Yes	1st tertile	No treatment	No treatment	No treatment	No treatment	No treatment	No treatment	No treatment	No treatment	No treatment	No treatment	No treatment	No treatment	No treatment
P-0009957	Unknown	Female	White	>63	Never smoker	48	NA	NA	NA	NA	NA	NA	NA	NA	NA	NA	NA	NA	NA	NA	NA	NA	NA	NA	NA	NA	NA	NA	NA	No	NA	NA	NA	NA	NA	NA	NA	NA	NA	NA	NA	NA	NA	NA
P-0008285	Treatment-naive	Female	Other	>63	Never smoker	110	No	No	No	No treatment	No	No	No	No	No	No	No	No	No	No	No	No	No	No	No	NA	No radiation	No	No	Yes	No treatment	No treatment	No treatment	No treatment	No treatment	No treatment	No treatment	No treatment	No treatment	No treatment	No treatment	No treatment	No treatment	No treatment
P-0003425	Treated	Female	White	>63	Never smoker	437	Yes	No	No	No treatment	No	No	No	No	No	No	No	No	No	No	No	No	No	No	No	NA	No radiation	Yes	No	Yes	3rd tertile	No treatment	No treatment	No treatment	No treatment	No treatment	No treatment	No treatment	No treatment	No treatment	No treatment	No treatment	No treatment	No treatment
P-0007054	Treatment-naive	Female	White	>63	Never smoker	7	No	No	No	No treatment	No	No	No	No	No	No	No	No	No	No	No	No	No	No	No	NA	No radiation	No	No	Yes	No treatment	No treatment	No treatment	No treatment	No treatment	No treatment	No treatment	No treatment	No treatment	No treatment	No treatment	No treatment	No treatment	No treatment
P-0008756	Treatment-naive	Female	White	>63	Never smoker	29	No	No	No	No treatment	No	No	No	No	No	No	No	No	No	No	No	No	No	No	No	NA	No radiation	No	No	Yes	No treatment	No treatment	No treatment	No treatment	No treatment	No treatment	No treatment	No treatment	No treatment	No treatment	No treatment	No treatment	No treatment	No treatment
P-0001380	Treated	Female	White	>63	Never smoker	223	Yes	Yes	Yes	2nd tertile	No	No	Yes	No	No	No	Yes	No	No	No	No	Yes	No	Yes	No	86	1st tertile	No	No	Yes	No treatment	No treatment	No treatment	3rd tertile	No treatment	No treatment	2nd tertile	No treatment	No treatment	No treatment	No treatment	No treatment	2nd tertile	No treatment
P-0000630	Unknown	Female	White	>63	Never smoker	186	Yes	NA	Yes	2nd tertile	NA	NA	Yes	NA	NA	Yes	Yes	NA	NA	NA	NA	NA	NA	Yes	NA	147	NA	Yes	NA	No	2nd tertile	NA	NA	3rd tertile	NA	NA	3rd tertile	NA	NA	NA	NA	NA	3rd tertile	NA
P-0010566	Treatment-naive	Female	Asian	>63	Never smoker	9	No	No	No	No treatment	No	No	No	No	No	No	No	No	No	No	No	No	No	No	No	NA	No radiation	No	No	Yes	No treatment	No treatment	No treatment	No treatment	No treatment	No treatment	No treatment	No treatment	No treatment	No treatment	No treatment	No treatment	No treatment	No treatment
P-0000165	Treated	Female	White	>63	Never smoker	1396	Yes	No	Yes	2nd tertile	No	No	Yes	No	No	Yes	Yes	No	No	No	No	No	Yes	No	No	1354	No radiation	No	No	Yes	No treatment	No treatment	No treatment	3rd tertile	No treatment	No treatment	3rd tertile	No treatment	No treatment	No treatment	No treatment	3rd tertile	No treatment	No treatment
P-0004718	Treated	Female	Missing	>63	Never smoker	56	Yes	No	No	No treatment	No	No	No	No	No	No	No	No	No	No	No	No	No	No	No	NA	No radiation	Yes	No	Yes	1st tertile	No treatment	No treatment	No treatment	No treatment	No treatment	No treatment	No treatment	No treatment	No treatment	No treatment	No treatment	No treatment	No treatment
P-0000649	Treated	Female	Asian	>63	Never smoker	685	Yes	No	Yes	2nd tertile	No	No	Yes	No	No	Yes	Yes	No	No	No	No	No	Yes	No	No	633	No radiation	No	No	Yes	No treatment	No treatment	No treatment	3rd tertile	No treatment	No treatment	2nd tertile	No treatment	No treatment	No treatment	No treatment	2nd tertile	No treatment	No treatment
P-0001269	Unknown	Female	White	>63	Never smoker	28	Yes	NA	Yes	2nd tertile	NA	Yes	Yes	NA	NA	Yes	NA	NA	NA	NA	NA	Yes	NA	NA	NA	8665	NA	NA	NA	No	NA	NA	NA	3rd tertile	NA	NA	NA	NA	NA	NA	NA	NA	NA	NA
P-0005464	Treated	Female	White	>63	Never smoker	489	Yes	No	Yes	1st tertile	No	No	Yes	No	No	Yes	Yes	No	No	No	No	No	Yes	No	No	21	No radiation	Yes	No	Yes	3rd tertile	No treatment	No treatment	1st tertile	No treatment	No treatment	1st tertile	No treatment	No treatment	No treatment	No treatment	1st tertile	No treatment	No treatment
P-0002823	Unknown	Female	White	>63	Never smoker	378	Yes	NA	Yes	1st tertile	NA	NA	Yes	NA	NA	NA	Yes	NA	NA	NA	NA	Yes	NA	Yes	NA	482	NA	NA	NA	No	NA	NA	NA	2nd tertile	NA	NA	2nd tertile	NA	NA	NA	NA	NA	2nd tertile	NA
P-0006289	Treated	Female	White	>63	Never smoker	1897	Yes	No	Yes	2nd tertile	No	No	Yes	No	No	Yes	No	Yes	No	No	No	No	No	No	No	1834	No radiation	Yes	No	Yes	3rd tertile	No treatment	No treatment	3rd tertile	No treatment	No treatment	No treatment	2nd tertile	No treatment	No treatment	No treatment	No treatment	No treatment	No treatment
P-0008917	Treated	Female	Other	>63	Never smoker	394	Yes	No	No	No treatment	No	No	No	No	No	No	No	No	No	No	No	No	No	No	No	NA	No radiation	Yes	No	Yes	2nd tertile	No treatment	No treatment	No treatment	No treatment	No treatment	No treatment	No treatment	No treatment	No treatment	No treatment	No treatment	No treatment	No treatment
P-0003213	Treated	Female	White	>63	Never smoker	423	Yes	No	Yes	2nd tertile	No	No	Yes	No	No	Yes	Yes	No	No	No	No	No	Yes	No	No	248	No radiation	Yes	No	Yes	3rd tertile	No treatment	No treatment	3rd tertile	No treatment	No treatment	2nd tertile	No treatment	No treatment	No treatment	No treatment	2nd tertile	No treatment	No treatment
P-0008426	Treatment-naive	Female	White	>63	Never smoker	119	No	No	No	No treatment	No	No	No	No	No	No	No	No	No	No	No	No	No	No	No	NA	No radiation	No	No	Yes	No treatment	No treatment	No treatment	No treatment	No treatment	No treatment	No treatment	No treatment	No treatment	No treatment	No treatment	No treatment	No treatment	No treatment
P-0004207	Treatment-naive	Female	Black	>63	Never smoker	52	No	No	No	No treatment	No	No	No	No	No	No	No	No	No	No	No	No	No	No	No	NA	No radiation	No	No	Yes	No treatment	No treatment	No treatment	No treatment	No treatment	No treatment	No treatment	No treatment	No treatment	No treatment	No treatment	No treatment	No treatment	No treatment
P-0009215	Treatment-naive	Female	Asian	>63	Never smoker	47	No	No	No	No treatment	No	No	No	No	No	No	No	No	No	No	No	No	No	No	No	NA	No radiation	No	No	Yes	No treatment	No treatment	No treatment	No treatment	No treatment	No treatment	No treatment	No treatment	No treatment	No treatment	No treatment	No treatment	No treatment	No treatment
P-0001683	Treatment-naive	Female	Other	>63	Never smoker	48	No	No	No	No treatment	No	No	No	No	No	No	No	No	No	No	No	No	No	No	No	NA	No radiation	No	No	Yes	No treatment	No treatment	No treatment	No treatment	No treatment	No treatment	No treatment	No treatment	No treatment	No treatment	No treatment	No treatment	No treatment	No treatment
P-0006941	Unknown	Female	White	>63	Never smoker	465	NA	NA	NA	NA	NA	NA	NA	NA	NA	NA	NA	NA	NA	NA	NA	NA	NA	NA	NA	NA	NA	NA	NA	No	NA	NA	NA	NA	NA	NA	NA	NA	NA	NA	NA	NA	NA	NA
P-0005048	Treated	Female	White	>63	Never smoker	595	Yes	No	No	No treatment	No	No	No	No	No	No	No	No	No	No	No	No	No	No	No	NA	No radiation	No	Yes	Yes	No treatment	3rd tertile	No treatment	No treatment	No treatment	No treatment	No treatment	No treatment	No treatment	No treatment	No treatment	No treatment	No treatment	No treatment
P-0003752	Treated	Female	White	>63	Never smoker	980	Yes	No	No	No treatment	No	No	No	No	No	No	No	No	No	No	No	No	No	No	No	NA	No radiation	Yes	No	Yes	2nd tertile	No treatment	No treatment	No treatment	No treatment	No treatment	No treatment	No treatment	No treatment	No treatment	No treatment	No treatment	No treatment	No treatment
P-0009928	Treatment-naive	Female	White	>63	Never smoker	12	No	No	No	No treatment	No	No	No	No	No	No	No	No	No	No	No	No	No	No	No	NA	No radiation	No	No	Yes	No treatment	No treatment	No treatment	No treatment	No treatment	No treatment	No treatment	No treatment	No treatment	No treatment	No treatment	No treatment	No treatment	No treatment
P-0006588	Unknown	Female	Black	>63	Never smoker	374	NA	NA	NA	NA	NA	NA	NA	NA	NA	NA	NA	NA	NA	NA	NA	NA	NA	NA	NA	NA	NA	NA	NA	No	NA	NA	NA	NA	NA	NA	NA	NA	NA	NA	NA	NA	NA	NA
P-0002038	Unknown	Female	White	>63	Never smoker	8521	NA	NA	NA	NA	NA	NA	NA	NA	NA	NA	NA	NA	NA	NA	NA	NA	NA	NA	NA	NA	NA	NA	NA	No	NA	NA	NA	NA	NA	NA	NA	NA	NA	NA	NA	NA	NA	NA
P-0009487	Treated	Female	Asian	>63	Never smoker	143	Yes	No	Yes	1st tertile	No	No	Yes	No	No	Yes	Yes	No	No	No	No	No	Yes	No	No	84	No radiation	No	No	Yes	No treatment	No treatment	No treatment	1st tertile	No treatment	No treatment	1st tertile	No treatment	No treatment	No treatment	No treatment	1st tertile	No treatment	No treatment
P-0004359	Treated	Female	Missing	>63	Never smoker	99	Yes	No	Yes	1st tertile	No	No	Yes	No	No	Yes	Yes	No	No	No	No	No	Yes	No	No	63	No radiation	No	No	Yes	No treatment	No treatment	No treatment	2nd tertile	No treatment	No treatment	2nd tertile	No treatment	No treatment	No treatment	No treatment	2nd tertile	No treatment	No treatment
P-0008176	Treated	Female	White	>63	Never smoker	521	Yes	No	Yes	1st tertile	No	No	Yes	No	No	Yes	Yes	No	No	No	No	No	Yes	No	No	443	No radiation	No	No	Yes	No treatment	No treatment	No treatment	2nd tertile	No treatment	No treatment	2nd tertile	No treatment	No treatment	No treatment	No treatment	2nd tertile	No treatment	No treatment
P-0003316	Unknown	Female	Missing	>63	Never smoker	32	NA	NA	NA	NA	NA	NA	NA	NA	NA	NA	NA	NA	NA	NA	NA	NA	NA	NA	NA	NA	NA	NA	NA	No	NA	NA	NA	NA	NA	NA	NA	NA	NA	NA	NA	NA	NA	NA
P-0000963	Treatment-naive	Female	White	>63	Never smoker	24	No	No	No	No treatment	No	No	No	No	No	No	No	No	No	No	No	No	No	No	No	NA	No radiation	No	No	Yes	No treatment	No treatment	No treatment	No treatment	No treatment	No treatment	No treatment	No treatment	No treatment	No treatment	No treatment	No treatment	No treatment	No treatment
P-0001894	Treatment-naive	Female	White	>63	Never smoker	42	No	No	No	No treatment	No	No	No	No	No	No	No	No	No	No	No	No	No	No	No	NA	No radiation	No	No	Yes	No treatment	No treatment	No treatment	No treatment	No treatment	No treatment	No treatment	No treatment	No treatment	No treatment	No treatment	No treatment	No treatment	No treatment
P-0003322	Treatment-naive	Female	White	>63	Never smoker	55	No	No	No	No treatment	No	No	No	No	No	No	No	No	No	No	No	No	No	No	No	NA	No radiation	No	No	Yes	No treatment	No treatment	No treatment	No treatment	No treatment	No treatment	No treatment	No treatment	No treatment	No treatment	No treatment	No treatment	No treatment	No treatment
P-0005223	Unknown	Female	White	>63	Never smoker	2906	Yes	Yes	Yes	1st tertile	NA	NA	Yes	NA	NA	Yes	Yes	NA	NA	NA	NA	NA	Yes	NA	NA	0	3rd tertile	Yes	NA	No	1st tertile	NA	NA	1st tertile	NA	NA	1st tertile	NA	NA	NA	NA	1st tertile	NA	NA
P-0002534	Unknown	Female	White	>63	Never smoker	21	NA	NA	NA	NA	NA	NA	NA	NA	NA	NA	NA	NA	NA	NA	NA	NA	NA	NA	NA	NA	NA	NA	NA	No	NA	NA	NA	NA	NA	NA	NA	NA	NA	NA	NA	NA	NA	NA
P-0004045	Unknown	Female	White	>63	Never smoker	383	NA	NA	NA	NA	NA	NA	NA	NA	NA	NA	NA	NA	NA	NA	NA	NA	NA	NA	NA	NA	NA	NA	NA	No	NA	NA	NA	NA	NA	NA	NA	NA	NA	NA	NA	NA	NA	NA
P-0007663	Treated	Female	White	>63	Never smoker	344	Yes	No	No	No treatment	No	No	No	No	No	No	No	No	No	No	No	No	No	No	No	NA	No radiation	Yes	No	Yes	3rd tertile	No treatment	No treatment	No treatment	No treatment	No treatment	No treatment	No treatment	No treatment	No treatment	No treatment	No treatment	No treatment	No treatment
P-0010133	Unknown	Female	Other	>63	Never smoker	39	NA	NA	NA	NA	NA	NA	NA	NA	NA	NA	NA	NA	NA	NA	NA	NA	NA	NA	NA	NA	NA	NA	NA	No	NA	NA	NA	NA	NA	NA	NA	NA	NA	NA	NA	NA	NA	NA
P-0004342	Treatment-naive	Female	Missing	>63	Never smoker	21	No	No	No	No treatment	No	No	No	No	No	No	No	No	No	No	No	No	No	No	No	NA	No radiation	No	No	Yes	No treatment	No treatment	No treatment	No treatment	No treatment	No treatment	No treatment	No treatment	No treatment	No treatment	No treatment	No treatment	No treatment	No treatment
P-0003670	Unknown	Female	White	>63	Never smoker	8134	Yes	Yes	Yes	1st tertile	NA	NA	NA	NA	NA	NA	Yes	Yes	NA	NA	NA	NA	Yes	NA	NA	3697	1st tertile	Yes	NA	No	2nd tertile	NA	NA	NA	NA	NA	1st tertile	3rd tertile	NA	NA	NA	1st tertile	NA	NA
P-0006912	Treatment-naive	Female	Asian	>63	Never smoker	31	No	No	No	No treatment	No	No	No	No	No	No	No	No	No	No	No	No	No	No	No	NA	No radiation	No	No	Yes	No treatment	No treatment	No treatment	No treatment	No treatment	No treatment	No treatment	No treatment	No treatment	No treatment	No treatment	No treatment	No treatment	No treatment
P-0005286	Treatment-naive	Female	Black	>63	Never smoker	26	No	No	No	No treatment	No	No	No	No	No	No	No	No	No	No	No	No	No	No	No	NA	No radiation	No	No	Yes	No treatment	No treatment	No treatment	No treatment	No treatment	No treatment	No treatment	No treatment	No treatment	No treatment	No treatment	No treatment	No treatment	No treatment
P-0003206	Treated	Female	White	>63	Never smoker	13	Yes	No	No	No treatment	No	No	No	No	No	No	No	No	No	No	No	No	No	No	No	NA	No radiation	Yes	No	Yes	1st tertile	No treatment	No treatment	No treatment	No treatment	No treatment	No treatment	No treatment	No treatment	No treatment	No treatment	No treatment	No treatment	No treatment
P-0011234	Treatment-naive	Female	Asian	>63	Never smoker	933	No	No	No	No treatment	No	No	No	No	No	No	No	No	No	No	No	No	No	No	No	NA	No radiation	No	No	Yes	No treatment	No treatment	No treatment	No treatment	No treatment	No treatment	No treatment	No treatment	No treatment	No treatment	No treatment	No treatment	No treatment	No treatment
P-0012404	Treatment-naive	Female	Black	>63	Never smoker	18	No	No	No	No treatment	No	No	No	No	No	No	No	No	No	No	No	No	No	No	No	NA	No radiation	No	No	Yes	No treatment	No treatment	No treatment	No treatment	No treatment	No treatment	No treatment	No treatment	No treatment	No treatment	No treatment	No treatment	No treatment	No treatment
P-0010793	Treated	Female	White	>63	Never smoker	629	Yes	No	No	No treatment	No	No	No	No	No	No	No	No	No	No	No	No	No	No	No	NA	No radiation	Yes	No	Yes	3rd tertile	No treatment	No treatment	No treatment	No treatment	No treatment	No treatment	No treatment	No treatment	No treatment	No treatment	No treatment	No treatment	No treatment
P-0004318	Treated	Female	White	>63	Never smoker	987	Yes	No	Yes	2nd tertile	No	No	Yes	No	No	Yes	Yes	No	No	No	No	No	Yes	No	No	903	No radiation	No	No	Yes	No treatment	No treatment	No treatment	3rd tertile	No treatment	No treatment	2nd tertile	No treatment	No treatment	No treatment	No treatment	2nd tertile	No treatment	No treatment
P-0010181	Treated	Female	White	>63	Never smoker	708	Yes	No	No	No treatment	No	No	No	No	No	No	No	No	No	No	No	No	No	No	No	NA	No radiation	Yes	No	Yes	2nd tertile	No treatment	No treatment	No treatment	No treatment	No treatment	No treatment	No treatment	No treatment	No treatment	No treatment	No treatment	No treatment	No treatment
P-0003297	Treated	Female	Asian	>63	Never smoker	30	Yes	No	No	No treatment	No	No	No	No	No	No	No	No	No	No	No	No	No	No	No	NA	No radiation	Yes	No	Yes	2nd tertile	No treatment	No treatment	No treatment	No treatment	No treatment	No treatment	No treatment	No treatment	No treatment	No treatment	No treatment	No treatment	No treatment
P-0006139	Unknown	Female	Asian	>63	Never smoker	13	NA	NA	NA	NA	NA	NA	NA	NA	NA	NA	NA	NA	NA	NA	NA	NA	NA	NA	NA	NA	NA	NA	NA	No	NA	NA	NA	NA	NA	NA	NA	NA	NA	NA	NA	NA	NA	NA
P-0004169	Treatment-naive	Female	White	>63	Never smoker	8	No	No	No	No treatment	No	No	No	No	No	No	No	No	No	No	No	No	No	No	No	NA	No radiation	No	No	Yes	No treatment	No treatment	No treatment	No treatment	No treatment	No treatment	No treatment	No treatment	No treatment	No treatment	No treatment	No treatment	No treatment	No treatment
P-0000260	Unknown	Female	White	>63	Never smoker	4144	Yes	Yes	Yes	2nd tertile	NA	NA	Yes	NA	NA	Yes	Yes	NA	NA	NA	NA	NA	Yes	NA	NA	623	2nd tertile	NA	NA	No	NA	NA	NA	3rd tertile	NA	NA	3rd tertile	NA	NA	NA	NA	3rd tertile	NA	NA
P-0006116	Treatment-naive	Female	Asian	>63	Never smoker	22	No	No	No	No treatment	No	No	No	No	No	No	No	No	No	No	No	No	No	No	No	NA	No radiation	No	No	Yes	No treatment	No treatment	No treatment	No treatment	No treatment	No treatment	No treatment	No treatment	No treatment	No treatment	No treatment	No treatment	No treatment	No treatment
P-0005580	Unknown	Female	White	>63	Never smoker	0	NA	NA	NA	NA	NA	NA	NA	NA	NA	NA	NA	NA	NA	NA	NA	NA	NA	NA	NA	NA	NA	NA	NA	No	NA	NA	NA	NA	NA	NA	NA	NA	NA	NA	NA	NA	NA	NA
P-0007861	Treated	Female	White	>63	Never smoker	1056	Yes	No	Yes	3rd tertile	No	No	Yes	No	Yes	Yes	No	No	No	No	No	Yes	No	No	No	980	No radiation	Yes	Yes	Yes	2nd tertile	No treatment	No treatment	3rd tertile	No treatment	3rd tertile	No treatment	No treatment	No treatment	No treatment	No treatment	No treatment	No treatment	No treatment
P-0006002	Unknown	Female	White	>63	Never smoker	20	NA	NA	NA	NA	NA	NA	NA	NA	NA	NA	NA	NA	NA	NA	NA	NA	NA	NA	NA	NA	NA	NA	NA	No	NA	NA	NA	NA	NA	NA	NA	NA	NA	NA	NA	NA	NA	NA
P-0002295	Treated	Female	White	>63	Never smoker	2932	Yes	No	Yes	3rd tertile	No	No	Yes	No	Yes	Yes	Yes	Yes	No	No	No	Yes	Yes	No	No	2675	No radiation	Yes	Yes	Yes	2nd tertile	3rd tertile	No treatment	3rd tertile	No treatment	3rd tertile	3rd tertile	3rd tertile	No treatment	No treatment	No treatment	3rd tertile	No treatment	No treatment
P-0008324	Unknown	Female	White	>63	Never smoker	963	NA	NA	NA	NA	NA	NA	NA	NA	NA	NA	NA	NA	NA	NA	NA	NA	NA	NA	NA	NA	NA	NA	NA	No	NA	NA	NA	NA	NA	NA	NA	NA	NA	NA	NA	NA	NA	NA
P-0004927	Unknown	Female	Asian	>63	Never smoker	5692	Yes	Yes	Yes	2nd tertile	NA	NA	Yes	NA	NA	Yes	Yes	NA	NA	NA	NA	NA	Yes	NA	NA	481	2nd tertile	Yes	Yes	No	3rd tertile	No treatment	NA	3rd tertile	NA	NA	2nd tertile	NA	NA	NA	NA	2nd tertile	NA	NA
P-0003465	Treated	Female	White	>63	Never smoker	538	Yes	No	Yes	2nd tertile	No	No	Yes	No	No	Yes	Yes	Yes	No	No	No	No	Yes	No	No	497	No radiation	No	No	Yes	No treatment	No treatment	No treatment	3rd tertile	No treatment	No treatment	2nd tertile	1st tertile	No treatment	No treatment	No treatment	2nd tertile	No treatment	No treatment
P-0003531	Unknown	Female	White	>63	Never smoker	2982	NA	No	NA	NA	NA	NA	NA	NA	NA	NA	NA	NA	NA	NA	NA	NA	NA	NA	NA	NA	No radiation	NA	NA	No	NA	NA	NA	NA	NA	NA	NA	NA	NA	NA	NA	NA	NA	NA
P-0009198	Treatment-naive	Female	Asian	>63	Never smoker	52	No	No	No	No treatment	No	No	No	No	No	No	No	No	No	No	No	No	No	No	No	NA	No radiation	No	No	Yes	No treatment	No treatment	No treatment	No treatment	No treatment	No treatment	No treatment	No treatment	No treatment	No treatment	No treatment	No treatment	No treatment	No treatment
P-0003017	Treated	Female	White	>63	Never smoker	580	Yes	Yes	Yes	1st tertile	No	No	Yes	No	No	Yes	Yes	No	No	No	No	No	Yes	No	No	546	3rd tertile	Yes	Yes	Yes	1st tertile	3rd tertile	No treatment	1st tertile	No treatment	No treatment	1st tertile	No treatment	No treatment	No treatment	No treatment	1st tertile	No treatment	No treatment
P-0001037	Unknown	Female	White	>63	Never smoker	7770	NA	Yes	NA	NA	NA	NA	NA	NA	NA	NA	NA	NA	NA	NA	NA	NA	NA	NA	NA	NA	2nd tertile	NA	NA	No	NA	NA	NA	NA	NA	NA	NA	NA	NA	NA	NA	NA	NA	NA
P-0000133	Treated	Female	White	>63	Never smoker	869	No	Yes	No	No treatment	No	No	No	No	No	No	No	No	No	No	No	No	No	No	No	NA	3rd tertile	No	No	Yes	No treatment	No treatment	No treatment	No treatment	No treatment	No treatment	No treatment	No treatment	No treatment	No treatment	No treatment	No treatment	No treatment	No treatment
P-0012043	Unknown	Female	White	>63	Never smoker	21	NA	No	NA	NA	NA	NA	NA	NA	NA	NA	NA	NA	NA	NA	NA	NA	NA	NA	NA	NA	No radiation	NA	NA	No	NA	NA	NA	NA	NA	NA	NA	NA	NA	NA	NA	NA	NA	NA
P-0009528	Treated	Female	White	>63	Never smoker	439	No	Yes	No	No treatment	No	No	No	No	No	No	No	No	No	No	No	No	No	No	No	NA	3rd tertile	No	No	Yes	No treatment	No treatment	No treatment	No treatment	No treatment	No treatment	No treatment	No treatment	No treatment	No treatment	No treatment	No treatment	No treatment	No treatment
P-0006606	Treated	Female	White	>63	Never smoker	2081	Yes	Yes	Yes	1st tertile	No	No	Yes	No	No	Yes	Yes	No	No	No	No	No	Yes	No	No	2065	3rd tertile	Yes	No	Yes	2nd tertile	No treatment	No treatment	2nd tertile	No treatment	No treatment	2nd tertile	No treatment	No treatment	No treatment	No treatment	2nd tertile	No treatment	No treatment
P-0007896	Unknown	Female	White	>63	Never smoker	21	NA	NA	NA	NA	NA	NA	NA	NA	NA	NA	NA	NA	NA	NA	NA	NA	NA	NA	NA	NA	NA	NA	NA	No	NA	NA	NA	NA	NA	NA	NA	NA	NA	NA	NA	NA	NA	NA
P-0002275	Treated	Female	White	>63	Never smoker	334	Yes	No	Yes	2nd tertile	No	No	Yes	No	No	Yes	Yes	No	No	No	No	No	Yes	No	No	277	No radiation	Yes	No	Yes	1st tertile	No treatment	No treatment	3rd tertile	No treatment	No treatment	2nd tertile	No treatment	No treatment	No treatment	No treatment	2nd tertile	No treatment	No treatment
P-0006028	Unknown	Female	White	>63	Never smoker	0	NA	NA	NA	NA	NA	NA	NA	NA	NA	NA	NA	NA	NA	NA	NA	NA	NA	NA	NA	NA	NA	NA	NA	No	NA	NA	NA	NA	NA	NA	NA	NA	NA	NA	NA	NA	NA	NA
P-0006198	Treated	Female	White	>63	Never smoker	1460	Yes	Yes	Yes	1st tertile	Yes	No	Yes	No	No	Yes	Yes	No	No	No	No	No	Yes	No	No	1359	2nd tertile	Yes	No	Yes	2nd tertile	No treatment	No treatment	1st tertile	No treatment	No treatment	1st tertile	No treatment	No treatment	No treatment	No treatment	1st tertile	No treatment	No treatment
P-0002735	Treatment-naive	Female	White	>63	Never smoker	77	No	No	No	No treatment	No	No	No	No	No	No	No	No	No	No	No	No	No	No	No	NA	No radiation	No	No	Yes	No treatment	No treatment	No treatment	No treatment	No treatment	No treatment	No treatment	No treatment	No treatment	No treatment	No treatment	No treatment	No treatment	No treatment
P-0009861	Treatment-naive	Female	Asian	>63	Never smoker	0	No	No	No	No treatment	No	No	No	No	No	No	No	No	No	No	No	No	No	No	No	NA	No radiation	No	No	Yes	No treatment	No treatment	No treatment	No treatment	No treatment	No treatment	No treatment	No treatment	No treatment	No treatment	No treatment	No treatment	No treatment	No treatment
P-0003714	Unknown	Female	White	>63	Never smoker	79	Yes	NA	NA	NA	NA	NA	NA	NA	NA	NA	NA	NA	NA	NA	NA	NA	NA	NA	NA	NA	NA	Yes	NA	No	1st tertile	NA	NA	NA	NA	NA	NA	NA	NA	NA	NA	NA	NA	NA
P-0001241	Unknown	Female	White	>63	Never smoker	2350	Yes	NA	Yes	2nd tertile	NA	NA	Yes	NA	NA	Yes	NA	NA	NA	NA	NA	Yes	NA	NA	NA	1904	NA	NA	NA	No	NA	NA	NA	3rd tertile	NA	NA	NA	NA	NA	NA	NA	NA	NA	NA
P-0003495	Unknown	Female	White	>63	Never smoker	1373	Yes	NA	Yes	3rd tertile	NA	NA	Yes	NA	NA	Yes	Yes	NA	NA	NA	NA	Yes	Yes	NA	NA	329	NA	Yes	NA	No	NA	NA	NA	3rd tertile	NA	NA	3rd tertile	NA	NA	NA	NA	3rd tertile	NA	NA

## Sheet: PTC_CN
Patient ID	Treatment-naïve 94.4% (67/71)	Sex	Diagnosis Age	Cancer Type	Cancer Type Detailed	Sample ID	Tumor Stage	Sample Type	Specimen Preservation Type
DO229221	Treatment-naive	Female	≤40	Thyroid Carcinoma	Papillary Throid Carcinoma	SP195067	I	Primary	Frozen
DO229085	Treatment-naive	Female	≤40	Thyroid Carcinoma	Papillary Throid Carcinoma	SP194852	I	Primary	Frozen
DO229224	Treatment-naive	Female	≤40	Thyroid Carcinoma	Papillary Throid Carcinoma	SP195068	I	Primary	Frozen
DO229084	Treatment-naive	Male	≤40	Thyroid Carcinoma	Papillary Throid Carcinoma	SP194851	I	Primary	Frozen
DO229087	Treatment-naive	Male	≤40	Thyroid Carcinoma	Papillary Throid Carcinoma	SP194867	I	Primary	Frozen
DO229133	Treatment-naive	Male	≤40	Thyroid Carcinoma	Papillary Throid Carcinoma	SP194926	I	Primary	Frozen
DO229140	Treatment-naive	Female	≤40	Thyroid Carcinoma	Papillary Throid Carcinoma	SP194930	I	Primary	Frozen
DO229201	Treatment-naive	Female	≤40	Thyroid Carcinoma	Papillary Throid Carcinoma	SP195040	I	Primary	Frozen
DO229184	Treatment-naive	Female	≤40	Thyroid Carcinoma	Papillary Throid Carcinoma	SP195015	I	Primary	Frozen
DO229253	Treatment-naive	Male	≤40	Thyroid Carcinoma	Papillary Throid Carcinoma	SP195093	I	Primary	Frozen
DO229103	Treatment-naive	Female	≤40	Thyroid Carcinoma	Papillary Throid Carcinoma	SP194910	I	Primary	Frozen
DO229199	Treatment-naive	Female	≤40	Thyroid Carcinoma	Papillary Throid Carcinoma	SP195035	I	Primary	Frozen
DO229242	Treatment-naive	Female	≤40	Thyroid Carcinoma	Papillary Throid Carcinoma	SP195081	I	Primary	Frozen
DO229195	Treatment-naive	Female	≤40	Thyroid Carcinoma	Papillary Throid Carcinoma	SP195032	I	Primary	Frozen
DO229227	Treatment-naive	Female	≤40	Thyroid Carcinoma	Papillary Throid Carcinoma	SP195072	I	Primary	Frozen
Patient5281	Endocrinotherapy	Female	≤40	Thyroid Carcinoma	Papillary Throid Carcinoma	P-5281	IV	Metastasis	FFPE
DO229181	Treatment-naive	Male	≤40	Thyroid Carcinoma	Papillary Throid Carcinoma	SP194997	I	Primary	Frozen
DO229248	Treatment-naive	Female	≤40	Thyroid Carcinoma	Papillary Throid Carcinoma	SP195086	I	Primary	Frozen
Patient7149	Treatment-naive	Male	≤40	Thyroid Carcinoma	Papillary Throid Carcinoma	P-7149	II	Primary	FFPE
Patient7182	Treatment-naive	Male	≤40	Thyroid Carcinoma	Papillary Throid Carcinoma	P-7182	II	Primary	FFPE
DO229088	Treatment-naive	Female	≤40	Thyroid Carcinoma	Papillary Throid Carcinoma	SP194874	I	Primary	Frozen
DO229151	Treatment-naive	Female	≤40	Thyroid Carcinoma	Papillary Throid Carcinoma	SP194950	I	Primary	Frozen
DO229180	Treatment-naive	Male	≤40	Thyroid Carcinoma	Papillary Throid Carcinoma	SP194987	I	Primary	Frozen
DO229148	Treatment-naive	Male	≤40	Thyroid Carcinoma	Papillary Throid Carcinoma	SP194945	I	Primary	Frozen
Patient8252	Treatment-naive	Male	≤40	Thyroid Carcinoma	Papillary Throid Carcinoma	P-8252	I	Primary	FFPE
DO229095	Treatment-naive	Female	≤40	Thyroid Carcinoma	Papillary Throid Carcinoma	SP194907	I	Primary	Frozen
DO229268	Treatment-naive	Female	≤40	Thyroid Carcinoma	Papillary Throid Carcinoma	SP195103	I	Primary	Frozen
DO229272	Treatment-naive	Female	≤40	Thyroid Carcinoma	Papillary Throid Carcinoma	SP195106	I	Primary	Frozen
DO229121	Treatment-naive	Male	≤40	Thyroid Carcinoma	Papillary Throid Carcinoma	SP194917	I	Primary	Frozen
DO229163	Treatment-naive	Male	≤40	Thyroid Carcinoma	Papillary Throid Carcinoma	SP194952	I	Primary	Frozen
DO229188	Treatment-naive	Male	≤40	Thyroid Carcinoma	Papillary Throid Carcinoma	SP195020	I	Primary	Frozen
DO229092	Treatment-naive	Female	≤40	Thyroid Carcinoma	Papillary Throid Carcinoma	SP194901	I	Primary	Frozen
Patient5764	Treatment-naive	Female	≤40	Thyroid Carcinoma	Papillary Throid Carcinoma	P-5764	I	Primary	FFPE
DO229192	Treatment-naive	Female	≤40	Thyroid Carcinoma	Papillary Throid Carcinoma	SP195028	I	Primary	Frozen
Patient6248	Treatment-naive	Male	≤40	Thyroid Carcinoma	Papillary Throid Carcinoma	P-6248	I	Primary	FFPE
DO229218	Treatment-naive	Female	≤40	Thyroid Carcinoma	Papillary Throid Carcinoma	SP195063	I	Primary	Frozen
DO229232	Treatment-naive	Female	≤40	Thyroid Carcinoma	Papillary Throid Carcinoma	SP195075	I	Primary	Frozen
Patient4455	Treatment-naive	Female	≤40	Thyroid Carcinoma	Papillary Throid Carcinoma	P-4455	I	Primary	FFPE
DO229144	Treatment-naive	Female	>40	Thyroid Carcinoma	Papillary Throid Carcinoma	SP194938	I	Primary	Frozen
DO229204	Treatment-naive	Female	>40	Thyroid Carcinoma	Papillary Throid Carcinoma	SP195042	I	Primary	Frozen
Patient4470	Chemotherapy	Male	>40	Thyroid Carcinoma	Papillary Throid Carcinoma	P-4470	I	Primary	FFPE
DO229211	Treatment-naive	Male	>40	Thyroid Carcinoma	Papillary Throid Carcinoma	SP195052	I	Primary	Frozen
Patient1201	Treatment-naive	Female	>40	Thyroid Carcinoma	Papillary Throid Carcinoma	P-1201	I	Primary	FFPE
Patient5637	Treatment-naive	Male	>40	Thyroid Carcinoma	Papillary Throid Carcinoma	P-5637	I	Primary	FFPE
Patient4456	Treatment-naive	Male	>40	Thyroid Carcinoma	Papillary Throid Carcinoma	P-4456	I	Primary	FFPE
DO229213	Treatment-naive	Male	>40	Thyroid Carcinoma	Papillary Throid Carcinoma	SP195057	I	Primary	Frozen
Patient5198	Treatment-naive	Female	>40	Thyroid Carcinoma	Papillary Throid Carcinoma	P-5198	I	Primary	FFPE
Patient1096	Treatment-naive	Female	>40	Thyroid Carcinoma	Papillary Throid Carcinoma	P-1096	IV	Metastasis	FFPE
Patient4386	Treatment-naive	Female	>40	Thyroid Carcinoma	Papillary Throid Carcinoma	P-4386	I	Primary	FFPE
Patient7233	Radiation_Therapy	Female	>40	Thyroid Carcinoma	Papillary Throid Carcinoma	P-7233	IV	Metastasis	FFPE
DO229191	Treatment-naive	Female	>40	Thyroid Carcinoma	Papillary Throid Carcinoma	SP195024	III	Primary	Frozen
DO229275	Treatment-naive	Female	>40	Thyroid Carcinoma	Papillary Throid Carcinoma	SP195113	I	Primary	Frozen
Patient2084	Treatment-naive	Female	>40	Thyroid Carcinoma	Papillary Throid Carcinoma	P-2084	IV	Recurrent	FFPE
Patient7797	Treatment-naive	Male	>40	Thyroid Carcinoma	Papillary Throid Carcinoma	P-7797	I	Primary	FFPE
DO229250	Treatment-naive	Female	>40	Thyroid Carcinoma	Papillary Throid Carcinoma	SP195090	IVa	Primary	Frozen
Patient4385	Treatment-naive	Female	>40	Thyroid Carcinoma	Papillary Throid Carcinoma	P-4385	I	Primary	FFPE
DO229259	Treatment-naive	Female	>40	Thyroid Carcinoma	Papillary Throid Carcinoma	SP195097	I	Primary	Frozen
DO229264	Treatment-naive	Female	>40	Thyroid Carcinoma	Papillary Throid Carcinoma	SP195099	I	Primary	Frozen
DO229173	Treatment-naive	Female	>40	Thyroid Carcinoma	Papillary Throid Carcinoma	SP194982	III	Primary	Frozen
DO229234	Treatment-naive	Male	>40	Thyroid Carcinoma	Papillary Throid Carcinoma	SP195077	IVa	Primary	Frozen
DO229240	Treatment-naive	Female	>40	Thyroid Carcinoma	Papillary Throid Carcinoma	SP195079	IVa	Primary	Frozen
DO229245	Treatment-naive	Male	>40	Thyroid Carcinoma	Papillary Throid Carcinoma	SP195083	IVa	Primary	Frozen
Patient2770	Chemotherapy	Male	>40	Thyroid Carcinoma	Papillary Throid Carcinoma	P-2770	IV	Metastasis	FFPE
DO229229	Treatment-naive	Female	>40	Thyroid Carcinoma	Papillary Throid Carcinoma	SP195073	IVa	Primary	Frozen
Patient1531	Treatment-naive	Female	>40	Thyroid Carcinoma	Papillary Throid Carcinoma	P-1531	II	Primary	FFPE
DO229257	Treatment-naive	Male	>40	Thyroid Carcinoma	Papillary Throid Carcinoma	SP195095	IVa	Primary	Frozen
DO229089	Treatment-naive	Female	>40	Thyroid Carcinoma	Papillary Throid Carcinoma	SP194877	IVa	Primary	Frozen
DO229208	Treatment-naive	Male	>40	Thyroid Carcinoma	Papillary Throid Carcinoma	SP195049	IVa	Primary	Frozen
DO229216	Treatment-naive	Female	>40	Thyroid Carcinoma	Papillary Throid Carcinoma	SP195060	III	Primary	Frozen
DO229167	Treatment-naive	Male	>40	Thyroid Carcinoma	Papillary Throid Carcinoma	SP194963	I	Primary	Frozen
Patient6217	Treatment-naive	Female	>40	Thyroid Carcinoma	Papillary Throid Carcinoma	P-6217	II	Primary	FFPE

## Sheet: PTC_US
Case_Submitter_ID	Treatment-naïve 30.1% (104/346)	Gender	Age at Diagnosis	Cancer Type	Cancer Type Detailed	Case_ID	Tumor Stage	Site_Resection or Biopsy
TCGA-EL-A3ZG	Radiation Therapy, NOS	Male	≤46	Thyroid carcinoma	Papillary adenocarcinoma, NOS	286c69b0-75ba-48d6-a26b-26077f101bbb	Stage I	Thyroid gland
TCGA-DJ-A4UP	Radiation Therapy, NOS	Female	≤46	Thyroid carcinoma	Papillary adenocarcinoma, NOS	256976a4-41ab-445e-ae26-c594ba1fa324	Stage I	Thyroid gland
TCGA-E8-A2JQ	Radiation/Pharmaceutical Therapy, NOS	Female	≤46	Thyroid carcinoma	Papillary adenocarcinoma, NOS	f69ff5fb-7e0b-4b16-9fc9-498379b11562	Stage I	Thyroid gland
TCGA-FE-A233	Radiation Therapy, NOS	Female	≤46	Thyroid carcinoma	Papillary adenocarcinoma, NOS	e70feafd-1390-4f4c-a635-da65c1a7daeb	Stage I	Thyroid gland
TCGA-DJ-A3UV	Treatment-naïve	Female	≤46	Thyroid carcinoma	Papillary adenocarcinoma, NOS	f2bbb5fa-9997-45de-88d4-8f1e94c18f0d	Stage I	Thyroid gland
TCGA-EL-A3H3	Radiation Therapy, NOS	Female	≤46	Thyroid carcinoma	Papillary adenocarcinoma, NOS	39d45532-d2f4-49f1-b1c6-880ff0ebe0ed	Stage I	Thyroid gland
TCGA-EL-A3ZP	Radiation Therapy, NOS	Male	≤46	Thyroid carcinoma	Papillary adenocarcinoma, NOS	ea859a83-00c3-40b2-97c1-fb24ad027ea6	Stage I	Thyroid gland
TCGA-EM-A3FQ	Radiation/Pharmaceutical Therapy, NOS	Female	≤46	Thyroid carcinoma	Papillary adenocarcinoma, NOS	fef9c64f-5959-4da0-aaa2-66b56fc7b4c3	Stage I	Thyroid gland
TCGA-FE-A237	Radiation Therapy, NOS	Female	≤46	Thyroid carcinoma	Papillary adenocarcinoma, NOS	7d11b016-c564-4fb5-9b85-1b1a0188006f	Stage I	Thyroid gland
TCGA-FY-A3ON	Radiation/Pharmaceutical Therapy, NOS	Male	≤46	Thyroid carcinoma	Papillary adenocarcinoma, NOS	4d1aec67-c345-4721-8ee8-356b0dff009b	Stage I	Thyroid gland
TCGA-DJ-A1QD	Treatment-naïve	Female	≤46	Thyroid carcinoma	Papillary adenocarcinoma, NOS	da201150-748e-4b74-bb35-10c995e26079	Stage I	Thyroid gland
TCGA-MK-A4N7	Radiation/Pharmaceutical Therapy, NOS	Female	≤46	Thyroid carcinoma	Papillary adenocarcinoma, NOS	f0bc4f65-211b-4ae1-8e68-aaef3f3c6db8	Stage I	Thyroid gland
TCGA-ET-A39L	Radiation Therapy, NOS	Female	≤46	Thyroid carcinoma	Papillary adenocarcinoma, NOS	cd73c807-a74e-46a8-9855-92de33da9b0d	Stage I	Thyroid gland
TCGA-FK-A3SG	not reported	Female	≤46	Thyroid carcinoma	Papillary adenocarcinoma, NOS	8446bcba-0dcd-42eb-96a1-00f5470c9f65	Stage I	Thyroid gland
TCGA-ET-A3DU	Radiation Therapy, NOS	Female	≤46	Thyroid carcinoma	Papillary adenocarcinoma, NOS	c047e741-2b29-45df-a577-351bddc50eb8	Stage I	Thyroid gland
TCGA-FY-A3RA	Radiation Therapy, NOS	Female	≤46	Thyroid carcinoma	Papillary adenocarcinoma, NOS	58ff4366-20a3-40a2-a87a-551e17cdb5d3	Stage I	Thyroid gland
TCGA-DJ-A13V	Radiation Therapy, NOS	Female	≤46	Thyroid carcinoma	Papillary adenocarcinoma, NOS	99ac4f2e-2e63-4f1e-af0f-8f23a2caf999	Stage I	Thyroid gland
TCGA-EL-A3ZS	Radiation Therapy, NOS	Female	≤46	Thyroid carcinoma	Papillary adenocarcinoma, NOS	a253b21e-ba9b-4928-95d1-89b59c868794	Stage I	Thyroid gland
TCGA-EL-A3CX	Treatment-naïve	Female	≤46	Thyroid carcinoma	Papillary adenocarcinoma, NOS	934a58af-0ffc-487e-9e95-fa7643b7d5cb	Stage I	Thyroid gland
TCGA-ET-A39J	Radiation Therapy, NOS	Female	≤46	Thyroid carcinoma	Papillary adenocarcinoma, NOS	1757c89f-8795-4c3b-bbad-1e6f617f2472	Stage I	Thyroid gland
TCGA-E8-A44M	Radiation Therapy, NOS	Female	≤46	Thyroid carcinoma	Papillary adenocarcinoma, NOS	2d633ced-ae85-462c-90e7-c1b109e084cf	Stage I	Thyroid gland
TCGA-E8-A438	Treatment-naïve	Female	≤46	Thyroid carcinoma	Papillary adenocarcinoma, NOS	f12fa57b-3427-45fe-994b-602f498b68da	Stage I	Thyroid gland
TCGA-ET-A3DT	Treatment-naïve	Female	≤46	Thyroid carcinoma	Papillary adenocarcinoma, NOS	9ff3f335-69d1-4caa-a5c5-ee66f4f92d17	Stage I	Thyroid gland
TCGA-ET-A3BX	Radiation Therapy, NOS	Male	≤46	Thyroid carcinoma	Papillary adenocarcinoma, NOS	8a02f305-6fd8-4908-bc19-06babf028b5b	Stage I	Thyroid gland
TCGA-ET-A39R	Treatment-naïve	Female	≤46	Thyroid carcinoma	Papillary adenocarcinoma, NOS	9a19f08b-386a-40b1-b694-78e8556a6caa	Stage I	Thyroid gland
TCGA-EL-A3N2	Radiation Therapy, NOS	Female	≤46	Thyroid carcinoma	Papillary adenocarcinoma, NOS	34d4cc10-b868-4e85-96a5-8680fc729e34	Stage I	Thyroid gland
TCGA-EM-A3FJ	Radiation Therapy, NOS	Female	≤46	Thyroid carcinoma	Papillary adenocarcinoma, NOS	c9c00e4f-4092-400e-aebb-3d9961be0f0e	Stage I	Thyroid gland
TCGA-E8-A433	Radiation Therapy, NOS	Female	≤46	Thyroid carcinoma	Papillary adenocarcinoma, NOS	4be84ffe-4b12-4b71-90bb-9ea0ca6947f8	Stage I	Thyroid gland
TCGA-H2-A2K9	Radiation Therapy, NOS	Male	≤46	Thyroid carcinoma	Papillary adenocarcinoma, NOS	25d8a79e-15fd-4c8a-a7f6-05d78973b757	Stage I	Thyroid gland
TCGA-ET-A40T	Radiation Therapy, NOS	Female	≤46	Thyroid carcinoma	Papillary adenocarcinoma, NOS	2cae34a6-73a0-4a67-8dcc-051468c41389	Stage I	Thyroid gland
TCGA-DJ-A2PQ	Radiation Therapy, NOS	Male	≤46	Thyroid carcinoma	Papillary adenocarcinoma, NOS	edb90376-0ef9-47dd-be6f-a6e8a0380a9c	Stage I	Thyroid gland
TCGA-FE-A234	Radiation Therapy, NOS	Female	≤46	Thyroid carcinoma	Papillary adenocarcinoma, NOS	e4c85bdd-7b7c-414f-9503-647d9b825915	Stage I	Thyroid gland
TCGA-FE-A235	Radiation Therapy, NOS	Female	≤46	Thyroid carcinoma	Papillary adenocarcinoma, NOS	c781b49e-d08f-49e6-b774-7cfe4100e92d	Stage I	Thyroid gland
TCGA-DJ-A2PR	Treatment-naïve	Male	≤46	Thyroid carcinoma	Papillary adenocarcinoma, NOS	2ce580e9-4d75-464c-b403-c9f4626d7aa4	Stage I	Thyroid gland
TCGA-ET-A39S	not reported	Female	≤46	Thyroid carcinoma	Papillary adenocarcinoma, NOS	dfe086e6-71a5-4131-9602-f20977bf7454	Stage I	Thyroid gland
TCGA-ET-A3BQ	Radiation Therapy, NOS	Female	≤46	Thyroid carcinoma	Papillary adenocarcinoma, NOS	5a6b9340-acde-4d97-8836-20ae29732851	Stage I	Thyroid gland
TCGA-ET-A2MX	Radiation Therapy, NOS	Male	≤46	Thyroid carcinoma	Papillary adenocarcinoma, NOS	59681e8f-cf57-47b4-82e1-6be8ead9583e	Stage I	Thyroid gland
TCGA-FE-A23A	Radiation Therapy, NOS	Female	≤46	Thyroid carcinoma	Papillary adenocarcinoma, NOS	fd8c4ff3-e759-495f-96e7-1f406bb70190	Stage I	Thyroid gland
TCGA-CE-A482	Pharmaceutical Therapy, NOS	Female	≤46	Thyroid carcinoma	Papillary adenocarcinoma, NOS	a5406575-c840-475a-ab1b-e1a159413fbd	Stage I	Thyroid gland
TCGA-EL-A3ZN	Treatment-naïve	Female	≤46	Thyroid carcinoma	Papillary adenocarcinoma, NOS	1f3915cb-718c-42ae-ab0a-ce62b8664995	Stage I	Thyroid gland
TCGA-FK-A3SB	Radiation Therapy, NOS	Female	≤46	Thyroid carcinoma	Papillary adenocarcinoma, NOS	8950691c-600f-4a90-adf6-42a8f129aa3e	Stage I	Thyroid gland
TCGA-EM-A4FR	Radiation Therapy, NOS	Male	≤46	Thyroid carcinoma	Papillary adenocarcinoma, NOS	8dd09d74-0be8-4c58-bf44-de4a2466d044	Stage I	Thyroid gland
TCGA-DE-A4M9	Radiation Therapy, NOS	Male	≤46	Thyroid carcinoma	Papillary adenocarcinoma, NOS	86657a3c-10cf-48b7-9fda-f2df5e2afad5	Stage I	Thyroid gland
TCGA-KS-A41J	Radiation/Pharmaceutical Therapy, NOS	Female	≤46	Thyroid carcinoma	Papillary adenocarcinoma, NOS	23ad7900-4e99-4abf-82ff-71edeaa8a51c	Stage I	Thyroid gland
TCGA-EL-A3CY	Treatment-naïve	Male	≤46	Thyroid carcinoma	Papillary adenocarcinoma, NOS	ab17d69e-0078-4206-939e-e4784fdc9a96	Stage I	Thyroid gland
TCGA-EM-A3SX	Radiation Therapy, NOS	Female	≤46	Thyroid carcinoma	Papillary adenocarcinoma, NOS	14591ce2-ed02-440d-8004-7ca0ad94d0a7	Stage I	Thyroid gland
TCGA-ET-A3BU	Radiation Therapy, NOS	Male	≤46	Thyroid carcinoma	Papillary adenocarcinoma, NOS	46239f1e-bd85-4d7a-a313-762666599a6d	Stage I	Thyroid gland
TCGA-CE-A27D	Treatment-naïve	Female	≤46	Thyroid carcinoma	Papillary adenocarcinoma, NOS	75a93f0e-cd41-43c6-a303-ff37e31395e9	Stage I	Thyroid gland
TCGA-BJ-A2P4	Radiation Therapy, NOS	Female	≤46	Thyroid carcinoma	Papillary adenocarcinoma, NOS	e8d74dbb-410c-4f8f-8e1f-2b2dd7634160	Stage I	Thyroid gland
TCGA-FY-A3BL	Treatment-naïve	Male	≤46	Thyroid carcinoma	Papillary adenocarcinoma, NOS	c6f08366-f30d-45bd-b949-b59d2493995d	Stage I	Thyroid gland
TCGA-BJ-A18Y	Radiation Therapy, NOS	Male	≤46	Thyroid carcinoma	Papillary adenocarcinoma, NOS	acb3b9db-16e9-40f5-87a9-9df9d4ceee54	Stage I	Thyroid gland
TCGA-H2-A3RI	Radiation Therapy, NOS	Female	≤46	Thyroid carcinoma	Papillary adenocarcinoma, NOS	bf193c4f-fbac-41bc-b1af-19b6ce856f0f	Stage I	Thyroid gland
TCGA-EM-A3FK	Radiation/Pharmaceutical Therapy, NOS	Female	≤46	Thyroid carcinoma	Papillary adenocarcinoma, NOS	0f9b78c8-ee9d-4e60-939c-bdbe040c212d	Stage I	Thyroid gland
TCGA-FE-A230	Radiation Therapy, NOS	Female	≤46	Thyroid carcinoma	Papillary adenocarcinoma, NOS	b1d71782-2443-43f3-bd0e-8b7220515cb6	Stage I	Thyroid gland
TCGA-BJ-A2N8	Treatment-naïve	Female	≤46	Thyroid carcinoma	Papillary adenocarcinoma, NOS	729fc937-192a-4eb7-b357-b8f0d2da1f08	Stage I	Thyroid gland
TCGA-ET-A3BW	Radiation Therapy, NOS	Female	≤46	Thyroid carcinoma	Papillary adenocarcinoma, NOS	2cb43652-109b-4b59-9fcd-512903591f45	Stage I	Thyroid gland
TCGA-CE-A13K	Treatment-naïve	Female	≤46	Thyroid carcinoma	Papillary adenocarcinoma, NOS	a1227ffa-2733-4a43-ba82-834755453870	Stage I	Thyroid gland
TCGA-BJ-A2N7	Radiation/Pharmaceutical Therapy, NOS	Female	≤46	Thyroid carcinoma	Papillary adenocarcinoma, NOS	cbab7a72-11f7-4dfe-80f8-1b1ef1cf0055	Stage I	Thyroid gland
TCGA-DO-A1K0	Radiation/Pharmaceutical Therapy, NOS	Female	≤46	Thyroid carcinoma	Papillary adenocarcinoma, NOS	b7a01148-5bab-4268-986a-a9cf7bca967f	Stage I	Thyroid gland
TCGA-DE-A0Y2	Radiation/Pharmaceutical Therapy, NOS	Female	≤46	Thyroid carcinoma	Papillary adenocarcinoma, NOS	6ad260ad-769a-4f3c-bd07-927adf6b2338	Stage I	Thyroid gland
TCGA-E8-A419	Radiation Therapy, NOS	Female	≤46	Thyroid carcinoma	Papillary adenocarcinoma, NOS	a2e2fac3-cca5-4e33-aa6c-1d9d3ac3aeec	Stage I	Thyroid gland
TCGA-CE-A3MD	Treatment-naïve	Male	≤46	Thyroid carcinoma	Papillary adenocarcinoma, NOS	16505d78-90d9-47d0-9b86-c6ef91d23aac	Stage I	Thyroid gland
TCGA-J8-A3YE	Radiation Therapy, NOS	Female	≤46	Thyroid carcinoma	Papillary adenocarcinoma, NOS	c93c47f4-88f3-405a-85f4-ba9450b74522	Stage I	Thyroid gland
TCGA-EL-A4JX	Treatment-naïve	Female	≤46	Thyroid carcinoma	Papillary adenocarcinoma, NOS	6a63961e-6ca4-45fa-93ee-65f7c392fcf0	Stage I	Thyroid gland
TCGA-EM-A1CU	Radiation Therapy, NOS	Male	≤46	Thyroid carcinoma	Papillary adenocarcinoma, NOS	4e80f403-0e10-4725-854d-f023c12ee1e2	Stage I	Thyroid gland
TCGA-FK-A3SE	Radiation Therapy, NOS	Female	≤46	Thyroid carcinoma	Papillary adenocarcinoma, NOS	afb00cd4-e5da-4251-86fb-532c3f65324c	Stage I	Thyroid gland
TCGA-EL-A3GR	Radiation Therapy, NOS	Female	≤46	Thyroid carcinoma	Papillary adenocarcinoma, NOS	b107b012-335a-4282-a7aa-273b740831f1	Stage I	Thyroid gland
TCGA-EL-A3GO	Treatment-naïve	Female	≤46	Thyroid carcinoma	Papillary adenocarcinoma, NOS	aa528913-cbbc-4e1d-b6d0-87f6a46bcbc9	Stage I	Thyroid gland
TCGA-DJ-A4UT	Treatment-naïve	Female	≤46	Thyroid carcinoma	Papillary adenocarcinoma, NOS	acb80b76-2394-4250-8687-60e40e16e83b	Stage I	Thyroid gland
TCGA-IM-A3EB	Radiation Therapy, NOS	Female	≤46	Thyroid carcinoma	Papillary adenocarcinoma, NOS	3a7c35e0-9ed1-4098-8585-52f5991b2534	Stage I	Thyroid gland
TCGA-EM-A1CV	Treatment-naïve	Female	≤46	Thyroid carcinoma	Papillary adenocarcinoma, NOS	762eddb5-1b47-4b79-b20a-1edfb07c0705	Stage I	Thyroid gland
TCGA-CE-A485	Treatment-naïve	Male	≤46	Thyroid carcinoma	Papillary adenocarcinoma, NOS	9b1dbd0d-be6d-4a88-881a-faf57ceba81c	Stage I	Thyroid gland
TCGA-DJ-A3UY	Treatment-naïve	Female	≤46	Thyroid carcinoma	Papillary adenocarcinoma, NOS	02a8e937-c747-4ba1-911c-0860e62b8f83	Stage I	Thyroid gland
TCGA-DJ-A3VD	Radiation Therapy, NOS	Female	≤46	Thyroid carcinoma	Papillary adenocarcinoma, NOS	dc659941-8d12-4095-8d8a-1769878c363c	Stage I	Thyroid gland
TCGA-GE-A2C6	Radiation Therapy, NOS	Female	≤46	Thyroid carcinoma	Papillary adenocarcinoma, NOS	7deedeba-f05b-453c-9df1-eeb20b0ec72e	Stage I	Thyroid gland
TCGA-J8-A3O1	Radiation Therapy, NOS	Female	≤46	Thyroid carcinoma	Papillary adenocarcinoma, NOS	fb14bd0d-b356-42a4-a0e9-2fcdada8f76b	Stage I	Thyroid gland
TCGA-ET-A3BN	not reported	Female	≤46	Thyroid carcinoma	Papillary adenocarcinoma, NOS	3b5582e4-58af-4a01-b83d-6fe9704f2b43	Stage I	Thyroid gland
TCGA-EM-A2P0	Radiation Therapy, NOS	Male	≤46	Thyroid carcinoma	Papillary adenocarcinoma, NOS	80420c04-709b-4ab2-a88c-1e22b3a09b9c	Stage I	Thyroid gland
TCGA-FE-A3PB	Radiation Therapy, NOS	Female	≤46	Thyroid carcinoma	Papillary adenocarcinoma, NOS	05a8268a-6b33-429b-8638-8c9bb366ef28	Stage I	Thyroid gland
TCGA-ET-A3DO	Radiation Therapy, NOS	Female	≤46	Thyroid carcinoma	Papillary adenocarcinoma, NOS	0cafefef-911b-46e8-9e6c-19a0e7d555aa	Stage I	Thyroid gland
TCGA-ET-A3DS	Treatment-naïve	Female	≤46	Thyroid carcinoma	Papillary adenocarcinoma, NOS	5cdaa0c8-27b8-4552-9dcd-20d67b1eb70f	Stage I	Thyroid gland
TCGA-BJ-A0Z3	Radiation Therapy, NOS	Female	≤46	Thyroid carcinoma	Papillary adenocarcinoma, NOS	331cae6e-2868-4c58-9302-709a9ff7d025	Stage I	Thyroid gland
TCGA-EM-A2P1	Radiation Therapy, NOS	Male	≤46	Thyroid carcinoma	Papillary adenocarcinoma, NOS	9b6acc25-447d-4144-b4c0-ef52b8850d96	Stage I	Thyroid gland
TCGA-FE-A236	Radiation Therapy, NOS	Male	≤46	Thyroid carcinoma	Papillary adenocarcinoma, NOS	300720c8-68e5-4a3b-a873-3ad36ad0f953	Stage I	Thyroid gland
TCGA-EL-A4K4	Radiation Therapy, NOS	Female	≤46	Thyroid carcinoma	Papillary adenocarcinoma, NOS	29afb71c-c2ca-499e-b1c7-12758c9b03d6	Stage I	Thyroid gland
TCGA-ET-A39M	Radiation Therapy, NOS	Male	≤46	Thyroid carcinoma	Papillary adenocarcinoma, NOS	e9949320-ad37-4542-98c1-b72df60b1668	Stage I	Thyroid gland
TCGA-DE-A69J	Radiation Therapy, NOS	Female	≤46	Thyroid carcinoma	Papillary adenocarcinoma, NOS	9efd27c7-9893-49fd-886e-e85057dd5d2e	Stage I	Thyroid gland
TCGA-ET-A3BP	Radiation Therapy, NOS	Female	≤46	Thyroid carcinoma	Papillary adenocarcinoma, NOS	9382942c-40dc-404a-ad8a-697612cdb575	Stage I	Thyroid gland
TCGA-E3-A3E0	Pharmaceutical Therapy, NOS	Female	≤46	Thyroid carcinoma	Papillary adenocarcinoma, NOS	5be6c0d9-6ad7-482f-bd00-0432702df495	Stage I	Thyroid gland
TCGA-EL-A3ZL	Radiation Therapy, NOS	Female	≤46	Thyroid carcinoma	Papillary adenocarcinoma, NOS	e2475d48-628b-4095-b101-865d79a4b0ed	Stage I	Thyroid gland
TCGA-H2-A421	Radiation Therapy, NOS	Female	≤46	Thyroid carcinoma	Papillary adenocarcinoma, NOS	80aeb61d-21cf-4804-90ea-5d22eb06e299	Stage I	Thyroid gland
TCGA-EL-A3GZ	Radiation Therapy, NOS	Female	≤46	Thyroid carcinoma	Papillary adenocarcinoma, NOS	2fa2dd09-593a-4cde-97c7-61cdb8ba2bfe	Stage I	Thyroid gland
TCGA-FY-A3I4	Radiation Therapy, NOS	Female	≤46	Thyroid carcinoma	Papillary adenocarcinoma, NOS	cd1656d8-55a5-4248-b81d-fed9d5992cbe	Stage I	Thyroid gland
TCGA-BJ-A28T	Treatment-naïve	Female	≤46	Thyroid carcinoma	Papillary adenocarcinoma, NOS	a9d8f797-8a53-4be5-b957-0f1f6d080390	Stage I	Thyroid gland
TCGA-CE-A483	Treatment-naïve	Female	≤46	Thyroid carcinoma	Papillary adenocarcinoma, NOS	80da6e75-b7ad-47a6-9923-1e21a519a968	Stage I	Thyroid gland
TCGA-EL-A3T6	Radiation Therapy, NOS	Female	≤46	Thyroid carcinoma	Papillary adenocarcinoma, NOS	90507baa-b716-4bcf-a18e-9d8ae97d809a	Stage I	Thyroid gland
TCGA-ET-A39N	Radiation Therapy, NOS	Female	≤46	Thyroid carcinoma	Papillary adenocarcinoma, NOS	87858089-1bad-4e5d-80ed-04f846da9ca4	Stage I	Thyroid gland
TCGA-MK-A4N6	Radiation/Pharmaceutical Therapy, NOS	Male	≤46	Thyroid carcinoma	Papillary adenocarcinoma, NOS	dd478399-d2ec-4ae4-a82a-b0258d24d088	Stage I	Thyroid gland
TCGA-ET-A25O	Radiation Therapy, NOS	Female	≤46	Thyroid carcinoma	Papillary adenocarcinoma, NOS	c30eb9bd-d705-4464-9014-e0aa7cda53c7	Stage I	Thyroid gland
TCGA-EL-A4KG	Treatment-naïve	Female	≤46	Thyroid carcinoma	Papillary adenocarcinoma, NOS	dc5c1a76-30de-4b30-b397-3ad691c92a86	Stage I	Thyroid gland
TCGA-EL-A3H8	Treatment-naïve	Female	≤46	Thyroid carcinoma	Papillary adenocarcinoma, NOS	f9deeda6-8f81-441a-9c47-24c2eefd049a	Stage I	Thyroid gland
TCGA-EL-A3ZT	Radiation Therapy, NOS	Male	≤46	Thyroid carcinoma	Papillary adenocarcinoma, NOS	64de42bd-d134-4f44-82fa-d6614709bf01	Stage I	Thyroid gland
TCGA-DJ-A3UK	Treatment-naïve	Female	≤46	Thyroid carcinoma	Papillary adenocarcinoma, NOS	d61ca744-adc4-44d5-ad15-cc17399e8083	Stage I	Thyroid gland
TCGA-BJ-A0ZJ	Radiation Therapy, NOS	Male	≤46	Thyroid carcinoma	Papillary adenocarcinoma, NOS	8877b479-b62a-4794-b71e-418de96dff23	Stage I	Thyroid gland
TCGA-DJ-A4V0	Treatment-naïve	Female	≤46	Thyroid carcinoma	Papillary adenocarcinoma, NOS	fffdb1d9-58d1-425c-ac12-1e1e5f443bf7	Stage I	Thyroid gland
TCGA-EM-A3AN	Radiation Therapy, NOS	Female	≤46	Thyroid carcinoma	Papillary adenocarcinoma, NOS	6491d025-c061-4180-bfd4-d7c6e6e55f66	Stage I	Thyroid gland
TCGA-EL-A4KH	Radiation Therapy, NOS	Female	≤46	Thyroid carcinoma	Papillary adenocarcinoma, NOS	64131b0b-9f36-44be-8bec-92c71ec36343	Stage I	Thyroid gland
TCGA-EL-A3T8	Radiation Therapy, NOS	Male	≤46	Thyroid carcinoma	Papillary adenocarcinoma, NOS	989e9202-c08e-4bbf-85b3-1e278a475cb7	Stage I	Thyroid gland
TCGA-ET-A25K	Radiation Therapy, NOS	Female	≤46	Thyroid carcinoma	Papillary adenocarcinoma, NOS	2f9ed09d-2626-4c23-ba47-1850d36f812a	Stage I	Thyroid gland
TCGA-EL-A3H7	Treatment-naïve	Female	≤46	Thyroid carcinoma	Papillary adenocarcinoma, NOS	faa51172-60ec-48d8-9224-36bfda1d27e0	Stage I	Thyroid gland
TCGA-DE-A7U5	Treatment-naïve	Female	≤46	Thyroid carcinoma	Papillary adenocarcinoma, NOS	2378935d-aebd-4f6f-b31b-53bc6bd59bf9	Stage I	Thyroid gland
TCGA-KS-A4I1	Radiation/Pharmaceutical Therapy, NOS	Female	≤46	Thyroid carcinoma	Papillary adenocarcinoma, NOS	6ff5c8bd-9929-43ee-b53c-3c7c0b23f97b	Stage I	Thyroid gland
TCGA-EL-A3GS	Radiation Therapy, NOS	Female	≤46	Thyroid carcinoma	Papillary adenocarcinoma, NOS	24a968aa-8169-44cb-a8ac-72d7efa1fa7b	Stage I	Thyroid gland
TCGA-KS-A41F	Radiation/Pharmaceutical Therapy, NOS	Female	≤46	Thyroid carcinoma	Papillary adenocarcinoma, NOS	8e274b77-c05e-4a8c-a106-c552df1f2d11	Stage I	Thyroid gland
TCGA-DJ-A3US	Treatment-naïve	Female	≤46	Thyroid carcinoma	Papillary adenocarcinoma, NOS	6ee95dc8-2bac-4691-afa2-8222e07506ad	Stage I	Thyroid gland
TCGA-DJ-A13T	Treatment-naïve	Female	≤46	Thyroid carcinoma	Papillary adenocarcinoma, NOS	0b170ed4-d919-466b-b765-47878b865aed	Stage I	Thyroid gland
TCGA-EL-A3GW	Radiation Therapy, NOS	Female	≤46	Thyroid carcinoma	Papillary adenocarcinoma, NOS	ca65a38e-8b49-4b50-908a-478b95b95c02	Stage I	Thyroid gland
TCGA-EL-A3CZ	Radiation Therapy, NOS	Female	≤46	Thyroid carcinoma	Papillary adenocarcinoma, NOS	c951b786-7de3-4195-85b9-c4c19e95f546	Stage I	Thyroid gland
TCGA-CE-A484	Treatment-naïve	Female	≤46	Thyroid carcinoma	Papillary adenocarcinoma, NOS	e62a728d-390f-428a-bea1-fc8c9814fb11	Stage I	Thyroid gland
TCGA-FE-A3PC	Radiation Therapy, NOS	Female	≤46	Thyroid carcinoma	Papillary adenocarcinoma, NOS	a86ac3b5-b5e9-4420-8de0-a358fcad85b6	Stage I	Thyroid gland
TCGA-E8-A413	Treatment-naïve	Female	≤46	Thyroid carcinoma	Papillary adenocarcinoma, NOS	d5ea6520-e446-43d2-9883-441f70d80359	Stage I	Thyroid gland
TCGA-EL-A4JW	Radiation Therapy, NOS	Female	≤46	Thyroid carcinoma	Papillary adenocarcinoma, NOS	4f340c8c-5912-4257-b57d-c096da254c26	Stage I	Thyroid gland
TCGA-E8-A417	Radiation Therapy, NOS	Female	≤46	Thyroid carcinoma	Papillary adenocarcinoma, NOS	93691bae-f1bd-437e-ae72-b50736d1e29a	Stage I	Thyroid gland
TCGA-EL-A3T1	Treatment-naïve	Female	≤46	Thyroid carcinoma	Papillary adenocarcinoma, NOS	97d0e1bb-1459-4124-b25a-48195f2ad8b5	Stage I	Thyroid gland
TCGA-BJ-A28R	Treatment-naïve	Female	≤46	Thyroid carcinoma	Papillary adenocarcinoma, NOS	524a39ee-8fa3-418e-98a2-a6a90e9c8064	Stage I	Thyroid gland
TCGA-DJ-A4V2	Treatment-naïve	Female	≤46	Thyroid carcinoma	Papillary adenocarcinoma, NOS	da575651-8a69-4d08-aa0f-4a1891b0b44f	Stage I	Thyroid gland
TCGA-DJ-A2Q6	Radiation Therapy, NOS	Female	≤46	Thyroid carcinoma	Papillary adenocarcinoma, NOS	af546062-0960-41f0-9ed1-6acecbad99f3	Stage I	Thyroid gland
TCGA-EL-A3D1	Radiation Therapy, NOS	Male	≤46	Thyroid carcinoma	Papillary adenocarcinoma, NOS	bcd63672-8a22-4a30-9045-a43def5b4d6f	Stage I	Thyroid gland
TCGA-E8-A415	Treatment-naïve	Female	≤46	Thyroid carcinoma	Papillary adenocarcinoma, NOS	c438c562-a2b6-4ceb-b91a-7e77eb2ec962	Stage I	Thyroid gland
TCGA-IM-A420	Pharmaceutical Therapy, NOS	Female	≤46	Thyroid carcinoma	Papillary adenocarcinoma, NOS	e28e35b1-eb58-45bb-b19a-958187227500	Stage I	Thyroid gland
TCGA-J8-A3O2	Radiation Therapy, NOS	Male	≤46	Thyroid carcinoma	Papillary adenocarcinoma, NOS	039bfc94-fadd-440a-aade-a1595128583e	Stage I	Thyroid gland
TCGA-ET-A2MZ	Treatment-naïve	Male	≤46	Thyroid carcinoma	Papillary adenocarcinoma, NOS	4fa53eb7-1fdb-4fe5-b5ad-f3d8069b3eb8	Stage I	Thyroid gland
TCGA-J8-A3YH	Radiation Therapy, NOS	Male	≤46	Thyroid carcinoma	Papillary adenocarcinoma, NOS	a09b20b5-c187-4632-b996-0d5314a9885c	Stage I	Thyroid gland
TCGA-DJ-A3VA	Treatment-naïve	Female	≤46	Thyroid carcinoma	Papillary adenocarcinoma, NOS	28aef3ae-5375-4139-9b4e-5569eb394c88	Stage I	Thyroid gland
TCGA-H2-A422	Radiation Therapy, NOS	Female	≤46	Thyroid carcinoma	Papillary adenocarcinoma, NOS	8ed1b900-a8a8-4164-b96b-f060f15d7075	Stage I	Thyroid gland
TCGA-EL-A3CV	Radiation Therapy, NOS	Male	≤46	Thyroid carcinoma	Papillary adenocarcinoma, NOS	fb83f7d7-2182-4fb7-8e3e-8ad7f1feac72	Stage I	Thyroid gland
TCGA-EM-A4FF	Radiation Therapy, NOS	Female	≤46	Thyroid carcinoma	Papillary adenocarcinoma, NOS	b7bafe7f-295c-4598-9cc8-49d785bd2218	Stage I	Thyroid gland
TCGA-EL-A3GY	Radiation Therapy, NOS	Female	≤46	Thyroid carcinoma	Papillary adenocarcinoma, NOS	154b4e7f-06f9-4813-beab-232227229f8b	Stage II	Thyroid gland
TCGA-ET-A25J	Radiation Therapy, NOS	Female	≤46	Thyroid carcinoma	Papillary adenocarcinoma, NOS	618a1c29-5c26-46db-83d5-4799f9043cd3	Stage I	Thyroid gland
TCGA-EM-A3FO	Radiation Therapy, NOS	Male	≤46	Thyroid carcinoma	Papillary adenocarcinoma, NOS	b2e6933f-50e1-48e3-ae1f-173e1bc889ff	Stage I	Thyroid gland
TCGA-DJ-A2PS	Radiation Therapy, NOS	Female	≤46	Thyroid carcinoma	Papillary adenocarcinoma, NOS	9f31deb9-b9f4-439b-aea4-f87c71406c79	Stage I	Thyroid gland
TCGA-KS-A4I3	Radiation/Pharmaceutical Therapy, NOS	Male	≤46	Thyroid carcinoma	Papillary adenocarcinoma, NOS	f9db9757-04d8-40bd-a58d-605f4255b0e6	Stage I	Thyroid gland
TCGA-EL-A4JV	Radiation Therapy, NOS	Female	≤46	Thyroid carcinoma	Papillary adenocarcinoma, NOS	6f77fc81-1bf4-47c8-b1d8-78bb17cb13f8	Stage I	Thyroid gland
TCGA-EL-A3ZK	Radiation Therapy, NOS	Female	≤46	Thyroid carcinoma	Papillary adenocarcinoma, NOS	3d8b7654-b403-4360-80dc-8273ca90c2dc	Stage I	Thyroid gland
TCGA-KS-A4IB	Radiation/Pharmaceutical Therapy, NOS	Female	≤46	Thyroid carcinoma	Papillary adenocarcinoma, NOS	d3d9ccdd-4789-43b0-8e73-b2c42cb7d83d	Stage I	Thyroid gland
TCGA-EL-A3GX	Radiation Therapy, NOS	Female	≤46	Thyroid carcinoma	Papillary adenocarcinoma, NOS	856893d6-0ed7-422b-ac19-1a5871088805	Stage I	Thyroid gland
TCGA-MK-A4N9	Radiation/Pharmaceutical Therapy, NOS	Female	≤46	Thyroid carcinoma	Papillary adenocarcinoma, NOS	25184e51-1464-438a-80ff-cfc9a443cd36	Stage I	Thyroid gland
TCGA-CE-A481	Pharmaceutical Therapy, NOS	Female	≤46	Thyroid carcinoma	Papillary adenocarcinoma, NOS	2c9e8686-9757-4e05-8d0e-efeaa3045d66	Stage I	Thyroid gland
TCGA-EL-A4KD	Radiation Therapy, NOS	Male	≤46	Thyroid carcinoma	Papillary adenocarcinoma, NOS	b4a60a32-2c1b-44fb-92f4-b30f985dc424	Stage I	Thyroid gland
TCGA-L6-A4EP	Radiation Therapy, NOS	Female	≤46	Thyroid carcinoma	Papillary adenocarcinoma, NOS	9c6c44b3-a2ca-456e-a8d1-d375309c1751	Stage I	Thyroid gland
TCGA-EM-A3AR	Radiation Therapy, NOS	Male	≤46	Thyroid carcinoma	Papillary adenocarcinoma, NOS	707312fe-1d92-413e-a891-1ea3f496c343	Stage I	Thyroid gland
TCGA-DJ-A1QN	Treatment-naïve	Female	≤46	Thyroid carcinoma	Papillary adenocarcinoma, NOS	2012869d-c169-4cea-aa09-c892fb79bbaa	Stage I	Thyroid gland
TCGA-EL-A3TA	Radiation Therapy, NOS	Male	≤46	Thyroid carcinoma	Papillary adenocarcinoma, NOS	d4355111-3abb-40f0-bdb7-b9eaa39dc771	Stage I	Thyroid gland
TCGA-ET-A3DR	Treatment-naïve	Female	≤46	Thyroid carcinoma	Papillary adenocarcinoma, NOS	a061976d-ba2c-4a18-a51e-952f198eb4d5	Stage I	Thyroid gland
TCGA-BJ-A2N9	Radiation Therapy, NOS	Female	≤46	Thyroid carcinoma	Papillary adenocarcinoma, NOS	1e63d4b3-1b49-4bb9-b64f-001273aae120	Stage I	Thyroid gland
TCGA-ET-A3BS	Radiation Therapy, NOS	Male	≤46	Thyroid carcinoma	Papillary adenocarcinoma, NOS	c83fb5e6-8af3-47e4-ae48-cee92dff9db7	Stage I	Thyroid gland
TCGA-EM-A3SZ	Treatment-naïve	Female	≤46	Thyroid carcinoma	Papillary adenocarcinoma, NOS	104b6629-aff4-411b-9704-547c47ada5a1	Stage I	Thyroid gland
TCGA-EL-A3ZH	Radiation Therapy, NOS	Female	≤46	Thyroid carcinoma	Papillary adenocarcinoma, NOS	149b46a3-75de-44e1-ba73-bdc4ff379c7f	Stage I	Thyroid gland
TCGA-EM-A3SU	Radiation Therapy, NOS	Female	≤46	Thyroid carcinoma	Papillary adenocarcinoma, NOS	fe28f76e-7ead-4d29-8c53-a576ae6021f7	Stage I	Thyroid gland
TCGA-ET-A3DP	Treatment-naïve	Female	≤46	Thyroid carcinoma	Papillary adenocarcinoma, NOS	18a58e3e-f18e-45cf-86bc-1851abb9b3de	Stage I	Thyroid gland
TCGA-DJ-A1QQ	Treatment-naïve	Male	≤46	Thyroid carcinoma	Papillary adenocarcinoma, NOS	99ef2fec-5a3c-4e42-8f78-7eaf9877e26d	Stage I	Thyroid gland
TCGA-EL-A4K2	Treatment-naïve	Female	≤46	Thyroid carcinoma	Papillary adenocarcinoma, NOS	a3f87411-0a7b-4415-ba17-8edcc2639f6c	Stage I	Thyroid gland
TCGA-DE-A4MC	Radiation Therapy, NOS	Female	≤46	Thyroid carcinoma	Papillary adenocarcinoma, NOS	85def63a-39ab-4c83-ab8c-02c6f702f05d	Stage I	Thyroid gland
TCGA-EL-A3D5	Radiation Therapy, NOS	Female	≤46	Thyroid carcinoma	Papillary adenocarcinoma, NOS	e9ccf355-e68a-489c-a914-31b766bd0aef	Stage I	Thyroid gland
TCGA-FE-A232	Radiation/Pharmaceutical Therapy, NOS	Female	≤46	Thyroid carcinoma	Papillary adenocarcinoma, NOS	5eb0d577-223b-4409-89d1-5c5d196affc3	Stage I	Thyroid gland
TCGA-DJ-A2Q1	Radiation Therapy, NOS	Female	≤46	Thyroid carcinoma	Papillary adenocarcinoma, NOS	e35b2928-8784-45d0-a71a-a2df161542fa	Stage I	Thyroid gland
TCGA-DJ-A3V2	Treatment-naïve	Female	≤46	Thyroid carcinoma	Papillary adenocarcinoma, NOS	7b46ee87-e976-41bf-bdf1-9bff58f8314e	Stage I	Thyroid gland
TCGA-BJ-A45H	Radiation Therapy, NOS	Male	≤46	Thyroid carcinoma	Papillary adenocarcinoma, NOS	778a8f53-53f6-4a03-8ce1-b0928539a444	Stage III	Thyroid gland
TCGA-DJ-A3UM	Treatment-naïve	Female	≤46	Thyroid carcinoma	Papillary adenocarcinoma, NOS	d579370b-8aa7-4472-9e28-43c761be3eda	Stage I	Thyroid gland
TCGA-J8-A42S	Treatment-naïve	Male	≤46	Thyroid carcinoma	Papillary adenocarcinoma, NOS	63c20d30-3bc9-4dca-8a8d-09fdea41f288	Stage III	Thyroid gland
TCGA-KS-A4IC	Radiation/Pharmaceutical Therapy, NOS	Female	≤46	Thyroid carcinoma	Papillary adenocarcinoma, NOS	4d30606f-3ab6-4ef0-9991-8897cdb9960b	Stage III	Thyroid gland
TCGA-E8-A414	Treatment-naïve	Female	≤46	Thyroid carcinoma	Papillary adenocarcinoma, NOS	23f47401-1bab-4395-970f-4e388aab2542	Stage III	Thyroid gland
TCGA-EL-A3T0	Radiation Therapy, NOS	Female	≤46	Thyroid carcinoma	Papillary adenocarcinoma, NOS	861f94ce-45ff-4588-addb-e1ea48878c2e	Stage III	Thyroid gland
TCGA-EM-A3O7	Radiation Therapy, NOS	Female	≤46	Thyroid carcinoma	Papillary adenocarcinoma, NOS	3a211d5a-085f-4902-86b6-50e4eb36b897	Stage III	Thyroid gland
TCGA-EL-A3ZR	Radiation Therapy, NOS	Female	≤46	Thyroid carcinoma	Papillary adenocarcinoma, NOS	96b95a2c-fb4f-4cba-89e7-a7f0e90db146	Stage II	Thyroid gland
TCGA-EM-A22K	Radiation Therapy, NOS	Female	≤46	Thyroid carcinoma	Papillary adenocarcinoma, NOS	de9315b3-b3df-45f0-adc2-69aa6b8ff717	Stage IVA	Thyroid gland
TCGA-E3-A3E1	Pharmaceutical Therapy, NOS	Female	≤46	Thyroid carcinoma	Papillary adenocarcinoma, NOS	884ad3b9-5350-4580-85f6-80ac05a6dcea	Stage I	Thyroid gland
TCGA-EM-A2OX	Radiation Therapy, NOS	Male	≤46	Thyroid carcinoma	Papillary adenocarcinoma, NOS	98a08015-9040-4e0b-bcfa-2c6db7d0f888	Stage IVA	Thyroid gland
TCGA-BJ-A28Z	Radiation Therapy, NOS	Female	≤46	Thyroid carcinoma	Papillary adenocarcinoma, NOS	6ba76174-620e-4851-857a-d0adbfd6f3e6	Stage III	Thyroid gland
TCGA-EL-A3H4	Radiation Therapy, NOS	Female	≤46	Thyroid carcinoma	Papillary adenocarcinoma, NOS	e069dcad-2fd1-464e-a5e9-fe36f05a0446	Stage IVA	Thyroid gland
TCGA-KS-A4I9	Radiation/Pharmaceutical Therapy, NOS	Female	≤46	Thyroid carcinoma	Papillary adenocarcinoma, NOS	52bc133b-8a10-4c9b-adc3-22910a191e6b	Stage I	Thyroid gland
TCGA-FY-A40K	Radiation/Pharmaceutical Therapy, NOS	Female	>46	Thyroid carcinoma	Papillary adenocarcinoma, NOS	8a8e05aa-f13a-4142-a335-7aafbee7b664	Stage I	Thyroid gland
TCGA-BJ-A45E	Treatment-naïve	Female	>46	Thyroid carcinoma	Papillary adenocarcinoma, NOS	3b088cb4-6fd4-45ac-a708-dffd873546dc	Stage I	Thyroid gland
TCGA-DJ-A3UX	Treatment-naïve	Female	>46	Thyroid carcinoma	Papillary adenocarcinoma, NOS	a3765a2b-ff09-4dec-b990-65529345214e	Stage I	Thyroid gland
TCGA-EL-A3TB	Radiation Therapy, NOS	Female	>46	Thyroid carcinoma	Papillary adenocarcinoma, NOS	a09d0be0-fd41-4b30-b488-9a9f2abef8e7	Stage III	Thyroid gland
TCGA-ET-A2N1	Radiation Therapy, NOS	Female	>46	Thyroid carcinoma	Papillary adenocarcinoma, NOS	e74b8474-f74a-498d-8848-6aa97d38d2d8	Stage III	Thyroid gland
TCGA-EL-A3T7	Treatment-naïve	Female	>46	Thyroid carcinoma	Papillary adenocarcinoma, NOS	b1640709-8b2f-4cca-a2c0-55a1b4a1884b	Stage II	Thyroid gland
TCGA-L6-A4EQ	Radiation Therapy, NOS	Male	>46	Thyroid carcinoma	Papillary adenocarcinoma, NOS	d684399e-46c4-4bad-92e9-3de17c9f9a5f	Stage III	Thyroid gland
TCGA-J8-A3YD	Radiation Therapy, NOS	Female	>46	Thyroid carcinoma	Papillary adenocarcinoma, NOS	4e227a7a-b885-4e9b-a4c2-aad9e6c154e5	Stage III	Thyroid gland
TCGA-BJ-A4O8	Radiation Therapy, NOS	Male	>46	Thyroid carcinoma	Papillary adenocarcinoma, NOS	1009a500-2a37-4aee-b7c3-049b5ce961a4	Stage III	Thyroid gland
TCGA-ET-A3BV	Radiation Therapy, NOS	Female	>46	Thyroid carcinoma	Papillary adenocarcinoma, NOS	c14a0460-30b0-453b-ab81-da03ad4ad02e	Stage III	Thyroid gland
TCGA-EL-A3CN	Radiation Therapy, NOS	Female	>46	Thyroid carcinoma	Papillary adenocarcinoma, NOS	471636d5-9eca-49df-872a-c2a2cac61838	Stage II	Thyroid gland
TCGA-EM-A2P3	Treatment-naïve	Female	>46	Thyroid carcinoma	Papillary adenocarcinoma, NOS	c9dc11ad-d3f5-4cdf-9c26-7139580b59af	Stage I	Thyroid gland
TCGA-FY-A3NN	not reported	Female	>46	Thyroid carcinoma	Papillary adenocarcinoma, NOS	b3b7d701-ec84-4018-a3ce-f59198b35767	Stage III	Thyroid gland
TCGA-FY-A3NM	not reported	Female	>46	Thyroid carcinoma	Papillary adenocarcinoma, NOS	f7f6e9f4-1aa8-48a0-bea9-efaa9379f6f6	Stage III	Thyroid gland
TCGA-ET-A39K	Radiation Therapy, NOS	Female	>46	Thyroid carcinoma	Papillary adenocarcinoma, NOS	6e1c9ac8-eead-4db9-8f30-ef3591daf78b	Stage III	Thyroid gland
TCGA-DJ-A3UU	Radiation Therapy, NOS	Female	>46	Thyroid carcinoma	Papillary adenocarcinoma, NOS	45eefba8-9f7c-49e9-a3f5-d13cfa264ff6	Stage III	Thyroid gland
TCGA-KS-A4I5	Radiation/Pharmaceutical Therapy, NOS	Female	>46	Thyroid carcinoma	Papillary adenocarcinoma, NOS	e94dfd42-4fe4-48e9-aa62-422ae071413f	Stage IVA	Thyroid gland
TCGA-DO-A2HM	not reported	Male	>46	Thyroid carcinoma	Papillary adenocarcinoma, NOS	82dd133b-691b-4bbf-b948-6270869d9b69	Stage IVA	Thyroid gland
TCGA-DE-A3KN	Radiation Therapy, NOS	Female	>46	Thyroid carcinoma	Papillary adenocarcinoma, NOS	085ffcdc-8600-42e2-852a-506465f716a2	Stage IVA	Thyroid gland
TCGA-E3-A3E3	Radiation/Pharmaceutical Therapy, NOS	Female	>46	Thyroid carcinoma	Papillary adenocarcinoma, NOS	63e8c48e-f01b-4a7f-87e2-30607a2c8f6c	Stage II	Thyroid gland
TCGA-EM-A4FN	Radiation Therapy, NOS	Female	>46	Thyroid carcinoma	Papillary adenocarcinoma, NOS	f854ce67-c586-4424-a674-2dd67ad0ed7f	Stage IVA	Thyroid gland
TCGA-QD-A8IV	Radiation Therapy, NOS	Female	>46	Thyroid carcinoma	Papillary adenocarcinoma, NOS	c35e4390-2809-4d88-86f3-208de05b338a	Stage IVA	Thyroid gland
TCGA-DJ-A3V9	Radiation Therapy, NOS	Female	>46	Thyroid carcinoma	Papillary adenocarcinoma, NOS	2dcdf9a1-9437-4515-88c1-1c17d6b6418c	Stage IVA	Thyroid gland
TCGA-FY-A3R7	not reported	Female	>46	Thyroid carcinoma	Papillary adenocarcinoma, NOS	b983a678-b0ae-42c2-8f37-d6ecaf07413b	Stage III	Thyroid gland
TCGA-DJ-A3VE	Treatment-naïve	Male	>46	Thyroid carcinoma	Papillary adenocarcinoma, NOS	e071c940-60fa-4c73-bb65-1ad670021854	Stage I	Thyroid gland
TCGA-E8-A44K	Radiation Therapy, NOS	Female	>46	Thyroid carcinoma	Papillary adenocarcinoma, NOS	a552e8ab-9dec-44ea-9f02-7ca704ee8467	Stage I	Thyroid gland
TCGA-DJ-A3UW	Treatment-naïve	Female	>46	Thyroid carcinoma	Papillary adenocarcinoma, NOS	5e085199-152a-40f5-a8f8-3a3a0f31c2e0	Stage I	Thyroid gland
TCGA-FK-A3SH	Radiation Therapy, NOS	Female	>46	Thyroid carcinoma	Papillary adenocarcinoma, NOS	e48a8fa7-4e2b-44a0-95f5-e2925c60bad3	Stage III	Thyroid gland
TCGA-EL-A3D6	Radiation Therapy, NOS	Female	>46	Thyroid carcinoma	Papillary adenocarcinoma, NOS	2106f0cd-cb3c-4568-bdc5-197ee11f2337	Stage III	Thyroid gland
TCGA-ET-A2N0	Radiation Therapy, NOS	Female	>46	Thyroid carcinoma	Papillary adenocarcinoma, NOS	212aa9c4-610d-4286-9ca2-ae6c87b9bc0e	Stage III	Thyroid gland
TCGA-CE-A3ME	Treatment-naïve	Female	>46	Thyroid carcinoma	Papillary adenocarcinoma, NOS	dec7a0a2-c26e-4a89-a4d5-74bd1409ff91	Stage II	Thyroid gland
TCGA-FY-A40M	Radiation/Pharmaceutical Therapy, NOS	Female	>46	Thyroid carcinoma	Papillary adenocarcinoma, NOS	744df1f5-a7d5-4675-92ce-6e4713f0d541	Stage I	Thyroid gland
TCGA-DJ-A2Q5	Radiation Therapy, NOS	Male	>46	Thyroid carcinoma	Papillary adenocarcinoma, NOS	13c97cfb-eea2-4ae8-9209-c967d9642cef	Stage IVA	Thyroid gland
TCGA-FK-A4UB	Radiation Therapy, NOS	Male	>46	Thyroid carcinoma	Papillary adenocarcinoma, NOS	7cec93da-42c9-495d-8110-9fb43763041b	Stage III	Thyroid gland
TCGA-DJ-A3UN	Treatment-naïve	Female	>46	Thyroid carcinoma	Papillary adenocarcinoma, NOS	69f621c8-de77-48c7-8939-4c887da9e6d8	Stage I	Thyroid gland
TCGA-BJ-A3EZ	Radiation Therapy, NOS	Male	>46	Thyroid carcinoma	Papillary adenocarcinoma, NOS	befa0ef5-d621-4866-904d-13341ea54aa1	Stage IVA	Thyroid gland
TCGA-BJ-A3PT	Radiation Therapy, NOS	Female	>46	Thyroid carcinoma	Papillary adenocarcinoma, NOS	29c4319c-3ead-42b1-810d-418da8d515c4	Stage III	Thyroid gland
TCGA-E8-A416	Radiation Therapy, NOS	Female	>46	Thyroid carcinoma	Papillary adenocarcinoma, NOS	86b82345-6f4d-44fd-a9db-6f107de62f53	Stage I	Thyroid gland
TCGA-FY-A4B3	not reported	Male	>46	Thyroid carcinoma	Papillary adenocarcinoma, NOS	00b62df6-1189-4e38-8601-70416e05550d	Stage III	Thyroid gland
TCGA-EM-A2CS	Radiation Therapy, NOS	Female	>46	Thyroid carcinoma	Papillary adenocarcinoma, NOS	7555e736-a9e2-4b96-a633-fb0f7224d62c	Stage IVA	Thyroid gland
TCGA-DJ-A2PU	Treatment-naïve	Female	>46	Thyroid carcinoma	Papillary adenocarcinoma, NOS	13577a2b-ee68-45e5-96a8-b1fd71fc62da	Stage II	Thyroid gland
TCGA-EM-A22I	Radiation Therapy, NOS	Female	>46	Thyroid carcinoma	Papillary adenocarcinoma, NOS	ef306507-f426-499e-8a1f-3401a522fb6b	Stage III	Thyroid gland
TCGA-BJ-A3PU	Radiation Therapy, NOS	Male	>46	Thyroid carcinoma	Papillary adenocarcinoma, NOS	4cccc34b-daf6-41ca-9bf8-f1614525eac9	Stage III	Thyroid gland
TCGA-DJ-A3VI	Treatment-naïve	Female	>46	Thyroid carcinoma	Papillary adenocarcinoma, NOS	188013d3-cefe-4861-b115-c34db1cf3831	Stage III	Thyroid gland
TCGA-J8-A3NZ	Radiation Therapy, NOS	Female	>46	Thyroid carcinoma	Papillary adenocarcinoma, NOS	430ad51d-f68c-40b2-bfa2-9da68370b7fa	Stage III	Thyroid gland
TCGA-EM-A22M	Radiation Therapy, NOS	Male	>46	Thyroid carcinoma	Papillary adenocarcinoma, NOS	92e9f5e1-b597-451b-b6d5-fad9a77ba87a	Stage I	Thyroid gland
TCGA-DE-A4MA	Radiation Therapy, NOS	Female	>46	Thyroid carcinoma	Papillary adenocarcinoma, NOS	89c72f0e-e724-4826-bb9c-d7524d1b1258	Stage III	Thyroid gland
TCGA-E8-A2EA	Treatment-naïve	Female	>46	Thyroid carcinoma	Papillary adenocarcinoma, NOS	980d1c65-b675-4568-9ce8-c0278686ae8d	Stage I	Thyroid gland
TCGA-DJ-A2Q7	Treatment-naïve	Female	>46	Thyroid carcinoma	Papillary adenocarcinoma, NOS	7a9b57c9-6f80-4aea-bf9c-76407c8084be	Stage III	Thyroid gland
TCGA-DJ-A13P	Treatment-naïve	Female	>46	Thyroid carcinoma	Papillary adenocarcinoma, NOS	ca95a11c-b54c-409e-b9a0-da850945033d	Stage II	Thyroid gland
TCGA-EL-A3N3	Radiation Therapy, NOS	Female	>46	Thyroid carcinoma	Papillary adenocarcinoma, NOS	00a02e62-e1ab-467a-91b3-5f526dd2251a	Stage II	Thyroid gland
TCGA-DJ-A2PV	Treatment-naïve	Female	>46	Thyroid carcinoma	Papillary adenocarcinoma, NOS	63076bda-61a1-4403-a270-4130b5d003ee	Stage II	Thyroid gland
TCGA-E8-A436	Treatment-naïve	Female	>46	Thyroid carcinoma	Papillary adenocarcinoma, NOS	dff3c4f1-9009-4111-9fc2-3834f8f7dbdd	Stage IVA	Thyroid gland
TCGA-DJ-A2Q4	Treatment-naïve	Male	>46	Thyroid carcinoma	Papillary adenocarcinoma, NOS	f00fd40a-1254-4300-baf9-88528c453a2e	Stage III	Thyroid gland
TCGA-J8-A3YG	Radiation Therapy, NOS	Female	>46	Thyroid carcinoma	Papillary adenocarcinoma, NOS	9aa61ab5-f675-43dd-8a99-077164b41f30	Stage III	Thyroid gland
TCGA-FY-A76V	not reported	Male	>46	Thyroid carcinoma	Papillary adenocarcinoma, NOS	812a2d18-c43b-4484-8a8d-234056a0e90b	Stage II	Thyroid gland
TCGA-H2-A26U	Radiation Therapy, NOS	Female	>46	Thyroid carcinoma	Papillary adenocarcinoma, NOS	e61fb24b-613a-4b6d-bb2b-00ccedbd3dbc	Stage III	Thyroid gland
TCGA-EL-A4K0	Treatment-naïve	Female	>46	Thyroid carcinoma	Papillary adenocarcinoma, NOS	08293bf4-727d-45c2-abbf-1aec3ba1c8a4	Stage I	Thyroid gland
TCGA-DJ-A2PO	Treatment-naïve	Male	>46	Thyroid carcinoma	Papillary adenocarcinoma, NOS	d60f6620-575d-47fe-83e8-80a6ad838bed	Stage I	Thyroid gland
TCGA-DJ-A4V5	Radiation Therapy, NOS	Male	>46	Thyroid carcinoma	Papillary adenocarcinoma, NOS	86d5865e-6a1c-467c-97c9-47460b77f5a4	Stage IVA	Thyroid gland
TCGA-EL-A3MW	Radiation Therapy, NOS	Female	>46	Thyroid carcinoma	Papillary adenocarcinoma, NOS	ef3dd880-7be4-46a8-93c2-7cba1a9cd24d	Stage II	Thyroid gland
TCGA-FY-A40L	Radiation/Pharmaceutical Therapy, NOS	Female	>46	Thyroid carcinoma	Papillary adenocarcinoma, NOS	3fc062bc-1b0b-4c8f-b79c-770bcaa1ec6e	Stage IVA	Thyroid gland
TCGA-BJ-A0ZC	Treatment-naïve	Male	>46	Thyroid carcinoma	Papillary adenocarcinoma, NOS	6675c581-297d-44cd-b80f-ae7e53d48228	Stage I	Thyroid gland
TCGA-EM-A1CS	Treatment-naïve	Female	>46	Thyroid carcinoma	Papillary adenocarcinoma, NOS	e92bdb0d-969a-4d98-ada8-5dfec68119b5	Stage I	Thyroid gland
TCGA-EL-A4JZ	Treatment-naïve	Female	>46	Thyroid carcinoma	Papillary adenocarcinoma, NOS	3d952b80-501e-41c6-a3af-0bd6014b81e4	Stage III	Thyroid gland
TCGA-EM-A3FR	Radiation Therapy, NOS	Female	>46	Thyroid carcinoma	Papillary adenocarcinoma, NOS	2b84cfbc-7cf6-4cb1-a1e3-ba85dafb89f4	Stage III	Thyroid gland
TCGA-BJ-A0Z0	Radiation Therapy, NOS	Male	>46	Thyroid carcinoma	Papillary adenocarcinoma, NOS	72d8dcc3-0709-4fd1-98d4-fb75e9340758	Stage II	Thyroid gland
TCGA-EL-A3T2	Radiation Therapy, NOS	Female	>46	Thyroid carcinoma	Papillary adenocarcinoma, NOS	8a476795-0e05-4da6-bbe1-ff7304da1b39	Stage III	Thyroid gland
TCGA-E8-A242	Pharmaceutical Therapy, NOS	Female	>46	Thyroid carcinoma	Papillary adenocarcinoma, NOS	4d9de9a1-7df1-412e-9f16-15dd51b4c5f5	Stage III	Thyroid gland
TCGA-E8-A434	Radiation Therapy, NOS	Female	>46	Thyroid carcinoma	Papillary adenocarcinoma, NOS	efc46db7-f9df-494e-acca-357cb64c019a	Stage I	Thyroid gland
TCGA-DJ-A13O	Treatment-naïve	Male	>46	Thyroid carcinoma	Papillary adenocarcinoma, NOS	77d5b246-33ba-4a96-9d73-06aca797653e	Stage I	Thyroid gland
TCGA-E8-A432	Treatment-naïve	Female	>46	Thyroid carcinoma	Papillary adenocarcinoma, NOS	aa3ce865-4bc1-4cca-9ba8-35ff4c5e165e	Stage II	Thyroid gland
TCGA-EL-A3H5	Radiation Therapy, NOS	Female	>46	Thyroid carcinoma	Papillary adenocarcinoma, NOS	40a9c1d3-6629-4e22-a783-12e0d48349d1	Stage IVA	Thyroid gland
TCGA-EM-A3FM	Radiation Therapy, NOS	Male	>46	Thyroid carcinoma	Papillary adenocarcinoma, NOS	90473122-7221-491d-8fc2-0c72421d7861	Stage IVA	Thyroid gland
TCGA-DJ-A2Q0	Treatment-naïve	Female	>46	Thyroid carcinoma	Papillary adenocarcinoma, NOS	8bea483b-ac43-4265-b2c4-0f031e539008	Stage II	Thyroid gland
TCGA-E8-A3X7	Radiation Therapy, NOS	Female	>46	Thyroid carcinoma	Papillary adenocarcinoma, NOS	f3665b89-957b-4d7b-b67f-39615c47d28b	Stage IVA	Thyroid gland
TCGA-E3-A3E5	Radiation/Pharmaceutical Therapy, NOS	Male	>46	Thyroid carcinoma	Papillary adenocarcinoma, NOS	90750006-fb25-4ccd-90df-9f300cd26a5b	Stage IVA	Thyroid gland
TCGA-DJ-A3V3	Treatment-naïve	Female	>46	Thyroid carcinoma	Papillary adenocarcinoma, NOS	6592a7db-cbc7-4afd-9fdb-5cc16c16eeca	Stage II	Thyroid gland
TCGA-FY-A3R6	Radiation Therapy, NOS	Female	>46	Thyroid carcinoma	Papillary adenocarcinoma, NOS	905469d2-4c97-4293-a20c-1b1f0462a25d	Stage IVA	Thyroid gland
TCGA-E8-A437	Treatment-naïve	Female	>46	Thyroid carcinoma	Papillary adenocarcinoma, NOS	1da4ab7d-4353-4565-a522-d2fecadd4a85	Stage I	Thyroid gland
TCGA-EL-A3H2	Radiation Therapy, NOS	Male	>46	Thyroid carcinoma	Papillary adenocarcinoma, NOS	77200abe-4a09-4a4a-bb45-60d9b96d4998	Stage II	Thyroid gland
TCGA-IM-A3ED	Pharmaceutical Therapy, NOS	Female	>46	Thyroid carcinoma	Papillary adenocarcinoma, NOS	d2a8035c-a8d3-4038-8a9d-854f2208bc45	Stage I	Thyroid gland
TCGA-DE-A69K	Radiation Therapy, NOS	Female	>46	Thyroid carcinoma	Papillary adenocarcinoma, NOS	7f9fad75-ac3e-4580-b949-80eed07a3230	Stage III	Thyroid gland
TCGA-BJ-A18Z	Radiation Therapy, NOS	Male	>46	Thyroid carcinoma	Papillary adenocarcinoma, NOS	0d497faf-2c1c-4173-a5fe-770cca73323c	Stage IVA	Thyroid gland
TCGA-J8-A4HW	Radiation Therapy, NOS	Female	>46	Thyroid carcinoma	Papillary adenocarcinoma, NOS	fd3315da-c870-4ad0-9d2a-50b1647d3e46	Stage III	Thyroid gland
TCGA-EM-A4FM	Radiation Therapy, NOS	Female	>46	Thyroid carcinoma	Papillary adenocarcinoma, NOS	12f90efb-c45b-4372-8197-2dfd9ca247ea	Stage IVA	Thyroid gland
TCGA-BJ-A45F	Radiation Therapy, NOS	Female	>46	Thyroid carcinoma	Papillary adenocarcinoma, NOS	dd305533-e48c-4fed-9283-5082703c23ff	Stage I	Thyroid gland
TCGA-EL-A3ZM	Radiation Therapy, NOS	Male	>46	Thyroid carcinoma	Papillary adenocarcinoma, NOS	04dc8ee3-ec93-4b56-a546-f96746f8122f	Stage IVA	Thyroid gland
TCGA-DJ-A13U	Radiation Therapy, NOS	Male	>46	Thyroid carcinoma	Papillary adenocarcinoma, NOS	8c5aef43-341e-4a37-84eb-fd730eb957c7	Stage III	Thyroid gland
TCGA-DE-A0Y3	Radiation/Pharmaceutical Therapy, NOS	Female	>46	Thyroid carcinoma	Papillary adenocarcinoma, NOS	c31b3adf-3fc6-4a72-83b0-bbc0f295b5e7	Stage IVC	Thyroid gland
TCGA-DJ-A1QF	Treatment-naïve	Female	>46	Thyroid carcinoma	Papillary adenocarcinoma, NOS	fca0c7d9-5e6f-4aa7-ba04-5df2eb8ba398	Stage II	Thyroid gland
TCGA-EM-A3AO	Radiation Therapy, NOS	Male	>46	Thyroid carcinoma	Papillary adenocarcinoma, NOS	19378727-e0a6-4898-b2d0-f12241616870	Stage IVA	Thyroid gland
TCGA-DE-A4M8	Radiation Therapy, NOS	Female	>46	Thyroid carcinoma	Papillary adenocarcinoma, NOS	a4a217c1-66e8-4cc5-805a-1172ce5da721	Stage III	Thyroid gland
TCGA-KS-A4I7	Radiation/Pharmaceutical Therapy, NOS	Female	>46	Thyroid carcinoma	Papillary adenocarcinoma, NOS	e0174496-d774-4417-81d1-cb16771760ad	Stage I	Thyroid gland
TCGA-FY-A2QD	not reported	Female	>46	Thyroid carcinoma	Papillary adenocarcinoma, NOS	b0cb6ed7-3d9f-4d5e-8df5-edcc921c43b4	'--	Thyroid gland
TCGA-FY-A3TY	not reported	Female	>46	Thyroid carcinoma	Papillary adenocarcinoma, NOS	53ba15c0-780e-4153-a612-046f1b24b4b3	Stage III	Thyroid gland
TCGA-FK-A3SD	Treatment-naïve	Female	>46	Thyroid carcinoma	Papillary adenocarcinoma, NOS	63b01b43-a68a-4046-89b0-736ba4d08504	Stage I	Thyroid gland
TCGA-EL-A3D0	Radiation Therapy, NOS	Male	>46	Thyroid carcinoma	Papillary adenocarcinoma, NOS	63986dd0-63ba-4ee5-aa25-8ff2cbb762d3	Stage III	Thyroid gland
TCGA-DJ-A1QE	Treatment-naïve	Female	>46	Thyroid carcinoma	Papillary adenocarcinoma, NOS	dccba97d-4e81-42fb-93b3-90be68a034fb	Stage III	Thyroid gland
TCGA-ET-A40S	Radiation Therapy, NOS	Male	>46	Thyroid carcinoma	Papillary adenocarcinoma, NOS	c8d62754-1601-40c0-98ef-e5bb94306b92	Stage II	Thyroid gland
TCGA-FY-A3R8	Radiation/Pharmaceutical Therapy, NOS	Female	>46	Thyroid carcinoma	Papillary adenocarcinoma, NOS	c77976b6-35ea-4623-a92a-6d9440a978e6	Stage III	Thyroid gland
TCGA-FY-A4B4	Radiation/Pharmaceutical Therapy, NOS	Female	>46	Thyroid carcinoma	Papillary adenocarcinoma, NOS	5c118e15-1e48-42a6-8d29-179e6e71a26c	Stage III	Thyroid gland
TCGA-EM-A3AK	Treatment-naïve	Female	>46	Thyroid carcinoma	Papillary adenocarcinoma, NOS	47bde6dd-fa41-4d1b-8b20-2a5a5cdb2769	Stage I	Thyroid gland
TCGA-EL-A3D4	Radiation Therapy, NOS	Male	>46	Thyroid carcinoma	Papillary adenocarcinoma, NOS	5d0cc336-26f2-4cb0-aa9e-58491dda102f	Stage IVA	Thyroid gland
TCGA-EL-A3CS	Radiation Therapy, NOS	Female	>46	Thyroid carcinoma	Papillary adenocarcinoma, NOS	8b1987f7-75fd-4e24-be77-891bbd2d40a1	Stage IVA	Thyroid gland
TCGA-EL-A3T3	Radiation Therapy, NOS	Male	>46	Thyroid carcinoma	Papillary adenocarcinoma, NOS	6435ea21-7214-40c5-9ccb-a1f22685a728	Stage II	Thyroid gland
TCGA-DJ-A1QI	Treatment-naïve	Female	>46	Thyroid carcinoma	Papillary adenocarcinoma, NOS	3b1e2bd6-3d32-40f7-9b32-0df32dfcbc72	Stage II	Thyroid gland
TCGA-EL-A4KI	Radiation Therapy, NOS	Male	>46	Thyroid carcinoma	Papillary adenocarcinoma, NOS	1bacebf3-609e-4bb7-bb93-eb217b3a1b5c	Stage III	Thyroid gland
TCGA-BJ-A0ZE	Radiation Therapy, NOS	Female	>46	Thyroid carcinoma	Papillary adenocarcinoma, NOS	ab8c9101-adeb-4c43-a8bb-b089ebd711f6	Stage III	Thyroid gland
TCGA-DJ-A3UO	Radiation Therapy, NOS	Male	>46	Thyroid carcinoma	Papillary adenocarcinoma, NOS	d78012b6-24f9-48f5-9409-9845d0be2b3c	Stage IVA	Thyroid gland
TCGA-DJ-A2PZ	Treatment-naïve	Male	>46	Thyroid carcinoma	Papillary adenocarcinoma, NOS	5dcbdfcf-8a4d-4da5-9049-f2b970fe8ca8	Stage III	Thyroid gland
TCGA-FY-A3YR	Radiation/Pharmaceutical Therapy, NOS	Female	>46	Thyroid carcinoma	Papillary adenocarcinoma, NOS	d2cc4d31-38fa-4232-895e-767260f607e9	Stage III	Thyroid gland
TCGA-EL-A3CM	Radiation Therapy, NOS	Female	>46	Thyroid carcinoma	Papillary adenocarcinoma, NOS	229004af-14eb-442e-905e-61c842b3efa0	Stage III	Thyroid gland
TCGA-BJ-A3F0	Treatment-naïve	Female	>46	Thyroid carcinoma	Papillary adenocarcinoma, NOS	a6bdba04-f27d-4cef-bd82-872fb8390e46	Stage I	Thyroid gland
TCGA-EM-A4FV	Treatment-naïve	Female	>46	Thyroid carcinoma	Papillary adenocarcinoma, NOS	646d1585-2d12-483c-8425-77d5451b2869	Stage I	Thyroid gland
TCGA-EM-A22P	Radiation Therapy, NOS	Male	>46	Thyroid carcinoma	Papillary adenocarcinoma, NOS	1a4164d9-4484-452d-9382-8cbf896a870e	Stage IVA	Thyroid gland
TCGA-EL-A3GV	Radiation Therapy, NOS	Female	>46	Thyroid carcinoma	Papillary adenocarcinoma, NOS	e95c7f24-89ab-4d56-aae6-d2268888c549	Stage III	Thyroid gland
TCGA-DJ-A2PW	Radiation Therapy, NOS	Male	>46	Thyroid carcinoma	Papillary adenocarcinoma, NOS	d487536f-0521-4d42-9150-6a806ae00241	Stage III	Thyroid gland
TCGA-DE-A0XZ	Radiation/Pharmaceutical Therapy, NOS	Female	>46	Thyroid carcinoma	Papillary adenocarcinoma, NOS	3e9fda23-676d-4e78-8948-0c9df3d10064	Stage III	Thyroid gland
TCGA-BJ-A0YZ	Treatment-naïve	Male	>46	Thyroid carcinoma	Papillary adenocarcinoma, NOS	f3ee888e-5116-4313-a2f6-3b1dcc3e4bc1	Stage II	Thyroid gland
TCGA-EL-A3MX	Radiation/Pharmaceutical Therapy, NOS	Female	>46	Thyroid carcinoma	Papillary adenocarcinoma, NOS	ea2c873a-ea52-4920-8d20-554d5fa8ddc1	Stage IVC	Thyroid gland
TCGA-EM-A2OZ	Treatment-naïve	Male	>46	Thyroid carcinoma	Papillary adenocarcinoma, NOS	1f6be7ca-76fd-4509-99a6-dfa59b0ac51f	Stage I	Thyroid gland
TCGA-EL-A3MZ	Radiation Therapy, NOS	Male	>46	Thyroid carcinoma	Papillary adenocarcinoma, NOS	f82f9ae8-e106-4c61-941c-3614d51b0f41	Stage III	Thyroid gland
TCGA-FY-A3R9	Pharmaceutical Therapy, NOS	Female	>46	Thyroid carcinoma	Papillary adenocarcinoma, NOS	d92902ff-8023-411c-a7ca-1afcbb64937e	Stage I	Thyroid gland
TCGA-EL-A3H1	Radiation Therapy, NOS	Female	>46	Thyroid carcinoma	Papillary adenocarcinoma, NOS	8d54a2ed-03f1-4a23-bdd2-f3395f5d3716	Stage I	Thyroid gland
TCGA-BJ-A0ZB	Radiation Therapy, NOS	Male	>46	Thyroid carcinoma	Papillary adenocarcinoma, NOS	dc4d8468-6f34-40cb-a826-8d582cd86fde	Stage IVA	Thyroid gland
TCGA-BJ-A0ZA	Radiation Therapy, NOS	Female	>46	Thyroid carcinoma	Papillary adenocarcinoma, NOS	4c513413-263e-4c7b-b997-7b688c47b698	Stage II	Thyroid gland
TCGA-EL-A4K1	Treatment-naïve	Female	>46	Thyroid carcinoma	Papillary adenocarcinoma, NOS	aa6e3437-ea1c-4bed-ab7d-8f3f89f8ceeb	Stage III	Thyroid gland
TCGA-DJ-A4UL	Treatment-naïve	Female	>46	Thyroid carcinoma	Papillary adenocarcinoma, NOS	7851512b-5f44-43de-8b27-99b5e91a8119	Stage I	Thyroid gland
TCGA-EL-A4K9	Radiation Therapy, NOS	Male	>46	Thyroid carcinoma	Papillary adenocarcinoma, NOS	89f4a6a5-bf9b-4a0e-bacf-8cd715c2ca93	Stage II	Thyroid gland
TCGA-J8-A4HY	Treatment-naïve	Female	>46	Thyroid carcinoma	Papillary adenocarcinoma, NOS	2ae6a00c-bc6e-42fe-a0cb-40339d5fdc73	Stage IVA	Thyroid gland
TCGA-EL-A3T9	not reported	Female	>46	Thyroid carcinoma	Papillary adenocarcinoma, NOS	8a233b01-2959-467f-8950-02be16309156	Stage IV	Thyroid gland
TCGA-BJ-A3PR	Treatment-naïve	Female	>46	Thyroid carcinoma	Papillary adenocarcinoma, NOS	fd036ec5-3ffb-40b1-8002-943be0e2532e	Stage I	Thyroid gland
TCGA-DJ-A2QC	Treatment-naïve	Female	>46	Thyroid carcinoma	Papillary adenocarcinoma, NOS	1f094db9-f8cc-4066-adff-609682936172	Stage II	Thyroid gland
TCGA-DJ-A2PN	Treatment-naïve	Female	>46	Thyroid carcinoma	Papillary adenocarcinoma, NOS	fb39f29a-5d1e-4f96-8adb-e18cc87fad2e	Stage I	Thyroid gland
TCGA-EL-A3GP	Treatment-naïve	Male	>46	Thyroid carcinoma	Papillary adenocarcinoma, NOS	dd981e11-4b49-447e-8ebc-d9db4b55ce9b	Stage III	Thyroid gland
TCGA-FE-A231	Radiation Therapy, NOS	Male	>46	Thyroid carcinoma	Papillary adenocarcinoma, NOS	7044dee0-fd6c-4e75-b731-dc60a386a1ab	Stage IVA	Thyroid gland
TCGA-EL-A3CL	Treatment-naïve	Female	>46	Thyroid carcinoma	Papillary adenocarcinoma, NOS	641ba101-135b-4395-9360-2058fabfed56	Stage II	Thyroid gland
TCGA-DJ-A3UZ	Treatment-naïve	Female	>46	Thyroid carcinoma	Papillary adenocarcinoma, NOS	ab0a98ae-98f1-425e-9418-550df6ac24cd	Stage III	Thyroid gland
TCGA-EL-A3CU	Radiation Therapy, NOS	Female	>46	Thyroid carcinoma	Papillary adenocarcinoma, NOS	745642a0-ddba-495b-bafc-da085552758a	Stage III	Thyroid gland
TCGA-DE-A4MD	Radiation Therapy, NOS	Male	>46	Thyroid carcinoma	Papillary adenocarcinoma, NOS	cd0c33c3-4427-471d-979e-79dc43f3a018	Stage IVA	Thyroid gland
TCGA-ET-A2MY	Radiation Therapy, NOS	Female	>46	Thyroid carcinoma	Papillary adenocarcinoma, NOS	eb15422b-cafd-4af2-973e-8c997a911170	Stage I	Thyroid gland
TCGA-EM-A4FO	Radiation Therapy, NOS	Male	>46	Thyroid carcinoma	Papillary adenocarcinoma, NOS	e0ab95ef-5c96-4d00-8950-04e26e3b4672	Stage I	Thyroid gland
TCGA-EL-A3GU	Radiation Therapy, NOS	Female	>46	Thyroid carcinoma	Papillary adenocarcinoma, NOS	dde7ade8-de24-467f-855d-a422bbede407	Stage III	Thyroid gland
TCGA-ET-A39P	Radiation Therapy, NOS	Female	>46	Thyroid carcinoma	Papillary adenocarcinoma, NOS	44465a32-8ee9-4575-94b8-0200ba7c5bd4	Stage III	Thyroid gland
TCGA-EL-A4K7	Treatment-naïve	Male	>46	Thyroid carcinoma	Papillary adenocarcinoma, NOS	dc392a57-2028-4eca-8bf3-760ec99703ee	Stage III	Thyroid gland
TCGA-4C-A93U	Treatment-naïve	Female	>46	Thyroid carcinoma	Papillary adenocarcinoma, NOS	e1c8af06-9ea4-4062-9264-aa916e0025d1	Stage IVA	Thyroid gland
TCGA-EL-A4K6	Radiation Therapy, NOS	Male	>46	Thyroid carcinoma	Papillary adenocarcinoma, NOS	4fc8e011-4433-4537-b03f-457a3a70240f	Stage IV	Thyroid gland
TCGA-E8-A418	Treatment-naïve	Female	>46	Thyroid carcinoma	Papillary adenocarcinoma, NOS	ebbd54ad-7b97-4081-ad11-7f7f3ce74eef	Stage IVA	Thyroid gland
TCGA-EM-A22O	Radiation Therapy, NOS	Male	>46	Thyroid carcinoma	Papillary adenocarcinoma, NOS	6abc861a-376d-446b-acee-fb0f03a82c09	Stage IVA	Thyroid gland
TCGA-EM-A1CT	Radiation Therapy, NOS	Male	>46	Thyroid carcinoma	Papillary adenocarcinoma, NOS	290be61a-84ef-4bed-8e37-b432cba6c88e	Stage IVA	Thyroid gland
TCGA-BJ-A2NA	Treatment-naïve	Male	>46	Thyroid carcinoma	Papillary adenocarcinoma, NOS	f9d35f8e-ada4-4cc6-8227-28565ee531d2	Stage III	Thyroid gland
TCGA-EL-A3CT	Treatment-naïve	Female	>46	Thyroid carcinoma	Papillary adenocarcinoma, NOS	4c0b29e6-8530-43d5-8e8a-efb754e83ecd	Stage IVA	Thyroid gland
TCGA-EL-A3ZQ	Radiation Therapy, NOS	Female	>46	Thyroid carcinoma	Papillary adenocarcinoma, NOS	315cbbe8-62c8-488b-92c5-e2046321efb7	Stage II	Thyroid gland
TCGA-EL-A3CR	Treatment-naïve	Female	>46	Thyroid carcinoma	Papillary adenocarcinoma, NOS	258dccee-a3ce-4d4b-a60c-64f45ebfb7ad	Stage III	Thyroid gland
TCGA-EL-A3ZO	Radiation Therapy, NOS	Female	>46	Thyroid carcinoma	Papillary adenocarcinoma, NOS	3bfa52af-cb40-45d8-9bdc-591985aae7fb	Stage III	Thyroid gland
TCGA-DE-A4MB	Radiation Therapy, NOS	Female	>46	Thyroid carcinoma	Papillary adenocarcinoma, NOS	4ec2bb20-2190-4c37-8aaa-4086fef1fbb6	Stage IVA	Thyroid gland
TCGA-BJ-A28S	Treatment-naïve	Male	>46	Thyroid carcinoma	Papillary adenocarcinoma, NOS	59e91fe5-c80f-4915-be0f-1a7cd3f31f3e	Stage II	Thyroid gland
TCGA-BJ-A28V	Treatment-naïve	Female	>46	Thyroid carcinoma	Papillary adenocarcinoma, NOS	bed1fb3c-4459-460e-8190-29211857fa73	Stage III	Thyroid gland
TCGA-EL-A3MY	Radiation Therapy, NOS	Male	>46	Thyroid carcinoma	Papillary adenocarcinoma, NOS	7746be87-7ad0-48a7-84fb-08a81b220bdb	Stage IVC	Thyroid gland
TCGA-EM-A3O3	Radiation Therapy, NOS	Female	>46	Thyroid carcinoma	Papillary adenocarcinoma, NOS	2a398af1-aea5-4aae-ab00-a2dc152f965a	Stage III	Thyroid gland
TCGA-J8-A3YF	Radiation Therapy, NOS	Male	>46	Thyroid carcinoma	Papillary adenocarcinoma, NOS	00d588e3-3db6-4cf3-9def-34d941e8cdb0	Stage III	Thyroid gland
TCGA-EM-A3AQ	Treatment-naïve	Female	>46	Thyroid carcinoma	Papillary adenocarcinoma, NOS	e8f56d0f-eee4-4def-a43a-dec91f4382a1	Stage I	Thyroid gland
TCGA-EL-A3CW	Treatment-naïve	Female	>46	Thyroid carcinoma	Papillary adenocarcinoma, NOS	011ae7b8-5003-4fcd-9f20-906a723f2c66	Stage III	Thyroid gland
TCGA-EL-A3CO	Radiation Therapy, NOS	Male	>46	Thyroid carcinoma	Papillary adenocarcinoma, NOS	fd661b1b-fe0b-4ab0-ae82-76324e2f6a81	Stage III	Thyroid gland

## Sheet: SKCM_CN
Patient ID	Treatment-naive 77.8% (21/27)	Sex	Diagnosis Age	Cancer Type	Cancer Type Detailed	Sample ID	Tumor Stage	Sample Type	Specimen Type	Specimen Preservation Type	Number of Samples Per Patient	Tumor Purity	Sample Coverage	DNA Input	TMB (nonsynonymous)	Mutation Count			Gene	# Mut	#	Freq/21 treatment naïve	Is Cancer Gene (source: OncoKB)
Patient2103	Radiation_Therapy;Targeted_Therapy	Female	≤56	Melanoma	Cutaneous Melanoma	P-2103	IV	Metastasis	Biopsy/Paracentesis	FFPE	1	60	1665	2160	0.1	4			NRAS	4	4	0.19	Yes
Patient6490	Treatment-naive	Female	≤56	Melanoma	Cutaneous Melanoma	P-6490	IV	Primary	Biopsy/Paracentesis	FFPE	1	90	1923	1596	0.133333	4			BRAF	4	4	0.19	Yes
Patient2532	Radiation_Therapy;Chemotherapy	Female	≤56	Melanoma	Cutaneous Melanoma	P-2532	IV	Metastasis	Biopsy/Paracentesis	FFPE	1	80	503	56	0.0333333	1			NF1	3	3	0.143	Yes
Patient4570	Treatment-naive	Female	≤56	Melanoma	Cutaneous Melanoma	P-4570	IV	Recurrent	Surgery	FFPE	1	80	1476	1632	0	NA			MET	3	3	0.143	Yes
Patient6701	Radiation_Therapy;Targeted_Therapy;Immunotherapy	Male	≤56	Melanoma	Cutaneous Melanoma	P-6701	IV	Primary	Surgery	FFPE	1	80	335	2232	0.0333333	1			TERT	2	2	0.095	Yes
Patient7339	Treatment-naive	Male	≤56	Melanoma	Cutaneous Melanoma	P-7339	IV	Primary	Surgery	FFPE	1	80	603	396	0.0666667	2			KIT	2	2	0.095	Yes
Patient8770	Treatment-naive	Female	≤56	Melanoma	Cutaneous Melanoma	P-8770	III	Metastasis	Surgery	FFPE	1	50	769	732	0.333333	11			KEL	2	2	0.095	Yes
Patient9476	Treatment-naive	Male	≤56	Melanoma	Cutaneous Melanoma	P-9476	IV	Recurrent	Surgery	FFPE	1	85	1807	3912	0.133333	5			TAF1	1	1	0.048	Yes
Patient0011	Treatment-naive	Male	≤56	Melanoma	Cutaneous Melanoma	P-0011	II	Primary	Surgery	FFPE	1	40	582	672	0.0666667	2			PREX2	1	1	0.048	Yes
Patient4094	Treatment-naive	Male	≤56	Melanoma	Cutaneous Melanoma	P-4094	Unknown	Primary	Surgery	FFPE	1	60	1209	2952	0.0666667	2			STAG2	1	1	0.048	Yes
Patient1055	Treatment-naive	Female	≤56	Melanoma	Cutaneous Melanoma	P-1055	Unknown	Primary	Biopsy/Paracentesis	FFPE	1	80	1304	4212	0.0333333	1			CTNNB1	1	1	0.048	Yes
Patient3561	Targeted_Therapy;Chemotherapy;Immunotherapy	Female	≤56	Melanoma	Cutaneous Melanoma	P-3561	IV	Metastasis	Biopsy/Paracentesis	FFPE	1	40	1464	1197	0.533333	17			DOT1L	1	1	0.048	Yes
Patient4290	Treatment-naive	Female	≤56	Melanoma	Cutaneous Melanoma	P-4290	IV	Metastasis	Surgery	FFPE	1	98	4256	2292	0.2	6			SUFU	1	1	0.048	Yes
Patient2253	Treatment-naive	Female	≤56	Melanoma	Cutaneous Melanoma	P-2253	I	Primary	Surgery	FFPE	1	30	1206	524	0.0666667	2			LYN	1	1	0.048	Yes
Patient2492	Treatment-naive	Female	>56	Melanoma	Cutaneous Melanoma	P-2492	Unknown	Primary	Surgery	FFPE	1	40	1078	4608	0.0333333	1			PAX5	1	1	0.048	Yes
Patient9475	Treatment-naive	Male	>56	Melanoma	Cutaneous Melanoma	P-9475	II	Primary	Surgery	FFPE	1	20	1102	3660	0.133333	4			EPHA7	1	1	0.048	Yes
Patient2056	Treatment-naive	Male	>56	Melanoma	Cutaneous Melanoma	P-2056	Unknown	Primary	Surgery	FFPE	1	90	1492	23940	0.266667	8			SPEN	2	1	0.048	Yes
Patient4824	Treatment-naive	Male	>56	Melanoma	Cutaneous Melanoma	P-4824	IV	Metastasis	Biopsy/Paracentesis	FFPE	1	40	1135	1884	0.0666667	2			APC	1	1	0.048	Yes
Patient0371	Treatment-naive	Male	>56	Melanoma	Cutaneous Melanoma	P-0371	II	Primary	Surgery	FFPE	1	30	1222.19	3936	0.0333333	1			SNCAIP	1	1	0.048	Yes
Patient7806	Treatment-naive	Female	>56	Melanoma	Cutaneous Melanoma	P-7806	II	Primary	Surgery	FFPE	1	80	1330	3240	0.133333	4			SSX1	1	1	0.048	Yes
Patient0852	Treatment-naive	Male	>56	Melanoma	Cutaneous Melanoma	P-0852	Unknown	Primary	Surgery	FFPE	1	60	1010	4596	0.0333333	1			KRAS	1	1	0.048	Yes
Patient7039	Unknown	Male	>56	Melanoma	Cutaneous Melanoma	P-7039	Unknown	Primary	Surgery	FFPE	1	85	1540	8220	0.1	3			EMSY	1	1	0.048	Yes
Patient6674	Treatment-naive	Female	>56	Melanoma	Cutaneous Melanoma	P-6674	IV	Metastasis	Biopsy/Paracentesis	FFPE	1	85	1632	530	0.2	6			ROS1	1	1	0.048	Yes
Patient7003	Treatment-naive	Female	>56	Melanoma	Cutaneous Melanoma	P-7003	III	Primary	Surgery	FFPE	1	60	962	3768	0.133333	4			EPCAM	1	1	0.048	Yes
Patient0130	Treatment-naive	Female	>56	Melanoma	Cutaneous Melanoma	P-0130	IV	Metastasis	Surgery	FFPE	1	60	1226	1134	0.133333	4			BTK	1	1	0.048	Yes
Patient4643	Treatment-naive	Male	>56	Melanoma	Cutaneous Melanoma	P-4643	III	Primary	Surgery	FFPE	1	60	1185	3756	0	NA			FGF3	1	1	0.048	Yes
Patient7027	Unknown	Female	>56	Melanoma	Cutaneous Melanoma	P-7027	II	Primary	Surgery	FFPE	1	75	1594	1644	0.1	3			FUS	1	1	0.048	Yes
																			FAT4	1	1	0.048	Yes
																			IL7R	1	1	0.048	Yes
																			PDGFRB	1	1	0.048	Yes
																			EGFR	1	1	0.048	Yes
																			PIK3CG	1	1	0.048	Yes
																			AURKB	1	1	0.048	Yes
																			ARID1A	1	1	0.048	Yes
																			FUBP1	1	1	0.048	Yes
																			ERBB4	1	1	0.048	Yes
																			ERBB3	1	1	0.048	Yes
																			FGFR2	1	1	0.048	Yes
																			PIK3CB	1	1	0.048	Yes
																			RBM10	1	1	0.048	Yes
																			GLI1	1	1	0.048	Yes
																			GNAS	1	1	0.048	Yes
																			ATRX	1	1	0.048	Yes
																			FOXL2	1	1	0.048	Yes
																			MED12	1	1	0.048	Yes
																			CDK12	1	1	0.048	Yes
																			ASXL1	1	1	0.048	Yes

## Sheet: SKCM_US
Case_Submitter_ID	Treatment-naive 61.5% (225/366)	Gender	Age	Cancer Type	Cancer Type Detailed	Case_ID	Tumor Stage	Site_Resection or Biopsy
TCGA-D3-A5GN	Pharmaceutical Therapy, NOS	Female	≤57	Melanoma	Malignant melanoma, NOS	afbc376b-524d-4ecd-b79f-d8be770591a7	Stage I	Lymph nodes of head, face and neck
TCGA-EE-A2MK	Treatment-naive	Female	≤57	Melanoma	Malignant melanoma, NOS	47ffe5ef-7d1f-44eb-9307-104771b39381	Stage III	Lymph nodes of inguinal region or leg
TCGA-FS-A1Z7	Treatment-naive	Male	≤57	Melanoma	Malignant melanoma, NOS	f3bb6362-6801-4c95-a828-09c0002a8b87	Stage IIIC	Lymph node, NOS
TCGA-D3-A51J	Radiation Therapy, NOS	Male	≤57	Melanoma	Malignant melanoma, NOS	2d8868ab-a7db-4cbd-a9af-cc485b29c177	Stage III	Connective, subcutaneous and other soft tissues of pelvis
TCGA-EE-A29C	Pharmaceutical Therapy, NOS	Male	≤57	Melanoma	Malignant melanoma, NOS	fc5b5d2f-0d03-45c2-b7a0-ba6ec108fe51	Stage IB	Skin of trunk
TCGA-D3-A5GR	Treatment-naive	Female	≤57	Melanoma	Malignant melanoma, NOS	c714c48f-a18c-4110-a82d-3cc95c315afd	Stage III	Lymph nodes of inguinal region or leg
TCGA-EE-A2MG	Radiation Therapy, NOS	Male	≤57	Melanoma	Malignant melanoma, NOS	e653f888-37cf-41d5-a1cf-45397c90b31d	Stage I	Lymph nodes of axilla or arm
TCGA-GN-A263	Pharmaceutical Therapy, NOS	Male	≤57	Melanoma	Malignant melanoma, NOS	08d2b181-2b6e-4754-bfa9-5a94a1f18526	Stage IV	Skin of trunk
TCGA-D3-A2JK	Radiation Therapy, NOS	Male	≤57	Melanoma	Malignant melanoma, NOS	d7f251c3-8312-47d8-a9cc-2917d2284cc3	Stage IIIC	Lymph nodes of axilla or arm
TCGA-ER-A3ES	Treatment-naive	Male	≤57	Melanoma	Malignant melanoma, NOS	b93f703e-be51-4469-aaac-2d4a87a37639	Not Reported	Peritoneum, NOS
TCGA-EE-A3AG	Pharmaceutical Therapy, NOS	Male	≤57	Melanoma	Malignant melanoma, NOS	f09f3062-f904-4aff-9cd6-38eed201e652	Stage III	Connective, subcutaneous and other soft tissues of lower limb and hip
TCGA-DA-A1I5	Treatment-naive	Female	≤57	Melanoma	Malignant melanoma, NOS	e2271488-1a7d-4733-a1ea-38bbaeb97b4c	Stage IV	Skin, NOS
TCGA-EE-A2GS	Treatment-naive	Female	≤57	Melanoma	Amelanotic melanoma	880bb701-f1d3-4bf2-bfc8-143ad8d07b6a	Stage IB	Connective, subcutaneous and other soft tissues of lower limb and hip
TCGA-FR-A44A	Radiation Therapy, NOS	Female	≤57	Melanoma	Malignant melanoma, NOS	18e7b73c-4520-42cd-ac9b-23bac1c8ecc6	Stage II	Lymph nodes of axilla or arm
TCGA-EE-A3AB	Treatment-naive	Male	≤57	Melanoma	Malignant melanoma, NOS	0f7ff1fc-95ec-4eb5-a308-6b8f24eec29a	Stage III	Lymph nodes of axilla or arm
TCGA-ER-A3PL	Treatment-naive	Male	≤57	Melanoma	Malignant melanoma, NOS	88314f23-3446-4102-a117-b65a8520d8e6	Stage IV	Connective, subcutaneous and other soft tissues of upper limb and shoulder
TCGA-EE-A3AH	Pharmaceutical Therapy, NOS	Male	≤57	Melanoma	Malignant melanoma, NOS	92d79156-9139-487b-8582-ce0e87b4ecd0	Stage II	Lymph nodes of inguinal region or leg
TCGA-GN-A4U3	Pharmaceutical Therapy, NOS	Male	≤57	Melanoma	Malignant melanoma, NOS	909335d0-bb4b-4ea3-869a-93e4d91c2154	Stage III	Frontal lobe
TCGA-D3-A2JG	Pharmaceutical Therapy, NOS	Female	≤57	Melanoma	Malignant melanoma, NOS	47a16bf2-229b-4e9a-8b5e-3dcc61fa9106	Stage IIIA	Pelvic lymph nodes
TCGA-FS-A1ZQ	Treatment-naive	Male	≤57	Melanoma	Malignant melanoma, NOS	b91af125-a024-4ba3-a5e8-99955ff9efc5	Not Reported	Lung, NOS
TCGA-FS-A1Z0	Treatment-naive	Female	≤57	Melanoma	Malignant melanoma, NOS	6a1966c3-7f01-4304-b4a1-c4ef683b179a	Stage IA	Skin, NOS
TCGA-DA-A1IA	Radiation Therapy, NOS	Female	≤57	Melanoma	Malignant melanoma, NOS	2ea7ad21-3324-4eda-8c82-fc2ceea2fc73	Stage IIIB	Frontal lobe
TCGA-EE-A29M	Treatment-naive	Female	≤57	Melanoma	Malignant melanoma, NOS	1af5d168-a3ff-4648-b195-ede2e7a5ca26	Stage IB	Lymph nodes of axilla or arm
TCGA-D3-A1Q8	Pharmaceutical Therapy, NOS	Male	≤57	Melanoma	Malignant melanoma, NOS	7b7a49b5-5be8-4966-8f3a-e6e01e694f86	Stage IV	Lymph node, NOS
TCGA-EE-A2GH	Treatment-naive	Male	≤57	Melanoma	Malignant melanoma, NOS	913f21a9-f727-4983-ab3a-61b5b3fc7f5e	Stage I	Lymph nodes of axilla or arm
TCGA-EE-A2MP	Treatment-naive	Female	≤57	Melanoma	Malignant melanoma, NOS	54782bd7-79be-4e3c-bf99-844e7bb0e5d7	Stage I	Lymph nodes of inguinal region or leg
TCGA-EB-A431	Treatment-naive	Male	≤57	Melanoma	Nodular melanoma	96fc529a-6ad3-456f-a41a-63238ecbb9c4	Stage IIC	Skin, NOS
TCGA-FR-A69P	Radiation Therapy, NOS	Female	≤57	Melanoma	Malignant melanoma, NOS	ccf8809a-cdfd-46f7-b607-001b8b91c1a4	Stage IIIC	Lymph nodes of inguinal region or leg
TCGA-ER-A19L	Pharmaceutical Therapy, NOS	Male	≤57	Melanoma	Malignant melanoma, NOS	5f6df69c-4ebf-4811-8b28-ad393dfbe1a3	Not Reported	Connective, subcutaneous and other soft tissues of pelvis
TCGA-EE-A2ML	Pharmaceutical Therapy, NOS	Male	≤57	Melanoma	Malignant melanoma, NOS	01cfbfae-f344-439d-aeab-a9e15d636325	Stage II	Lymph nodes of axilla or arm
TCGA-FS-A1ZR	Treatment-naive	Male	≤57	Melanoma	Malignant melanoma, NOS	9f4dde50-fa0c-43bf-8d5d-70b76cc35793	Stage II	Lymph node, NOS
TCGA-ER-A19E	Pharmaceutical Therapy, NOS	Female	≤57	Melanoma	Malignant melanoma, NOS	3fea3f02-2db3-44e0-984e-c61130d92c9b	Stage IB	Skin of trunk
TCGA-ER-A19M	Pharmaceutical Therapy, NOS	Male	≤57	Melanoma	Malignant melanoma, NOS	7a918706-c697-4cef-9661-346c5a612ff8	Stage IB	Skin of trunk
TCGA-BF-A3DJ	Pharmaceutical Therapy, NOS	Female	≤57	Melanoma	Malignant melanoma, NOS	62393dab-ab41-4785-9a57-aa4c25d223e9	Stage IIIB	Skin, NOS
TCGA-DA-A1HW	Treatment-naive	Female	≤57	Melanoma	Malignant melanoma, NOS	800d3a17-269f-4d97-94ff-8585f20038d8	Stage IIIB	Lymph node, NOS
TCGA-ER-A19Q	Pharmaceutical Therapy, NOS	Female	≤57	Melanoma	Malignant melanoma, NOS	391eab51-b140-4bc2-bc8c-99400fba9066	Not Reported	Skin of trunk
TCGA-D3-A2JP	Pharmaceutical Therapy, NOS	Male	≤57	Melanoma	Malignant melanoma, NOS	e9a42a85-9513-41b2-a71d-6d62f70b00e4	Stage IIIC	Lymph nodes of axilla or arm
TCGA-EB-A3HV	not reported	Male	≤57	Melanoma	Nodular melanoma	b53cf25c-929c-4f1a-870e-13f260c5cf7d	Stage IIC	Skin, NOS
TCGA-D3-A3MV	Treatment-naive	Female	≤57	Melanoma	Malignant melanoma, NOS	f581a9b5-8956-4ac3-9375-370c446cad29	Stage IIIB	Connective, subcutaneous and other soft tissues of lower limb and hip
TCGA-GN-A267	Radiation Therapy, NOS	Male	≤57	Melanoma	Malignant melanoma, NOS	ab74d6ed-880e-4470-bfd5-2974a4c3a0d7	Stage IIIA	Lymph nodes of axilla or arm
TCGA-ER-A2NE	Treatment-naive	Male	≤57	Melanoma	Malignant melanoma, NOS	1068ad76-612e-40ee-b2fa-916da14b7916	Stage 0	Connective, subcutaneous and other soft tissues, NOS
TCGA-FS-A1YX	Treatment-naive	Female	≤57	Melanoma	Malignant melanoma, NOS	4537c0e1-b2bd-425f-a6f4-27f4733dc25a	Stage I	Connective, subcutaneous and other soft tissues, NOS
TCGA-D9-A3Z3	Treatment-naive	Female	≤57	Melanoma	Malignant melanoma, NOS	56ee81ed-242a-48ca-92a8-49973469a697	Stage IIIB	Lymph nodes of axilla or arm
TCGA-DA-A3F8	Treatment-naive	Male	≤57	Melanoma	Malignant melanoma, NOS	b6691e3c-ee3f-49a2-8bd4-2086413e5d8d	Stage IIIB	Lymph nodes of head, face and neck
TCGA-FS-A4FD	Treatment-naive	Male	≤57	Melanoma	Malignant melanoma, NOS	745c699b-8ecf-4653-b41f-6620f11bcf39	Stage IIIC	Lymph node, NOS
TCGA-GF-A769	Treatment-naive	Male	≤57	Melanoma	Nodular melanoma	af852862-f01e-4ddd-82c6-9781c93ef20b	Stage IIC	Skin of lower limb and hip
TCGA-D3-A51E	Treatment-naive	Female	≤57	Melanoma	Malignant melanoma, NOS	963858b8-a8b6-498e-989a-271654713772	Not Reported	Connective, subcutaneous and other soft tissues of lower limb and hip
TCGA-D3-A3CB	Pharmaceutical Therapy, NOS	Male	≤57	Melanoma	Malignant melanoma, NOS	b829885f-8681-4b00-b301-8b0e0c2c6684	Not Reported	Lymph nodes of axilla or arm
TCGA-EE-A2GI	Pharmaceutical Therapy, NOS	Male	≤57	Melanoma	Malignant melanoma, NOS	b4079a49-bb11-430a-9a1e-19bd46d87fbe	Stage IA	Lymph nodes of axilla or arm
TCGA-EE-A2MF	Radiation Therapy, NOS	Female	≤57	Melanoma	Malignant melanoma, NOS	0e2af161-5a1e-47e1-a7ef-010e47b8cb40	Stage I	Lymph nodes of inguinal region or leg
TCGA-FS-A1ZE	Treatment-naive	Male	≤57	Melanoma	Malignant melanoma, NOS	2c79add1-8093-4e81-8f80-069af7b7c2fa	Stage IIC	Skin, NOS
TCGA-ER-A42K	Treatment-naive	Female	≤57	Melanoma	Malignant melanoma, NOS	691a5156-281d-4fd6-b44a-299a3e8dc3e3	Stage IIIC	Lymph nodes of axilla or arm
TCGA-ER-A19H	Pharmaceutical Therapy, NOS	Male	≤57	Melanoma	Malignant melanoma, NOS	e11a109d-31cb-40f7-aa17-50797b287a4f	Not Reported	Connective, subcutaneous and other soft tissues of thorax
TCGA-EE-A2GL	Pharmaceutical Therapy, NOS	Female	≤57	Melanoma	Malignant melanoma, NOS	9c0240d6-8b75-41ae-8fe8-269831fd1e41	Stage IIA	Lymph nodes of axilla or arm
TCGA-D9-A148	Radiation Therapy, NOS	Male	≤57	Melanoma	Malignant melanoma, NOS	fed23055-1600-4128-8d73-e1aa902a9d1d	Not Reported	Lymph node, NOS
TCGA-EB-A4OZ	Pharmaceutical Therapy, NOS	Female	≤57	Melanoma	Malignant melanoma, NOS	236ef9ca-9362-44f3-a36b-2a19509bab9d	Stage IIIC	Skin of trunk
TCGA-DA-A1HY	Treatment-naive	Male	≤57	Melanoma	Malignant melanoma, NOS	40e17bf8-6c19-4e5e-b60d-ad54f504a970	Stage III	Lymph node, NOS
TCGA-EB-A4IQ	Treatment-naive	Female	≤57	Melanoma	Malignant melanoma, NOS	4e9d1a69-1f10-4500-9dda-f8eb1ccc6576	Stage IIIB	Skin of trunk
TCGA-EE-A3J3	Treatment-naive	Male	≤57	Melanoma	Amelanotic melanoma	b34e2ac6-0661-4f7c-97f5-f1f3b54aa0e4	Stage IB	Connective, subcutaneous and other soft tissues of thorax
TCGA-ER-A19B	Pharmaceutical Therapy, NOS	Male	≤57	Melanoma	Malignant melanoma, NOS	f7368803-c545-4407-9a14-2220560a8f80	Not Reported	Connective, subcutaneous and other soft tissues of trunk, NOS
TCGA-EE-A29W	Radiation Therapy, NOS	Male	≤57	Melanoma	Malignant melanoma, NOS	d2372037-5eea-4f98-bd72-551218e83779	Stage 0	Lymph nodes of inguinal region or leg
TCGA-D3-A1Q7	Radiation Therapy, NOS	Female	≤57	Melanoma	Malignant melanoma, NOS	df6303cd-ffb5-422f-9865-b09029a6d54f	Stage IB	Lymph node, NOS
TCGA-D3-A3MR	Radiation Therapy, NOS	Male	≤57	Melanoma	Malignant melanoma, NOS	0e597498-44ad-40ae-bb83-f1b27388ec0a	Stage III	Connective, subcutaneous and other soft tissues, NOS
TCGA-EE-A3J7	Treatment-naive	Male	≤57	Melanoma	Malignant melanoma, NOS	3df3f0a9-ba52-4c50-910f-828439b0ee14	Stage I	Connective, subcutaneous and other soft tissues of upper limb and shoulder
TCGA-EE-A2A6	Treatment-naive	Male	≤57	Melanoma	Malignant melanoma, NOS	cdcf4d91-98a1-4a65-98dd-c6fc80805a0c	Stage IA	Lymph nodes of inguinal region or leg
TCGA-D3-A5GT	Treatment-naive	Male	≤57	Melanoma	Malignant melanoma, NOS	6250b800-f72e-4c8e-a0e0-206049398ba7	Stage IIIC	Skin of trunk
TCGA-ER-A2NG	Treatment-naive	Female	≤57	Melanoma	Malignant melanoma, NOS	f788f950-7953-47a6-b833-f9e5daa28fd3	Stage IIIC	Lymph nodes of axilla or arm
TCGA-D3-A2JL	Treatment-naive	Female	≤57	Melanoma	Malignant melanoma, NOS	28cf244b-77dc-4b31-a65a-9746f15bb07e	Not Reported	Lymph nodes of inguinal region or leg
TCGA-FS-A1ZN	Pharmaceutical Therapy, NOS	Male	≤57	Melanoma	Malignant melanoma, NOS	9d86940d-50fb-4d2f-8b1e-539196885f46	Stage IIIA	Skin, NOS
TCGA-EE-A2A5	Radiation Therapy, NOS	Male	≤57	Melanoma	Malignant melanoma, NOS	865128c9-2e8e-4683-9232-174282ae984d	Stage IB	Connective, subcutaneous and other soft tissues of upper limb and shoulder
TCGA-EE-A2MI	Radiation Therapy, NOS	Male	≤57	Melanoma	Malignant melanoma, NOS	c061ae6c-7a02-47c3-aecd-a56487c01603	Stage IIB	Lymph nodes of axilla or arm
TCGA-EE-A2GE	Treatment-naive	Male	≤57	Melanoma	Amelanotic melanoma	4801c721-166f-4939-8ab7-aa024bec7089	Stage I	Lymph nodes of axilla or arm
TCGA-FR-A3YN	Pharmaceutical Therapy, NOS	Male	≤57	Melanoma	Malignant melanoma, NOS	f027da44-6adc-4207-93ac-e8bf45a1bf3d	Stage IB	Lymph nodes of inguinal region or leg
TCGA-EE-A3JA	Radiation Therapy, NOS	Male	≤57	Melanoma	Malignant melanoma, NOS	41c4f51a-e908-42f9-9805-5cff5b12708c	Stage IB	Connective, subcutaneous and other soft tissues, NOS
TCGA-DA-A3F5	Treatment-naive	Male	≤57	Melanoma	Malignant melanoma, NOS	d8eac750-9daf-4465-b672-9e31fd369057	Stage I	Lymph nodes of head, face and neck
TCGA-DA-A1I2	Treatment-naive	Male	≤57	Melanoma	Malignant melanoma, NOS	01ad975d-c2ed-4e4d-bd3b-c9512fc9073c	Stage III	Lymph node, NOS
TCGA-FS-A1ZA	Treatment-naive	Female	≤57	Melanoma	Malignant melanoma, NOS	177b515e-bcb9-4a08-9b38-3ccdec0e293f	Stage IIIB	Lymph node, NOS
TCGA-ER-A198	Pharmaceutical Therapy, NOS	Male	≤57	Melanoma	Malignant melanoma, NOS	ea240769-e51c-45f5-a131-ba123e598622	Not Reported	Connective, subcutaneous and other soft tissues of thorax
TCGA-GN-A266	Radiation Therapy, NOS	Male	≤57	Melanoma	Malignant melanoma, NOS	3429967f-4f77-4894-bf27-c4a22698ca92	Not Reported	Skin of scalp and neck
TCGA-EE-A2MT	Radiation Therapy, NOS	Male	≤57	Melanoma	Malignant melanoma, NOS	69a17647-493f-46d2-9cf0-6596e56289a0	Stage IB	Lymph nodes of axilla or arm
TCGA-EE-A2GK	Treatment-naive	Female	≤57	Melanoma	Malignant melanoma, NOS	f18cfe4a-fffd-4e09-9eef-343ba9ffd0d1	Stage I	Lymph nodes of inguinal region or leg
TCGA-EE-A2A1	Treatment-naive	Male	≤57	Melanoma	Malignant melanoma, NOS	a92e70e1-c57d-45ef-a822-33b361c22291	Stage IB	Lymph nodes of axilla or arm
TCGA-ER-A19D	Treatment-naive	Female	≤57	Melanoma	Malignant melanoma, NOS	3409f118-1798-48d6-9556-12a5c77ebefb	Stage IB	Connective, subcutaneous and other soft tissues of thorax
TCGA-FS-A4FB	Treatment-naive	Female	≤57	Melanoma	Malignant melanoma, NOS	64d46463-8039-41d1-9bbb-0ca0504356c2	Stage III	Lymph node, NOS
TCGA-ER-A195	Pharmaceutical Therapy, NOS	Male	≤57	Melanoma	Malignant melanoma, NOS	51b4e55c-5307-4a13-9b2a-fbd58575335e	Not Reported	Connective, subcutaneous and other soft tissues of trunk, NOS
TCGA-BF-A1PU	Pharmaceutical Therapy, NOS	Female	≤57	Melanoma	Malignant melanoma, NOS	3dd5a206-d7f3-42f1-b9cc-4b31c76d495d	Stage IIC	Skin, NOS
TCGA-D3-A2JN	Radiation Therapy, NOS	Female	≤57	Melanoma	Malignant melanoma, NOS	20ae4c90-ea2e-42e8-bc0e-f0e6be0dadeb	Stage III	Lymph nodes of axilla or arm
TCGA-HR-A2OH	Radiation Therapy, NOS	Female	≤57	Melanoma	Malignant melanoma, NOS	6668acfe-1594-42c0-b839-8a592702675f	Stage IIIB	Pelvis, NOS
TCGA-EE-A3AA	Treatment-naive	Male	≤57	Melanoma	Malignant melanoma, NOS	aa55097f-4fd6-45e7-a394-f4122ceafc51	Stage III	Lymph nodes of axilla or arm
TCGA-EE-A3AC	Treatment-naive	Male	≤57	Melanoma	Malignant melanoma, NOS	c5476668-4b3f-47bb-9d67-488cef891243	Stage III	Lymph nodes of axilla or arm
TCGA-ER-A19P	Treatment-naive	Female	≤57	Melanoma	Malignant melanoma, NOS	fecff768-2cf4-487f-8ea4-c24a947330b7	Not Reported	Connective, subcutaneous and other soft tissues of pelvis
TCGA-GN-A262	Treatment-naive	Female	≤57	Melanoma	Malignant melanoma, NOS	e36c9411-773b-4a8e-9b43-895b3cb044c7	Not Reported	Skin of trunk
TCGA-ER-A19N	Pharmaceutical Therapy, NOS	Male	≤57	Melanoma	Malignant melanoma, NOS	9ee83669-d7a4-476e-8857-304600b4917a	Not Reported	Connective, subcutaneous and other soft tissues of thorax
TCGA-D3-A3MO	Radiation Therapy, NOS	Male	≤57	Melanoma	Malignant melanoma, NOS	85400bf1-23e0-4e0f-8df7-f0d108641aee	Stage III	Connective, subcutaneous and other soft tissues of abdomen
TCGA-EE-A183	Treatment-naive	Male	≤57	Melanoma	Malignant melanoma, NOS	5bdadeb6-a1fb-477d-877b-034bfd52294e	Stage 0	Lymph nodes of axilla or arm
TCGA-D3-A2J8	Treatment-naive	Male	≤57	Melanoma	Malignant melanoma, NOS	affb02c3-ec15-465e-8296-6a32132d542e	Stage IB	Lymph nodes of inguinal region or leg
TCGA-EB-A1NK	Treatment-naive	Male	≤57	Melanoma	Malignant melanoma, NOS	27c9e7aa-1760-4cfc-95b0-a091d35d317b	Stage IIC	Skin, NOS
TCGA-EB-A5UM	Treatment-naive	Female	≤57	Melanoma	Malignant melanoma, NOS	667d5c5e-abc0-4fb8-b6c4-739f7cb3f0fe	Stage IIC	Skin of trunk
TCGA-GF-A2C7	Treatment-naive	Male	≤57	Melanoma	Malignant melanoma, NOS	285d8e2c-f183-49d5-bc1c-fd47c6670acc	Stage IIC	Skin of scalp and neck
TCGA-FW-A5DY	Treatment-naive	Female	≤57	Melanoma	Malignant melanoma, NOS	9a7656cf-75a4-4b1f-a2d2-25e3ec147e63	Stage III	Lymph nodes of axilla or arm
TCGA-EE-A29R	Treatment-naive	Female	≤57	Melanoma	Malignant melanoma, NOS	d73d1b38-9ab4-409e-a360-e93f8c54715c	Stage IIIC	Lymph nodes of head, face and neck
TCGA-ER-A19W	Treatment-naive	Female	≤57	Melanoma	Malignant melanoma, NOS	e952fd3d-8e99-4199-bbcd-03c9a3430ee2	Not Reported	Connective, subcutaneous and other soft tissues of thorax
TCGA-ER-A19G	Pharmaceutical Therapy, NOS	Female	≤57	Melanoma	Malignant melanoma, NOS	90aa7540-93e7-4ffa-9e77-879198be1e7b	Not Reported	Skin of trunk
TCGA-EE-A3JI	Radiation Therapy, NOS	Male	≤57	Melanoma	Malignant melanoma, NOS	296f44f9-3ecb-4b40-ae51-c3a06e3fbe00	Stage I	Lymph nodes of axilla or arm
TCGA-EE-A3AF	Radiation Therapy, NOS	Female	≤57	Melanoma	Malignant melanoma, NOS	015ba831-106b-4b84-9e8c-243a9eeeebf6	Stage IIIC	Lymph nodes of head, face and neck
TCGA-ER-A42L	Treatment-naive	Male	≤57	Melanoma	Malignant melanoma, NOS	021a9431-7fdc-42b8-9ff0-e17ded79ff1d	Stage II	Adrenal gland, NOS
TCGA-EB-A5UN	Treatment-naive	Male	≤57	Melanoma	Malignant melanoma, NOS	d6276407-52a3-4f0c-8332-1b3477f6d2fc	Stage IIC	Small intestine, NOS
TCGA-FR-A2OS	Treatment-naive	Female	≤57	Melanoma	Malignant melanoma, NOS	f1a69042-8347-45c1-b925-8526a8443b86	Stage IIC	Skin of lower limb and hip
TCGA-EB-A42Z	Treatment-naive	Male	≤57	Melanoma	Malignant melanoma, NOS	eea5ea8b-6579-44c2-a205-47befe82ee9f	Stage IIIC	Skin, NOS
TCGA-ER-A2NH	Treatment-naive	Male	≤57	Melanoma	Malignant melanoma, NOS	6c353b35-4f6d-4a36-bc8b-8a21dd0beecb	Stage IIIC	Lymph nodes of axilla or arm
TCGA-QB-A6FS	Treatment-naive	Male	≤57	Melanoma	Malignant melanoma, NOS	d7207811-3f9a-48ac-ab9b-3e8af1b1d9f2	Stage IIIC	Lymph nodes of inguinal region or leg
TCGA-OD-A75X	Treatment-naive	Male	≤57	Melanoma	Malignant melanoma, NOS	ef9f1829-0eed-47b3-9d44-06d0a8bb2bfb	Not Reported	Upper lobe, lung
TCGA-EE-A2M5	Radiation Therapy, NOS	Male	≤57	Melanoma	Malignant melanoma, NOS	b5e37b9b-6264-4cc8-9b44-1d8ac0692d6c	Stage I	Lymph nodes of axilla or arm
TCGA-ER-A2NC	Treatment-naive	Male	≤57	Melanoma	Malignant melanoma, NOS	b9607824-a8d3-4915-ab73-962cdcfd8dc3	Stage IB	Thorax, NOS
TCGA-D3-A2JO	Treatment-naive	Female	≤57	Melanoma	Malignant melanoma, NOS	04f7ecc8-4f6b-41ac-a984-9ea604698a21	Stage IIIC	Connective, subcutaneous and other soft tissues of thorax
TCGA-D9-A4Z2	Treatment-naive	Male	≤57	Melanoma	Nodular melanoma	fdbbdbf8-cf2e-4550-9727-b023aed9b8d9	Stage IIIC	Skin of trunk
TCGA-HR-A2OG	Treatment-naive	Female	≤57	Melanoma	Malignant melanoma, NOS	021d32b0-a94a-4dad-95f4-8eb0abd894bf	Not Reported	Skin of upper limb and shoulder
TCGA-EE-A3AD	Radiation Therapy, NOS	Male	≤57	Melanoma	Malignant melanoma, NOS	0f1fb775-c4a2-4a1e-8b09-f935233cdaee	Stage III	Lymph nodes of head, face and neck
TCGA-EE-A2ME	Treatment-naive	Male	≤57	Melanoma	Malignant melanoma, NOS	d70e0d27-7f27-4807-a36e-9fb7b00f0a70	Stage I	Lymph nodes of inguinal region or leg
TCGA-D3-A51K	Treatment-naive	Male	≤57	Melanoma	Malignant melanoma, NOS	e63a9717-7851-4706-951a-dc0b87c45edf	Stage IIIB	Lymph nodes of inguinal region or leg
TCGA-DA-A1I4	Treatment-naive	Male	≤57	Melanoma	Malignant melanoma, NOS	7fb87427-9b19-4378-86d5-f4f775f97805	Stage IIIC	Skin, NOS
TCGA-D3-A51F	Treatment-naive	Male	≤57	Melanoma	Nodular melanoma	2316bc62-974a-4dfd-8ee2-9e4a08660a45	Stage IIIC	Lymph nodes of inguinal region or leg
TCGA-FS-A1ZC	Treatment-naive	Male	≤57	Melanoma	Malignant melanoma, NOS	b1739cb5-09bc-414a-8f05-c66d2cb9868d	Not Reported	Skin, NOS
TCGA-GN-A4U8	Pharmaceutical Therapy, NOS	Male	≤57	Melanoma	Malignant melanoma, NOS	d3b77da8-be1d-4955-b1c7-55b7769785e8	Not Reported	Lymph nodes of axilla or arm
TCGA-ER-A19T	Radiation Therapy, NOS	Male	≤57	Melanoma	Acral lentiginous melanoma, malignant	b85b14d7-3b5a-4800-af12-622ec03b9fe5	Stage IV	Skin of lower limb and hip
TCGA-EE-A29T	Radiation Therapy, NOS	Female	≤57	Melanoma	Malignant melanoma, NOS	9b99ffee-fe9f-4be5-a00a-ef86627282a4	Not Reported	Lymph node, NOS
TCGA-EE-A2GB	Radiation Therapy, NOS	Male	≤57	Melanoma	Malignant melanoma, NOS	e58bed18-503c-4182-bcf3-5af6f20e1b8a	Stage IIIB	Lymph nodes of axilla or arm
TCGA-EB-A44Q	not reported	Female	≤57	Melanoma	Malignant melanoma, NOS	ca9f542c-fdac-4e58-8658-eca78e4fafca	Stage IIIC	Lymph nodes of inguinal region or leg
TCGA-FS-A4F8	Treatment-naive	Male	≤57	Melanoma	Malignant melanoma, NOS	2f5813a8-97a6-4a96-886d-38f29272b16c	Stage I	Lymph node, NOS
TCGA-FS-A1ZP	Treatment-naive	Male	≤57	Melanoma	Malignant melanoma, NOS	4cdb18f5-47bf-475f-b34c-fa4912515268	Stage II	Lymph node, NOS
TCGA-DA-A3F3	Treatment-naive	Male	≤57	Melanoma	Malignant melanoma, NOS	3582fb74-f43d-4fcd-8f22-bb1506fcff1c	Stage IIIB	Lymph nodes of head, face and neck
TCGA-EB-A44R	Treatment-naive	Male	≤57	Melanoma	Malignant melanoma, NOS	5c091729-7b87-4046-bfa4-41c26c32837a	Stage IIIB	Lymph nodes of inguinal region or leg
TCGA-EE-A3AE	Pharmaceutical Therapy, NOS	Female	≤57	Melanoma	Malignant melanoma, NOS	93a31e9f-6557-4f15-a49f-5dfea2c588b2	Stage IA	Lymph nodes of inguinal region or leg
TCGA-FS-A1YW	Pharmaceutical Therapy, NOS	Male	≤57	Melanoma	Malignant melanoma, NOS	57dd4d65-cfad-4533-92b4-90742289603b	Stage IB	Lymph node, NOS
TCGA-EE-A2MD	Radiation Therapy, NOS	Male	≤57	Melanoma	Malignant melanoma, NOS	d28b2d64-2399-4ce1-9c9a-7538dabab862	Stage II	Pelvic lymph nodes
TCGA-EB-A3XD	Treatment-naive	Female	≤57	Melanoma	Malignant melanoma, NOS	6fe664cc-e66b-4abf-a7d2-08bb4ce8eba3	Stage IIC	Skin, NOS
TCGA-D3-A2JC	Treatment-naive	Female	≤57	Melanoma	Malignant melanoma, NOS	db239624-3dba-48bb-9889-f479dc2ba046	Stage III	Lymph nodes of axilla or arm
TCGA-EE-A29G	Treatment-naive	Male	≤57	Melanoma	Malignant melanoma, NOS	8ee500d6-c7b3-46e9-86d0-933695934707	Stage IIIA	Skin of scalp and neck
TCGA-D3-A1Q4	Treatment-naive	Female	≤57	Melanoma	Malignant melanoma, NOS	e85c07ed-51ef-4c91-8431-0dc738d9ccc6	Stage IIIC	Lymph node, NOS
TCGA-ER-A2NF	Treatment-naive	Male	≤57	Melanoma	Nodular melanoma	d32a4219-4cca-470f-b6b3-11447d9f5e0b	Stage IIIB	Skin of scalp and neck
TCGA-GN-A265	Pharmaceutical Therapy, NOS	Male	≤57	Melanoma	Malignant melanoma, NOS	61b777f6-a59a-4500-ad33-107e2c9254c1	Not Reported	Lymph nodes of axilla or arm
TCGA-EE-A20F	Radiation Therapy, NOS	Male	≤57	Melanoma	Malignant melanoma, NOS	70f52403-b4d0-4e77-96c5-68ce7265e312	Stage I	Pelvic lymph nodes
TCGA-D3-A3MU	Radiation Therapy, NOS	Male	≤57	Melanoma	Malignant melanoma, NOS	714f58d6-14bf-4e60-96ac-104d4abd45ed	Stage IIIA	Lymph nodes of axilla or arm
TCGA-EE-A17X	Treatment-naive	Male	≤57	Melanoma	Malignant melanoma, NOS	5f8cc8d6-8a1c-41d0-bad6-fedd2948f40a	Stage IA	Skin of trunk
TCGA-EE-A3JH	Treatment-naive	Male	≤57	Melanoma	Malignant melanoma, NOS	2e7cfa51-8965-4c11-8fef-077fd258fbe4	Stage IB	Lymph nodes of axilla or arm
TCGA-EE-A29E	Treatment-naive	Male	≤57	Melanoma	Malignant melanoma, NOS	83d05b9a-f409-4169-bef9-e772d2cfbfaf	Stage IIIB	Lymph nodes of axilla or arm
TCGA-D9-A3Z4	Treatment-naive	Male	≤57	Melanoma	Malignant melanoma, NOS	c4ed9e22-b5d7-4469-89a8-861a86791c8b	Stage IIIC	Skin of upper limb and shoulder
TCGA-ER-A19J	Treatment-naive	Male	≤57	Melanoma	Malignant melanoma, NOS	ce28f65d-4ae8-4e63-815f-5b8d4389e092	Stage IV	Connective, subcutaneous and other soft tissues of head, face, and neck
TCGA-FR-A728	Pharmaceutical Therapy, NOS	Female	≤57	Melanoma	Superficial spreading melanoma	ea6337b3-3b5e-489e-ae2f-2908447f6300	Stage IIIB	Skin of upper limb and shoulder
TCGA-FS-A1ZS	Radiation Therapy, NOS	Male	≤57	Melanoma	Malignant melanoma, NOS	31e94518-f6dd-4458-94d8-dda3cc7a0831	Stage I	Lymph node, NOS
TCGA-D3-A3C6	Radiation Therapy, NOS	Female	≤57	Melanoma	Malignant melanoma, NOS	c0b0255b-74fd-4af7-a2b0-5a82829f680b	Stage IB	Lymph nodes of inguinal region or leg
TCGA-FS-A1ZZ	Radiation Therapy, NOS	Female	≤57	Melanoma	Malignant melanoma, NOS	f6ff5e77-60d8-4987-9a92-654fd4db81f1	Stage IIB	Lymph node, NOS
TCGA-EE-A2M8	Radiation Therapy, NOS	Female	≤57	Melanoma	Malignant melanoma, NOS	5eda189c-2de3-429a-80d2-fc644623b37f	Stage III	Lymph nodes of inguinal region or leg
TCGA-D9-A4Z6	Radiation Therapy, NOS	Male	≤57	Melanoma	Malignant melanoma, NOS	a276671a-02dd-4b94-9408-1c47710791fe	Stage IIIC	Lymph nodes of axilla or arm
TCGA-D3-A1QA	Treatment-naive	Male	≤57	Melanoma	Malignant melanoma, NOS	fbee9fe7-8bed-41a6-bcfe-de9f1bc80d01	Stage IB	Spleen
TCGA-FS-A1YY	Treatment-naive	Female	≤57	Melanoma	Malignant melanoma, NOS	c3a8881b-70f8-402c-ac75-1cc49fca4e87	Stage IIA	Abdomen, NOS
TCGA-EB-A5KH	Treatment-naive	Male	≤57	Melanoma	Malignant melanoma, NOS	0eb0b477-1c7a-4416-895a-ea6463dbe847	Stage III	Lymph nodes of inguinal region or leg
TCGA-EB-A6L9	Treatment-naive	Male	≤57	Melanoma	Malignant melanoma, NOS	fb620e8b-4be7-4e53-af04-8e9c27b4dcf0	Stage IIIC	Pelvic lymph nodes
TCGA-DA-A1I1	Pharmaceutical Therapy, NOS	Male	≤57	Melanoma	Malignant melanoma, NOS	6993bc23-cd58-4761-bb77-3a3dcc2f7a1b	Stage III	Skin, NOS
TCGA-ER-A3EV	Pharmaceutical Therapy, NOS	Male	≤57	Melanoma	Malignant melanoma, NOS	e35be832-6972-4677-b985-02e90d51141a	Stage III	Lymph node, NOS
TCGA-FS-A1ZT	Pharmaceutical Therapy, NOS	Male	≤57	Melanoma	Malignant melanoma, NOS	57882f61-4a32-49f1-afd4-61c70b184d8b	Stage III	Lymph node, NOS
TCGA-DA-A3F2	Pharmaceutical Therapy, NOS	Male	≤57	Melanoma	Malignant melanoma, NOS	a20aeafc-9a68-4af0-87ea-532ee835ebb2	Stage IIIB	Connective, subcutaneous and other soft tissues of trunk, NOS
TCGA-EE-A185	Pharmaceutical Therapy, NOS	Female	≤57	Melanoma	Malignant melanoma, NOS	a01a350d-64be-4af3-91c3-7d681c3db11d	Stage IIIC	Skin of trunk
TCGA-D3-A1Q6	Radiation Therapy, NOS	Male	≤57	Melanoma	Malignant melanoma, NOS	1e05da2e-7dd7-4c98-9e77-59514e5f2582	Stage III	Connective, subcutaneous and other soft tissues, NOS
TCGA-D9-A6EC	Treatment-naive	Male	≤57	Melanoma	Malignant melanoma, NOS	af915978-c5e1-4dd4-ab0e-d2be5ac0ae4f	Stage IIIA	Lymph nodes of axilla or arm
TCGA-D9-A6EG	Treatment-naive	Male	≤57	Melanoma	Malignant melanoma, NOS	c77e1eef-ec9a-42ea-96cc-70aa437a00e6	Stage IIIA	Connective, subcutaneous and other soft tissues, NOS
TCGA-BF-A1PX	Treatment-naive	Male	≤57	Melanoma	Malignant melanoma, NOS	197ac33e-d5df-40de-92f2-6ef7fe2ad6dd	Stage IIIB	Skin, NOS
TCGA-EB-A5VU	Treatment-naive	Male	≤57	Melanoma	Malignant melanoma, NOS	b6ee9305-c935-4692-81f3-956956d5b4c4	Stage IIIB	Skin of lower limb and hip
TCGA-ER-A19O	Treatment-naive	Male	≤57	Melanoma	Malignant melanoma, NOS	69c0ef46-3117-46f3-b36e-581eb03eb829	Stage IIIB	Skin of upper limb and shoulder
TCGA-EB-A4XL	Treatment-naive	Female	≤57	Melanoma	Nodular melanoma	9c47ab1d-e3bd-4191-bd60-4a2123de534e	Stage IIC	Skin, NOS
TCGA-EB-A24C	Pharmaceutical Therapy, NOS	Male	≤57	Melanoma	Malignant melanoma, NOS	2f1bbe96-49d9-417b-bc9c-a09992489340	Not Reported	Skin of trunk
TCGA-EB-A3Y6	Pharmaceutical Therapy, NOS	Female	≤57	Melanoma	Malignant melanoma, NOS	8b93bdb4-b64b-4940-a814-f5b3f5ae56cc	Stage IIC	Connective, subcutaneous and other soft tissues of lower limb and hip
TCGA-EB-A57M	Pharmaceutical Therapy, NOS	Male	≤57	Melanoma	Malignant melanoma, NOS	05f4058d-3066-4d16-8320-cf92f122945f	Stage IIIB	Skin of lower limb and hip
TCGA-GN-A4U7	Pharmaceutical Therapy, NOS	Female	≤57	Melanoma	Malignant melanoma, NOS	088c296e-8e13-4dc8-8a99-b27f4b27f95e	Stage IIIC	Pelvic lymph nodes
TCGA-D3-A51N	Pharmaceutical Therapy, NOS	Female	≤57	Melanoma	Malignant melanoma, NOS	b770ed96-a48c-4e88-8db6-b2d1a1619da2	Stage IV	Lymph nodes of inguinal region or leg
TCGA-EE-A20H	Radiation Therapy, NOS	Male	≤57	Melanoma	Malignant melanoma, NOS	267b98e7-708f-458a-82d1-5faa415b9ee7	Stage I	Skin of trunk
TCGA-FS-A1ZB	Treatment-naive	Male	≤57	Melanoma	Malignant melanoma, NOS	6f2ef983-0a22-4a65-9e53-8742ac89a1c4	Stage II	Lymph node, NOS
TCGA-EE-A17Z	Treatment-naive	Male	≤57	Melanoma	Malignant melanoma, NOS	d84d9c7b-b464-4ea1-8c39-9c929bb34c08	Stage IIB	Skin of trunk
TCGA-EB-A3XF	Treatment-naive	Male	≤57	Melanoma	Malignant melanoma, NOS	555bbd13-8ad7-43b3-9087-001db30089f1	Stage IIC	Skin, NOS
TCGA-ER-A2NB	Treatment-naive	Male	≤57	Melanoma	Malignant melanoma, NOS	bda2f09a-82c4-40ec-90e8-0bf63916a5c7	Stage IIIB	Skin of trunk
TCGA-ER-A2ND	Treatment-naive	Female	≤57	Melanoma	Malignant melanoma, NOS	1b3f92b7-658a-4bbd-b086-20c1cd976d54	Stage IIIC	Skin of trunk
TCGA-EB-A5SG	Treatment-naive	Female	≤57	Melanoma	Malignant melanoma, NOS	44eb0daa-a3ed-4ab5-a3e8-91911bab0dea	Not Reported	Lymph nodes of axilla or arm
TCGA-D3-A3C7	Pharmaceutical Therapy, NOS	Female	≤57	Melanoma	Malignant melanoma, NOS	3b62e38c-d473-4329-86ab-5d4977f92b09	Stage III	Lymph nodes of inguinal region or leg
TCGA-FW-A3TV	Pharmaceutical Therapy, NOS	Female	≤57	Melanoma	Malignant melanoma, NOS	04c3d01d-a949-4dc7-9829-a8c99180dba0	Stage IIIB	Lymph nodes of axilla or arm
TCGA-EE-A2GD	Treatment-naive	Female	>57	Melanoma	Malignant melanoma, NOS	5c567ee6-bd57-448b-ad17-b74eb695b6f5	Stage IIB	Connective, subcutaneous and other soft tissues of lower limb and hip
TCGA-EB-A44P	Treatment-naive	Female	>57	Melanoma	Malignant melanoma, NOS	6b02def4-04ca-4ba0-bc48-262c4d8a294c	Stage IIC	Skin of trunk
TCGA-D3-A2JD	Treatment-naive	Male	>57	Melanoma	Malignant melanoma, NOS	a5f95c6c-e25a-4ad8-bd5d-fcfd8a31933c	Stage IIIC	Lymph nodes of axilla or arm
TCGA-D3-A5GS	Treatment-naive	Male	>57	Melanoma	Malignant melanoma, NOS	c03152cb-c6e6-47e2-a1cb-2354260a3661	Stage IV	Lymph nodes of inguinal region or leg
TCGA-EE-A29X	Pharmaceutical Therapy, NOS	Female	>57	Melanoma	Malignant melanoma, NOS	26293554-04d3-4fc9-b12e-6a199278ed11	Stage IB	Connective, subcutaneous and other soft tissues of head, face, and neck
TCGA-EB-A6R0	Pharmaceutical Therapy, NOS	Female	>57	Melanoma	Malignant melanoma, NOS	5bf40b29-d722-430a-91bc-cad941ee3694	Stage IIC	Skin, NOS
TCGA-D3-A3C8	Pharmaceutical Therapy, NOS	Female	>57	Melanoma	Malignant melanoma, NOS	16182443-12a1-4b0f-a6ab-33c2942e2991	Stage IIIC	Connective, subcutaneous and other soft tissues of head, face, and neck
TCGA-ER-A1A1	Pharmaceutical Therapy, NOS	Male	>57	Melanoma	Malignant melanoma, NOS	1251acee-ceb4-4530-ba5b-4d163fcab8d2	Stage IIIC	Skin of scalp and neck
TCGA-EE-A2MN	Radiation Therapy, NOS	Male	>57	Melanoma	Malignant melanoma, NOS	0797caaf-18ad-41c6-820a-e96554d14b31	Stage I	Lymph nodes of axilla or arm
TCGA-GF-A3OT	Radiation Therapy, NOS	Female	>57	Melanoma	Malignant melanoma, NOS	f94ae8f2-d555-4c2a-97b0-dbe7d642c566	Stage IIIC	Lymph nodes of axilla or arm
TCGA-EE-A20C	Treatment-naive	Male	>57	Melanoma	Malignant melanoma, NOS	bc71a91d-8ad1-4bab-a4fa-89470aa4e4d0	Stage 0	Skin of trunk
TCGA-EE-A3J8	Treatment-naive	Male	>57	Melanoma	Malignant melanoma, NOS	0d68acef-b6a0-4a8b-9088-15b9103e6aaf	Stage IIIA	Connective, subcutaneous and other soft tissues of thorax
TCGA-D3-A51T	Treatment-naive	Female	>57	Melanoma	Malignant melanoma, NOS	791d3824-890f-43f2-b545-c7266506d716	Stage IIIC	Lymph nodes of axilla or arm
TCGA-FW-A3I3	Treatment-naive	Female	>57	Melanoma	Malignant melanoma, NOS	436a0116-eada-4b8f-aafe-29eb7f3241c4	Stage IV	Vagina, NOS
TCGA-EB-A44N	Treatment-naive	Male	>57	Melanoma	Nodular melanoma	9e5a0b7e-9682-4f29-8e4a-7af968ca93fc	Stage IIC	Skin, NOS
TCGA-EE-A29H	Pharmaceutical Therapy, NOS	Female	>57	Melanoma	Malignant melanoma, NOS	c8ba1856-d055-4dc6-a184-72763c76aae4	Stage IA	Lymph nodes of axilla or arm
TCGA-EE-A2MJ	Treatment-naive	Male	>57	Melanoma	Malignant melanoma, NOS	8509f10a-c454-45a5-9c22-853fda423b9f	Stage III	Lymph nodes of axilla or arm
TCGA-EE-A3JB	Treatment-naive	Female	>57	Melanoma	Malignant melanoma, NOS	6e1040d2-dee0-43c9-8462-fc0859d7d2af	Stage III	Connective, subcutaneous and other soft tissues of upper limb and shoulder
TCGA-FS-A1ZG	Treatment-naive	Female	>57	Melanoma	Malignant melanoma, NOS	f52ae9f4-8a61-4ff2-9c24-23f4048d3da6	Stage IIIC	Lymph node, NOS
TCGA-D3-A1Q5	Treatment-naive	Male	>57	Melanoma	Malignant melanoma, NOS	238111f9-a08b-49b4-9035-cc43026330e7	Not Reported	Lymph node, NOS
TCGA-GN-A264	Pharmaceutical Therapy, NOS	Male	>57	Melanoma	Malignant melanoma, NOS	76cc1d42-acec-46b3-9663-5e4de2550353	Not Reported	Skin of trunk
TCGA-EB-A5SH	Pharmaceutical Therapy, NOS	Female	>57	Melanoma	Malignant melanoma, NOS	aa597e8b-7813-4837-b778-4dafe3b091bb	Stage III	Lymph node, NOS
TCGA-D3-A51H	Pharmaceutical Therapy, NOS	Male	>57	Melanoma	Malignant melanoma, NOS	50e4cdbc-b10b-4c6c-9981-68defa1a8fe0	Stage IIIC	Lymph nodes of axilla or arm
TCGA-D3-A51R	Radiation Therapy, NOS	Male	>57	Melanoma	Malignant melanoma, NOS	1f66a0e1-640a-4caa-85f1-61c6de475cf1	Stage IIA	Lymph nodes of axilla or arm
TCGA-EE-A2MR	Treatment-naive	Male	>57	Melanoma	Malignant melanoma, NOS	449c9d70-d8aa-41d4-beeb-0bbfc73a23d8	Stage I	Lymph nodes of axilla or arm
TCGA-D3-A5GO	Treatment-naive	Male	>57	Melanoma	Malignant melanoma, NOS	854466bf-b943-4acb-b4f1-6b285cb813e3	Stage II	Skin of upper limb and shoulder
TCGA-EE-A2M6	Pharmaceutical Therapy, NOS	Male	>57	Melanoma	Malignant melanoma, NOS	58f0ae89-e277-4dff-bb73-777cdf602dc7	Stage I	Lymph nodes of axilla or arm
TCGA-GN-A4U5	Pharmaceutical Therapy, NOS	Female	>57	Melanoma	Malignant melanoma, NOS	c35d97f8-1b70-4fbd-a603-9230b3ba7952	Stage IB	Connective, subcutaneous and other soft tissues of trunk, NOS
TCGA-D3-A3CF	Pharmaceutical Therapy, NOS	Female	>57	Melanoma	Malignant melanoma, NOS	132cdde9-70d8-4753-8e99-fc4ce3d371a4	Stage IIIC	Lymph nodes of inguinal region or leg
TCGA-IH-A3EA	Radiation Therapy, NOS	Male	>57	Melanoma	Nodular melanoma	a5930bc2-d0e4-454f-b60d-5dd1148d4669	Stage IIC	Skin of scalp and neck
TCGA-FS-A1Z4	Treatment-naive	Male	>57	Melanoma	Malignant melanoma, NOS	8465257b-7212-44a3-bd9f-1f7d017499ad	Stage I	Lymph node, NOS
TCGA-ER-A193	Treatment-naive	Male	>57	Melanoma	Malignant melanoma, NOS	8ab09143-daf6-40a9-85d3-0fe9de7b3e06	Stage IIB	Connective, subcutaneous and other soft tissues of head, face, and neck
TCGA-EB-A553	Treatment-naive	Male	>57	Melanoma	Malignant melanoma, NOS	960899ed-b61b-4b20-b16d-e37dffb01aa3	Stage IIC	Skin of trunk
TCGA-DA-A1I7	Treatment-naive	Male	>57	Melanoma	Malignant melanoma, NOS	dfe8baa8-1c2c-4c36-92c9-61548cebec19	Stage IIIB	Skin, NOS
TCGA-GF-A6C8	not reported	Female	>57	Melanoma	Malignant melanoma, NOS	11463605-7086-48f4-b9bd-027715071880	Stage IIB	Lymph nodes of axilla or arm
TCGA-EB-A3XB	Treatment-naive	Male	>57	Melanoma	Malignant melanoma, NOS	a9255dcb-b236-4777-ac43-555e3a5386c3	Stage II	Skin, NOS
TCGA-BF-A3DM	Treatment-naive	Male	>57	Melanoma	Malignant melanoma, NOS	1ca2eb9f-9496-450f-83fe-c7a6cb1a075b	Stage IIA	Skin, NOS
TCGA-D3-A3BZ	Treatment-naive	Male	>57	Melanoma	Malignant melanoma, NOS	c3d4caa5-eebc-4276-b1e1-ab9494867b10	Stage IIB	Lymph nodes of head, face and neck
TCGA-BF-A5EQ	Treatment-naive	Male	>57	Melanoma	Malignant melanoma, NOS	53de8f81-a226-4ab9-bddc-856ffd111817	Stage IIC	Skin of trunk
TCGA-BF-A5ER	Treatment-naive	Male	>57	Melanoma	Malignant melanoma, NOS	b44cced8-88db-4769-a1b0-b09d28558277	Stage IIC	Skin of trunk
TCGA-DA-A1I8	Treatment-naive	Female	>57	Melanoma	Malignant melanoma, NOS	7b92fcd4-f9be-4b97-94a2-b2e8348aeaba	Stage IIC	Skin, NOS
TCGA-DA-A1I0	Treatment-naive	Male	>57	Melanoma	Malignant melanoma, NOS	68f75ab5-9d77-40c5-a8ce-f56016bbe9e4	Stage IV	Skin, NOS
TCGA-EB-A299	Treatment-naive	Male	>57	Melanoma	Nodular melanoma	90402c32-9548-432e-85b8-a4f80e14401e	Stage IIA	Skin, NOS
TCGA-EE-A2MM	Pharmaceutical Therapy, NOS	Female	>57	Melanoma	Malignant melanoma, NOS	c9dea107-fc12-4559-ad27-2800ae6b42e4	Stage I	Lymph nodes of axilla or arm
TCGA-FS-A1ZD	Pharmaceutical Therapy, NOS	Male	>57	Melanoma	Malignant melanoma, NOS	c2948fe9-5798-43bc-a743-511e94e417f8	Stage IIA	Lymph node, NOS
TCGA-D9-A1X3	Radiation Therapy, NOS	Male	>57	Melanoma	Malignant melanoma, NOS	f0744fa2-db4a-40de-9fd2-f61863fd98d4	Not Reported	Skin, NOS
TCGA-GN-A26A	Radiation Therapy, NOS	Female	>57	Melanoma	Malignant melanoma, NOS	5bc515c8-7727-4d69-98e9-31bbcb748550	Stage IIIA	Skin of trunk
TCGA-FS-A4F4	Treatment-naive	Male	>57	Melanoma	Malignant melanoma, NOS	74596c13-8b5d-4289-a3c0-446fa968b241	Stage II	Connective, subcutaneous and other soft tissues, NOS
TCGA-ER-A3ET	Treatment-naive	Female	>57	Melanoma	Malignant melanoma, NOS	4afa82f8-b317-4763-808c-c944ca6661d3	Stage IIIA	Connective, subcutaneous and other soft tissues, NOS
TCGA-ER-A196	Treatment-naive	Female	>57	Melanoma	Acral lentiginous melanoma, malignant	a9eb1022-ffd3-42de-a39d-2126fc7ec0ce	Stage IIC	Skin of lower limb and hip
TCGA-D3-A1Q3	Pharmaceutical Therapy, NOS	Male	>57	Melanoma	Malignant melanoma, NOS	29476d6a-0d06-4a18-8910-c0502f6539ff	Stage IIC	Lymph node, NOS
TCGA-D3-A2J6	Treatment-naive	Male	>57	Melanoma	Malignant melanoma, NOS	6f5157b8-d43a-4fbc-b7da-23629f5b53da	Stage IIB	Lymph nodes of inguinal region or leg
TCGA-BF-A5EO	Treatment-naive	Male	>57	Melanoma	Malignant melanoma, NOS	8352cbb0-10e7-40bd-96f0-1e982ab4c07b	Stage IIC	Skin of trunk
TCGA-EB-A4OY	Treatment-naive	Female	>57	Melanoma	Malignant melanoma, NOS	6e2d8818-b377-45f5-97f4-f905de22c487	Stage IIIB	Skin of lower limb and hip
TCGA-D9-A149	Treatment-naive	Female	>57	Melanoma	Malignant melanoma, NOS	0b1f4f52-12ec-44ab-8283-a502bdf48c3a	Not Reported	Skin, NOS
TCGA-EE-A2GU	Pharmaceutical Therapy, NOS	Female	>57	Melanoma	Malignant melanoma, NOS	24faa36a-268d-4a13-b3ae-eacd431a2bcc	Stage IA	Lymph nodes of inguinal region or leg
TCGA-FS-A1ZW	Pharmaceutical Therapy, NOS	Male	>57	Melanoma	Malignant melanoma, NOS	49a6f6a6-bf6f-45cf-93dc-b006b4a0637d	Stage IIIB	Lymph node, NOS
TCGA-EB-A5FP	Pharmaceutical Therapy, NOS	Female	>57	Melanoma	Malignant melanoma, NOS	2e6f9985-6d13-4b08-8a40-5ea44e9553f0	Stage IV	Skin, NOS
TCGA-EE-A20B	Treatment-naive	Female	>57	Melanoma	Malignant melanoma, NOS	f632effd-be12-41ab-8e4f-2a5f38af8bae	Stage II	Skin of lower limb and hip
TCGA-EE-A2M7	Treatment-naive	Male	>57	Melanoma	Malignant melanoma, NOS	7b4bcf0e-ec55-489b-870f-a4360a6bea2f	Stage II	Lymph nodes of axilla or arm
TCGA-D9-A3Z1	Treatment-naive	Male	>57	Melanoma	Malignant melanoma, NOS	4f7e7a0e-4aa2-4b6a-936f-6429c7d6a2a7	Stage IIIC	Lymph nodes of axilla or arm
TCGA-EE-A2MH	Pharmaceutical Therapy, NOS	Male	>57	Melanoma	Malignant melanoma, NOS	bd2345ed-33b8-4010-8479-4d6c67e29561	Stage III	Lymph nodes of axilla or arm
TCGA-EE-A2GO	Radiation Therapy, NOS	Female	>57	Melanoma	Amelanotic melanoma	783eb662-7d7a-4637-8500-e2d86d73ec7b	Stage II	Connective, subcutaneous and other soft tissues of lower limb and hip
TCGA-RP-A690	not reported	Female	>57	Melanoma	Malignant melanoma, NOS	c7ecf63a-a412-43e6-805e-e9f49d7dfe6b	Not Reported	Spinal cord
TCGA-EE-A29B	Treatment-naive	Male	>57	Melanoma	Malignant melanoma, NOS	905ea29f-588a-497b-9f06-2eef3bdc9442	Stage IIB	Skin of lower limb and hip
TCGA-D3-A2J7	Pharmaceutical Therapy, NOS	Male	>57	Melanoma	Malignant melanoma, NOS	19322032-c144-4962-b886-37606dad33b7	Stage IIIC	Lymph node, NOS
TCGA-EE-A2GN	Radiation Therapy, NOS	Male	>57	Melanoma	Malignant melanoma, NOS	be73fde2-d843-426b-9306-a02d3f2a754b	Stage IIA	Connective, subcutaneous and other soft tissues of thorax
TCGA-FS-A1ZK	Treatment-naive	Male	>57	Melanoma	Malignant melanoma, NOS	1404791b-86bf-4dfd-85b4-c8ff356f109c	Stage II	Skin, NOS
TCGA-D9-A4Z5	Treatment-naive	Male	>57	Melanoma	Malignant melanoma, NOS	a4e5a8ba-dbb2-4ee9-8ab3-cc5bab152cc2	Stage IIB	Nasal cavity
TCGA-D3-A2JA	Treatment-naive	Male	>57	Melanoma	Malignant melanoma, NOS	33d7cccb-6349-4337-8c5b-6e3e8b3c7af1	Stage IIIA	Connective, subcutaneous and other soft tissues of trunk, NOS
TCGA-D3-A2JH	Pharmaceutical Therapy, NOS	Male	>57	Melanoma	Malignant melanoma, NOS	3a27966b-2c4c-402f-b71b-df7925c36a7c	Stage IB	Connective, subcutaneous and other soft tissues of trunk, NOS
TCGA-FW-A3R5	Pharmaceutical Therapy, NOS	Male	>57	Melanoma	Malignant melanoma, NOS	e5bc45ce-8a14-40b5-b9b5-ce45609fef3a	Stage III	Lymph nodes of head, face and neck
TCGA-EE-A29A	Radiation Therapy, NOS	Male	>57	Melanoma	Malignant melanoma, NOS	4811d530-ae99-4670-9f99-86996d667676	Stage IIIA	Connective, subcutaneous and other soft tissues of abdomen
TCGA-EB-A44O	Treatment-naive	Male	>57	Melanoma	Malignant melanoma, NOS	c787c4da-c564-44f1-89eb-dd9da107acb1	Stage IIB	Skin of trunk
TCGA-EE-A180	Treatment-naive	Male	>57	Melanoma	Malignant melanoma, NOS	7ee2f8d5-6c31-4f5f-a779-b43979e66d0b	Stage III	Skin of upper limb and shoulder
TCGA-EE-A17Y	Treatment-naive	Male	>57	Melanoma	Malignant melanoma, NOS	e699a2a7-dbff-4122-8114-87d70a56f59f	Stage IIIB	Skin of trunk
TCGA-DA-A1IB	Treatment-naive	Female	>57	Melanoma	Malignant melanoma, NOS	8fc9cc74-f388-49f0-b957-debb62638634	Stage IIIC	Lymph node, NOS
TCGA-FR-A3R1	Treatment-naive	Male	>57	Melanoma	Nodular melanoma	68567581-0be3-48f1-8dcd-487bc0c1e6f6	Stage IIC	Skin of upper limb and shoulder
TCGA-D3-A3CC	Pharmaceutical Therapy, NOS	Female	>57	Melanoma	Malignant melanoma, NOS	2d36cea4-73e9-493b-8433-0c2b911c0521	Stage IIC	Connective, subcutaneous and other soft tissues, NOS
TCGA-D3-A2JB	Treatment-naive	Female	>57	Melanoma	Malignant melanoma, NOS	dceb4909-cb3e-4aa5-8ff6-23d27b39aca3	Stage 0	Lymph nodes of inguinal region or leg
TCGA-EE-A2GM	Treatment-naive	Female	>57	Melanoma	Malignant melanoma, NOS	3d0cbbc9-f2ef-4d3e-ad55-b5cae6787c28	Stage IIC	Connective, subcutaneous and other soft tissues of trunk, NOS
TCGA-FS-A1ZU	Treatment-naive	Female	>57	Melanoma	Malignant melanoma, NOS	7ce09a09-074e-4f38-bed7-98ab34347fbe	Stage IIC	Skin, NOS
TCGA-EE-A3JD	Treatment-naive	Male	>57	Melanoma	Malignant melanoma, NOS	b8a1732f-c1cb-4a02-af4f-61b63d3d52df	Stage III	Lymph nodes of axilla or arm
TCGA-D9-A6EA	Treatment-naive	Male	>57	Melanoma	Malignant melanoma, NOS	cfe787b3-8297-4318-987c-bfadd743d767	Stage IIIC	Lymph nodes of axilla or arm
TCGA-GN-A269	Treatment-naive	Male	>57	Melanoma	Superficial spreading melanoma	f9d113e3-9127-491c-9227-33770bf2b23f	Stage IIIC	Skin of trunk
TCGA-EE-A29Q	Pharmaceutical Therapy, NOS	Female	>57	Melanoma	Malignant melanoma, NOS	6a1818f9-9303-41b0-b3b7-07faf5055c86	Stage IIB	Connective, subcutaneous and other soft tissues of upper limb and shoulder
TCGA-D3-A3ML	Pharmaceutical Therapy, NOS	Male	>57	Melanoma	Malignant melanoma, NOS	0153f141-625e-4623-9f8a-296678002c63	Stage IIIA	Lymph nodes of head, face and neck
TCGA-EE-A2MQ	Pharmaceutical Therapy, NOS	Female	>57	Melanoma	Malignant melanoma, NOS	c127ffb6-2ccf-4e90-b811-0aa40ebfab17	Stage IIIA	Lymph nodes of axilla or arm
TCGA-BF-A1PZ	Treatment-naive	Female	>57	Melanoma	Malignant melanoma, NOS	455f982c-a067-46ac-bf89-3e535d0ffca0	Stage IIB	Skin, NOS
TCGA-FS-A1ZY	Treatment-naive	Male	>57	Melanoma	Malignant melanoma, NOS	a3df4ba6-538e-4b53-a356-eb1ef743b2ab	Stage IIB	Skin, NOS
TCGA-EB-A5UL	Treatment-naive	Male	>57	Melanoma	Malignant melanoma, NOS	f5f42370-9974-4375-b338-5f68bb0c3958	Stage III	Lymph nodes of axilla or arm
TCGA-EE-A3J5	Treatment-naive	Male	>57	Melanoma	Malignant melanoma, NOS	d6283ab0-9019-4ad2-93aa-2e6b39cd9641	Stage III	Skin of trunk
TCGA-EE-A2A2	Treatment-naive	Male	>57	Melanoma	Malignant melanoma, NOS	585a8d2e-cd09-4a61-b7c9-e8f70ce39e69	Stage IIIC	Lymph nodes of axilla or arm
TCGA-FW-A5DX	Treatment-naive	Male	>57	Melanoma	Malignant melanoma, NOS	889ae822-add8-4a10-abe0-50176c858f80	Stage IIIC	Skin of trunk
TCGA-FS-A1ZH	Treatment-naive	Female	>57	Melanoma	Malignant melanoma, NOS	9f5bd948-dc3d-4b17-a114-d2f5c46fe10c	Stage IV	Lymph node, NOS
TCGA-RP-A694	Treatment-naive	Male	>57	Melanoma	Malignant melanoma, NOS	ce727e9e-325d-41d8-bfaf-0051418b9bef	Stage IV	Parietal lobe
TCGA-EB-A6QY	Pharmaceutical Therapy, NOS	Male	>57	Melanoma	Malignant melanoma, NOS	82e85ac9-8e3e-4c2e-ae0b-a32ceeb8115d	Stage IIC	Skin, NOS
TCGA-GN-A4U9	Pharmaceutical Therapy, NOS	Male	>57	Melanoma	Malignant melanoma, NOS	ab7eb3ec-bd87-4e49-9010-b51b17148f7c	Stage IIIC	Lymph nodes of inguinal region or leg
TCGA-EE-A2MU	Radiation Therapy, NOS	Male	>57	Melanoma	Malignant melanoma, NOS	0dcd7af7-ea83-4131-821d-a17943919c1a	Stage IA	Connective, subcutaneous and other soft tissues of upper limb and shoulder
TCGA-EE-A184	Treatment-naive	Male	>57	Melanoma	Malignant melanoma, NOS	3a8cfea5-1dcd-4dbb-bbd9-5bb602c54922	Stage IB	Skin of upper limb and shoulder
TCGA-EE-A2MS	Treatment-naive	Male	>57	Melanoma	Malignant melanoma, NOS	4a4f5ee9-b588-4357-b058-effbfb53e2c3	Stage II	Lymph nodes of axilla or arm
TCGA-EE-A3J4	Treatment-naive	Male	>57	Melanoma	Malignant melanoma, NOS	40005536-5325-4063-929d-0917726607cb	Stage II	Connective, subcutaneous and other soft tissues of pelvis
TCGA-D3-A1Q9	Treatment-naive	Male	>57	Melanoma	Malignant melanoma, NOS	798074d3-0b84-4dd5-aa88-91feda9ac8c6	Stage IIIB	Lymph node, NOS
TCGA-FS-A1Z3	Treatment-naive	Female	>57	Melanoma	Malignant melanoma, NOS	29bcb876-5a91-4d56-af47-7b4c856c151f	Stage IV	Skin, NOS
TCGA-FW-A3TU	Treatment-naive	Female	>57	Melanoma	Malignant melanoma, NOS	511aa521-f38d-4ab7-9611-d8c1fec4c22b	Not Reported	Upper lobe, lung
TCGA-EB-A24D	Pharmaceutical Therapy, NOS	Male	>57	Melanoma	Malignant melanoma, NOS	d7ee2693-39a8-4e3a-b6f6-e4729800e34e	Stage IIIB	Skin of upper limb and shoulder
TCGA-GN-A26D	Radiation Therapy, NOS	Female	>57	Melanoma	Malignant melanoma, NOS	b6b51b28-bdee-4fe6-a3f3-7b128e16721c	Stage IIC	Pelvic lymph nodes
TCGA-EE-A2MC	Treatment-naive	Male	>57	Melanoma	Malignant melanoma, NOS	3791bd88-c61e-46c3-aaa4-942c2169887c	Stage I	Lymph nodes of axilla or arm
TCGA-EB-A42Y	Treatment-naive	Female	>57	Melanoma	Malignant melanoma, NOS	ef7bc188-6aec-467e-801a-ab2109a28104	Stage IIC	Skin of upper limb and shoulder
TCGA-EE-A29P	Treatment-naive	Female	>57	Melanoma	Malignant melanoma, NOS	fd1a49f2-fb3b-481d-888e-f4224d59f6d1	Stage IIC	Lymph nodes of axilla or arm
TCGA-EB-A5SE	Treatment-naive	Male	>57	Melanoma	Nodular melanoma	fda160c9-efdc-4263-98f1-e38b00571b4d	Stage IIB	Skin of trunk
TCGA-D9-A4Z3	Treatment-naive	Female	>57	Melanoma	Nodular melanoma	1cad4b22-ec8b-4e34-bfef-5464d185923a	Stage IIIC	Skin of upper limb and shoulder
TCGA-GN-A4U4	Pharmaceutical Therapy, NOS	Male	>57	Melanoma	Malignant melanoma, NOS	6dc9c5b0-77e6-4c53-a75c-8f01731c54e8	Stage IIA	Lymph nodes of axilla or arm
TCGA-D3-A2JF	Treatment-naive	Male	>57	Melanoma	Malignant melanoma, NOS	c58638ed-a38c-4494-a41e-6ee5283a7a59	Stage IA	Connective, subcutaneous and other soft tissues of upper limb and shoulder
TCGA-D3-A5GL	Treatment-naive	Male	>57	Melanoma	Malignant melanoma, NOS	9e5b6bee-0e10-4559-8d0e-2dc9677cc90c	Stage IB	Lymph nodes of axilla or arm
TCGA-EB-A3XC	Treatment-naive	Male	>57	Melanoma	Malignant melanoma, NOS	5226b25f-e326-4884-af79-916e4bbb701f	Stage IIC	Skin, NOS
TCGA-D3-A3CE	Treatment-naive	Female	>57	Melanoma	Malignant melanoma, NOS	730f7400-e94a-4f41-b081-5227fa1a9c18	Stage III	Lymph node, NOS
TCGA-FS-A1ZM	Treatment-naive	Male	>57	Melanoma	Malignant melanoma, NOS	9937259a-9d47-483c-8773-b3c60e02a653	Stage III	Lymph node, NOS
TCGA-EB-A5VV	Treatment-naive	Female	>57	Melanoma	Malignant melanoma, NOS	080bb1f8-f20c-4daa-9de3-b5782b69583c	Stage IIIB	Lymph nodes of inguinal region or leg
TCGA-BF-A1PV	not reported	Female	>57	Melanoma	Malignant melanoma, NOS	eff78af6-0f68-49b9-866b-0d511606f2b1	Stage IIC	Skin, NOS
TCGA-FS-A4FC	Treatment-naive	Female	>57	Melanoma	Malignant melanoma, NOS	b5abfbd1-8f92-4ba3-8f2b-801fb600397a	Stage IIA	Skin, NOS
TCGA-D3-A1QB	Treatment-naive	Female	>57	Melanoma	Malignant melanoma, NOS	c59a5615-2dd1-4902-a62b-0e312eab5484	Stage III	Lymph node, NOS
TCGA-D9-A6E9	Treatment-naive	Female	>57	Melanoma	Malignant melanoma, NOS	259b4d49-7cfc-420f-ba5e-65febc328ce4	Stage IIIA	Lymph nodes of inguinal region or leg
TCGA-EE-A3JE	Treatment-naive	Male	>57	Melanoma	Malignant melanoma, NOS	acd3deaf-39df-4996-b6ce-2b295b9315a1	Stage IIIB	Connective, subcutaneous and other soft tissues of trunk, NOS
TCGA-BF-A5EP	Treatment-naive	Female	>57	Melanoma	Malignant melanoma, NOS	888ef0fc-fc84-4afb-a369-695fee5ae4f6	Stage IIIC	Skin of trunk
TCGA-D3-A2J9	Pharmaceutical Therapy, NOS	Male	>57	Melanoma	Malignant melanoma, NOS	e9e615a1-9323-49d3-904c-fcf4887fea61	Stage IIIC	Lymph nodes of axilla or arm
TCGA-FS-A1ZJ	Radiation Therapy, NOS	Female	>57	Melanoma	Malignant melanoma, NOS	2f0661e5-5006-481e-9b40-7b1ec96eaa3c	Stage I	Lymph node, NOS
TCGA-DA-A1HV	Radiation Therapy, NOS	Female	>57	Melanoma	Malignant melanoma, NOS	210726bd-db19-48ae-9a3d-e6ac44480e85	Stage IIIB	Lymph node, NOS
TCGA-BF-A5ES	Treatment-naive	Female	>57	Melanoma	Malignant melanoma, NOS	ef40fa3d-807b-47c1-9f77-58e9778ce391	Stage IIC	Skin of trunk
TCGA-EB-A41B	Treatment-naive	Female	>57	Melanoma	Nodular melanoma	d56a707b-dbf5-481d-9d93-1e23a854a684	Stage IIC	Skin of upper limb and shoulder
TCGA-ER-A42H	Treatment-naive	Male	>57	Melanoma	Malignant melanoma, NOS	ea3c0988-17c7-4eb0-a1a6-cef1e0865384	Not Reported	Overlapping lesion of rectum, anus and anal canal
TCGA-EB-A6QZ	Radiation Therapy, NOS	Female	>57	Melanoma	Malignant melanoma, NOS	800f3039-97e0-441e-8292-4ccf1bb4797a	Stage IIA	Skin, NOS
TCGA-ER-A19C	Treatment-naive	Male	>57	Melanoma	Malignant melanoma, NOS	d5f8b18c-8ae7-457a-aa3e-c4bd77b276ab	Stage I	Lymph nodes of axilla or arm
TCGA-FS-A4F5	Treatment-naive	Female	>57	Melanoma	Malignant melanoma, NOS	87dc5c05-3121-46bf-adba-061f45cecf27	Stage IB	Connective, subcutaneous and other soft tissues, NOS
TCGA-EB-A3XE	Treatment-naive	Female	>57	Melanoma	Malignant melanoma, NOS	caaf50a4-13b5-4003-b52f-e5f9780f9f94	Stage IIA	Skin, NOS
TCGA-EE-A2A0	Treatment-naive	Female	>57	Melanoma	Malignant melanoma, NOS	81cedb9e-ee43-476b-9ed9-8d0fdb346065	Stage IIA	Lymph nodes of inguinal region or leg
TCGA-EE-A2GT	Treatment-naive	Male	>57	Melanoma	Malignant melanoma, NOS	97d9dfc9-c937-48b4-b453-df081950419f	Stage IIA	Lymph nodes of axilla or arm
TCGA-EB-A4IS	Treatment-naive	Male	>57	Melanoma	Malignant melanoma, NOS	187376e0-b4f3-44ed-ab43-88b6eff3e552	Stage IIB	Skin of trunk
TCGA-RP-A693	Treatment-naive	Male	>57	Melanoma	Malignant melanoma, NOS	3b618072-3bf5-4609-865d-ce3611c729cf	Stage IV	Brain, NOS
TCGA-ER-A194	Treatment-naive	Male	>57	Melanoma	Malignant melanoma, NOS	2bbf00f4-7798-4dad-9894-96202c9132be	Not Reported	Connective, subcutaneous and other soft tissues of upper limb and shoulder
TCGA-GN-A26C	Radiation Therapy, NOS	Male	>57	Melanoma	Spindle cell melanoma, NOS	fa099993-ef30-4eff-a8fb-aa41b5ea671a	Stage IIIC	Skin of trunk
TCGA-EE-A2GR	Treatment-naive	Male	>57	Melanoma	Malignant melanoma, NOS	919dfc28-6b55-452e-884c-48cb86802ac2	Stage II	Connective, subcutaneous and other soft tissues of upper limb and shoulder
TCGA-FS-A1ZF	Treatment-naive	Female	>57	Melanoma	Malignant melanoma, NOS	e0d36cc0-652c-4224-bb10-09d15c7bd8f1	Stage IIC	Lymph node, NOS
TCGA-EE-A29L	Treatment-naive	Male	>57	Melanoma	Malignant melanoma, NOS	a6c0bfce-0adb-4dd0-bbe7-3f9e7dcdf7bf	Stage IIIC	Lymph nodes of axilla or arm
TCGA-EB-A5SF	Treatment-naive	Female	>57	Melanoma	Nodular melanoma	32e40e0b-e74b-428c-acd3-84ec6a80c024	Stage IIC	Skin, NOS
TCGA-EB-A551	Treatment-naive	Female	>57	Melanoma	Amelanotic melanoma	63db0da6-f451-436f-9b1c-211b55947770	Stage IIIC	Skin of lower limb and hip
TCGA-EE-A29N	Treatment-naive	Male	>57	Melanoma	Malignant melanoma, NOS	8aad9690-d1ad-424b-9a80-d7980760d093	Not Reported	Lymph nodes of axilla or arm
TCGA-GF-A6C9	Radiation Therapy, NOS	Male	>57	Melanoma	Malignant melanoma, NOS	46801be1-f035-421f-aae4-81baf3bb8d40	Stage IIIB	Parotid gland
TCGA-EE-A29S	Treatment-naive	Male	>57	Melanoma	Malignant melanoma, NOS	5dec1b6a-5d60-463c-9655-fc7ed79ca19d	Stage IIA	Lymph nodes of axilla or arm
TCGA-ER-A19K	Treatment-naive	Female	>57	Melanoma	Malignant melanoma, NOS	f9e36bc2-484f-48e8-82ba-99026957277a	Stage IIC	Skin of scalp and neck
TCGA-ER-A19A	Treatment-naive	Male	>57	Melanoma	Malignant melanoma, NOS	41fcb9d3-9fb0-4625-98f4-1f564095ebc2	Stage IV	Connective, subcutaneous and other soft tissues of trunk, NOS
TCGA-D3-A1Q1	Pharmaceutical Therapy, NOS	Female	>57	Melanoma	Malignant melanoma, NOS	8c54fcfd-999f-43c5-b31f-26d006f5fff3	Stage IIIC	Lymph node, NOS
TCGA-EE-A20I	Radiation Therapy, NOS	Male	>57	Melanoma	Malignant melanoma, NOS	a67fd5bb-b6b6-4e00-9acd-68d0a59b5e55	Stage IV	Skin of lower limb and hip
TCGA-BF-A1Q0	Treatment-naive	Male	>57	Melanoma	Malignant melanoma, NOS	633ddc04-c424-42c8-8e54-673968b130a7	Stage IIC	Skin, NOS
TCGA-EE-A2GP	Treatment-naive	Male	>57	Melanoma	Malignant melanoma, NOS	06f09d1c-ba44-4cf9-a518-762d241a30db	Stage IIIB	Lymph nodes of axilla or arm
TCGA-D9-A1JX	Treatment-naive	Female	>57	Melanoma	Malignant melanoma, NOS	f505058f-74f2-4476-887f-06590a605980	Not Reported	Lymph nodes of inguinal region or leg
TCGA-FS-A4F9	Pharmaceutical Therapy, NOS	Male	>57	Melanoma	Malignant melanoma, NOS	0caa706a-251f-43a0-897a-111aec0acc82	Stage IIIC	Lymph node, NOS
TCGA-DA-A1IC	Treatment-naive	Male	>57	Melanoma	Malignant melanoma, NOS	6625ce3f-3a1f-45f9-aa42-ab1931d6daf4	Stage IIIB	Connective, subcutaneous and other soft tissues, NOS
TCGA-BF-A3DN	Treatment-naive	Female	>57	Melanoma	Malignant melanoma, NOS	d7e86c99-a716-48b8-b067-e73d68b14dee	Stage IIIC	Skin, NOS
TCGA-ER-A19S	Treatment-naive	Female	>57	Melanoma	Malignant melanoma, NOS	f405c603-bcbc-434f-b620-c32eb27b215b	Not Reported	Skin of trunk
TCGA-EE-A181	Treatment-naive	Female	>57	Melanoma	Malignant melanoma, NOS	dde0b2be-ea43-4de7-8feb-ccdc073c6978	Stage II	Lymph nodes of inguinal region or leg
TCGA-EE-A2GC	Treatment-naive	Male	>57	Melanoma	Malignant melanoma, NOS	0a4b780e-8143-4118-ad98-fd2a2a6678c3	Stage IIB	Lymph nodes of head, face and neck
TCGA-EB-A4P0	Treatment-naive	Male	>57	Melanoma	Amelanotic melanoma	debd7156-8b97-4bdf-9dd9-7e469277d252	Stage IIC	Skin of trunk
TCGA-D9-A1JW	Treatment-naive	Male	>57	Melanoma	Malignant melanoma, NOS	9a903fc2-57d7-4a02-94e7-9b9b7ee99276	Not Reported	Lymph nodes of head, face and neck
TCGA-ER-A19F	Treatment-naive	Male	>57	Melanoma	Malignant melanoma, NOS	0bb8c284-412b-4bbc-a508-d0a21db376cd	Not Reported	Skin of upper limb and shoulder
TCGA-EE-A2GJ	Treatment-naive	Male	>57	Melanoma	Malignant melanoma, NOS	a5286cd0-403a-421b-ab58-11e250740b00	Stage IA	Lymph nodes of inguinal region or leg
TCGA-ER-A197	Treatment-naive	Female	>57	Melanoma	Malignant melanoma, NOS	3ebb2374-4518-4e19-9b65-9c3e66252c4c	Stage IIIB	Vulva, NOS
TCGA-EB-A430	Treatment-naive	Male	>57	Melanoma	Nodular melanoma	d0c3a83d-a1bf-4e9a-a610-2fb4370f2891	Stage IIC	Skin of trunk
TCGA-GN-A268	Pharmaceutical Therapy, NOS	Female	>57	Melanoma	Malignant melanoma, NOS	c6be76d4-a1ba-4dd6-84bf-3b30cabe144e	Stage IIB	Lymph nodes of axilla or arm
TCGA-BF-A3DL	Treatment-naive	Female	>57	Melanoma	Malignant melanoma, NOS	e9f0f030-d9aa-47c8-9f4d-a9ce58888c41	Stage IIIB	Skin, NOS
TCGA-EE-A182	Treatment-naive	Female	>57	Melanoma	Malignant melanoma, NOS	714b4003-959a-47d5-8912-a250b90d7cd4	Stage IIIC	Connective, subcutaneous and other soft tissues of lower limb and hip
TCGA-EE-A29V	Pharmaceutical Therapy, NOS	Male	>57	Melanoma	Malignant melanoma, NOS	01cb0004-fc1e-4da5-9d27-f458f8d711ee	Stage IIIC	Skin of trunk
TCGA-EB-A3Y7	Treatment-naive	Female	>57	Melanoma	Malignant melanoma, NOS	cf97d5ff-1cb7-434e-9ca8-c396cf960e5a	Stage IIIB	Connective, subcutaneous and other soft tissues of head, face, and neck
TCGA-ER-A199	not reported	Female	>57	Melanoma	Malignant melanoma, NOS	e218fc54-1139-4944-82e2-742839e5553a	Stage IIIC	Lymph nodes of inguinal region or leg
TCGA-EE-A29D	Treatment-naive	Male	>57	Melanoma	Malignant melanoma, NOS	ef608754-3f87-458e-9bcf-4434c54c8c9e	Stage IIIC	Lymph nodes of head, face and neck
TCGA-EB-A41A	Treatment-naive	Male	>57	Melanoma	Spindle cell melanoma, NOS	ee143e06-0334-45dd-a2b0-1169527d6b4e	Stage IIC	Skin of other and unspecified parts of face
TCGA-FR-A726	Treatment-naive	Male	>57	Melanoma	Lentigo maligna melanoma	49f961af-1126-431d-93cd-18941c1738f3	Stage IIC	External ear
TCGA-RP-A695	Treatment-naive	Male		Melanoma	Malignant melanoma, NOS	382fd44f-6011-4427-841e-0f1eda447fe5	Stage IV	Brain, NOS
TCGA-D3-A3C3	Treatment-naive	Female		Melanoma	Malignant melanoma, NOS	fc59cc57-ca7a-4de3-bd13-2e283716a243	Not Reported	Lymph nodes of inguinal region or leg
TCGA-FR-A3YO	Treatment-naive	Female		Melanoma	Malignant melanoma, NOS	62e928c1-df8b-4771-ae46-5da40794daf2	Not Reported	Jejunum
TCGA-D3-A51G	Pharmaceutical Therapy, NOS	Male		Melanoma	Malignant melanoma, NOS	44d176db-2221-45a2-818b-eef6832a51b6	Stage 0	Connective, subcutaneous and other soft tissues of lower limb and hip
TCGA-D3-A3C1	Radiation Therapy, NOS	Male		Melanoma	Malignant melanoma, NOS	2ff77467-19f8-45a0-8d42-2f9a69295498	Not Reported	Lymph nodes of axilla or arm
