# Supplementary material for: The comparison of cancer gene mutation frequencies in Chinese and U.S. patient populations
Source: Nat Commun. 2022 Sep 26;13:5651. doi: 10.1038/s41467-022-33351-4 (PMC9512793; doi:10.1038/s41467-022-33351-4)
Supplement: Supplementary file 7 — Supplementary Data 3 [file 41467_2022_33351_MOESM7_ESM.xlsx]

## Sheet: CN_ICD10
Number of Cancer Patients in ICD-10 classification_China Cancer Registry Annual Report (2004~2016)																	CN Cancers	Proportions	U.S. Cancers	Proportions		TP53	CN_proportion	CN_TP53	Integrated	U.S._proportion	U.S._TP53	Integrated		TP53	CN	U.S.	Differences		Cancer Epidemiology_Percentage
ICD-10	Tumor Site	2004	2005	2006	2007	2008	2009	2010	2011	2012	2013	2014	2015	2016	2004~2016 Total		Traches, Bronchus and Lung	21.07	Breast	16.1038		OVCA	1.43	0.935	1.33705	1.61	0.7723	1.2434		LUSC	17.5225	10.9993	6.52324			CN	U.S.
C00	Lip	68	51	82	65	75	123	182	219	276	290	465	552	547	2995		Stomach	12.12	Prostate	15.3705		ESCC	7.74	0.8676	6.71522	1.07	0.8737	0.934859		LUAD	10.0293	5.68441	4.34491		Lung	0.210671	0.1438
C01-C02	Tongue	373	390	433	480	497	650	838	1034	1376	1478	2033	2437	3020	15039		Liver and intrahepatic bile ducts	10.42	Lung & Bronchus	14.3792		LUSC	21.07	0.831633	17.5225	14.38	0.7649	10.9993		COCA	7.06578	5.96181	1.10397		Stomach	0.121215	0.0179
C03-C06	Mouth	490	461	526	639	687	855	1220	1405	1832	2105	2767	3560	4046	20593		Colon, Rectum, and Anus	10.36	Colorectum	10.5541		PAAD	2.63	0.754881	1.98534	3.01	0.5424	1.63262		GACA	7.05028	0.758423	6.29185		Liver	0.104183	0.0193
C07-C08	Salivary Glands	293	327	391	405	423	526	675	836	1172	1222	1687	1912	2289	12158		Breast	7.83	Melanoma	5.23251		COCA	10.36	0.682025	7.06578	10.55	0.5651	5.96181		ESCC	6.71522	0.934859	5.78036		Colorectum	0.103644	0.1055
C09	Tonsil	51	61	73	69	84	112	162	193	237	260	370	462	597	2731		Esophagus	7.74	Urinary Bladder	4.70537		GACA	12.12	0.581706	7.05028	1.79	0.4237	0.758423		LIHC	6.0436	0.508941	5.53466		Breast	0.0783439	0.161
C10	Other Oropharynx	109	98	123	116	125	156	249	316	400	447	597	746	988	4470		Thyroid	3.74	NHL	4.55016		LIHC	10.42	0.58	6.0436	1.93	0.2637	0.508941		BRCA	4.00545	4.92499	-0.919544		Esophagus	0.0773944	0.0107
C11	Nasopharynx	2407	2101	2324	2399	2473	3085	4312	4650	7006	7094	9685	11701	13842	73079		Cervix uteri	2.71	Kidney & Renal Pelvis	3.57618		BRCA	7.83	0.511551	4.00545	16.1	0.3059	4.92499		PAAD	1.98534	1.63262	0.352712		Others	0.3045	0.5418
C12-C13	Hypopharynx	127	146	167	194	186	244	395	573	719	991	1379	1552	1833	8506		Brain and Nervous System	2.69	Uterine Corpus	3.23807		LUAD	21.07	0.476	10.0293	14.38	0.3953	5.68441		OVCA	1.33705	1.2434	0.093647
C14	Pharynx Unspecified	113	88	118	88	96	137	233	239	361	422	597	676	860	4028		Pancreas	2.63	Leukemia	3.14359		BLCA	2.45	0.3436	0.84182	4.71	0.4623	2.17743		GBM	1.23202	0.574706	0.657314
C15	Esophagus	11444	10738	11195	11877	13792	18924	30364	33339	44967	50197	58396	61734	73576	430543		Lip oral cavity and pharynx	2.58	Pancreas	3.01282		GBM	2.69	0.458	1.23202	1.51	0.3806	0.574706		BLCA	0.84182	2.17743	-1.33561
C16	Stomach	18895	17702	20860	20142	25055	30949	45840	51820	66318	76243	90747	97948	111797	674316		Bladder	2.45	Thyroid	2.81942		UCEC	1.75	0.306	0.5355	3.24	0.3653	1.18357		UCEC	0.5355	1.18357	-0.648072
C17	Small Intestine	590	632	774	695	846	1014	1445	1837	2259	2789	3358	3884	4489	24612		Leukeamia	2.16	Oral Cavity & Pharynx	2.73545		DLBC	1.68	0.1613	0.270984	4.55	0.1316	0.59878		DLBC	0.270984	0.59878	-0.327796
C18	Colon	7322	7717	9071	9281	10904	12905	16873	19889	25543	29805	38866	44618	53952	286746		Prostate	1.86	Liver & Intrahepatic Bile Duct	1.93045		SKCM	0.19	0.037	0.00703	5.23	0.153	0.80019		KIRC	0.126711	0.118856	0.007855
C19-C20	Rectum	6763	6943	8069	8273	9704	11977	16527	19858	25827	30240	39323	44288	55355	283147		Corpus uteri	1.75	Stomach	1.7938		PRCA	1.86	0.0462	0.085932	15.37	0.0986	1.51548		PRCA	0.085932	1.51548	-1.42955
C21	Anus	112	111	177	161	152	277	404	400	676	889	991	1087	1239	6676		Kidney and Renal Pelvis	1.71	Ovary	1.60714		CESC	2.71	0.026	0.07046	0.98	0.0796	0.078008		CESC	0.07046	0.078008	-0.007548
C22	Liver	15105	14818	15847	16213	18633	24536	35562	40834	56595	63794	80325	89222	108081	579565		Non-Hodgkin lymphoma	1.68	Brain & Other	1.513		KIRC	1.71	0.0741	0.126711	3.58	0.0332	0.118856		PTC	0.052734	0.024534	0.0282
C23-C24	Gall bladder etc.	2170	2139	2770	2618	3284	3688	5010	5928	7610	8881	11238	12910	15342	83588		Gallbladder and Cholangiocarcinoma	1.5	Esophagus	1.06742		LAML	2.16	0	0	3.14	0.0328	0.102992		SKCM	0.00703	0.80019	-0.79316
C25	Pancreas	3632	3620	4440	4356	5652	6220	8792	10443	13631	15749	19799	22434	27575	146343		Ovary	1.43	Uterine Cervix	0.975104		PTC	3.74	0.0141	0.052734	2.82	0.0087	0.024534		LAML	0	0.102992	-0.102992
C30-C31	Nose, Sinuses etc.	306	260	318	295	339	427	551	662	804	965	1148	1362	1590	9027		Bone	0.69	Soft Tissue Including Heart	0.784557
C32	Larynx	1045	1133	1168	1252	1289	1673	2155	2633	3590	3967	5059	5903	7005	37872		Connective and Soft Tissue	0.35	Gall & Other Biliary	0.710359
C33-C34	Traches, Bronchus and Lung	26089	25999	29604	30652	36213	45784	66203	79851	111228	130683	170152	189052	230450	1171960		Thymus	0.34	Bones & Joints	0.217172
C37-C38	Other Thoracic Organs	616	479	605	590	661	860	1145	1292	1617	1975	2501	2891	3504	18736		Melanoma of Skin	0.19	Other Endocrine	0.178791
C40-C41	Bone	1018	926	1140	977	1201	1645	2249	2790	3793	4311	5253	5851	7319	38473
C43	Melanoma of Skin	230	258	307	284	358	471	616	830	992	1159	1455	1701	1899	10560
C44	Other Skin	1022	1094	1297	1317	1688	1775	2534	3298	4570	4982	6740	7800	9518	47635
C45	Mesothelioma	115	122	140	117	147	192	235	232	393	351	456	516	583	3599
C46	Kaposi Sarcoma	4	4	22	20	9	21	30	19	29	48	50	79	92	427
C47; C49	Connective and Soft Tissue	658	613	644	696	726	831	1153	1356	1840	2016	2535	2889	3409	19366
C50	Breast	11347	11057	12541	12915	15751	18132	25354	31037	41328	47197	60629	68101	80436	435825
C51	Vulva	136	95	121	121	126	194	266	280	438	480	604	694	839	4394
C52	Vagina	52	50	48	73	60	92	122	150	185	262	348	364	453	2259
C53	Cervix Uteri	2435	2466	3043	3443	4016	5473	8234	10007	14511	16932	22348	25707	32087	150702
C54	Corpus Uteri	1854	1842	2206	2252	2721	2916	4441	5521	7731	8703	11359	13155	15775	80476
C55	Uterus Unspecified	353	349	383	321	403	787	1062	1398	1683	1904	2662	2591	3046	16942
C56	Ovary	2138	2206	2492	2534	2788	3360	4627	5407	7488	8516	10916	12020	15115	79607
C57	Other Female Genital Organs	124	122	129	129	165	216	322	330	498	554	693	807	1058	5147
C58	Placenta	45	44	29	33	37	45	70	85	88	145	117	123	187	1048
C60	Penis	177	149	184	178	224	305	369	494	668	729	1027	1128	1398	7030
C61	Prostate	2046	2279	2733	2962	3667	4287	5651	6947	9231	10792	14310	16906	21534	103345
C62	Testis	167	157	177	186	220	241	391	363	484	525	656	767	897	5231
C63	Other Male Genital Organs	83	69	66	78	101	116	133	146	199	205	255	289	347	2087
C64	Kidney	2115	2174	2644	2776	3357	3843	5052	5948	8086	9055	11225	12914	15355	84544
C65	Renal Pelvis	296	315	366	363	427	451	631	786	950	1020	1415	1545	1866	10431
C66	Ureter	231	270	299	359	469	505	675	738	971	1164	1431	1742	2166	11020
C67	Bladder	3673	3523	4078	4176	4955	5647	7401	8822	11619	13163	16661	18722	22598	125038
C68	Other Urinary Organs	79	48	68	60	88	117	127	133	214	232	345	337	456	2304
C69	Eye	108	122	99	109	118	157	199	261	331	358	504	459	534	3359
C70-C72	Brain, Nervous System	3124	3247	3807	4060	4649	5509	8457	10521	13428	16563	21925	24746	29448	149484
C73	Thyroid Gland	2036	2361	2977	3212	4435	5607	7740	11431	17162	23011	35435	42249	50424	208080
C74	Adrenal Gland	102	96	105	127	134	167	224	235	377	472	679	761	991	4470
C75	Other Endocrine	389	469	450	481	547	578	708	827	875	1010	1099	1124	1336	9893
C81	Hodgkin Disease	168	165	200	180	212	323	441	553	558	751	994	1115	1177	6837
C82-C85; C96	Non-Hodgkin Lymphoma	2632	2580	2860	2654	3564	4196	5461	6524	8258	10166	12377	14808	17404	93484
C88	Immunoprollferalive Disease	33	20	28	28	43	64	58	55	75	67	89	121	155	836
C90	Multiple Myeloma	591	616	741	763	952	1130	1467	1756	2460	3000	3871	4611	5409	27367
C91	Lymphoid Leukaemia	611	624	830	748	903	1145	1474	1797	2303	2752	3631	4004	4836	25658
C92-C94	Myeloid Leukaemia	1163	1209	1396	1367	1899	2197	2968	3353	4895	5983	7935	9149	11232	54746
C95	Leukaemia Unspecified	768	803	917	890	1010	1511	2575	2842	4061	4637	5649	6937	7375	39975
O&U	Other and Unspecified	4019	3360	4311	3322	4493	4998	6797	7412	9347	10786	15994	15328	20136	110303
ALL	All Sites	144262	141918	163013	165171	197833	244366	349451	412935	556163	644487	825155	923091	1110867	5878712
ALLbC44	All Sites but C44	143240	140824	161716	163854	196145	242591	346917	409637	551593	639505	818415	915291	1101349	5831077

## Sheet: CN_487 registries
Province (autonomous region, municipality)	Number of Registries_487	Population Covered	No of cancer patients registered	Name of Cancer Registries	Population Covered	#
北京市 Beijing (BJ)	2	13540264	48991	北京市 Beijing Shi	8452233	32410
				北京市郊区Rural areas of Beijing Shi	5088031	16581
天津市 Tianjing (TJ)	2	10444032	36804	天津市 Tianjin Shi	5264329	22283
				天津市郊区Rural areas of Tianjin Shi	5179703	14521
河北省 Hebei (HE)	27	17617721	40939	石家庄市 Shijiazhuang Shi	2282577	6144
				石家庄市郊区Rural areas of Shijiazhuang Shi	2356548	5500
				赞皇县 Zanhuang Xian	269054	619
				辛集市 Xinji Shi	637605	1412
				迁西县 Qianxi Xian	411502	889
				迁安市 Qian’ an Shi	761930	1710
				秦皇岛市 Qinhuangdao Shi	1424645	3329
				大名县 Daming Xian	805692	1609
				涉县 She Xian	423917	1300
				磁县Ci Xian	643799	1839
				武安市 Wu’an Shi	859835	1782
				邢台市 Xingtai Shi	864744	1650
				邢台县 Xingtai Xian	356879	741
				临城县 Lincheng Xian	213989	412
				内丘县 Neiqiu Xian	276094	631
				任县 Ren Xian	338014	803
				保定市 Baoding Shi	1166780	2565
				望都县 Wangdu Xian	257371	524
				安国市Anguo Shi	382091	935
				宣化县 Xuanhua Xian	263089	612
				张北县 Zhangbei Xian	364758	1148
				承德市双桥区Shuangqiao Qu,Chengde Shi	311811	685
				丰宁满族自治县Fengning Manzu Zizhixian	411096	874
				沧州市 Cangzhou Shi	514984	1156
				海兴县 Haixing Xian	214961	465
				盐山县 Yanshan Xian	434286	858
				冀州市Jizhou Shi	369670	747
山西省 Shanxi (SX)	7	2666612	6639	太原市杏花岭区 Xinghualing Qu,Taiyuan Shi	661389	1529
				阳泉市 Yangquan Shi	700158	1619
				平定县 Pingding Xian	316043	727
				平顺县 Pingshun Xian	154970	303
				阳城县 Yangcheng Xian	383517	1354
				昔阳县 Xiyang Xian	237325	539
				寿阳县 Shouyang Xian	213210	568
内蒙古自治区 Inner Mongoria IM (NM)	16	5772041	15041	土默特右旗Tumd Youqi	295248	601
				赤峰市 Chifeng ( Ulanhad ) Shi	1319413	3267
				敖汉旗Aohan Qi	542035	1243
				科尔沁左翼中旗Horqin Zuoyi Zhongqi	448526	1094
				开鲁县Kailu Xian	395966	974
				库伦旗Hure Qi	174296	386
				奈曼旗Naiman Qi	399216	854
				扎鲁特旗Jarnd Qi	302638	719
				呼伦贝尔市海拉尔区 Hailar Qu,Hulun Buir Shi	274020	975
				阿荣旗 Arun Qi	276179	793
				鄂温克族自治旗 EwenkizuZizhiqi	133755	421
				满洲里市Manzhouli Shi	84488	180
				牙克石市Yakeshi Shi	348916	1305
				根河市Genhe Shi	109415	328
				巴彦淖尔市临河区Linhe Qu, Bayannur Shi	443513	1083
				锡林浩特市Xilin Hot Shi	224417	818
辽宁省 Liaoning (LN)	15	14484449	55548	沈阳市 Shenyang Shi	3746571	15052
				康平县 Kangping Xian	349766	1034
				法库县Faku Xian	447936	1401
				大连市Dalian Shi	2373808	11511
				庄河市 Zhuanghe Shi	902568	3473
				鞍山市Anshan Shi	1498825	6498
				本溪市Benxi Shi	920176	3051
				丹东市 Dandong Shi	779862	2469
				东港市 Donggang Shi	600761	2104
				营口市 Yingkou Shi	445711	1591
				阜新市Fuxin Shi	629722	2464
				彰武县 Zhangwu Xian	406980	851
				辽阳县 Liaoyang Xian	477860	1215
				大洼县Dawa Xian	318176	976
				建平县 Jianping Xian	585727	1858
吉林省 Jilin (JL)	15	7877033	21658	德惠市Dehui Shi	934840	2103
				吉林市Jilin Shi	1970682	7384
				永吉县 Yongji Xian	396179	789
				蛟河市Jiaohe Shi	447211	1158
				通化县 Tonghua Xian	241138	474
				梅河口市 Meihekou Shi	620572	1481
				抚松县 Fusong Xian	299807	600
				松原市宁江区Ningjiang Qu,Songyuan Shi	569175	1149
				前郭尔罗斯蒙古族自治县 Qian Gorlos Mongolzu Zizhix-ian	578422	1499
				乾安县 Qian ’ an Xian	275082	599
				延吉市Yanji Shi	536287	1375
				图们市Tumen Shi	120699	301
				敦化市Dunhua Shi	473258	1275
				和龙市Helong Shi	182570	614
				汪清县 Wangqing Xian	231111	857
黑龙江省 Heilongjiang (HL)	8	3843667	11761	哈尔滨市道里区Daoli Qu, Harbin Shi	744022	2269
				哈尔滨市南岗区Nangang Qu,Harbin Shi	1014765	3219
				哈尔滨市香坊区Xiangfang Qu,Harbin Shi	745820	2344
				牡丹江市东安区Dong’ an Qu, Mudanjiang Shi	197108	580
				牡丹江市阳明区Yangming Qu, Mudanjiang Shi	227594	628
				牡丹江市爱民区Aimin Qu, Mudanjiang Shi	271933	901
				牡丹江市西安区Xi’ an Qu, Mudanjiang Shi	246453	869
				海林市Hailin Shi	395972	951
上海市 Shanghai (SH)	1	6049513	32550	上海市 Shanghai Shi	6049513	32550
江苏省 Jiangsu (JS)	42	45879751	153395	无锡市Wuxi Shi	2507707	9362
				江阴市 Jiangyin Shi	1244255	4720
				宜兴市Yixing Shi	1081303	3184
				徐州市Xuzhou Shi	2042978	6497
				常州市 Changzhou Shi	2396063	9254
				溧阳市Liyang Shi	798396	2473
				常州市金坛区Jintan Qu, Changzhou Shi	550423	2260
				苏州市Suzhou Shi	3446363	12547
				常熟市 Changshu Shi	1068439	3953
				张家港市 Zhangjiagang Shi	924675	4021
				昆山市 Kunshan Shi	805289	3111
				太仓市 Taicang Shi	481275	2022
				南通市 Nantong Shi	1685552	7248
				海安市Hai ’ an Shi	938283	3506
				如东县 Rudong Xian	1034823	4121
				启东市Qidong Shi	1120043	5447
				如皋市Rugao Shi	1436505	5379
				海门市Haimen Shi	1000978	4289
				连云港市 Lianyungang Shi	1031302	2369
				连云港市赣榆区Ganyu Qu, Lianyungang Shi	1213608	2559
				东海县 Donghai Xian	1234471	2514
				灌石县 Guanyun Xian	1052128	2173
				灌南县 Guannan Xian	826374	1631
				淮安市淮安区Huai’ an Qu，Huai ’ an Shi	1187020	3681
				淮安市淮阴区Huaiyin Qu， Huai' an Shi	933603	2466
				淮安市清江浦区Qingjian-gpu Qu，Huai ’ an Shi	558598	1129
				涟水县 Lianshui Xian	1151262	2819
				淮安市洪泽区Hongze Qu， Huai ’ an Shi	385606	1067
				盱眙县Xuyi Xian	804974	1945
				金湖县Jinhu Xian	356346	1149
				盐城市亭湖区Tinghu Qu, Yancheng Shi	704422	2228
				盐城市盐都区Yandu Qu, Yancheng Shi	714937	2772
				滨海县 Binhai Xian	1225771	2931
				阜宁县 Funing Xian	1129502	2924
				射阳县 Sheyang Xian	962720	3144
				建湖县 Jianhu Xian	800624	2667
				东台市 Dongtai Shi	1122178	4016
				盐城市大丰区Dafeng Qu, Yancheng Shi	716540	3023
				宝应县 Baoying Xian	912112	2089
				丹阳市 Danyang Shi	811460	3749
				扬中市 Yangzhong Shi	282045	1020
				泰兴市 Taixing Shi	1198798	3936
浙江省 Zhejiang (ZJ)	14	14250844	55835	杭州市 Hangzhou Shi	7270410	28437
				宁波市鄞州区Yinzhou Qu， Ningbo Shi	265410	1109
				慈溪市Cixi Shi	1048222	3864
				温州市鹿城区Lucheng Qu,Wenzhou Shi	755029	2672
				嘉兴市 Jiaxing Shi	540280	2429
				嘉善县 Jiashan Xian	388356	2086
				海宁市 Haining Shi	681656	2427
				长兴县 Changxing Xian	629430	2189
				绍兴市上虞区Shangyu Qu,Shaoxing Shi	722235	3545
				永康市 Yongkang Shi	601982	2033
				开化县 Kaihua Xian	359982	1041
				岱山县 Daishan Xian	185816	1110
				仙居县 Xianju Xian	511186	1948
				龙泉市 Longquan Shi	290850	945
安徽省 Anhui (AH)	22	21290569	60020	合肥市Hefei Shi	2454656	7069
				长丰县 Changfeng Xian	763995	1935
				肥东县 Feidong Xian	1056407	3301
				肥西县Feixi Xian	814050	3487
				庐江县 Lujiang Xian	1193751	4602
				巢湖市Chaohu Shi	860077	2803
				芜湖市Wuhu Shi	1447083	4391
				马鞍山市Ma’ anshan Shi	637706	2148
				当涂县 Dangtu Xian	476398	1434
				铜陵市 Tongling Shi	447787	1360
				铜陵市义安区Yi’an Qu, Tongling Shi	290429	955
				定远县 Dingyuan Xian	975463	2168
				天长市 Tianchang Shi	621433	1580
				阜阳市颍州区Yingzhou Qu,Fuyang Shi	754140	1851
				阜阳市颍东区Yingdong Qu,Fuyang Shi	659140	1489
				太和县Taihe Xian	1764092	4842
				宿州市埔桥区Yongqiao Qu,Suzhou Shi	1706990	3747
				灵璧县 Lingbi Xian	1082800	2799
				寿县 Shou Xian	1206044	2997
				金寨县 Jinzhai Xian	682117	1482
				蒙城县 Mengcheng Xian	1092000	2793
				泾县 Jing Xian	304011	787
福建省 Fujian (FJ)	11	6304785	19297	福清市Fuqing Shi	1352097	4090
				福州市长乐区Changle Qu,Fuzhou Shi	719503	1865
				厦门市Xiamen Shi	1483016	4670
				厦门市同安区Tong ’ an Qu,Xiamen Shi	363144	938
				厦门市翔安区Xiang ’ an Qu,Xiamen Shi	339903	857
				莆田市涵江区Hanjiang Qu,Putian Shi	445116	1385
				永安市 Yong’ an Shi	332431	847
				长泰县 Changtai Xian	207678	431
				建瓯市 Jian ’ ou Shi	555200	1378
				龙岩市新罗区Xinliio Qu, Longyan Shi	518410	1595
				龙岩市永定区Yongding Qu,Longyan Shi	506697	1241
江西省 Jiangxi (JX)	25	10009911	19634	南昌市湾里区Wanli Qu, Nanchang Shi	66039	144
				南昌市新建区Xinjian Qu, Nanchang Shi	667477	1306
				景德镇市昌江区Changjiang Qu,Jingdezhen Shi	156857	302
				芦溪县Luxi Xian	266661	546
				九江市挦阳区Xunyang Qu,Jiujiang Shi	290162	612
				武宁县 Wuning Xian	389355	819
				新余市渝水区Yushui Qu， Xinyu Shi	857846	1606
				赣州市章贡区Zhanggong Qu,Ganzhou Shi	484418	1168
				赣州市赣县区Ganxian Qu,Ganzhou Shi	561667	1010
				大余县Dayu Xian	295520	539
				上犹县 Shangyou Xian	263341	475
				崇义县 Chongyi Xian	192753	356
				龙南县 Longnan Xian	311313	630
				安福县Anfu Xian	394695	793
				万载县 Wanzai Xian	489205	985
				上高县 Shanggao Xian	335276	630
				靖安县 Jing ’ an Xian	151663	283
				东乡县 Dongxiang Xian	447549	789
				上饶市信州区Xinzhou Qu,Shangrao Shi	423889	1047
				上饶市广信区Guangxin Qu,Shangrao Shi	709371	1283
				铅山县 Yanshan Xian	435760	799
				横峰县 Hengfeng Xian	188772	410
				余干县Yugan Xian	918681	1721
				万年县 Wannian Xian	366521	731
				婺源县 Wuyuan Xian	345120	650
山东省 Shandong (SD)	23	25539930	77512	济南市Jinan Shi	3715048	12301
				济南市章丘区Zhangqiu Qu,Jinan Shi	1029858	3086
				青岛市 Qingdao Shi	1785579	5781
				青岛市黄岛区Huangdao Qu,Qingdao Shi	1210877	3914
				淄博市临淄区Linzi Qu, Zibo Shi	617110	2093
				沂源县 Yiyuan Xian	567642	1823
				滕州市 Tengzhou Shi	1698475	4635
				烟台市Yantai Shi	1861905	6155
				招远市 Zhaoyuan Shi	566033	1935
				临朐县Linqu Xian	907645	2958
				高密市Gaomi Shi	894558	2628
				汶上县 Wenshang Xian	803873	2319
				梁山县 Liangshan Xian	820826	2241
				曲阜市Qufu Shi	648815	1557
				邹城市 Zoucheng Shi	1198965	3148
				宁阳县 Ningyang Xian	832641	2800
				肥城市 Feicheng Shi	993034	3179
				乳山市Rushan Shi	555836	2089
				沂南县Yinan Xian	952061	2370
				宫南县Junan Xian	846551	2157
				滨州市滨城区Bincheng Qu,Binzhou Shi	689106	2008
				单县 Shan Xian	1254980	3468
				巨野县Juye Xian	1088512	2867
河南省 Henan (HA)	33	26045566	68852	巩义市Gongyi Shi	832393	2807
				开封市祥符区Xiangfu Qu, Kaifeng Shi	724117	1733
				洛阳市 Luoyang Shi	1613274	4585
				孟津县 Mengjin Xian	463052	1363
				新安县 Xin ’ an Xian	537604	1376
				栾川县 Luanchuan Xian	354104	834
				嵩县 Song Xian	602551	1614
				汝阳县 Ruyang Xian	522154	1205
				洛宁县 Luoning Xian	499635	1154
				伊川县 Yichuan Xian	908021	1903
				偃师市Yanshi Shi	632168	1677
				鲁山县 Lushan Xian	933928	2192
				林州市 Linzhou Shi	1115386	3419
				鹤壁市Hebi Shi	648137	1815
				辉县市 Huixian Shi	873264	2341
				濮阳市华龙区Hualong Qu,Puyang Shi	467271	1634
				濮阳县 Puyang Xian	1120000	2985
				禹州市Yuzhou Shi	1273958	2989
				漯河市源汇区Yuanhui Qu,Luohe Shi	329575	911
				漯河市郾城区Yancheng Qu,Luohe Shi	497257	1231
				漯河市召陵区Shaoling Qu,Luohe Shi	477506	1272
				三门峡市湖滨区Hubin Qu,Sanmenxia Shi	294893	829
				南阳市卧龙区Wolong Qu, Nanyang Shi	918575	2564
				方城县 Fangcheng Xian	1150586	3113
				内乡县 Neixiang Xian	726996	1961
				睢县 Sui Xian	850435	2107
				虞城县 Yucheng Xian	1120521	3228
				信阳市海河区Shihe Qu， Xinyang Shi	646786	1482
				罗山县 Luoshan Xian	753948	1783
				沈丘县 Shenqiu Xian	1177693	3262
				郸城县 Dancheng Xian	1378210	3245
				西平县 Xiping Xian	882017	2191
				济源市Jiyuan Shi	719551	2047
湖北省 Hubei (HB)	16	17203558	48388	武汉市Wuhan Shi	4650514	17683
				大冶市Daye Shi	877764	2322
				十堰市郧阳区Yunyang Qu,Shiyan Shi	564463	1309
				宜昌市 Yichang Shi	1308323	3612
				五峰土家族自治县Wufeng Tujiazu Zizhixian	197832	453
				襄阳市 Xiangyang Shi	1457459	3130
				宜城市 Yicheng Shi	523922	1202
				京山县 Jingshan Xian	643748	1465
				钟祥市 Zhongxiang Shi	1014900	2254
				云梦县 Yunmeng Xian	536466	1578
				公安县 Gong’ an Xian	880100	2679
				洪湖市Honghu Shi	849000	1855
				麻城市 Macheng Shi	1166643	2891
				嘉鱼县Jiayu Xian	371968	818
				恩施市Enshi Shi	808456	1885
				天门市 Tianmen Shi	1352000	3252
湖南省 Hunan (HN)	22	12959684	28983	长沙市芙蓉区Fureng Qu, Changsha Shi	401454	1321
				长沙市天心区Tianxin Qu, Changsha Shi	452953	1432
				长沙市岳麓区Yuelu Qu， Changsha Shi	671566	1518
				长沙市开福区Kaifu Qu, Changsha Shi	468850	1434
				长沙市雨花区Yuhua Qu， Changsha Shi	659100	1521
				长沙市望城区Wangcheng Qu,Changsha Shi	544100	1078
				株洲市芦淞区Lusong Qu， Zhuzhou Shi	298494	613
				株洲市石峰区Shifeng Qu， Zhuzhou Shi	249523	723
				攸县 You Xian	822373	1540
				湘潭市雨湖区Yuhu Qu, Xiangtan Shi	521339	1576
				衡东县 Hengdong Xian	760203	1476
				邵东县 Shaodong Xian	1340574	3104
				岳阳市岳阳楼区Yueyangloug Qu,Yueyang Shi	516250	1236
				常德市武陵区Wuling Qu, Changde Shi	427918	835
				慈利县Cili Xian	704622	1466
				益阳市资阳区Ziyang Qu, Yiyang Shi	421250	905
				桃江县 Taojiang Xian	892998	1673
				临武县Linwu Xian	396818	794
				资兴市Zixing Shi	380451	705
				新田县 Xintian Xian	439002	779
				麻阳苗族自治县Mayang Miaozu Zizhixian	401693	707
				涟源市 Lianyuan Shi	1188153	2547
广东省 Guangdong (GD)	15	24532487	68463	广州市 Guangzhou Shi	4324977	15898
				广州市郊区Rural areas of Guangzhou Shi	4379924	11517
				南雄市 Nanxiong Shi	485909	1145
				深圳市 Shenzhen Shi	3697532	7741
				珠海市Zhuhai Shi	1138938	3217
				佛山市南海区Nanhai Qu， Foshan Shi	1337598	4078
				佛山市顺德区Shunde Qu, Foshan Shi	1321247	3712
				江门市 Jiangmen Shi	660331	2076
				肇庆市端州区Duanzhou Qu,Zhaoqing Shi	389257	1319
				四会市Sihui Shi	426914	1154
				梅州市梅县区Meixian Qu, Meizhou Shi	602365	1552
				东莞市 Dongguan Shi	2009352	5955
				中山市 Zhongshan Shi	1611596	4548
				揭西县Jiexi Xian	845888	2135
				罗定市 Luoding Shi	1300659	2416
广西壮族自治区 Guangxi (GX)	18	11968416	28958	南宁市兴宁区Xingning Qu, Nanning Shi	327037	983
				南宁市青秀区QingxiuQu, Nanning Shi	687048	1325
				南宁市江南区Jiangnan Qu, Nanning Shi	359500	766
				南宁市西乡塘区 Xixiangtang Qu, Nanning Shi	792000	2278
				宾阳县 Binyang Xian	1051283	2667
				柳州市 Liuzhou Shi	1214669	3345
				桂林市Guilin Shi	781308	2210
				梧州市Wuzhou Shi	793847	1926
				苍梧县 Cangwu Xian	405867	945
				北海市Beihai Shi	687820	1962
				合浦县Hepu Xian	911885	2401
				贵港市港南区Gangnan Qu,Guigang Shi	701597	1494
				贵港市覃塘区Qintang Qu, Guigang Shi	607075	1236
				平南县 Pingnan Xian	1524556	2843
				百色市右江区Youjiang Qu, Bose Shi	353661	743
				凌云县 Lingyun Xian	192576	361
				合山市Heshan Shi	117349	307
				扶绥县Fusui Xian	459338	1166
海南省 Hainan (HI)	4	1386326	3596	琼海市 Qionghai Shi	499311	1274
				定安县 Ding’ an Xian	293388	700
				昌江黎族自治县Changjiang Lizu Zizhixian	230600	552
				陵水黎族自治县Lingshui Lizu Zizhixian	363027	1070
重庆市 Chongqing (CQ)	24	20713792	60366	重庆市万州区Wanzhou Qu,Chongqing Shi	1607400	4983
				重庆市涪陵区Fuling Qu, Chongqing Shi	1140800	3113
				重庆市渝中区Yuzhong Qu,Chongqing Shi	649500	2089
				重庆市江北区Jiangbei Qu,Chongqing Shi	849800	2512
				重庆市沙坪项区Shapingba Qu,Chongqing Shi	1108300	3049
				重庆市九龙坡区Jiulongpo Qu,Chongqing Shi	919550	2631
				重庆市南岸区Nan ’ an Qu,Chongqing Shi	858100	3074
				重庆市北碚区Beibei Qu, Chongqing Shi	786200	2882
				重庆市大足区Dazu Qu， Chongqing Shi	763900	1627
				重庆市渝北区Yubei Qu， Chongqing Shi	1470900	4449
				重庆市巴南区Banan Qu， Chongqing Shi	1005800	2545
				重庆市黔江区Qianjiang Qu,Chongqing Shi	462000	1009
				重庆市长寿区Changshou Qu,Chongqing Shi	824300	2714
				重庆市江津区Jiangjin Qu， Chongqing Shi	1331900	3635
				重庆市合川区Hechuan Qu,Chongqing Shi	1360600	3636
				重庆市万盛经开区Wanshengjingkai Qu, Chongqing Shi	269608	681
				重庆市潼南区Tongnan Qu,Chongqing Shi	682300	1960
				重庆市铜梁区Tongliang Qu,Chongqing Shi	677200	2253
				城口县 Chengkou Xian	186300	402
				重庆市武隆区Wulong Qu, Chongqing Shi	346700	781
				忠县 Zhong Xian	788834	2268
				重庆市开州区Kaizhou Qu,Chongqing Shi	1170700	3865
				云阳县 Yunyang Xian	896600	2699
				酉阳土家族苗族自治县 Youyang Tujiazu Miaozu Zizhixian	556500	1509
四川省 Sichuan (SC)	48	27315976	69846	成都市青羊区Qingyang Qu,Chengdu Shi	672154	2079
				成都市龙泉释区Longquanyi Qu, Chengdu Shi	651612	1816
				彭州市 Pengzhou Shi	804970	2871
				自贡市自流井区Ziliujing Qu,Zigong Shi	412890	1317
				自贡市贡井区Gongjing Qu， Zigong Shi	294186	843
				自贡市沿滩区Yantan Qu， Zigong Shi	340558	721
				攀枝花市仁和区Renhe Qu,Panzhihua Shi	231924	439
				庐州市龙马潭区Longmatan Qu,Luzhou Shi	367108	1221
				庐县Lu Xian	1073341	2646
				合江县 Hejiang Xian	900080	2121
				德阳市旌阳区Jingyang Qu, Deyang Shi	697421	1903
				德阳市罗江区Luojiang Qu, DeyangShi	249765	603
				广汉市 Guanghan Shi	599321	1831
				什邡市 Shifang Shi	435282	1354
				绵竹市 Mianzhu Shi	504291	1652
				绵阳市游仙区Youxian Qu,Mianyang Shi	480646	1215
				绵阳市安州区Anzhou Qu, Mianyang Shi	447545	1038
				三台县 Santai Xian	1474294	3351
				盐亭县 Yanting Xian	600680	2327
				北川羌族自治县Beichuan Qiangzu Zizhixian	237795	415
				广元市朝天区Chaotian Qu,Guangyuan Shi	207916	373
				旺苍县 Wangcang Xian	456780	1155
				青川县 Qingchuan Xian	228919	490
				剑阁县 Jiange Xian	663798	1801
				射洪县 Shehong Xian	997309	2332
				内江市东兴区Dongxing Qu,Neijiang Shi	884110	1584
				资中县 Zizhong Xian	1275270	3730
				乐山市市中区Shizhong Qu,Leshan Shi	625850	1592
				乐山市沙湾区Shawan Qu, Leshan Shi	182304	354
				夹江县 Jiajiang Xian	348880	640
				南充市高坪区Gaoping Qu,Nanchong Shi	598670	1728
				阆中市 Langzhong Shi	859189	2819
				眉山市东坡区Dongpo Qu， Meishan Shi	877879	1783
				仁寿县 Renshou Xian	1481011	3096
				青神县 Qingshen Xian	198901	362
				宜宾市翠屏区Cuiping Qu， Yibin Shi	820779	1998
				长宁县 Changning Xian	466576	1023
				广安市广安区Guang ’ an Qu，Guang’ an Shi	898612	2352
				大竹县Dazhu Xian	1111000	2619
				雅安市雨城区Yucheng Qu，Ya’ an Shi	347687	856
				雅安市名山区Mingshan Qu，Ya’ an Shi	279763	606
				荥经县 Yingjing Xian	148696	402
				汉源县 Hanyuan Xian	321070	742
				石棉县 Shimian Xian	122200	312
				天全县 Tianquan Xian	153741	346
				芦山县 Lushan Xian	120980	292
				宝兴县 Baoxing Xian	58525	137
				资阳市雁江区Yanjiang Qu，Ziyang Shi	1103698	2559
贵州省 Guizhou (GZ)	9	4059962	9120	贵阳市花溪区Huaxi Qu， Guiyang Shi	602958	1250
				开阳县 Kaiyang Xian	364200	1078
				清镇市 Qingzhen Shi	502759	958
				六盘水市钟山区 Zhongshan Qu, Liupanshui Shi	537280	1158
				六盘水市六枝特区Luzhi Tequ, Lupanshui Shi	505497	1292
				赤水市 Chishui Shi	242402	467
				安顺市西秀区Xixiu Qu, Anshun Shi	609121	1422
				镇宁布依族苗族自治县 Zhenning Buyeizu Miaozu Zizhixian	268379	670
				铜仁市碧江区Tongren Shi	427366	825
云南省 Yunnan (YN)	24	9235106	19668	昆明市盘龙区Panlong Qu,Kunming Shi	547690	1337
				昆明市官渡区Guandu Qu, Kunming Shi	524200	1235
				昆明市西山区Xishan Qu, Kunming Shi	540494	1480
				昆明市东川区Dongchuan Qu,Kunming Shi	309694	579
				曲靖市沾益区Zhanyi Qu, Qujing Shi	448495	884
				玉溪市红塔区Hongta Qu， Yuxi Shi	445670	1010
				玉溪市江川区Jiangchuan Qu，Yuxi Shi	280742	572
				澄江市 Chengjiang Shi	144163	329
				易门县Yimen Xian	165734	343
				峨山彝族自治县Eshan Yizu Zizhixian	155437	375
				新平彝族傣族自治县Xinping YizuDaizu Zizhixian	276823	580
				保山市隆阳区Longyang Qu，Baoshan Shi	931342	1847
				施甸县 Shidian Xian	345776	651
				腾冲市 Tengchong Shi	661030	1267
				玉龙纳西族自治县Yulong Naxizu Zizhixian	220822	389
				楚雄市 Chuxiong Shi	521330	977
				个旧市Gejiu Shi	390345	890
				开远市 Kaiyuan Shi	284224	675
				蒙自市Mengzi Shi	405743	778
				屏边苗族自治县Pingbian Miaozu Zhizhixian	158826	332
				石屏县 Shiping Xian	316197	556
				泸西县Luxi Xian	412100	846
				景洪市 Jinghong Shi	530100	1311
				兰坪白族普米族自治县 Lanping BaizuPumizu Zizhixian	218129	425
西藏自治区 Tibet (XZ)	1	210410	141	拉萨市Lhasa Shi	210410	141
陕西省 Shananxi (SN)	17	7856023	17759	西安市碑林区Beilin Qu, Xi1 an Shi	693538	1623
				西安市莲湖区Lianhu Qu, Xi’an Shi	680477	2054
				西安市未央区Weiyang Qu，Xi ’ an Shi	464965	1112
				西安市雁塔区Yanta Qu, Xi ’ an Shi	871726	1852
				西安市高陵区Gaoling Qu, Xi ’ an Shi	332238	869
				西安市鄠邑区Huyi Qu， Xi ’ an Shi	570396	1159
				铜川市王益区Wangyi Qu, Tongchuan Shi	203117	422
				宝鸡市金台区Jintai Qu, Baoji Shi	380101	939
				千阳县 Qianyang Xian	123959	266
				麟游县 Linyou Xian	91900	184
				渭南市临渭区Linwei Qu, Weinan Shi	744429	1503
				渭南市华州区Huazhou Qu, Weinan Shi	327904	665
				安康市汉滨区Hanbin Qu, Ankang Shi	991317	1915
				宁陕县 Ningshan Xian	70977	194
				紫阳县 Ziyang Xian	286025	723
				旬阳县 Xunyang Xian	456740	1080
				商洛市商州区Shangzhou Qu,Shangluo Shi	566214	1199
甘肃省 Gansu (GS)	9	4757694	13478	兰州市城关区Chengguan Qu,Lanzhou Shi	1297819	3313
				兰州市七里河区Qilihe Qu,Lanzhou Shi	550144	1571
				兰州市西固区Xigu Qu, Lanzhou Shi	321541	1170
				景泰县 Jingtai Xian	240711	565
				武威市凉州区Liangzhou Qu，Wuwei Shi	1060480	3275
				张掖市甘州区Ganzhou Qu,Zhangye Shi	515823	1577
				静宁县 Jingning Xian	487452	1288
				敦煌市 Dunhuang Shi	144818	367
				临潭县 Lintan Xian	138906	352
青海省 Qinghai (QH)	4	2195447	4880	西宁市Xining Shi	957588	2604
				西宁市湟中区Huangzhong Qu Xining Shi	480149	868
				海东市乐都区Ledu Qu, Haidong Shi	288726	517
				海南藏族自治州Hainan Zangzu Zizhizhou	468984	891
宁夏回族自治区 Ningxia (NX)	8	3283468	7582	银川市 Yinchuan Shi	1285722	2928
				贺兰县Helan Xian	231369	536
				石嘴山市大武口区Dawuk-ou Qu, Shizuishan Shi	262210	743
				石嘴山市惠农区Huinong Qu, Shizuishan Shi	175157	517
				平罗县 Pingluo Xian	312087	553
				青铜峡市 Qingtongxia Shi	285320	689
				中卫市 Zhongwei Shi	403151	1002
				中宁县 Zhongning Xian	328452	614
新疆维吾尔自治区 Xinjiang (XJ)	3	1040073	3060	乌鲁木齐市米东区Midong Qu, Urumqi Shi	250456	539
				克拉玛依市Karamay Shi	300074	866
				乌鲁木齐市天山区 Tianshan Qu,Urumqi Shi	489543	1655
兵团 Corps (CP)	2	711902	2103	第七师Diqishi	134840	361
				农八师Nongbashi	577062	1742
Total		381047012	1110867		381047012	1110867

## Sheet: CN_registry data 2004-2016
Statistics of cancer registry data (2004~2016)_CN
Year of Publication	Year of Cancer Data	Provinces and Areas	Total Registries	Qualified Registries	No of Registered Cancer Patients	Population Covered	Total population_CN	Percentage of Total population	Crude Cancer Incidence (1/100,000)	CN_ASR (1/100,000)	GB_ASR (1/100,000)	ICD-10	Date Range of Data
2019	2016	31	682	487	1110867	381565422	1.38248e+09	0.276	291.13	187.48	183.31	C00~96	2016.1.1-2016.12.31
2018	2015	31	501	388	923091	320915849	1.37437e+09	0.2335	287.64	186.95	182.9	C00~96	2015.1.1-2015.12.31
2017	2014	31	449	339	825155	288243347	1.36803e+09	0.2107	286.27	189.76	185.73	C00~96	2014.1.1-2014.12.31
2016	2013	31	347	255	644487	226494490	1.36033e+09	0.1665	284.55	190.1	186.24	C00~96	2013.1.1-2013.12.31
2015	2012	29	261	193	556163	198060406	1.3538e+09	0.1463	280.8	191.59	187.64	C00~96	2012.1.1-2012.12.31
2014	2011	29	234	177	412935	145748471	1.34703e+09	0.1082	283.32	194.25	190.52	C00~96	2011.1.1-2011.12.31
2013	2010	28	219	145	349451	124652935	1.3418e+09	0.0929	280.34	193.89	190.39	C00~96	2010.1.1-2010.12.31
2012	2009	24	104	72	244366	85470522	1.33548e+09	0.064	285.91	146.87	191.72	C00~96	2009.1.1-2009.12.31
2011	2008	18	56	41	197833	66138784	1.32809e+09	0.0498	299.12	148.75	194.99	C00~96	2008.1.1-2008.12.31
2010	2007	17	48	38	165171	59809313	1.32029e+09	0.0453	276.16	145.39	189.46	C00~96	2007.1.1-2007.12.31
2009	2006	19	49	34	163013	59567322	1.31495e+09	0.0453	273.66	146.52	190.54	C00~96	2006.1.1-2006.12.31
2008	2005	19	45	34	141918	54923687	1.30771e+09	0.042	258.39	140.46	182.82	C00~96	2005.1.1-2005.12.31
2004	2004	20	43	38	144262	57698672	1.29952e+09	0.0444	250.03	138.98	180.27	C00~97	2004.1.1-2004.12.31
					5,878,712/Total	2,069,289,220/ Total

## Sheet: U.S._epidemiology and samples
U.S._epidemiological data from SEER 18 registries		U.S._Geological distributions of sequenced tumor patients
Major Organizations	States with SEER registry	Hospital/Institution	Cities	States
	Alaska Native Tumor Registry	Translational Genomics Research Institute	Phoenix	AZ
	Connecticut	Genentech	San Francisco	CA
	Detroit	University of California, Los Angeles	Los Angeles	CA
Georgia Center for Cancer Statistics	Atlanta	University of California, San Francisco	San Francisco	CA
	Greater Geogia	Yale University	Haven	CT
	Rural Georgia	Count Me in	Cambridge	MA
Greater Bay Area Cancer Registry	San Francisco-Oakland	Dana-Farber Cancer Institute	Boston	MA
	San Jose-Monterey	Broad Institute	Cambridge	MA
	Greater California	John Hopkins University	Baltimore	MD
	Hawaii	National Cancer Institute	Bethesda	MD
	Iowa	Michigan Center for Translational Pathology	Ann Arbor	MI
	Kentucky	Mayo Clinic	Rochester	MN
	Los Angeles	Duke University	Durham	NC
	Louisiana	Memorial Sloan Kettering Cancer Center	New York City	NY
	New Mexico	Weill Cornell Medicine	New York City	NY
	New Jersey	Columbia University	New York City	NY
	Seattle-Puget Sound	New York University	New York City	NY
	Utah	National Institutes of Health	Stapleton	NY
		St. Jude Children’s Research Hospital	Memphis	TN
		MD Anderson Cancer Center	Houston	TX
		University of Texas Southwestern Medical Center	Dallas	TX
		Fred Hutchinson Cancer Research Center	Seattle	WA

## Sheet: U.S.Ancestry_sequenced
S. Figure 2F				Study ID (139)	Study Name	Reference	PMID	cBioPortal Link
Ancestry	PatientNumber	Percentage		acbc_mskcc_2015	Adenoid Cystic Carcinoma of the Breast (MSKCC, J Pathol. 2015)	Martelotto et al. J Pathol 2015	26095796	https://www.cbioportal.org/study?id=acbc_mskcc_2015
European Descent	9445	0.819452		acyc_mda_2015	Adenoid Cystic Carcinoma (MDA, Clin Cancer Res 2015)	Mitani et al. Clin Cancer Res 2015	26631609	https://www.cbioportal.org/study?id=acyc_mda_2015
African American	1256	0.108971		acyc_mskcc_2013	Adenoid Cystic Carcinoma (MSKCC, Nat Genet 2013)	Ho et al. Nat Genet 2013	23685749	https://www.cbioportal.org/study?id=acyc_mskcc_2013
Asian	748	0.0648968		acyc_sanger_2013	Adenoid Cystic Carcinoma (Sanger/MDA, JCI 2013)	Stephens et al. JCI 2013	23778141	https://www.cbioportal.org/study?id=acyc_sanger_2013
American Native	34	0.00294985		all_stjude_2013	Hypodiploid Acute Lymphoid Leukemia (St Jude, Nat Genet 2013)	Holmfeldt et al. Nat Genet 2013	23334668	https://www.cbioportal.org/study?id=all_stjude_2013
Native Hawaiian or other Islander	31	0.00268957		all_stjude_2015	Acute Lymphoblastic Leukemia (St Jude, Nat Genet 2015)	Andersson et al. Nat Genet 2015	25730765	https://www.cbioportal.org/study?id=all_stjude_2015
Hispanic	12	0.00104112		all_stjude_2016	Acute Lymphoblastic Leukemia (St Jude, Nat Genet 2016)	Zhang et al. Nat Genet 2016	27776115	https://www.cbioportal.org/study?id=all_stjude_2016
Total	11526			aml_target_2018_pub	Pediatric Acute Myeloid Leukemia (TARGET, 2018)	Bolouri et al. Nat Med. 2018	29227476	https://www.cbioportal.org/study?id=aml_target_2018_pub
				angs_project_painter_2018	The Angiosarcoma Project - Count Me In (Nature Medicine, 2020)	Painter et al. Nat Med 2020	32042194	https://www.cbioportal.org/study?id=angs_project_painter_2018
				bfn_duke_nus_2015	Breast Fibroepithelial Tumors (Duke-NUS, Nat Genet 2015)	Tan et al. Nat Genet 2015	26437033	https://www.cbioportal.org/study?id=bfn_duke_nus_2015
				blca_bgi	Bladder Urothelial Carcinoma (BGI, Nat Genet 2013)	Guo et al. Nat Genet 2013	24121792	https://www.cbioportal.org/study?id=blca_bgi
				blca_cornell_2016	Urothelial Carcinoma (Cornell/Trento, Nat Gen 2016)	Faltas and Prandi, Nature Genetics 2016	27749842	https://www.cbioportal.org/study?id=blca_cornell_2016
				blca_dfarber_mskcc_2014	Bladder Urothelial Carcinoma (DFCI/MSKCC, Cancer Discov 2014)	Van Allen et al. Cancer Discov 2014	25096233	https://www.cbioportal.org/study?id=blca_dfarber_mskcc_2014
				blca_tcga_pub_2017	Bladder Cancer (TCGA, Cell 2017)	Robertson et al. Cell 2017	28988769	https://www.cbioportal.org/study?id=blca_tcga_pub_2017
				brca_bccrc	Breast Invasive Carcinoma (British Columbia, Nature 2012)	Shah et al. Nature 2012	22495314	https://www.cbioportal.org/study?id=brca_bccrc
				brca_broad	Breast Invasive Carcinoma (Broad, Nature 2012)	Banerji et al. Nature 2012	22722202	https://www.cbioportal.org/study?id=brca_broad
				brca_igr_2015	Metastatic Breast Cancer (INSERM, PLoS Med 2016)	Lefebvre et al. PLoS Med 2016	28027327	https://www.cbioportal.org/study?id=brca_igr_2015
				brca_mbcproject_wagle_2017	The Metastatic Breast Cancer Project (Provisional, February 2020)	Wagle et al. J. of Clinical Oncology 2017	N/A	https://www.cbioportal.org/study?id=brca_mbcproject_wagle_2017
				brca_sanger	Breast Invasive Carcinoma (Sanger, Nature 2012)	Stephens et al. Nature 2012	22722201	https://www.cbioportal.org/study?id=brca_sanger
				ccrcc_irc_2014	Kidney Renal Clear Cell Carcinoma (IRC, Nat Genet 2014)	Gerlinger et al. Nat Genet 2014	24487277	https://www.cbioportal.org/study?id=ccrcc_irc_2014
				ccrcc_utokyo_2013	Renal Clear Cell Carcinoma (UTokyo, Nat Genet 2013)	Sato et al. Nat Genet 2013	23797736	https://www.cbioportal.org/study?id=ccrcc_utokyo_2013
				chol_jhu_2013	Intrahepatic Cholangiocarcinoma (JHU, Nat Genet 2013)	Jiao et al. Nat Genet 2013	24185509	https://www.cbioportal.org/study?id=chol_jhu_2013
				chol_nccs_2013	Cholangiocarcinoma (National Cancer Centre of Singapore, Nat Genet 2013)	Chan-on et al. Nat Genet 2013	24185513	https://www.cbioportal.org/study?id=chol_nccs_2013
				cll_iuopa_2015	Chronic Lymphocytic Leukemia (IUOPA, Nature 2015)	Puente et al. Nature 2015	26200345	https://www.cbioportal.org/study?id=cll_iuopa_2015
				cllsll_icgc_2011	Chronic lymphocytic leukemia (ICGC, Nature Genetics 2011)	Quesada et al. Nature Genetics 2011	22158541	https://www.cbioportal.org/study?id=cllsll_icgc_2011
				coadread_dfci_2016	Colorectal Adenocarcinoma (DFCI, Cell Reports 2016)	Giannakis et al. Cell Reports 2016	27149842	https://www.cbioportal.org/study?id=coadread_dfci_2016
				coadread_genentech	Colorectal Adenocarcinoma (Genentech, Nature 2012)	Seshagiri et al. Nature 2012	22895193	https://www.cbioportal.org/study?id=coadread_genentech
				ctcl_columbia_2015	Cutaneous T Cell Lymphoma (Columbia U, Nat Genet 2015)	Da Silva Almeida et al. Nat Genet 2015	26551667	https://www.cbioportal.org/study?id=ctcl_columbia_2015
				desm_broad_2015	Desmoplastic Melanoma (Broad Institute, Nat Genet 2015)	Shain et al. Nat Genet 2015	26343386	https://www.cbioportal.org/study?id=desm_broad_2015
				dlbc_broad_2012	Diffuse Large B-Cell Lymphoma (Broad, PNAS 2012)	Lohr et al. PNAS 2012	22343534	https://www.cbioportal.org/study?id=dlbc_broad_2012
				dlbcl_dfci_2018	Diffuse Large B cell Lymphoma (DFCI, Nat Med 2018)	Chapuy et al. Nat Med 2018	29713087	https://www.cbioportal.org/study?id=dlbcl_dfci_2018
				dlbcl_duke_2017	Diffuse Large B-Cell Lymphoma (Duke, Cell 2017)	Reddy et al. Cell 2017	28985567	https://www.cbioportal.org/study?id=dlbcl_duke_2017
				egc_tmucih_2015	Gastric Adenocarcinoma (TMUCIH, PNAS 2015)	Chen et al. PNAS 2015	25583476	https://www.cbioportal.org/study?id=egc_tmucih_2015
				es_dfarber_broad_2014	Pediatric Ewing Sarcoma (DFCI, Cancer Discov 2014)	Crompton et al. Cancer Discov 2014	25186949	https://www.cbioportal.org/study?id=es_dfarber_broad_2014
				es_iocurie_2014	Ewing Sarcoma (Institut Curie, Cancer Discov 2014)	Tirode et al. Cancer Discov 2014	25223734	https://www.cbioportal.org/study?id=es_iocurie_2014
				escc_icgc	Esophageal Squamous Cell Carcinoma (ICGC, Nature 2014)	Song et al. Nature 2014	24670651	https://www.cbioportal.org/study?id=escc_icgc
				escc_ucla_2014	Esophageal Squamous Cell Carcinoma (UCLA, Nat Genet 2014)	Lin et al. Nat Genet 2014	24686850	https://www.cbioportal.org/study?id=escc_ucla_2014
				gbc_shanghai_2014	Gallbladder Carcinoma (Shanghai, Nat Genet 2014)	Maolan Li et al. Nat Genet 2014	24997986	https://www.cbioportal.org/study?id=gbc_shanghai_2014
				hcc_inserm_fr_2015	Hepatocellular Carcinomas (INSERM, Nat Genet 2015)	Schulze et al. Nat Genet 2013	25822088	https://www.cbioportal.org/study?id=hcc_inserm_fr_2015
				hnsc_broad	Head and Neck Squamous Cell Carcinoma (Broad, Science 2011)	Stransky et al. Science 2011	21798893	https://www.cbioportal.org/study?id=hnsc_broad
				hnsc_jhu	Head and Neck Squamous Cell Carcinoma (Johns Hopkins, Science 2011)	Agrawal et al. Science 2011	21798897	https://www.cbioportal.org/study?id=hnsc_jhu
				hnsc_mdanderson_2013	Oral Squamous Cell Carcinoma (MD Anderson, Cancer Discov 2013)	Pickering et al. Cancer Discov 2013	23619168	https://www.cbioportal.org/study?id=hnsc_mdanderson_2013
				kirc_bgi	Kidney Renal Clear Cell Carcinoma (BGI, Nat Genet 2012)	Guo et al. Nat Genet 2012	22138691	https://www.cbioportal.org/study?id=kirc_bgi
				lcll_broad_2013	Chronic Lymphocytic Leukemia (Broad, Cell 2013)	Landau et al. Cell 2013	23415222	https://www.cbioportal.org/study?id=lcll_broad_2013
				lgg_ucsf_2014	Low-Grade Gliomas (UCSF, Science 2014)	Johnson et al. Science 2014	24336570	https://www.cbioportal.org/study?id=lgg_ucsf_2014
				lgggbm_tcga_pub	Merged Cohort of LGG and GBM (TCGA, Cell 2016)	TCGA, Cell 2016	26824661	https://www.cbioportal.org/study?id=lgggbm_tcga_pub
				lihc_amc_prv	Liver Hepatocellular Carcinoma (AMC, Hepatology 2014)	Ahn et al. Hepatology 2014	24798001	https://www.cbioportal.org/study?id=lihc_amc_prv
				lihc_riken	Liver Hepatocellular Carcinoma (RIKEN, Nat Genet 2012)	Fujimoto et al. Nat Genet 2012	22634756	https://www.cbioportal.org/study?id=lihc_riken
				luad_broad	Lung Adenocarcinoma (Broad, Cell 2012)	Imielinksi et al. Cell 2012	22980975	https://www.cbioportal.org/study?id=luad_broad
				luad_mskcc_2015	Lung Adenocarcinoma (MSKCC, Science 2015)	Rizvi et al. Science 2015	25765070	https://www.cbioportal.org/study?id=luad_mskcc_2015
				mbl_broad_2012	Medulloblastoma (Broad, Nature 2012)	Pugh et al. Nature 2012	22820256	https://www.cbioportal.org/study?id=mbl_broad_2012
				mbl_icgc	Medulloblastoma (ICGC, Nature 2012)	Jones et al. Nature 2012	22832583	https://www.cbioportal.org/study?id=mbl_icgc
				mbl_pcgp	Medulloblastoma (PCGP, Nature 2012)	Robinson et al. Nature 2012	22722829	https://www.cbioportal.org/study?id=mbl_pcgp
				mbl_sickkids_2016	Medulloblastoma (Sickkids, Nature 2016)	Morrissy et al. Nature 2016	26760213	https://www.cbioportal.org/study?id=mbl_sickkids_2016
				mcl_idibips_2013	Mantle Cell Lymphoma (IDIBIPS, PNAS 2013)	BeÃ et al. PNAS 2013	24145436	https://www.cbioportal.org/study?id=mcl_idibips_2013
				mds_tokyo_2011	Myelodysplasia (UTokyo, Nature 2011)	Yoshida et al. Nature 2011	21909114	https://www.cbioportal.org/study?id=mds_tokyo_2011
				mel_tsam_liang_2017	Acral Melanoma (TGEN, Genome Res 2017)	Liang et al. Genome Res 2017	28373299	https://www.cbioportal.org/study?id=mel_tsam_liang_2017
				mel_ucla_2016	Metastatic Melanoma (UCLA, Cell 2016)	Hugo et al. Cell 2016	26997480	https://www.cbioportal.org/study?id=mel_ucla_2016
				mm_broad	Multiple Myeloma (Broad, Cancer Cell 2014)	Lohr et al. Cancer Cell 2014	24434212	https://www.cbioportal.org/study?id=mm_broad
				mpnst_mskcc	Malignant Peripheral Nerve Sheath Tumor (MSKCC, Nat Genet 2014)	Lee et al. Nat Genet 2014	25240281	https://www.cbioportal.org/study?id=mpnst_mskcc
				mrt_bcgsc_2016	Rhabdoid Cancer (BCGSC, Cancer Cell 2016)	E. Chun et al. Cancer Cell 2016	26977886	https://www.cbioportal.org/study?id=mrt_bcgsc_2016
				nbl_amc_2012	Neuroblastoma (AMC Amsterdam, Nature 2012)	Molenaar et al. Nature 2012	22367537	https://www.cbioportal.org/study?id=nbl_amc_2012
				nbl_broad_2013	Neuroblastoma (Broad, Nat Genet 2013)	Pugh et al. Nat Genet 2013	23334666	https://www.cbioportal.org/study?id=nbl_broad_2013
				nbl_target_2018_pub	Pediatric Neuroblastoma (TARGET, 2018)	Pugh et al. Nat Genet. 2013	23334666	https://www.cbioportal.org/study?id=nbl_target_2018_pub
				nbl_ucologne_2015	Neuroblastoma (Broad, Nature 2015)	Peifer et al. Nature 2015	26466568	https://www.cbioportal.org/study?id=nbl_ucologne_2015
				nccrcc_genentech_2014	Renal Non-Clear Cell Carcinoma (Genentech, Nat Genet 2014)	Durinck et al. Nat Genet 2014	25401301	https://www.cbioportal.org/study?id=nccrcc_genentech_2014
				nepc_wcm_2016	Neuroendocrine Prostate Cancer (Multi-Institute, Nat Med 2016)	Beltran et al. Nat Med 2016	26855148	https://www.cbioportal.org/study?id=nepc_wcm_2016
				nhl_bcgsc_2011	Non-Hodgkin Lymphoma (BCGSC, Nature 2011)	Morin et al. Nature 2011	21796119	https://www.cbioportal.org/study?id=nhl_bcgsc_2011
				nhl_bcgsc_2013	Diffuse Large B-cell Lymphoma (BCGSC, Blood 2013)	Morin et al. Blood 2013	23699601	https://www.cbioportal.org/study?id=nhl_bcgsc_2013
				npc_nusingapore	Nasopharyngeal Carcinoma (Singapore, Nat Genet 2014)	Lin et al. Nat Genet 2014	24952746	https://www.cbioportal.org/study?id=npc_nusingapore
				nsclc_tcga_broad_2016	Pan-Lung Cancer (TCGA, Nat Genet 2016)	TCGA, Nat Genet 2016	27158780	https://www.cbioportal.org/study?id=nsclc_tcga_broad_2016
				paac_jhu_2014	Acinar Cell Carcinoma of the Pancreas (JHU, J Pathol 2014)	Jiao et al. J Pathol 2014	24293293	https://www.cbioportal.org/study?id=paac_jhu_2014
				paad_icgc	Pancreatic Adenocarcinoma (ICGC, Nature 2012)	Biankin et al. Nature 2012	23103869	https://www.cbioportal.org/study?id=paad_icgc
				paad_qcmg_uq_2016	Pancreatic Adenocarcinoma (QCMG, Nature 2016)	Bailey et al. Nature 2016	26909576	https://www.cbioportal.org/study?id=paad_qcmg_uq_2016
				paad_utsw_2015	Pancreatic Cancer (UTSW, Nat Commun 2015)	Witkiewicz et al. Nat Commun 2015	25855536	https://www.cbioportal.org/study?id=paad_utsw_2015
				panet_arcnet_2017	Pancreatic Neuroendocrine Tumors (Multi-Institute, Nature 2017)	Scarpa et al. Nature 2017	28199314	https://www.cbioportal.org/study?id=panet_arcnet_2017
				panet_jhu_2011	Pancreatic Neuroendocrine Tumors (Johns Hopkins University, Science 2011)	Jiao et al. Science 2011	21252315	https://www.cbioportal.org/study?id=panet_jhu_2011
				panet_shanghai_2013	Insulinoma (Shanghai, Nat Commun 2013)	Cao et al. Nat Commun 2013	24326773	https://www.cbioportal.org/study?id=panet_shanghai_2013
				past_dkfz_heidelberg_2013	Pilocytic Astrocytoma (ICGC, Nature Genetics 2013)	Jones et al. Nature Genetics 2013	23817572	https://www.cbioportal.org/study?id=past_dkfz_heidelberg_2013
				pcnsl_mayo_2015	Primary Central Nervous System Lymphoma (Mayo Clinic, Clin Cancer Res 2015)	Braggio et al. Clin Cancer Res 2015	25991819	https://www.cbioportal.org/study?id=pcnsl_mayo_2015
				plmeso_nyu_2015	Pleural Mesothelioma (NYU, Cancer Res 2015)	Guo et al. Cancer Res 2015	25488749	https://www.cbioportal.org/study?id=plmeso_nyu_2015
				prad_broad	Prostate Adenocarcinoma (Broad/Cornell, Nat Genet 2012)	Barbieri et al. Nat Genet 2012	22610119	https://www.cbioportal.org/study?id=prad_broad
				prad_broad_2013	Prostate Adenocarcinoma (Broad/Cornell, Cell 2013)	Baca et al. Cell 2013	23622249	https://www.cbioportal.org/study?id=prad_broad_2013
				prad_cpcg_2017	Prostate Adenocarcinoma (CPC-GENE, Nature 2017)	Fraser et al. Nature 2017	28068672	https://www.cbioportal.org/study?id=prad_cpcg_2017
				prad_eururol_2017	Prostate Adenocarcinoma (SMMU, Eur Urol 2017)	Shancheng et al. Eur Urol 2017	28927585	https://www.cbioportal.org/study?id=prad_eururol_2017
				prad_fhcrc	Prostate Adenocarcinoma (Fred Hutchinson CRC, Nat Med 2016)	Kumar et al. Nat Med 2016	26928463	https://www.cbioportal.org/study?id=prad_fhcrc
				prad_mich	Metastatic Prostate Adenocarcinoma (MCTP, Nature 2012)	Grasso et al. Nature 2012	22722839	https://www.cbioportal.org/study?id=prad_mich
				prad_p1000	Prostate Adenocarcinoma (MSKCC/DFCI, Nature Genetics 2018)	Armenia et al. Nat Genet 2018	29610475	https://www.cbioportal.org/study?id=prad_p1000
				prad_su2c_2015	Metastatic Prostate Cancer (SU2C/PCF Dream Team, Cell 2015)	Robinson et al. Cell 2015	26000489	https://www.cbioportal.org/study?id=prad_su2c_2015
				rms_nih_2014	Rhabdomyosarcoma (NIH, Cancer Discov 2014)	Shern et al. Cancer Discov 2014	24436047	https://www.cbioportal.org/study?id=rms_nih_2014
				rt_target_2018_pub	Pediatric Rhabdoid Tumor (TARGET, 2018)	Chun et al. Cancer Cell. 2016	26977886	https://www.cbioportal.org/study?id=rt_target_2018_pub
				sclc_cancercell_gardner_2017	Small-Cell Lung Cancer (Multi-Institute, Cancer Cell 2017)	Gardner et al. Cancer Cell 2017	28196596	https://www.cbioportal.org/study?id=sclc_cancercell_gardner_2017
				sclc_clcgp	Small Cell Lung Cancer (CLCGP, Nat Genet 2012)	Peifer et al. Nat Genet 2012	22941188	https://www.cbioportal.org/study?id=sclc_clcgp
				sclc_jhu	Small Cell Lung Cancer (Johns Hopkins, Nat Genet 2012)	Rudin et al. Nat Genet 2012	22941189	https://www.cbioportal.org/study?id=sclc_jhu
				sclc_ucologne_2015	Small Cell Lung Cancer (U Cologne, Nature 2015)	George et al. Nature 2015	26168399	https://www.cbioportal.org/study?id=sclc_ucologne_2015
				skcm_broad	Skin Cutaneous Melanoma (Broad, Cell 2012)	Hodis et al. Cell 2012	22817889	https://www.cbioportal.org/study?id=skcm_broad
				skcm_broad_brafresist_2012	Skin Cutaneous Melanoma(Broad, Cancer Discov 2014)	Van Allen et al. Cancer Discov. 2012	24265153	https://www.cbioportal.org/study?id=skcm_broad_brafresist_2012
				skcm_broad_dfarber	Melanoma (Broad/Dana Farber, Nature 2012)	Berger et al. Nature 2012	22622578	https://www.cbioportal.org/study?id=skcm_broad_dfarber
				skcm_yale	Skin Cutaneous Melanoma (Yale, Nat Genet 2012)	Krauthammer et al. Nat Genet 2012	22842228	https://www.cbioportal.org/study?id=skcm_yale
				stad_pfizer_uhongkong	Stomach Adenocarcinoma (Pfizer and UHK, Nat Genet 2014)	Wang et al. Nat Genet 2014	24816253	https://www.cbioportal.org/study?id=stad_pfizer_uhongkong
				stad_uhongkong	Stomach Adenocarcinoma (UHK, Nat Genet 2011)	Wang et al. Nat Genet 2011	22037554	https://www.cbioportal.org/study?id=stad_uhongkong
				stad_utokyo	Stomach Adenocarcinoma (U Tokyo, Nat Genet 2014)	Kakiuchi et al. Nat Genet 2014	24816255	https://www.cbioportal.org/study?id=stad_utokyo
				stes_tcga_pub	Esophageal Carcinoma (TCGA, Nature 2017)	TCGA, Nature 2017	28052061	https://www.cbioportal.org/study?id=stes_tcga_pub
				tet_nci_2014	Thymic Epithelial Tumors (NCI, Nat Genet 2014)	Petrini at el. Nat Genet 2014	24974848	https://www.cbioportal.org/study?id=tet_nci_2014
				uccc_nih_2017	Uterine Clear Cell Carcinoma (NIH, Cancer 2017)	Le Gallo et al. Cancer 2017	28485815	https://www.cbioportal.org/study?id=uccc_nih_2017
				ucs_jhu_2014	Uterine Carcinosarcoma (Johns Hopkins, Nat Commun 2014)	Jones et al. Nat Commun 2014	25233892	https://www.cbioportal.org/study?id=ucs_jhu_2014
				um_qimr_2016	Uveal Melanoma (QIMR, Oncotarget 2016)	Johansson et al. Oncotarget 2016	26683228	https://www.cbioportal.org/study?id=um_qimr_2016
				vsc_cuk_2018	Squamous Cell Carcinoma of the Vulva (CUK, Exp Mol Med 2018)	Han et al. Exp Mol Med 2018	29422544	https://www.cbioportal.org/study?id=vsc_cuk_2018
				wt_target_2018_pub	Pediatric Wilms' Tumor (TARGET, 2018)	Gadd et al. Nat Genet. 2017	28825729	https://www.cbioportal.org/study?id=wt_target_2018_pub
				acc_tcga_pan_can_atlas_2018	Adrenocortical Carcinoma (TCGA, PanCancer Atlas)	TCGA, Cell 2018	29625055	https://www.cbioportal.org/study?id=acc_tcga_pan_can_atlas_2018
				brca_tcga_pan_can_atlas_2018	Breast Invasive Carcinoma (TCGA, PanCancer Atlas)	TCGA, Cell 2018	29625055	https://www.cbioportal.org/study?id=brca_tcga_pan_can_atlas_2018
				cesc_tcga_pan_can_atlas_2018	Cervical Squamous Cell Carcinoma (TCGA, PanCancer Atlas)	TCGA, Cell 2018	29625055	https://www.cbioportal.org/study?id=cesc_tcga_pan_can_atlas_2018
				chol_tcga_pan_can_atlas_2018	Cholangiocarcinoma (TCGA, PanCancer Atlas)	TCGA, Cell 2018	29625055	https://www.cbioportal.org/study?id=chol_tcga_pan_can_atlas_2018
				coadread_tcga_pan_can_atlas_2018	Colorectal Adenocarcinoma (TCGA, PanCancer Atlas)	TCGA, Cell 2018	29625055	https://www.cbioportal.org/study?id=coadread_tcga_pan_can_atlas_2018
				dlbc_tcga_pan_can_atlas_2018	Diffuse Large B-Cell Lymphoma (TCGA, PanCancer Atlas)	TCGA, Cell 2018	29625055	https://www.cbioportal.org/study?id=dlbc_tcga_pan_can_atlas_2018
				esca_tcga_pan_can_atlas_2018	Esophageal Adenocarcinoma (TCGA, PanCancer Atlas)	TCGA, Cell 2018	29625055	https://www.cbioportal.org/study?id=esca_tcga_pan_can_atlas_2018
				gbm_tcga_pan_can_atlas_2018	Glioblastoma Multiforme (TCGA, PanCancer Atlas)	TCGA, Cell 2018	29625055	https://www.cbioportal.org/study?id=gbm_tcga_pan_can_atlas_2018
				hnsc_tcga_pan_can_atlas_2018	Head and Neck Squamous Cell Carcinoma (TCGA, PanCancer Atlas)	TCGA, Cell 2018	29625055	https://www.cbioportal.org/study?id=hnsc_tcga_pan_can_atlas_2018
				kich_tcga_pan_can_atlas_2018	Kidney Chromophobe (TCGA, PanCancer Atlas)	TCGA, Cell 2018	29625055	https://www.cbioportal.org/study?id=kich_tcga_pan_can_atlas_2018
				kirc_tcga_pan_can_atlas_2018	Kidney Renal Clear Cell Carcinoma (TCGA, PanCancer Atlas)	TCGA, Cell 2018	29625055	https://www.cbioportal.org/study?id=kirc_tcga_pan_can_atlas_2018
				kirp_tcga_pan_can_atlas_2018	Kidney Renal Papillary Cell Carcinoma (TCGA, PanCancer Atlas)	TCGA, Cell 2018	29625055	https://www.cbioportal.org/study?id=kirp_tcga_pan_can_atlas_2018
				laml_tcga_pan_can_atlas_2018	Acute Myeloid Leukemia (TCGA, PanCancer Atlas)	TCGA, Cell 2018	29625055	https://www.cbioportal.org/study?id=laml_tcga_pan_can_atlas_2018
				lihc_tcga_pan_can_atlas_2018	Liver Hepatocellular Carcinoma (TCGA, PanCancer Atlas)	TCGA, Cell 2018	29625055	https://www.cbioportal.org/study?id=lihc_tcga_pan_can_atlas_2018
				luad_tcga_pan_can_atlas_2018	Lung Adenocarcinoma (TCGA, PanCancer Atlas)	TCGA, Cell 2018	29625055	https://www.cbioportal.org/study?id=luad_tcga_pan_can_atlas_2018
				lusc_tcga_pan_can_atlas_2018	Lung Squamous Cell Carcinoma (TCGA, PanCancer Atlas)	TCGA, Cell 2018	29625055	https://www.cbioportal.org/study?id=lusc_tcga_pan_can_atlas_2018
				meso_tcga_pan_can_atlas_2018	Mesothelioma (TCGA, PanCancer Atlas)	TCGA, Cell 2018	29625055	https://www.cbioportal.org/study?id=meso_tcga_pan_can_atlas_2018
				ov_tcga_pan_can_atlas_2018	Ovarian Serous Cystadenocarcinoma (TCGA, PanCancer Atlas)	TCGA, Cell 2018	29625055	https://www.cbioportal.org/study?id=ov_tcga_pan_can_atlas_2018
				paad_tcga_pan_can_atlas_2018	Pancreatic Adenocarcinoma (TCGA, PanCancer Atlas)	TCGA, Cell 2018	29625055	https://www.cbioportal.org/study?id=paad_tcga_pan_can_atlas_2018
				pcpg_tcga_pan_can_atlas_2018	Pheochromocytoma and Paraganglioma (TCGA, PanCancer Atlas)	TCGA, Cell 2018	29625055	https://www.cbioportal.org/study?id=pcpg_tcga_pan_can_atlas_2018
				prad_tcga_pan_can_atlas_2018	Prostate Adenocarcinoma (TCGA, PanCancer Atlas)	TCGA, Cell 2018	29625055	https://www.cbioportal.org/study?id=prad_tcga_pan_can_atlas_2018
				sarc_tcga_pan_can_atlas_2018	Sarcoma (TCGA, PanCancer Atlas)	TCGA, Cell 2018	29625055	https://www.cbioportal.org/study?id=sarc_tcga_pan_can_atlas_2018
				skcm_tcga_pan_can_atlas_2018	Skin Cutaneous Melanoma (TCGA, PanCancer Atlas)	TCGA, Cell 2018	29625055	https://www.cbioportal.org/study?id=skcm_tcga_pan_can_atlas_2018
				stad_tcga_pan_can_atlas_2018	Stomach Adenocarcinoma (TCGA, PanCancer Atlas)	TCGA, Cell 2018	29625055	https://www.cbioportal.org/study?id=stad_tcga_pan_can_atlas_2018
				tgct_tcga_pan_can_atlas_2018	Testicular Germ Cell Tumors (TCGA, PanCancer Atlas)	TCGA, Cell 2018	29625055	https://www.cbioportal.org/study?id=tgct_tcga_pan_can_atlas_2018
				thca_tcga_pan_can_atlas_2018	Thyroid Carcinoma (TCGA, PanCancer Atlas)	TCGA, Cell 2018	29625055	https://www.cbioportal.org/study?id=thca_tcga_pan_can_atlas_2018
				thym_tcga_pan_can_atlas_2018	Thymoma (TCGA, PanCancer Atlas)	TCGA, Cell 2018	29625055	https://www.cbioportal.org/study?id=thym_tcga_pan_can_atlas_2018
				ucec_tcga_pan_can_atlas_2018	Uterine Corpus Endometrial Carcinoma (TCGA, PanCancer Atlas)	TCGA, Cell 2018	29625055	https://www.cbioportal.org/study?id=ucec_tcga_pan_can_atlas_2018
				ucs_tcga_pan_can_atlas_2018	Uterine Carcinosarcoma (TCGA, PanCancer Atlas)	TCGA, Cell 2018	29625055	https://www.cbioportal.org/study?id=ucs_tcga_pan_can_atlas_2018
				uvm_tcga_pan_can_atlas_2018	Uveal Melanoma (TCGA, PanCancer Atlas)	TCGA, Cell 2018	29625055	https://www.cbioportal.org/study?id=uvm_tcga_pan_can_atlas_2018
