# Supplementary material for: The comparison of cancer gene mutation frequencies in Chinese and U.S. patient populations
Source: Nat Commun. 2022 Sep 26;13:5651. doi: 10.1038/s41467-022-33351-4 (PMC9512793; doi:10.1038/s41467-022-33351-4)
Supplement: Supplementary file 9 — Supplementary Software 1 [file 41467_2022_33351_MOESM9_ESM.zip]

Archive with 47 entries (42 files):
- Supplementary Software 1 New/
- Supplementary Software 1 New/OpenBSD_License.txt
- Supplementary Software 1 New/Analysis_Code.pdf
- Supplementary Software 1 New/Input Files/
- Supplementary Software 1 New/Input Files/epidemiologicalDataCN.xlsx
- Supplementary Software 1 New/Input Files/msk2020_MutationsExtended.txt
- Supplementary Software 1 New/Input Files/msk2020_ClinicalPatient.txt
- Supplementary Software 1 New/Input Files/msk2020_ClinicalSample.txt
- Supplementary Software 1 New/Input Files/cancerGenePanelUS.xlsx
- Supplementary Software 1 New/Input Files/treatmentStatusPTC.csv
- Supplementary Software 1 New/Input Files/epidemiologicalWeightsUS_final.csv
- Supplementary Software 1 New/Input Files/cancerGenePanelCN.xlsx
- Supplementary Software 1 New/Input Files/mutationCountsCN.csv
- Supplementary Software 1 New/Input Files/epidemiologicalDataUS.txt
- Supplementary Software 1 New/Input Files/epidemiologicalWeightsCN_final.csv
- Supplementary Software 1 New/Input Files/treatmentStatusSKCM.csv
- Supplementary Software 1 New/Input Files/msk2017_ClinicalSample.txt
- Supplementary Software 1 New/Input Files/mutationCountsUS.txt
- Supplementary Software 1 New/Input Files/msk2017_MutationsExtended.txt
- Supplementary Software 1 New/Input Files/msk2017_ClinicalPatient.txt
- Supplementary Software 1 New/Other/
- Supplementary Software 1 New/Other/MendirattaEtAl_Input_SEER_Histology_Recode_Map.txt
- Supplementary Software 1 New/Other/tumorSitesInICD10.csv
- Supplementary Software 1 New/Other/MendirattaEtAl_SuppData2.xlsx
- Supplementary Software 1 New/Result Files/
- Supplementary Software 1 New/Result Files/mskTotalMutationsLUAD.csv
- Supplementary Software 1 New/Result Files/mskMaleNonSmokerMutationCounts.csv
- Supplementary Software 1 New/Result Files/tcgaNaivePTC_ToSigAna.csv
- Supplementary Software 1 New/Result Files/tcgaTotalSKCM_MutationCounts.csv
- Supplementary Software 1 New/Result Files/prelimEpidemiologicalWeightsCN.txt
- Supplementary Software 1 New/Result Files/weightedMutationPercentagesUS.csv
- Supplementary Software 1 New/Result Files/prelimEpidemiologicalWeightsUS.txt
- Supplementary Software 1 New/Result Files/epidemiologicalWeightsUS_final.csv
- Supplementary Software 1 New/Result Files/weightedMutationPercentagesCN.csv
- Supplementary Software 1 New/Result Files/mskFemaleNonSmokerToSigAna.csv
- Supplementary Software 1 New/Result Files/tcgaTotalPTC_MutationCounts.csv
- Supplementary Software 1 New/Result Files/mskFemaleSmokerMutationCounts.csv
- Supplementary Software 1 New/Result Files/tcgaNaiveSKCM_ToSigAna.csv
- Supplementary Software 1 New/Result Files/mskMaleSmokerMutationCounts.csv
- Supplementary Software 1 New/Result Files/epidemiologicalWeightsCN_final.csv
- Supplementary Software 1 New/Result Files/mskFemaleNonSmokerMutationCounts.csv
- Supplementary Software 1 New/Result Files/simulatedMutationPercentagesUS.csv
- Supplementary Software 1 New/Result Files/simulatedMutationPercentagesCN.csv
- Supplementary Software 1 New/README.txt
- Supplementary Software 1 New/Analysis_Code.nb
- __MACOSX/
- __MACOSX/._Supplementary Software 1 New
