# Supplementary material for: The comparison of cancer gene mutation frequencies in Chinese and U.S. patient populations
Source: Nat Commun. 2022 Sep 26;13:5651. doi: 10.1038/s41467-022-33351-4 (PMC9512793; doi:10.1038/s41467-022-33351-4)
Supplement: Supplementary file 9 — Supplementary Software 1 [file 41467_2022_33351_MOESM9_ESM.zip › Supplementary Software 1 New/Input Files/epidemiologicalDataCN.xlsx]

## Sheet: 工作表1
ICD-10	Tumor Site	2004	2005	2006	2007	2008	2009	2010	2011	2012	2013	2014	2015	2016	2004~2016 Total				ICD-10/WithSequencingDataAvailable	NoCancerPatients 2004-2016	CancerTypeSite
C00	Lip	68	51	82	65	75	123	182	219	276	290	465	552	547	2995				C11	73079	Nasopharynx
C01-C02	Tongue	373	390	433	480	497	650	838	1034	1376	1478	2033	2437	3020	15039				C15	430543	Esophagus
C03-C06	Mouth	490	461	526	639	687	855	1220	1405	1832	2105	2767	3560	4046	20593				C16	674316	Stomach
C07-C08	Salivary Glands	293	327	391	405	423	526	675	836	1172	1222	1687	1912	2289	12158				C18-C21	576569	Colon, Rectum, and Anus
C09	Tonsil	51	61	73	69	84	112	162	193	237	260	370	462	597	2731				C22	579565	Liver
C10	Other Oropharynx	109	98	123	116	125	156	249	316	400	447	597	746	988	4470				C23-C24	83588	Gall bladder etc.
C11	Nasopharynx	2407	2101	2324	2399	2473	3085	4312	4650	7006	7094	9685	11701	13842	73079				C25	146343	Pancreas
C12-C13	Hypopharynx	127	146	167	194	186	244	395	573	719	991	1379	1552	1833	8506				C33-C34	1171960	Traches, Bronchus, and Lung
C14	Pharynx Unspecified	113	88	118	88	96	137	233	239	361	422	597	676	860	4028				C43	10560	Melanoma of Skin
C15	Esophagus	11444	10738	11195	11877	13792	18924	30364	33339	44967	50197	58396	61734	73576	430543				C50	435825	Breast
C16	Stomach	18895	17702	20860	20142	25055	30949	45840	51820	66318	76243	90747	97948	111797	674316				C53	150702	Cervix Uteri
C17	Small Intestine	590	632	774	695	846	1014	1445	1837	2259	2789	3358	3884	4489	24612				C54-C55	97418	Corpus Uteri, Uterus Unspecified
C18	Colon	7322	7717	9071	9281	10904	12905	16873	19889	25543	29805	38866	44618	53952	286746				C56	79607	Ovary
C19-C20	Rectum	6763	6943	8069	8273	9704	11977	16527	19858	25827	30240	39323	44288	55355	283147				C61	103345	Prostate
C21	Anus	112	111	177	161	152	277	404	400	676	889	991	1087	1239	6676				C64-C66, C68	108299	Kidney, Renal Pelvis, Ureter, and Other Urinary Organs
C22	Liver	15105	14818	15847	16213	18633	24536	35562	40834	56595	63794	80325	89222	108081	579565				C67	125038	Bladder
C23-C24	Gall bladder etc.	2170	2139	2770	2618	3284	3688	5010	5928	7610	8881	11238	12910	15342	83588				C70-C72	149484	Brain, Nervous System
C25	Pancreas	3632	3620	4440	4356	5652	6220	8792	10443	13631	15749	19799	22434	27575	146343				C73	208080	Thyroid Gland
C30-C31	Nose, Sinuses etc.	306	260	318	295	339	427	551	662	804	965	1148	1362	1590	9027				C82-C85; C96	93484	Non-Hodgkin Lymphoma
C32	Larynx	1045	1133	1168	1252	1289	1673	2155	2633	3590	3967	5059	5903	7005	37872				C92-C94	54746	Myeloid Leukaemia
C33-C34	Traches, Bronchus and Lung	26089	25999	29604	30652	36213	45784	66203	79851	111228	130683	170152	189052	230450	1171960				Total	5352551
C37-C38	Other Thoracic Organs	616	479	605	590	661	860	1145	1292	1617	1975	2501	2891	3504	18736				AllCancers	5878712
C40-C41	Bone	1018	926	1140	977	1201	1645	2249	2790	3793	4311	5253	5851	7319	38473				Percentage	0.910497
C43	Melanoma of Skin	230	258	307	284	358	471	616	830	992	1159	1455	1701	1899	10560
C44	Other Skin	1022	1094	1297	1317	1688	1775	2534	3298	4570	4982	6740	7800	9518	47635
C45	Mesothelioma	115	122	140	117	147	192	235	232	393	351	456	516	583	3599
C46	Kaposi Sarcoma	4	4	22	20	9	21	30	19	29	48	50	79	92	427
C47; C49	Connective and Soft Tissue	658	613	644	696	726	831	1153	1356	1840	2016	2535	2889	3409	19366
C50	Breast	11347	11057	12541	12915	15751	18132	25354	31037	41328	47197	60629	68101	80436	435825
C51	Vulva	136	95	121	121	126	194	266	280	438	480	604	694	839	4394
C52	Vagina	52	50	48	73	60	92	122	150	185	262	348	364	453	2259
C53	Cervix Uteri	2435	2466	3043	3443	4016	5473	8234	10007	14511	16932	22348	25707	32087	150702
C54	Corpus Uteri	1854	1842	2206	2252	2721	2916	4441	5521	7731	8703	11359	13155	15775	80476
C55	Uterus Unspecified	353	349	383	321	403	787	1062	1398	1683	1904	2662	2591	3046	16942
C56	Ovary	2138	2206	2492	2534	2788	3360	4627	5407	7488	8516	10916	12020	15115	79607
C57	Other Female Genital Organs	124	122	129	129	165	216	322	330	498	554	693	807	1058	5147
C58	Placenta	45	44	29	33	37	45	70	85	88	145	117	123	187	1048
C60	Penis	177	149	184	178	224	305	369	494	668	729	1027	1128	1398	7030
C61	Proslate	2046	2279	2733	2962	3667	4287	5651	6947	9231	10792	14310	16906	21534	103345
C62	Testis	167	157	177	186	220	241	391	363	484	525	656	767	897	5231
C63	Other Male Genital Organs	83	69	66	78	101	116	133	146	199	205	255	289	347	2087
C64	Kidney	2115	2174	2644	2776	3357	3843	5052	5948	8086	9055	11225	12914	15355	84544
C65	Renal Pelvis	296	315	366	363	427	451	631	786	950	1020	1415	1545	1866	10431
C66	Ureter	231	270	299	359	469	505	675	738	971	1164	1431	1742	2166	11020
C67	Bladder	3673	3523	4078	4176	4955	5647	7401	8822	11619	13163	16661	18722	22598	125038
C68	Other Urinary Organs	79	48	68	60	88	117	127	133	214	232	345	337	456	2304
C69	Eye	108	122	99	109	118	157	199	261	331	358	504	459	534	3359
C70-C72	Brain, Nervous System	3124	3247	3807	4060	4649	5509	8457	10521	13428	16563	21925	24746	29448	149484
C73	Thyroid Gland	2036	2361	2977	3212	4435	5607	7740	11431	17162	23011	35435	42249	50424	208080
C74	Adrenal Gland	102	96	105	127	134	167	224	235	377	472	679	761	991	4470
C75	Other Endocrine	389	469	450	481	547	578	708	827	875	1010	1099	1124	1336	9893
C81	Hodgkin Disease	168	165	200	180	212	323	441	553	558	751	994	1115	1177	6837
C82-C85; C96	Non-Hodgkin Lymphoma	2632	2580	2860	2654	3564	4196	5461	6524	8258	10166	12377	14808	17404	93484
C88	Immunoprollferalive Disease	33	20	28	28	43	64	58	55	75	67	89	121	155	836
C90	Multiple Myeloma	591	616	741	763	952	1130	1467	1756	2460	3000	3871	4611	5409	27367
C91	Lymphoid Leukaemia	611	624	830	748	903	1145	1474	1797	2303	2752	3631	4004	4836	25658
C92-C94	Myeloid Leukaemia	1163	1209	1396	1367	1899	2197	2968	3353	4895	5983	7935	9149	11232	54746
C95	Leukaemia Unspecified	768	803	917	890	1010	1511	2575	2842	4061	4637	5649	6937	7375	39975
O&U	Other and Unspecified	4019	3360	4311	3322	4493	4998	6797	7412	9347	10786	15994	15328	20136	110303
ALL	All Sites	144262	141918	163013	165171	197833	244366	349451	412935	556163	644487	825155	923091	1110867	5878712
ALLbC44	All Sites but C44	143240	140824	161716	163854	196145	242591	346917	409637	551593	639505	818415	915291	1101349	5831077
