# Supplementary material for: The comparison of cancer gene mutation frequencies in Chinese and U.S. patient populations
Source: Nat Commun. 2022 Sep 26;13:5651. doi: 10.1038/s41467-022-33351-4 (PMC9512793; doi:10.1038/s41467-022-33351-4)
Supplement: Supplementary file 9 — Supplementary Software 1 [file 41467_2022_33351_MOESM9_ESM.zip › Supplementary Software 1 New/Input Files/msk2020_ClinicalPatient.txt]

#Patient Identifier	Sex	Race	Age	Smoking Status	Time from Diagnosis	Treatment Status	Chemotherapy Treatment	Radiation Therapy	Cytotoxic Chemotherapy Treatment	Cytotoxic Chemotherapy Treatment Tertile	Radiotherapy Treatment	Alkylating Agent Treatment	Antimetobolite Treatment	Other Cytotoxic Treatment	Microtubule Damaging Agent	Folic Acid Analog Treatment	Platinum Treatment	Taxane Treatment	Topoisomerase I Inhibitor Treatment	Topoisomerase II Inhibitor Treatment	Anthracycline Treatment	Nucleoside Analogue Treatment	Carboplatin Treatment	Cisplatin Treatment	Oxaliplatin Treatment	Time to Blood Draw from Treatment	EQD Tertiles	Targeted Therapy Treatment	Immunotherapy Treatment	All therapy at MSKCC	Cumulative Exposure to Targeted Therapy	Cumulative Exposure to Immunotherapy	Cumulative Exposure to Alkylatin Agent	Cumulative Exposure to Antimetabolite	Cumulative Exposure to Other Cytotoxic Therapy	Cumulative Exposure to Microtubule Damaging Agent	Cumulative Exposure to Platinum	Cumulative Exposure to Taxane	Cumulative Exposure to Topoisomerase I Inhibitor	Cumulative Exposure to Topoisomerase II Inhibitor	Cumulative Exposure to Anthracycline	Cumulative Exposure to Carboplatin	Cumulative Exposure to Cisplatin	Cumulative Exposure to Oxaliplatin
#Patient Identifier	Sex	Race	Age	Smoking status	Time from Diagnosis to sequencing (days)	Treatment Status	Chemotherapy treatment prior to sequencing	Radiation therapy prior to sequencing	Cytotoxic Chemotherapy Treatment prior to sequencing	Tertiles of cumulative exposure to cytotoxic therapy	Radioisotope treatment prior to sequencing	Alkylating agent treatment prior to sequencing	Anitimetabolite treatment prior to sequencing	Other cytotoxic treatment prior to sequencing	Microtubule damaging agent (other than Taxane) prior to sequencing	Folic acid analog treatment prior to sequencing	Platinum treatment prior to sequencing	Taxane treatment prior to sequencing	Toposiomerase I treatment prior to sequencing	Toposiomerase II treatment prior to sequencing	Anthracycline treatment prior to sequencing	Nucleoside treatment prior to sequencing	Carboplatin treatment prior to sequencing	Cisplatin treatment prior to sequencing	Oxaliplatin treatment prior to sequencing	From time of end of cytotoxic therapy to MSK-IMPACT blood draw (in days)	EQD tertiles	Targeted therapy prior to sequencing	Immunotherapy prior to sequencing	Whether the patient received all cancer threrapy at MSKCC	Tertiles of cumulative exposure to targeted therapy	Tertiles of cumulative exposure to immunotherapy	Tertiles of cumulative exposure to alkylatin agent	Tertiles of cumulative exposure to antimetabolite	Tertiles of cumulative exposure to other cytotoxic therapy	Tertiles of cumulative exposure to microtubule damaging agent	Tertiles of cumulative exposure to platinum	Tertiles of cumulative exposure to taxane	Tertiles of cumulative exposure to topoisomerase I inhibitor	Tertiles of cumulative exposure to topoisomerase II inhibitor	Tertiles of cumulative exposure to anthracycline	Tertiles of cumulative exposure to carboplatin	Tertiles of cumulative exposure to cisplatin	Tertiles of cumulative exposure to oxaliplatin
#STRING	STRING	STRING	NUMBER	STRING	NUMBER	STRING	STRING	STRING	STRING	STRING	STRING	STRING	STRING	STRING	STRING	STRING	STRING	STRING	STRING	STRING	STRING	STRING	STRING	STRING	STRING	NUMBER	STRING	STRING	STRING	STRING	STRING	STRING	STRING	STRING	STRING	STRING	STRING	STRING	STRING	STRING	STRING	STRING	STRING	STRING
#1	1	1	1	1	1	1	0	0	0	0	0	0	0	0	0	0	0	0	0	0	0	0	0	0	0	1	1	0	0	0	0	0	0	0	0	0	0	0	0	0	0	0	0	0
PATIENT_ID	SEX	RACE	AGE	SMOKING_STATUS	TIME_FROM_DX_TO_SEQ	TREATMENT_STATUS	CHEMO_TX	XRT_TX	CYTOTOXIC_TX	TERT_CYTOTOXIC_TX	RADIOTHERAPY_TX	ALKYLATING_TX	ANTIMETABOLITE_TX	OTHER_CYTOTOXIC_TX	MICROTUBULE_TX	FOLIC_ACID_TX	PLATINUM_TX	TAXANE_TX	TOPO_I_TX	TOPO_II_TX	ANTHRACYCLINE_TX	NUCLEOSIDE_TX	CARBOPLATIN_TX	CISPLATIN_TX	OXALIPLATIN_TX	TIME_TO_BLOOD_DRAW_FROM_TX	EQD_TERTILES	TARGETED_TX	IO_TX	ALL_TX_AT_MSK	TERT_TARGETED_TX	TERT_IO_TX	TERT_ALKYLATING_TX	TERT_ANTIMETABOLITE_TX	TERT_OTHER_CYTOTOXIC_TX	TERT_MICROTUBULE_TX	TERT_PLATINUM_TX	TERT_TAXANE_TX	TERT_TOPO_I_INH_TX	TERT_TOPO_II_INH_TX	TERT_ANTHRACYCLINE_TX	TERT_CARBOLATIN_TX	TERT_CISPLATIN_TX	TERT_OXALIPLATIN_TX
P-0000004	Female	White	39.7399025	Never smoker	991	Unknown	Yes	Yes	Yes	NA	NA	Yes	Yes	NA	NA	Yes	Yes	Yes	NA	NA	NA	Yes	NA	Yes	NA	609	1st tertile	Yes	NA	No	NA	NA	NA	NA	NA	NA	NA	NA	NA	NA	NA	NA	NA	NA
P-0000015	Female	White	44.44079208	Never smoker	2558	Unknown	Yes	No	Yes	1st tertile	NA	NA	Yes	NA	NA	NA	NA	NA	NA	NA	NA	NA	NA	NA	NA	5	No radiation	Yes	NA	No	3rd tertile	NA	NA	3rd tertile	NA	NA	NA	NA	NA	NA	NA	NA	NA	NA
P-0000023	Male	White	61.31964493	Never smoker	245	Unknown	Yes	NA	Yes	2nd tertile	NA	Yes	Yes	NA	NA	Yes	Yes	NA	NA	NA	NA	NA	NA	Yes	NA	166	NA	NA	NA	No	NA	NA	1st tertile	2nd tertile	NA	NA	3rd tertile	NA	NA	NA	NA	NA	3rd tertile	NA
P-0000024	Female	White	61.34428406	Former Smoker	6313	Unknown	Yes	NA	Yes	1st tertile	NA	NA	NA	NA	NA	NA	Yes	Yes	NA	NA	NA	NA	Yes	NA	NA	91	NA	NA	NA	No	NA	NA	NA	NA	NA	NA	2nd tertile	2nd tertile	NA	NA	NA	2nd tertile	NA	NA
P-0000025	Female	White	72.67350769	Former Smoker	1161	Treated	Yes	No	Yes	3rd tertile	No	No	No	No	No	No	Yes	Yes	No	No	No	No	Yes	No	No	1097	No radiation	Yes	No	Yes	2nd tertile	No treatment	No treatment	No treatment	No treatment	No treatment	3rd tertile	3rd tertile	No treatment	No treatment	No treatment	3rd tertile	No treatment	No treatment
P-0000026	Female	Asian	71.70978546	Former Smoker	1624	Unknown	Yes	NA	Yes	2nd tertile	NA	NA	NA	NA	NA	NA	Yes	Yes	NA	NA	NA	NA	Yes	NA	NA	1197	NA	NA	NA	No	NA	NA	NA	NA	NA	NA	3rd tertile	3rd tertile	NA	NA	NA	3rd tertile	NA	NA
P-0000027	Female	White	81.00479126	Never smoker	549	Treated	Yes	No	Yes	1st tertile	No	No	Yes	No	No	Yes	Yes	No	No	No	No	No	Yes	No	No	267	No radiation	No	No	Yes	No treatment	No treatment	No treatment	2nd tertile	No treatment	No treatment	1st tertile	No treatment	No treatment	No treatment	No treatment	1st tertile	No treatment	No treatment
P-0000034	Male	White	76.88432312	Former Smoker	488	Unknown	Yes	NA	Yes	2nd tertile	NA	NA	Yes	NA	NA	Yes	Yes	NA	NA	NA	NA	Yes	NA	Yes	NA	692	NA	NA	Yes	No	NA	2nd tertile	NA	3rd tertile	NA	NA	2nd tertile	NA	NA	NA	NA	NA	2nd tertile	NA
P-0000037	Male	Asian	64.35317993	Never smoker	2365	Unknown	NA	NA	NA	NA	NA	NA	NA	NA	NA	NA	NA	NA	NA	NA	NA	NA	NA	NA	NA	NA	NA	NA	NA	No	NA	NA	NA	NA	NA	NA	NA	NA	NA	NA	NA	NA	NA	NA
P-0000039	Male	White	69.01300812	Former Smoker	904	Treated	Yes	Yes	Yes	3rd tertile	No	No	Yes	No	No	Yes	Yes	No	No	No	No	No	Yes	Yes	No	785	1st tertile	No	Yes	Yes	No treatment	3rd tertile	No treatment	3rd tertile	No treatment	No treatment	3rd tertile	No treatment	No treatment	No treatment	No treatment	2nd tertile	2nd tertile	No treatment
P-0000041	Female	White	51.86037064	Never smoker	3326	Unknown	Yes	No	Yes	No treatment	NA	NA	NA	NA	NA	NA	NA	Yes	NA	NA	NA	NA	NA	NA	NA	26	No radiation	NA	NA	No	NA	NA	NA	NA	NA	NA	NA	1st tertile	NA	NA	NA	NA	NA	NA
P-0000042	Male	White	67.92333984	Former Smoker	280	Treated	Yes	Yes	Yes	2nd tertile	No	No	Yes	No	No	Yes	Yes	No	No	No	No	No	Yes	Yes	No	246	1st tertile	No	No	Yes	No treatment	No treatment	No treatment	2nd tertile	No treatment	No treatment	3rd tertile	No treatment	No treatment	No treatment	No treatment	1st tertile	2nd tertile	No treatment
P-0000047	Male	White	75.4907608	Former Smoker	884	Unknown	Yes	Yes	NA	NA	NA	NA	NA	NA	NA	NA	NA	NA	NA	NA	NA	NA	NA	NA	NA	NA	1st tertile	NA	Yes	No	NA	No treatment	NA	NA	NA	NA	NA	NA	NA	NA	NA	NA	NA	NA
P-0000053	Female	White	71.62217712	Former Smoker	630	Treated	Yes	Yes	Yes	2nd tertile	No	No	Yes	No	No	Yes	Yes	No	No	No	No	No	No	Yes	No	563	1st tertile	No	Yes	Yes	No treatment	3rd tertile	No treatment	2nd tertile	No treatment	No treatment	3rd tertile	No treatment	No treatment	No treatment	No treatment	No treatment	3rd tertile	No treatment
P-0000055	Female	Black	59.36755753	Never smoker	1044	Treated	Yes	Yes	Yes	3rd tertile	No	No	No	No	No	No	Yes	Yes	No	No	No	No	Yes	Yes	No	954	1st tertile	No	No	Yes	No treatment	No treatment	No treatment	No treatment	No treatment	No treatment	3rd tertile	3rd tertile	No treatment	No treatment	No treatment	3rd tertile	2nd tertile	No treatment
P-0000056	Male	Black	58.78987122	Former Smoker	852	Unknown	Yes	NA	Yes	3rd tertile	NA	NA	Yes	NA	NA	Yes	Yes	Yes	NA	NA	NA	Yes	NA	Yes	NA	616	NA	NA	NA	No	NA	NA	NA	3rd tertile	NA	NA	3rd tertile	2nd tertile	NA	NA	NA	NA	3rd tertile	NA
P-0000057	Female	White	40.96372223	Former Smoker	1028	Unknown	NA	NA	NA	NA	NA	NA	NA	NA	NA	NA	NA	NA	NA	NA	NA	NA	NA	NA	NA	NA	NA	NA	NA	No	NA	NA	NA	NA	NA	NA	NA	NA	NA	NA	NA	NA	NA	NA
P-0000058	Female	White	49.8672142	Former Smoker	200	Treated	Yes	Yes	Yes	1st tertile	No	No	No	No	No	No	No	Yes	No	No	No	No	No	No	No	147	1st tertile	Yes	No	Yes	3rd tertile	No treatment	No treatment	No treatment	No treatment	No treatment	No treatment	2nd tertile	No treatment	No treatment	No treatment	No treatment	No treatment	No treatment
P-0000059	Female	Missing	62.41478348	Former Smoker	131	Treated	Yes	No	Yes	1st tertile	No	No	Yes	No	No	No	Yes	No	No	No	No	Yes	No	No	Yes	95	No radiation	Yes	No	Yes	3rd tertile	No treatment	No treatment	2nd tertile	No treatment	No treatment	2nd tertile	No treatment	No treatment	No treatment	No treatment	No treatment	No treatment	2nd tertile
P-0000060	Female	Black	63.15126801	NA	390	Unknown	NA	NA	NA	NA	NA	NA	NA	NA	NA	NA	NA	NA	NA	NA	NA	NA	NA	NA	NA	NA	NA	NA	NA	No	NA	NA	NA	NA	NA	NA	NA	NA	NA	NA	NA	NA	NA	NA
P-0000061	Female	Other	60.45174408	Never smoker	268	Treated	Yes	No	Yes	3rd tertile	No	No	Yes	No	No	No	Yes	Yes	No	No	No	Yes	Yes	No	No	203	No radiation	No	No	Yes	No treatment	No treatment	No treatment	2nd tertile	No treatment	No treatment	3rd tertile	3rd tertile	No treatment	No treatment	No treatment	3rd tertile	No treatment	No treatment
P-0000062	Male	White	79.44421387	Never smoker	1180	Treated	Yes	Yes	Yes	3rd tertile	No	No	Yes	No	No	No	Yes	No	No	Yes	Yes	Yes	No	No	Yes	1074	1st tertile	Yes	No	Yes	3rd tertile	No treatment	No treatment	3rd tertile	No treatment	No treatment	3rd tertile	No treatment	No treatment	1st tertile	1st tertile	No treatment	No treatment	3rd tertile
P-0000063	Male	White	61.50307846	Never smoker	263	Treated	Yes	No	Yes	1st tertile	No	No	Yes	No	No	No	Yes	No	No	No	No	Yes	No	Yes	No	236	No radiation	No	Yes	Yes	No treatment	No treatment	No treatment	2nd tertile	No treatment	No treatment	2nd tertile	No treatment	No treatment	No treatment	No treatment	No treatment	2nd tertile	No treatment
P-0000064	Female	White	72.74195862	Never smoker	5344	Unknown	Yes	Yes	Yes	3rd tertile	NA	NA	Yes	NA	NA	NA	Yes	Yes	NA	Yes	Yes	Yes	Yes	Yes	NA	5307	1st tertile	NA	NA	No	NA	NA	NA	NA	NA	NA	3rd tertile	3rd tertile	NA	3rd tertile	3rd tertile	3rd tertile	NA	NA
P-0000065	Female	White	63.83299255	Former Smoker	392	Treated	Yes	No	Yes	1st tertile	No	No	Yes	No	No	No	Yes	Yes	No	No	No	Yes	Yes	Yes	No	336	No radiation	No	No	Yes	No treatment	No treatment	No treatment	1st tertile	No treatment	No treatment	2nd tertile	1st tertile	No treatment	No treatment	No treatment	1st tertile	1st tertile	No treatment
P-0000066	Female	White	61.94113541	Former Smoker	6860	Unknown	NA	NA	NA	NA	NA	NA	NA	NA	NA	NA	NA	NA	NA	NA	NA	NA	NA	NA	NA	NA	NA	NA	NA	No	NA	NA	NA	NA	NA	NA	NA	NA	NA	NA	NA	NA	NA	NA
P-0000067	Female	White	56.96098709	Never smoker	2410	Treated	Yes	No	Yes	3rd tertile	No	No	Yes	No	No	No	Yes	Yes	No	Yes	Yes	Yes	Yes	Yes	No	2353	No radiation	Yes	Yes	Yes	3rd tertile	3rd tertile	No treatment	2nd tertile	No treatment	No treatment	3rd tertile	2nd tertile	No treatment	2nd tertile	2nd tertile	3rd tertile	3rd tertile	No treatment
P-0000068	Male	White	78.95140076	Former Smoker	5692	Unknown	Yes	NA	Yes	3rd tertile	NA	NA	Yes	NA	NA	Yes	Yes	NA	NA	NA	NA	Yes	Yes	NA	NA	413	NA	NA	NA	No	NA	NA	NA	3rd tertile	NA	NA	2nd tertile	NA	NA	NA	NA	2nd tertile	NA	NA
P-0000069	Female	White	71.22518921	Never smoker	2136	Unknown	NA	Yes	NA	NA	NA	NA	NA	NA	NA	NA	NA	NA	NA	NA	NA	NA	NA	NA	NA	NA	3rd tertile	NA	NA	No	NA	NA	NA	NA	NA	NA	NA	NA	NA	NA	NA	NA	NA	NA
P-0000071	Male	Asian	65.67282867	Former Smoker	575	Treated	Yes	No	Yes	1st tertile	No	No	Yes	No	No	No	Yes	Yes	No	No	No	Yes	No	Yes	No	527	No radiation	No	No	Yes	No treatment	No treatment	No treatment	NA	No treatment	No treatment	NA	3rd tertile	No treatment	No treatment	No treatment	No treatment	NA	No treatment
P-0000073	Female	White	66.96509552	Never smoker	811	Treated	Yes	No	Yes	2nd tertile	No	No	No	No	No	No	Yes	Yes	No	No	No	No	Yes	No	No	753	No radiation	No	No	Yes	No treatment	No treatment	No treatment	No treatment	No treatment	No treatment	3rd tertile	3rd tertile	No treatment	No treatment	No treatment	3rd tertile	No treatment	No treatment
P-0000081	Female	White	50.34086227	Current Smoker	1631	Unknown	Yes	Yes	Yes	NA	NA	Yes	Yes	NA	Yes	Yes	NA	Yes	NA	Yes	Yes	Yes	NA	NA	NA	3530	3rd tertile	Yes	NA	No	1st tertile	NA	NA	NA	NA	NA	NA	NA	NA	NA	NA	NA	NA	NA
P-0000085	Male	White	74.00136566	Former Smoker	2180	Unknown	Yes	NA	Yes	2nd tertile	NA	NA	Yes	NA	NA	NA	Yes	Yes	NA	NA	NA	Yes	NA	Yes	NA	70	NA	NA	NA	No	NA	NA	NA	2nd tertile	NA	NA	2nd tertile	2nd tertile	NA	NA	NA	NA	2nd tertile	NA
P-0000088	Male	White	62.39835739	Never smoker	665	Unknown	Yes	NA	Yes	2nd tertile	NA	NA	Yes	NA	NA	NA	Yes	Yes	NA	NA	NA	Yes	NA	Yes	NA	329	NA	NA	NA	No	NA	NA	NA	2nd tertile	NA	NA	2nd tertile	1st tertile	NA	NA	NA	NA	2nd tertile	NA
P-0000092	Female	White	60.44900894	Never smoker	133	Treated	Yes	No	Yes	2nd tertile	No	No	Yes	No	No	No	No	Yes	No	Yes	Yes	Yes	No	No	No	88	No radiation	No	No	Yes	No treatment	No treatment	No treatment	2nd tertile	No treatment	No treatment	No treatment	2nd tertile	No treatment	1st tertile	1st tertile	No treatment	No treatment	No treatment
P-0000093	Female	White	50.61738586	Former Smoker	846	Treated	Yes	Yes	Yes	3rd tertile	No	Yes	Yes	No	No	No	No	Yes	No	Yes	Yes	No	No	No	No	792	3rd tertile	No	No	Yes	No treatment	No treatment	2nd tertile	3rd tertile	No treatment	No treatment	No treatment	2nd tertile	No treatment	2nd tertile	2nd tertile	No treatment	No treatment	No treatment
P-0000096	Male	White	62.91854858	Former Smoker	509	Unknown	Yes	NA	Yes	NA	NA	NA	Yes	NA	NA	Yes	Yes	NA	NA	NA	NA	Yes	NA	Yes	NA	378	NA	NA	NA	No	NA	NA	NA	NA	NA	NA	NA	NA	NA	NA	NA	NA	NA	NA
P-0000098	Female	White	66.54894257	Former Smoker	1063	Unknown	NA	NA	NA	NA	NA	NA	NA	NA	NA	NA	NA	NA	NA	NA	NA	NA	NA	NA	NA	NA	NA	NA	NA	No	NA	NA	NA	NA	NA	NA	NA	NA	NA	NA	NA	NA	NA	NA
P-0000100	Male	White	58.27515411	Never smoker	167	Unknown	Yes	NA	Yes	3rd tertile	NA	Yes	NA	Yes	NA	NA	Yes	Yes	NA	Yes	NA	NA	NA	Yes	NA	720	NA	NA	NA	No	NA	NA	2nd tertile	NA	2nd tertile	NA	3rd tertile	2nd tertile	NA	3rd tertile	NA	NA	3rd tertile	NA
P-0000102	Female	White	62.15195084	Never smoker	3372	Unknown	Yes	No	NA	NA	NA	NA	NA	NA	NA	NA	NA	NA	NA	NA	NA	NA	NA	NA	NA	NA	No radiation	Yes	NA	No	2nd tertile	NA	NA	NA	NA	NA	NA	NA	NA	NA	NA	NA	NA	NA
P-0000103	Male	White	46.25051498	Never smoker	917	Unknown	Yes	NA	Yes	1st tertile	NA	NA	Yes	NA	NA	NA	Yes	NA	NA	NA	NA	Yes	NA	NA	Yes	15	NA	Yes	NA	No	2nd tertile	NA	NA	1st tertile	NA	NA	1st tertile	NA	NA	NA	NA	NA	NA	1st tertile
P-0000104	Female	White	57.65913773	Former Smoker	2765	Unknown	NA	NA	NA	NA	NA	NA	NA	NA	NA	NA	NA	NA	NA	NA	NA	NA	NA	NA	NA	NA	NA	NA	NA	No	NA	NA	NA	NA	NA	NA	NA	NA	NA	NA	NA	NA	NA	NA
P-0000105	Female	White	67.86584473	Never smoker	1171	Treated	Yes	No	Yes	2nd tertile	No	No	No	No	No	No	Yes	Yes	No	No	No	No	Yes	No	No	1113	No radiation	Yes	No	Yes	2nd tertile	No treatment	No treatment	No treatment	No treatment	No treatment	3rd tertile	2nd tertile	No treatment	No treatment	No treatment	3rd tertile	No treatment	No treatment
P-0000106	Female	White	54.55715179	Never smoker	1064	Treated	Yes	Yes	Yes	3rd tertile	No	Yes	Yes	No	No	No	No	Yes	No	Yes	Yes	Yes	No	No	No	981	2nd tertile	No	No	Yes	No treatment	No treatment	2nd tertile	1st tertile	No treatment	No treatment	No treatment	3rd tertile	No treatment	2nd tertile	2nd tertile	No treatment	No treatment	No treatment
P-0000107	Female	White	48.18891144	Never smoker	683	Treated	Yes	No	Yes	3rd tertile	No	Yes	No	No	No	No	No	Yes	No	Yes	Yes	No	No	No	No	656	No radiation	No	No	Yes	No treatment	No treatment	2nd tertile	No treatment	No treatment	No treatment	No treatment	3rd tertile	No treatment	3rd tertile	3rd tertile	No treatment	No treatment	No treatment
P-0000108	Male	White	28.92539406	Never smoker	41	Treated	Yes	No	Yes	2nd tertile	No	No	No	Yes	No	No	Yes	No	No	Yes	No	No	No	Yes	No	29	No radiation	No	No	Yes	No treatment	No treatment	No treatment	No treatment	2nd tertile	No treatment	2nd tertile	No treatment	No treatment	2nd tertile	No treatment	No treatment	2nd tertile	No treatment
P-0000110	Male	White	71.51266479	Former Smoker	1708	Treated	Yes	Yes	Yes	2nd tertile	No	No	Yes	No	No	Yes	No	Yes	No	No	No	No	No	No	No	1632	1st tertile	Yes	No	Yes	3rd tertile	No treatment	No treatment	3rd tertile	No treatment	No treatment	No treatment	2nd tertile	No treatment	No treatment	No treatment	No treatment	No treatment	No treatment
P-0000112	Male	White	61.51403046	Former Smoker	301	Unknown	Yes	Yes	Yes	NA	NA	NA	NA	NA	NA	NA	Yes	Yes	NA	NA	NA	NA	Yes	NA	NA	269	1st tertile	NA	NA	No	NA	NA	NA	NA	NA	NA	NA	NA	NA	NA	NA	NA	NA	NA
P-0000114	Female	White	58.10540771	Former Smoker	114	Treated	Yes	No	Yes	1st tertile	No	No	Yes	No	No	No	Yes	No	No	No	No	Yes	No	No	Yes	56	No radiation	No	No	Yes	No treatment	No treatment	No treatment	2nd tertile	No treatment	No treatment	2nd tertile	No treatment	No treatment	No treatment	No treatment	No treatment	No treatment	2nd tertile
P-0000115	Female	White	57.72484589	Former Smoker	127	Treated	Yes	No	Yes	2nd tertile	No	No	Yes	No	No	No	Yes	Yes	No	No	No	Yes	No	Yes	No	96	No radiation	Yes	No	Yes	2nd tertile	No treatment	No treatment	2nd tertile	No treatment	No treatment	2nd tertile	2nd tertile	No treatment	No treatment	No treatment	No treatment	2nd tertile	No treatment
P-0000116	Female	White	46.86653137	Never smoker	1041	Unknown	Yes	NA	NA	NA	NA	NA	NA	NA	NA	NA	NA	NA	NA	NA	NA	NA	NA	NA	NA	NA	NA	Yes	NA	No	2nd tertile	NA	NA	NA	NA	NA	NA	NA	NA	NA	NA	NA	NA	NA
P-0000117	Male	White	78.75154114	Never smoker	76	Treated	Yes	Yes	Yes	1st tertile	No	No	Yes	No	No	No	Yes	No	No	No	No	Yes	No	No	Yes	63	3rd tertile	Yes	No	Yes	1st tertile	No treatment	No treatment	2nd tertile	No treatment	No treatment	2nd tertile	No treatment	No treatment	No treatment	No treatment	No treatment	No treatment	2nd tertile
P-0000118	Female	Other	51.86584473	Never smoker	0	Unknown	NA	NA	NA	NA	NA	NA	NA	NA	NA	NA	NA	NA	NA	NA	NA	NA	NA	NA	NA	NA	NA	NA	NA	No	NA	NA	NA	NA	NA	NA	NA	NA	NA	NA	NA	NA	NA	NA
P-0000119	Female	White	69.62628174	Never smoker	787	Treated	Yes	No	Yes	3rd tertile	No	No	Yes	No	No	No	Yes	No	Yes	No	No	Yes	No	No	Yes	723	No radiation	Yes	No	Yes	3rd tertile	No treatment	No treatment	3rd tertile	No treatment	No treatment	3rd tertile	No treatment	3rd tertile	No treatment	No treatment	No treatment	No treatment	3rd tertile
P-0000120	Female	White	52.62970734	Former Smoker	3822	Unknown	Yes	Yes	Yes	2nd tertile	NA	Yes	Yes	NA	NA	Yes	NA	NA	NA	NA	NA	Yes	NA	NA	NA	1585	3rd tertile	NA	NA	No	NA	NA	2nd tertile	3rd tertile	NA	NA	NA	NA	NA	NA	NA	NA	NA	NA
P-0000121	Male	Other	43.34291458	Never smoker	109	Treated	Yes	No	Yes	1st tertile	No	No	Yes	No	No	No	Yes	No	No	No	No	Yes	No	No	Yes	56	No radiation	Yes	No	Yes	3rd tertile	No treatment	No treatment	2nd tertile	No treatment	No treatment	2nd tertile	No treatment	No treatment	No treatment	No treatment	No treatment	No treatment	2nd tertile
P-0000122	Female	White	64.35044861	Never smoker	358	Unknown	NA	NA	NA	NA	NA	NA	NA	NA	NA	NA	NA	NA	NA	NA	NA	NA	NA	NA	NA	NA	NA	NA	NA	No	NA	NA	NA	NA	NA	NA	NA	NA	NA	NA	NA	NA	NA	NA
P-0000126	Female	Asian	45.38809204	Never smoker	1787	Unknown	Yes	NA	Yes	1st tertile	NA	NA	Yes	NA	NA	NA	NA	NA	NA	NA	NA	NA	NA	NA	NA	0	NA	Yes	NA	No	3rd tertile	NA	NA	2nd tertile	NA	NA	NA	NA	NA	NA	NA	NA	NA	NA
P-0000127	Male	White	63.89596176	Current Smoker	415	Treated	Yes	No	Yes	3rd tertile	No	No	Yes	No	No	No	Yes	Yes	Yes	No	No	Yes	No	Yes	Yes	364	No radiation	No	No	Yes	No treatment	No treatment	No treatment	3rd tertile	No treatment	No treatment	3rd tertile	1st tertile	1st tertile	No treatment	No treatment	No treatment	3rd tertile	1st tertile
P-0000129	Female	White	48.22724152	Former Smoker	914	Treated	Yes	Yes	No	No treatment	No	No	No	No	No	No	No	No	No	No	No	No	No	No	No	NA	2nd tertile	Yes	No	Yes	3rd tertile	No treatment	No treatment	No treatment	No treatment	No treatment	No treatment	No treatment	No treatment	No treatment	No treatment	No treatment	No treatment	No treatment
P-0000130	Male	White	69.58795166	Former Smoker	1955	Unknown	Yes	NA	Yes	1st tertile	NA	NA	NA	NA	NA	NA	Yes	NA	Yes	NA	NA	NA	Yes	Yes	NA	1715	NA	NA	NA	No	NA	NA	NA	NA	NA	NA	2nd tertile	NA	2nd tertile	NA	NA	1st tertile	1st tertile	NA
P-0000131	Female	White	65.73579407	Current Smoker	1655	Unknown	Yes	NA	Yes	No treatment	NA	NA	NA	NA	NA	NA	NA	Yes	NA	NA	NA	NA	NA	NA	NA	27	NA	Yes	NA	No	2nd tertile	NA	NA	NA	NA	NA	NA	1st tertile	NA	NA	NA	NA	NA	NA
P-0000132	Female	White	74.50787354	Former Smoker	778	Treated	Yes	No	Yes	2nd tertile	No	No	No	No	No	No	Yes	No	No	Yes	No	No	Yes	No	No	765	No radiation	No	No	Yes	No treatment	No treatment	No treatment	No treatment	No treatment	No treatment	3rd tertile	No treatment	No treatment	3rd tertile	No treatment	3rd tertile	No treatment	No treatment
P-0000133	Female	White	81.56878662	Never smoker	869	Treated	No	Yes	No	No treatment	No	No	No	No	No	No	No	No	No	No	No	No	No	No	No	NA	3rd tertile	No	No	Yes	No treatment	No treatment	No treatment	No treatment	No treatment	No treatment	No treatment	No treatment	No treatment	No treatment	No treatment	No treatment	No treatment	No treatment
P-0000134	Female	White	69.91101837	NA	495	Unknown	NA	NA	NA	NA	NA	NA	NA	NA	NA	NA	NA	NA	NA	NA	NA	NA	NA	NA	NA	NA	NA	NA	NA	No	NA	NA	NA	NA	NA	NA	NA	NA	NA	NA	NA	NA	NA	NA
P-0000135	Female	Other	65.20738983	Former Smoker	813	Treated	Yes	No	Yes	3rd tertile	No	Yes	Yes	No	No	No	Yes	Yes	No	Yes	Yes	Yes	Yes	No	No	717	No radiation	No	No	Yes	No treatment	No treatment	3rd tertile	1st tertile	No treatment	No treatment	3rd tertile	3rd tertile	No treatment	3rd tertile	3rd tertile	3rd tertile	No treatment	No treatment
P-0000136	Female	White	70.43942261	Former Smoker	3397	Unknown	Yes	NA	Yes	No treatment	NA	NA	Yes	NA	Yes	NA	NA	Yes	NA	Yes	Yes	Yes	NA	NA	NA	3171	NA	Yes	NA	No	NA	NA	NA	1st tertile	NA	NA	NA	NA	NA	NA	NA	NA	NA	NA
P-0000137	Female	Asian	64.56399536	Never smoker	1504	Unknown	Yes	NA	Yes	2nd tertile	NA	NA	NA	NA	NA	NA	Yes	Yes	NA	NA	NA	NA	NA	Yes	NA	168	NA	Yes	NA	No	3rd tertile	NA	NA	NA	NA	NA	3rd tertile	3rd tertile	NA	NA	NA	NA	3rd tertile	NA
P-0000138	Female	White	52.52019119	Never smoker	2426	Unknown	Yes	Yes	Yes	NA	NA	Yes	Yes	NA	Yes	Yes	Yes	Yes	NA	Yes	Yes	Yes	Yes	NA	NA	2341	NA	Yes	NA	No	3rd tertile	NA	NA	NA	NA	NA	NA	NA	NA	NA	NA	NA	NA	NA
P-0000140	Male	White	44.95550919	Never smoker	864	Treated	Yes	Yes	Yes	3rd tertile	No	No	No	No	No	No	Yes	No	Yes	Yes	No	No	Yes	No	No	325	1st tertile	No	No	Yes	No treatment	No treatment	No treatment	No treatment	No treatment	No treatment	2nd tertile	No treatment	2nd tertile	3rd tertile	No treatment	2nd tertile	No treatment	No treatment
P-0000141	Female	White	62.83641434	Never smoker	2743	Unknown	NA	NA	NA	NA	NA	NA	NA	NA	NA	NA	NA	NA	NA	NA	NA	NA	NA	NA	NA	NA	NA	NA	NA	No	NA	NA	NA	NA	NA	NA	NA	NA	NA	NA	NA	NA	NA	NA
P-0000142	Female	White	55.55920792	Former Smoker	1022	Treated	Yes	Yes	Yes	3rd tertile	No	No	Yes	No	No	No	Yes	No	No	No	No	Yes	No	No	Yes	963	3rd tertile	No	No	Yes	No treatment	No treatment	No treatment	3rd tertile	No treatment	No treatment	2nd tertile	No treatment	No treatment	No treatment	No treatment	No treatment	No treatment	2nd tertile
P-0000143	Male	White	65.30595398	Never smoker	2112	Treated	Yes	No	Yes	2nd tertile	No	No	Yes	No	No	Yes	Yes	No	No	No	No	No	No	Yes	No	1993	No radiation	No	No	Yes	No treatment	No treatment	No treatment	3rd tertile	No treatment	No treatment	3rd tertile	No treatment	No treatment	No treatment	No treatment	No treatment	3rd tertile	No treatment
P-0000144	Male	White	34.48596954	Former Smoker	598	Treated	Yes	No	Yes	3rd tertile	No	No	Yes	No	No	No	Yes	Yes	Yes	No	No	Yes	No	Yes	No	569	No radiation	No	No	Yes	No treatment	No treatment	No treatment	2nd tertile	No treatment	No treatment	3rd tertile	3rd tertile	2nd tertile	No treatment	No treatment	No treatment	3rd tertile	No treatment
P-0000145	Female	Asian	56.01916504	Never smoker	415	Treated	Yes	No	Yes	3rd tertile	No	No	No	No	No	No	Yes	Yes	Yes	Yes	Yes	No	Yes	No	No	364	No radiation	No	No	Yes	No treatment	No treatment	No treatment	No treatment	No treatment	No treatment	3rd tertile	3rd tertile	1st tertile	1st tertile	1st tertile	3rd tertile	No treatment	No treatment
P-0000146	Male	White	57.51950836	Never smoker	2480	Unknown	Yes	NA	NA	NA	NA	NA	NA	NA	NA	NA	NA	NA	NA	NA	NA	NA	NA	NA	NA	NA	NA	Yes	NA	No	3rd tertile	NA	NA	NA	NA	NA	NA	NA	NA	NA	NA	NA	NA	NA
P-0000147	Female	Black	40.91170502	Never smoker	227	Treated	Yes	No	Yes	1st tertile	No	No	Yes	No	No	No	No	No	No	No	No	Yes	No	No	No	166	No radiation	No	No	Yes	No treatment	No treatment	No treatment	3rd tertile	No treatment	No treatment	No treatment	No treatment	No treatment	No treatment	No treatment	No treatment	No treatment	No treatment
P-0000148	Female	Asian	60.36687088	Never smoker	2933	Treated	Yes	No	Yes	3rd tertile	No	No	No	No	No	No	Yes	Yes	No	Yes	Yes	No	Yes	Yes	No	2890	No radiation	Yes	Yes	Yes	2nd tertile	3rd tertile	No treatment	No treatment	No treatment	No treatment	3rd tertile	3rd tertile	No treatment	2nd tertile	2nd tertile	2nd tertile	3rd tertile	No treatment
P-0000149	Female	Black	51.0609169	Former Smoker	4133	Unknown	Yes	No	NA	NA	NA	NA	NA	NA	NA	NA	NA	NA	NA	NA	NA	NA	NA	NA	NA	NA	No radiation	Yes	NA	No	2nd tertile	NA	NA	NA	NA	NA	NA	NA	NA	NA	NA	NA	NA	NA
P-0000152	Female	White	70.74606323	Former Smoker	7080	Unknown	Yes	NA	Yes	No treatment	NA	NA	Yes	NA	NA	NA	NA	NA	NA	NA	NA	NA	NA	NA	NA	329	NA	Yes	NA	No	3rd tertile	NA	NA	1st tertile	NA	NA	NA	NA	NA	NA	NA	NA	NA	NA
P-0000153	Female	Missing	52.95550919	Never smoker	979	Treated	Yes	No	Yes	3rd tertile	No	No	Yes	No	No	No	No	Yes	No	Yes	Yes	No	No	No	No	845	No radiation	Yes	No	Yes	2nd tertile	No treatment	No treatment	2nd tertile	No treatment	No treatment	No treatment	3rd tertile	No treatment	3rd tertile	3rd tertile	No treatment	No treatment	No treatment
P-0000154	Male	White	77.73032379	Never smoker	400	Unknown	Yes	NA	Yes	2nd tertile	NA	NA	Yes	NA	NA	NA	Yes	NA	NA	NA	NA	Yes	NA	NA	Yes	238	NA	NA	NA	No	NA	NA	NA	3rd tertile	NA	NA	2nd tertile	NA	NA	NA	NA	NA	NA	2nd tertile
P-0000155	Female	White	76.50650024	Never smoker	2590	Treated	Yes	No	Yes	1st tertile	No	No	No	No	No	No	No	Yes	No	No	No	No	No	No	No	2579	No radiation	Yes	No	Yes	1st tertile	No treatment	No treatment	No treatment	No treatment	No treatment	No treatment	3rd tertile	No treatment	No treatment	No treatment	No treatment	No treatment	No treatment
P-0000156	Female	Other	48.28747559	Never smoker	787	Treated	Yes	No	Yes	3rd tertile	No	No	No	No	No	No	Yes	Yes	No	Yes	Yes	No	Yes	No	No	712	No radiation	Yes	No	Yes	3rd tertile	No treatment	No treatment	No treatment	No treatment	No treatment	3rd tertile	3rd tertile	No treatment	1st tertile	1st tertile	3rd tertile	No treatment	No treatment
P-0000157	Female	White	49.58247757	Former Smoker	329	Treated	Yes	No	Yes	3rd tertile	No	No	No	No	No	No	Yes	Yes	Yes	Yes	Yes	No	Yes	No	No	277	No radiation	No	No	Yes	No treatment	No treatment	No treatment	No treatment	No treatment	No treatment	3rd tertile	3rd tertile	1st tertile	1st tertile	1st tertile	3rd tertile	No treatment	No treatment
P-0000158	Female	White	40.01369095	Former Smoker	1404	Treated	Yes	No	Yes	2nd tertile	No	Yes	No	No	No	No	No	No	No	Yes	Yes	No	No	No	No	1299	No radiation	Yes	No	Yes	2nd tertile	No treatment	2nd tertile	No treatment	No treatment	No treatment	No treatment	No treatment	No treatment	3rd tertile	3rd tertile	No treatment	No treatment	No treatment
P-0000159	Female	Asian	69.46749115	Never smoker	334	Treated	Yes	No	Yes	3rd tertile	No	No	Yes	No	No	No	Yes	No	Yes	No	No	Yes	No	Yes	Yes	301	No radiation	No	No	Yes	No treatment	No treatment	No treatment	3rd tertile	No treatment	No treatment	3rd tertile	No treatment	2nd tertile	No treatment	No treatment	No treatment	2nd tertile	2nd tertile
P-0000160	Female	Black	71.45790863	Never smoker	3447	Unknown	Yes	NA	Yes	1st tertile	NA	NA	NA	NA	Yes	NA	NA	NA	NA	NA	NA	NA	NA	NA	NA	290	NA	NA	NA	No	NA	NA	NA	NA	NA	2nd tertile	NA	NA	NA	NA	NA	NA	NA	NA
P-0000162	Male	White	32.45995712	Never smoker	505	Unknown	Yes	NA	Yes	3rd tertile	NA	Yes	NA	NA	NA	NA	Yes	Yes	NA	NA	NA	NA	NA	Yes	NA	50	NA	NA	NA	No	NA	NA	2nd tertile	NA	NA	NA	3rd tertile	2nd tertile	NA	NA	NA	NA	3rd tertile	NA
P-0000163	Female	White	38.19028091	Former Smoker	403	Unknown	Yes	NA	NA	NA	NA	NA	NA	NA	NA	NA	NA	NA	NA	NA	NA	NA	NA	NA	NA	NA	NA	Yes	NA	No	3rd tertile	NA	NA	NA	NA	NA	NA	NA	NA	NA	NA	NA	NA	NA
P-0000165	Female	White	66.74332428	Never smoker	1396	Treated	Yes	No	Yes	2nd tertile	No	No	Yes	No	No	Yes	Yes	No	No	No	No	No	Yes	No	No	1354	No radiation	No	No	Yes	No treatment	No treatment	No treatment	3rd tertile	No treatment	No treatment	3rd tertile	No treatment	No treatment	No treatment	No treatment	3rd tertile	No treatment	No treatment
P-0000167	Female	White	69.93566132	Former Smoker	3635	Unknown	Yes	Yes	Yes	NA	NA	Yes	NA	NA	NA	NA	NA	Yes	NA	Yes	Yes	NA	NA	NA	NA	3573	3rd tertile	Yes	NA	No	2nd tertile	NA	NA	NA	NA	NA	NA	NA	NA	NA	NA	NA	NA	NA
P-0000168	Male	White	50.71047211	Former Smoker	12824	Treated	Yes	Yes	Yes	NA	No	Yes	No	No	Yes	No	No	No	No	Yes	Yes	No	No	No	No	12783	1st tertile	No	No	Yes	No treatment	No treatment	NA	No treatment	No treatment	NA	No treatment	No treatment	No treatment	NA	NA	No treatment	No treatment	No treatment
P-0000174	Female	White	70.97878265	Former Smoker	7620	Unknown	Yes	Yes	Yes	NA	Yes	Yes	NA	Yes	Yes	NA	NA	NA	NA	Yes	Yes	NA	NA	NA	NA	7771	3rd tertile	Yes	NA	No	3rd tertile	NA	NA	NA	NA	NA	NA	NA	NA	NA	NA	NA	NA	NA
P-0000175	Female	White	48.94455719	Never smoker	4356	Unknown	NA	Yes	NA	NA	NA	NA	NA	NA	NA	NA	NA	NA	NA	NA	NA	NA	NA	NA	NA	NA	1st tertile	NA	NA	No	NA	NA	NA	NA	NA	NA	NA	NA	NA	NA	NA	NA	NA	NA
P-0000178	Male	White	46.86379242	Never smoker	462	Unknown	NA	NA	NA	NA	NA	NA	NA	NA	NA	NA	NA	NA	NA	NA	NA	NA	NA	NA	NA	NA	NA	NA	NA	No	NA	NA	NA	NA	NA	NA	NA	NA	NA	NA	NA	NA	NA	NA
P-0000180	Female	White	43.33196259	Never smoker	121	Treated	Yes	No	Yes	2nd tertile	No	No	Yes	No	No	No	Yes	Yes	No	No	No	Yes	No	Yes	No	78	No radiation	No	No	Yes	No treatment	No treatment	No treatment	2nd tertile	No treatment	No treatment	2nd tertile	2nd tertile	No treatment	No treatment	No treatment	No treatment	2nd tertile	No treatment
P-0000181	Male	White	38.8172493	Former Smoker	224	Treated	Yes	No	Yes	3rd tertile	No	No	No	Yes	No	No	Yes	No	No	Yes	No	No	No	Yes	No	212	No radiation	No	No	Yes	No treatment	No treatment	No treatment	No treatment	3rd tertile	No treatment	3rd tertile	No treatment	No treatment	3rd tertile	No treatment	No treatment	3rd tertile	No treatment
P-0000182	Male	Asian	72.18617249	Former Smoker	774	Unknown	Yes	Yes	Yes	1st tertile	NA	NA	NA	NA	NA	NA	NA	NA	NA	Yes	Yes	NA	NA	NA	NA	63	NA	Yes	NA	No	NA	NA	NA	NA	NA	NA	NA	NA	NA	2nd tertile	2nd tertile	NA	NA	NA
P-0000183	Female	White	50.51334763	Never smoker	917	Unknown	Yes	NA	NA	NA	NA	NA	NA	NA	NA	NA	NA	NA	NA	NA	NA	NA	NA	NA	NA	NA	NA	Yes	NA	No	3rd tertile	NA	NA	NA	NA	NA	NA	NA	NA	NA	NA	NA	NA	NA
P-0000184	Male	Missing	59.68788528	Former Smoker	817	Treated	Yes	Yes	Yes	1st tertile	No	Yes	No	No	No	No	Yes	Yes	No	No	No	No	No	Yes	No	699	1st tertile	No	No	Yes	No treatment	No treatment	1st tertile	No treatment	No treatment	No treatment	2nd tertile	1st tertile	No treatment	No treatment	No treatment	No treatment	2nd tertile	No treatment
P-0000185	Female	White	44.30116272	Former Smoker	683	Treated	Yes	No	Yes	2nd tertile	No	No	Yes	No	No	No	Yes	No	No	No	No	Yes	No	No	Yes	643	No radiation	Yes	Yes	Yes	1st tertile	2nd tertile	No treatment	3rd tertile	No treatment	No treatment	3rd tertile	No treatment	No treatment	No treatment	No treatment	No treatment	No treatment	3rd tertile
P-0000186	Male	White	60.00821304	Former Smoker	63	Treated	Yes	No	Yes	1st tertile	No	No	Yes	No	No	No	Yes	Yes	No	No	No	Yes	Yes	No	Yes	42	No radiation	No	No	Yes	No treatment	No treatment	No treatment	1st tertile	No treatment	No treatment	2nd tertile	1st tertile	No treatment	No treatment	No treatment	1st tertile	No treatment	1st tertile
P-0000187	Female	White	70.65023804	Never smoker	63	Treated	Yes	No	Yes	No treatment	No	No	No	No	No	No	No	Yes	No	No	No	No	No	No	No	0	No radiation	No	No	Yes	No treatment	No treatment	No treatment	No treatment	No treatment	No treatment	No treatment	1st tertile	No treatment	No treatment	No treatment	No treatment	No treatment	No treatment
P-0000188	Female	White	54.60917282	NA	1402	Unknown	NA	NA	NA	NA	NA	NA	NA	NA	NA	NA	NA	NA	NA	NA	NA	NA	NA	NA	NA	NA	NA	NA	NA	No	NA	NA	NA	NA	NA	NA	NA	NA	NA	NA	NA	NA	NA	NA
P-0000189	Male	White	52.74469376	Never smoker	625	Treated	Yes	No	Yes	3rd tertile	No	Yes	Yes	No	No	No	Yes	No	No	No	No	Yes	No	No	Yes	569	No radiation	No	No	Yes	No treatment	No treatment	1st tertile	3rd tertile	No treatment	No treatment	2nd tertile	No treatment	No treatment	No treatment	No treatment	No treatment	No treatment	2nd tertile
P-0000190	Female	White	48.8651619	Former Smoker	21	Treated	Yes	No	Yes	No treatment	No	No	No	No	No	No	No	No	No	Yes	No	No	No	No	No	0	No radiation	No	No	Yes	No treatment	No treatment	No treatment	No treatment	No treatment	No treatment	No treatment	No treatment	No treatment	1st tertile	No treatment	No treatment	No treatment	No treatment
P-0000191	Female	White	64.55578613	Never smoker	687	Unknown	NA	NA	NA	NA	NA	NA	NA	NA	NA	NA	NA	NA	NA	NA	NA	NA	NA	NA	NA	NA	NA	NA	NA	No	NA	NA	NA	NA	NA	NA	NA	NA	NA	NA	NA	NA	NA	NA
P-0000192	Male	Asian	69.65366364	Never smoker	2811	Unknown	Yes	Yes	Yes	2nd tertile	NA	NA	Yes	NA	NA	NA	Yes	NA	NA	NA	NA	Yes	NA	Yes	NA	133	2nd tertile	NA	NA	No	NA	NA	NA	3rd tertile	NA	NA	3rd tertile	NA	NA	NA	NA	NA	3rd tertile	NA
P-0000193	Female	White	58.08898163	Never smoker	799	Treated	Yes	Yes	Yes	1st tertile	No	No	No	No	No	No	Yes	Yes	No	No	No	No	Yes	No	No	127	1st tertile	No	No	Yes	No treatment	No treatment	No treatment	No treatment	No treatment	No treatment	2nd tertile	2nd tertile	No treatment	No treatment	No treatment	2nd tertile	No treatment	No treatment
P-0000195	Female	White	33.57700348	Former Smoker	507	Unknown	NA	NA	NA	NA	NA	NA	NA	NA	NA	NA	NA	NA	NA	NA	NA	NA	NA	NA	NA	NA	NA	NA	NA	No	NA	NA	NA	NA	NA	NA	NA	NA	NA	NA	NA	NA	NA	NA
P-0000196	Female	Black	68.57495117	Never smoker	545	Unknown	Yes	Yes	Yes	NA	NA	Yes	NA	NA	NA	NA	Yes	Yes	NA	Yes	Yes	NA	Yes	NA	NA	501	NA	NA	NA	No	NA	NA	NA	NA	NA	NA	NA	NA	NA	NA	NA	NA	NA	NA
P-0000197	Male	White	80.37234497	Former Smoker	310	Unknown	NA	NA	NA	NA	NA	NA	NA	NA	NA	NA	NA	NA	NA	NA	NA	NA	NA	NA	NA	NA	NA	NA	NA	No	NA	NA	NA	NA	NA	NA	NA	NA	NA	NA	NA	NA	NA	NA
P-0000199	Female	Black	61.39630508	Never smoker	2309	Treated	Yes	No	Yes	1st tertile	No	No	No	No	No	No	Yes	Yes	No	No	No	No	Yes	Yes	No	2246	No radiation	No	Yes	Yes	No treatment	2nd tertile	No treatment	No treatment	No treatment	No treatment	2nd tertile	NA	No treatment	No treatment	No treatment	NA	2nd tertile	No treatment
P-0000201	Female	White	70.87200928	Former Smoker	5885	Unknown	Yes	Yes	Yes	1st tertile	NA	NA	NA	NA	NA	NA	NA	Yes	NA	NA	NA	NA	NA	NA	NA	7	3rd tertile	Yes	NA	No	1st tertile	NA	NA	NA	NA	NA	NA	2nd tertile	NA	NA	NA	NA	NA	NA
P-0000202	Male	White	57.53046036	Former Smoker	331	Treated	Yes	Yes	Yes	1st tertile	No	No	No	No	No	No	Yes	No	No	No	No	No	No	Yes	No	282	3rd tertile	No	No	Yes	No treatment	No treatment	No treatment	No treatment	No treatment	No treatment	2nd tertile	No treatment	No treatment	No treatment	No treatment	No treatment	2nd tertile	No treatment
P-0000203	Male	Missing	45.76043701	Never smoker	770	Unknown	NA	No	NA	NA	NA	NA	NA	NA	NA	NA	NA	NA	NA	NA	NA	NA	NA	NA	NA	NA	No radiation	NA	NA	No	NA	NA	NA	NA	NA	NA	NA	NA	NA	NA	NA	NA	NA	NA
P-0000204	Female	White	33.20739365	Never smoker	755	Unknown	Yes	NA	Yes	2nd tertile	NA	NA	NA	NA	NA	NA	Yes	Yes	NA	NA	NA	NA	Yes	NA	NA	676	NA	Yes	NA	No	3rd tertile	NA	NA	NA	NA	NA	2nd tertile	3rd tertile	NA	NA	NA	2nd tertile	NA	NA
P-0000206	Female	Black	82.71321106	Never smoker	341	Treated	Yes	Yes	Yes	2nd tertile	No	No	No	No	No	No	Yes	Yes	No	No	No	No	Yes	No	No	280	3rd tertile	No	No	Yes	No treatment	No treatment	No treatment	No treatment	No treatment	No treatment	2nd tertile	3rd tertile	No treatment	No treatment	No treatment	2nd tertile	No treatment	No treatment
P-0000207	Female	White	54.85284042	NA	1973	Unknown	NA	NA	NA	NA	NA	NA	NA	NA	NA	NA	NA	NA	NA	NA	NA	NA	NA	NA	NA	NA	NA	NA	NA	No	NA	NA	NA	NA	NA	NA	NA	NA	NA	NA	NA	NA	NA	NA
P-0000208	Female	White	68.36139679	Never smoker	18	Unknown	NA	No	NA	NA	NA	NA	NA	NA	NA	NA	NA	NA	NA	NA	NA	NA	NA	NA	NA	NA	No radiation	NA	NA	No	NA	NA	NA	NA	NA	NA	NA	NA	NA	NA	NA	NA	NA	NA
P-0000210	Female	Asian	46.3764534	Never smoker	990	Unknown	Yes	NA	Yes	2nd tertile	NA	NA	NA	NA	Yes	NA	NA	Yes	Yes	NA	NA	NA	NA	NA	NA	221	NA	NA	NA	No	NA	NA	NA	NA	NA	2nd tertile	NA	1st tertile	2nd tertile	NA	NA	NA	NA	NA
P-0000211	Male	White	61.56057358	Current Smoker	941	Unknown	Yes	NA	Yes	2nd tertile	NA	NA	Yes	NA	NA	NA	Yes	NA	NA	NA	NA	Yes	NA	Yes	Yes	98	NA	NA	NA	No	NA	NA	NA	2nd tertile	NA	NA	3rd tertile	NA	NA	NA	NA	NA	1st tertile	2nd tertile
P-0000212	Female	Asian	47.53456497	Former Smoker	279	Treated	Yes	No	Yes	2nd tertile	No	No	Yes	No	No	No	Yes	No	No	No	No	Yes	No	No	Yes	191	No radiation	No	No	Yes	No treatment	No treatment	No treatment	3rd tertile	No treatment	No treatment	3rd tertile	No treatment	No treatment	No treatment	No treatment	No treatment	No treatment	3rd tertile
P-0000214	Female	White	33.82067108	Former Smoker	270	Treated	Yes	Yes	Yes	3rd tertile	No	Yes	Yes	No	No	No	Yes	Yes	No	Yes	Yes	Yes	Yes	No	No	253	1st tertile	No	No	Yes	No treatment	No treatment	1st tertile	1st tertile	No treatment	No treatment	1st tertile	3rd tertile	No treatment	3rd tertile	3rd tertile	1st tertile	No treatment	No treatment
P-0000215	Female	White	51.64134216	Never smoker	1807	Unknown	NA	NA	NA	NA	NA	NA	NA	NA	NA	NA	NA	NA	NA	NA	NA	NA	NA	NA	NA	NA	NA	NA	NA	No	NA	NA	NA	NA	NA	NA	NA	NA	NA	NA	NA	NA	NA	NA
P-0000216	Female	White	74.45037842	Former Smoker	3018	Unknown	NA	NA	NA	NA	NA	NA	NA	NA	NA	NA	NA	NA	NA	NA	NA	NA	NA	NA	NA	NA	NA	NA	NA	No	NA	NA	NA	NA	NA	NA	NA	NA	NA	NA	NA	NA	NA	NA
P-0000217	Male	White	59.69335938	Never smoker	432	Unknown	NA	NA	NA	NA	NA	NA	NA	NA	NA	NA	NA	NA	NA	NA	NA	NA	NA	NA	NA	NA	NA	NA	NA	No	NA	NA	NA	NA	NA	NA	NA	NA	NA	NA	NA	NA	NA	NA
P-0000218	Female	White	25.18001366	Never smoker	612	Unknown	Yes	NA	Yes	1st tertile	NA	NA	NA	NA	NA	NA	NA	NA	NA	Yes	Yes	NA	NA	NA	NA	249	NA	Yes	Yes	No	3rd tertile	No treatment	NA	NA	NA	NA	NA	NA	NA	3rd tertile	3rd tertile	NA	NA	NA
P-0000219	Female	White	54.91580963	Former Smoker	764	Treated	Yes	Yes	Yes	2nd tertile	No	No	No	No	Yes	No	Yes	No	No	No	No	No	No	Yes	No	684	2nd tertile	No	No	Yes	No treatment	No treatment	No treatment	No treatment	No treatment	3rd tertile	3rd tertile	No treatment	No treatment	No treatment	No treatment	No treatment	3rd tertile	No treatment
P-0000220	Female	White	60.50376511	Never smoker	5085	Unknown	NA	NA	NA	NA	NA	NA	NA	NA	NA	NA	NA	NA	NA	NA	NA	NA	NA	NA	NA	NA	NA	NA	NA	No	NA	NA	NA	NA	NA	NA	NA	NA	NA	NA	NA	NA	NA	NA
P-0000221	Male	White	34.74606323	Current Smoker	612	Treated	Yes	No	Yes	3rd tertile	No	No	Yes	No	No	No	Yes	Yes	Yes	No	No	Yes	Yes	Yes	No	575	No radiation	Yes	No	Yes	3rd tertile	No treatment	No treatment	3rd tertile	No treatment	No treatment	3rd tertile	3rd tertile	1st tertile	No treatment	No treatment	1st tertile	3rd tertile	No treatment
P-0000223	Female	White	28.34770775	Never smoker	4124	Unknown	Yes	NA	Yes	1st tertile	NA	Yes	NA	NA	NA	NA	NA	NA	NA	NA	NA	NA	NA	NA	NA	856	NA	Yes	NA	No	3rd tertile	NA	3rd tertile	NA	NA	NA	NA	NA	NA	NA	NA	NA	NA	NA
P-0000224	Female	White	53.29500198	Never smoker	2499	Unknown	NA	NA	NA	NA	NA	NA	NA	NA	NA	NA	NA	NA	NA	NA	NA	NA	NA	NA	NA	NA	NA	NA	NA	No	NA	NA	NA	NA	NA	NA	NA	NA	NA	NA	NA	NA	NA	NA
P-0000225	Male	White	58.11909485	Never smoker	162	Treated	Yes	No	Yes	2nd tertile	No	No	Yes	No	No	No	Yes	No	No	No	No	Yes	No	No	Yes	140	No radiation	Yes	No	Yes	3rd tertile	No treatment	No treatment	3rd tertile	No treatment	No treatment	3rd tertile	No treatment	No treatment	No treatment	No treatment	No treatment	No treatment	3rd tertile
P-0000226	Male	White	36.16700745	NA	2307	Unknown	NA	NA	NA	NA	NA	NA	NA	NA	NA	NA	NA	NA	NA	NA	NA	NA	NA	NA	NA	NA	NA	NA	NA	No	NA	NA	NA	NA	NA	NA	NA	NA	NA	NA	NA	NA	NA	NA
P-0000227	Female	White	60.03285599	Never smoker	1039	Treated	No	Yes	No	No treatment	No	No	No	No	No	No	No	No	No	No	No	No	No	No	No	NA	2nd tertile	No	No	Yes	No treatment	No treatment	No treatment	No treatment	No treatment	No treatment	No treatment	No treatment	No treatment	No treatment	No treatment	No treatment	No treatment	No treatment
P-0000228	Male	White	46.20944595	Never smoker	95	Treated	No	Yes	No	No treatment	No	No	No	No	No	No	No	No	No	No	No	No	No	No	No	NA	3rd tertile	No	No	Yes	No treatment	No treatment	No treatment	No treatment	No treatment	No treatment	No treatment	No treatment	No treatment	No treatment	No treatment	No treatment	No treatment	No treatment
P-0000230	Female	White	69.58795166	Never smoker	1488	Treated	Yes	No	Yes	2nd tertile	No	No	No	No	No	No	Yes	Yes	No	No	No	No	Yes	No	No	1348	No radiation	No	No	Yes	No treatment	No treatment	No treatment	No treatment	No treatment	No treatment	3rd tertile	3rd tertile	No treatment	No treatment	No treatment	3rd tertile	No treatment	No treatment
P-0000231	Female	White	27.69062233	Former Smoker	113	Treated	Yes	No	Yes	2nd tertile	No	No	Yes	No	No	Yes	Yes	No	No	No	No	No	No	Yes	No	96	No radiation	Yes	No	Yes	2nd tertile	No treatment	No treatment	3rd tertile	No treatment	No treatment	3rd tertile	No treatment	No treatment	No treatment	No treatment	No treatment	3rd tertile	No treatment
P-0000232	Male	White	40.12867737	Never smoker	177	Treated	Yes	No	Yes	3rd tertile	No	Yes	No	No	Yes	No	No	No	No	Yes	Yes	No	No	No	No	44	No radiation	No	No	Yes	No treatment	No treatment	3rd tertile	No treatment	No treatment	1st tertile	No treatment	No treatment	No treatment	3rd tertile	2nd tertile	No treatment	No treatment	No treatment
P-0000233	Female	White	65.76865387	Former Smoker	434	Unknown	Yes	NA	Yes	NA	NA	NA	Yes	NA	NA	Yes	Yes	Yes	NA	NA	NA	NA	Yes	NA	NA	386	NA	Yes	NA	No	NA	NA	NA	NA	NA	NA	NA	NA	NA	NA	NA	NA	NA	NA
P-0000234	Female	White	60.87063599	Never smoker	2561	Unknown	NA	NA	NA	NA	NA	NA	NA	NA	NA	NA	NA	NA	NA	NA	NA	NA	NA	NA	NA	NA	NA	NA	NA	No	NA	NA	NA	NA	NA	NA	NA	NA	NA	NA	NA	NA	NA	NA
P-0000235	Male	White	76.01916504	Former Smoker	197	Unknown	NA	NA	NA	NA	NA	NA	NA	NA	NA	NA	NA	NA	NA	NA	NA	NA	NA	NA	NA	NA	NA	NA	NA	No	NA	NA	NA	NA	NA	NA	NA	NA	NA	NA	NA	NA	NA	NA
P-0000236	Female	White	62.42573547	Former Smoker	516	Treated	Yes	No	Yes	3rd tertile	No	No	No	No	No	No	Yes	Yes	No	No	No	No	Yes	Yes	No	504	No radiation	No	No	Yes	No treatment	No treatment	No treatment	No treatment	No treatment	No treatment	3rd tertile	3rd tertile	No treatment	No treatment	No treatment	3rd tertile	1st tertile	No treatment
P-0000237	Male	Other	72.36139679	Former Smoker	0	Unknown	NA	Yes	NA	NA	NA	NA	NA	NA	NA	NA	NA	NA	NA	NA	NA	NA	NA	NA	NA	NA	2nd tertile	NA	NA	No	NA	NA	NA	NA	NA	NA	NA	NA	NA	NA	NA	NA	NA	NA
P-0000238	Male	White	78.42025757	Never smoker	2472	Treated	Yes	No	Yes	1st tertile	No	No	Yes	No	No	No	No	No	No	No	No	Yes	No	No	No	2410	No radiation	Yes	No	Yes	2nd tertile	No treatment	No treatment	3rd tertile	No treatment	No treatment	No treatment	No treatment	No treatment	No treatment	No treatment	No treatment	No treatment	No treatment
P-0000239	Male	White	80.56947327	Former Smoker	98	Treated	Yes	No	Yes	1st tertile	No	No	Yes	No	No	Yes	Yes	No	No	No	No	No	Yes	No	No	64	No radiation	No	No	Yes	No treatment	No treatment	No treatment	2nd tertile	No treatment	No treatment	2nd tertile	No treatment	No treatment	No treatment	No treatment	2nd tertile	No treatment	No treatment
P-0000240	Female	Other	49.56331253	Never smoker	604	Treated	Yes	Yes	No	No treatment	Yes	No	No	No	No	No	No	No	No	No	No	No	No	No	No	NA	1st tertile	No	No	Yes	No treatment	No treatment	No treatment	No treatment	No treatment	No treatment	No treatment	No treatment	No treatment	No treatment	No treatment	No treatment	No treatment	No treatment
P-0000241	Female	White	51.16221619	Never smoker	617	Unknown	NA	NA	NA	NA	NA	NA	NA	NA	NA	NA	NA	NA	NA	NA	NA	NA	NA	NA	NA	NA	NA	NA	NA	No	NA	NA	NA	NA	NA	NA	NA	NA	NA	NA	NA	NA	NA	NA
P-0000242	Female	White	52.06844711	Former Smoker	399	Treated	Yes	No	Yes	1st tertile	No	No	No	No	No	No	No	Yes	No	No	No	No	No	No	No	224	No radiation	No	No	Yes	No treatment	No treatment	No treatment	No treatment	No treatment	No treatment	No treatment	3rd tertile	No treatment	No treatment	No treatment	No treatment	No treatment	No treatment
P-0000244	Female	White	49.07323837	Never smoker	1465	Treated	Yes	Yes	Yes	1st tertile	No	No	No	No	No	No	No	Yes	No	No	No	No	No	No	No	1417	3rd tertile	Yes	No	Yes	3rd tertile	No treatment	No treatment	No treatment	No treatment	No treatment	No treatment	3rd tertile	No treatment	No treatment	No treatment	No treatment	No treatment	No treatment
P-0000245	Female	White	66.94593048	Former Smoker	349	Treated	Yes	No	Yes	3rd tertile	No	No	Yes	No	No	No	Yes	No	No	No	No	Yes	No	No	Yes	301	No radiation	No	No	Yes	No treatment	No treatment	No treatment	3rd tertile	No treatment	No treatment	3rd tertile	No treatment	No treatment	No treatment	No treatment	No treatment	No treatment	3rd tertile
P-0000247	Female	Missing	49.30869293	Never smoker	2574	Unknown	NA	NA	NA	NA	NA	NA	NA	NA	NA	NA	NA	NA	NA	NA	NA	NA	NA	NA	NA	NA	NA	NA	NA	No	NA	NA	NA	NA	NA	NA	NA	NA	NA	NA	NA	NA	NA	NA
P-0000250	Female	White	48.69815063	Never smoker	1152	Unknown	NA	NA	NA	NA	NA	NA	NA	NA	NA	NA	NA	NA	NA	NA	NA	NA	NA	NA	NA	NA	NA	NA	NA	No	NA	NA	NA	NA	NA	NA	NA	NA	NA	NA	NA	NA	NA	NA
P-0000252	Female	White	52.5995903	Former Smoker	55	Treated	Yes	No	Yes	1st tertile	No	No	Yes	No	No	Yes	Yes	No	No	No	No	No	No	Yes	No	43	No radiation	Yes	No	Yes	2nd tertile	No treatment	No treatment	2nd tertile	No treatment	No treatment	2nd tertile	No treatment	No treatment	No treatment	No treatment	No treatment	2nd tertile	No treatment
P-0000253	Male	White	33.28131485	Never smoker	840	Treated	Yes	Yes	Yes	3rd tertile	No	Yes	No	No	Yes	No	No	No	Yes	Yes	Yes	No	No	No	No	805	1st tertile	No	No	Yes	No treatment	No treatment	3rd tertile	No treatment	No treatment	2nd tertile	No treatment	No treatment	3rd tertile	3rd tertile	3rd tertile	No treatment	No treatment	No treatment
P-0000257	Male	White	32.03011703	Former Smoker	582	Treated	Yes	Yes	Yes	3rd tertile	No	Yes	No	No	Yes	No	No	No	Yes	Yes	Yes	No	No	No	No	557	3rd tertile	Yes	No	Yes	3rd tertile	No treatment	3rd tertile	No treatment	No treatment	2nd tertile	No treatment	No treatment	2nd tertile	3rd tertile	2nd tertile	No treatment	No treatment	No treatment
P-0000258	Male	White	23.67693329	Never smoker	745	Treated	Yes	Yes	Yes	3rd tertile	No	Yes	No	Yes	Yes	No	No	No	Yes	Yes	Yes	No	No	No	No	724	2nd tertile	Yes	No	Yes	2nd tertile	No treatment	3rd tertile	No treatment	1st tertile	1st tertile	No treatment	No treatment	2nd tertile	3rd tertile	2nd tertile	No treatment	No treatment	No treatment
P-0000259	Female	Asian	66.82272339	Never smoker	8770	Unknown	NA	NA	NA	NA	NA	NA	NA	NA	NA	NA	NA	NA	NA	NA	NA	NA	NA	NA	NA	NA	NA	NA	NA	No	NA	NA	NA	NA	NA	NA	NA	NA	NA	NA	NA	NA	NA	NA
P-0000260	Female	White	76.44900513	Never smoker	4144	Unknown	Yes	Yes	Yes	2nd tertile	NA	NA	Yes	NA	NA	Yes	Yes	NA	NA	NA	NA	NA	Yes	NA	NA	623	2nd tertile	NA	NA	No	NA	NA	NA	3rd tertile	NA	NA	3rd tertile	NA	NA	NA	NA	3rd tertile	NA	NA
P-0000263	Female	White	63.55646896	Never smoker	856	Treated	No	Yes	No	No treatment	No	No	No	No	No	No	No	No	No	No	No	No	No	No	No	NA	3rd tertile	No	No	Yes	No treatment	No treatment	No treatment	No treatment	No treatment	No treatment	No treatment	No treatment	No treatment	No treatment	No treatment	No treatment	No treatment	No treatment
P-0000266	Female	White	40.72279358	Never smoker	6506	Unknown	NA	NA	NA	NA	NA	NA	NA	NA	NA	NA	NA	NA	NA	NA	NA	NA	NA	NA	NA	NA	NA	NA	NA	No	NA	NA	NA	NA	NA	NA	NA	NA	NA	NA	NA	NA	NA	NA
P-0000268	Male	White	48.72826767	Never smoker	33	Treated	Yes	No	Yes	1st tertile	No	No	Yes	No	No	No	Yes	No	No	No	No	Yes	No	Yes	No	7	No radiation	Yes	No	Yes	1st tertile	No treatment	No treatment	1st tertile	No treatment	No treatment	1st tertile	No treatment	No treatment	No treatment	No treatment	No treatment	1st tertile	No treatment
P-0000269	Female	White	52.70910263	Never smoker	6130	Unknown	NA	NA	NA	NA	NA	NA	NA	NA	NA	NA	NA	NA	NA	NA	NA	NA	NA	NA	NA	NA	NA	NA	NA	No	NA	NA	NA	NA	NA	NA	NA	NA	NA	NA	NA	NA	NA	NA
P-0000270	Female	White	51.98357391	Never smoker	1809	Unknown	Yes	Yes	Yes	NA	NA	Yes	NA	NA	NA	NA	NA	Yes	NA	Yes	Yes	NA	NA	NA	NA	1756	NA	NA	NA	No	NA	NA	NA	NA	NA	NA	NA	NA	NA	NA	NA	NA	NA	NA
P-0000271	Female	White	56.413414	Never smoker	972	Treated	Yes	No	Yes	1st tertile	No	No	Yes	No	No	No	No	Yes	No	No	No	Yes	No	No	No	21	No radiation	Yes	No	Yes	3rd tertile	No treatment	No treatment	1st tertile	No treatment	No treatment	No treatment	1st tertile	No treatment	No treatment	No treatment	No treatment	No treatment	No treatment
P-0000272	Male	White	49.60438156	Never smoker	142	Treated	Yes	No	Yes	2nd tertile	No	No	Yes	No	No	No	No	No	No	Yes	Yes	Yes	No	No	No	114	No radiation	Yes	No	Yes	1st tertile	No treatment	No treatment	2nd tertile	No treatment	No treatment	No treatment	No treatment	No treatment	3rd tertile	3rd tertile	No treatment	No treatment	No treatment
P-0000273	Female	White	68.35044861	Former Smoker	2286	Unknown	NA	Yes	NA	NA	NA	NA	NA	NA	NA	NA	NA	NA	NA	NA	NA	NA	NA	NA	NA	NA	3rd tertile	NA	NA	No	NA	NA	NA	NA	NA	NA	NA	NA	NA	NA	NA	NA	NA	NA
P-0000274	Female	White	54.16016388	Never smoker	680	Treated	Yes	Yes	Yes	2nd tertile	No	Yes	No	No	No	No	No	Yes	No	Yes	Yes	No	No	No	No	571	2nd tertile	No	No	Yes	No treatment	No treatment	1st tertile	No treatment	No treatment	No treatment	No treatment	2nd tertile	No treatment	2nd tertile	2nd tertile	No treatment	No treatment	No treatment
P-0000275	Female	White	57.4483223	Former Smoker	483	Unknown	NA	NA	NA	NA	NA	NA	NA	NA	NA	NA	NA	NA	NA	NA	NA	NA	NA	NA	NA	NA	NA	NA	NA	No	NA	NA	NA	NA	NA	NA	NA	NA	NA	NA	NA	NA	NA	NA
P-0000276	Female	White	59.03353882	Never smoker	1421	Unknown	NA	NA	NA	NA	NA	NA	NA	NA	NA	NA	NA	NA	NA	NA	NA	NA	NA	NA	NA	NA	NA	NA	NA	No	NA	NA	NA	NA	NA	NA	NA	NA	NA	NA	NA	NA	NA	NA
P-0000277	Female	Missing	58.217659	Never smoker	5404	Unknown	Yes	Yes	Yes	1st tertile	NA	NA	NA	NA	NA	NA	Yes	Yes	NA	NA	NA	NA	Yes	Yes	NA	611	2nd tertile	Yes	NA	No	1st tertile	NA	NA	NA	NA	NA	2nd tertile	1st tertile	NA	NA	NA	1st tertile	1st tertile	NA
P-0000278	Female	White	58.37371826	Never smoker	1955	Unknown	NA	NA	NA	NA	NA	NA	NA	NA	NA	NA	NA	NA	NA	NA	NA	NA	NA	NA	NA	NA	NA	NA	NA	No	NA	NA	NA	NA	NA	NA	NA	NA	NA	NA	NA	NA	NA	NA
P-0000279	Male	White	38.69130707	Current Smoker	533	Unknown	Yes	NA	Yes	2nd tertile	NA	Yes	NA	NA	NA	NA	Yes	Yes	NA	NA	NA	NA	NA	Yes	NA	128	NA	NA	NA	No	NA	NA	2nd tertile	NA	NA	NA	2nd tertile	1st tertile	NA	NA	NA	NA	2nd tertile	NA
P-0000280	Female	Asian	63.77823257	Never smoker	3388	Unknown	NA	NA	NA	NA	NA	NA	NA	NA	NA	NA	NA	NA	NA	NA	NA	NA	NA	NA	NA	NA	NA	NA	NA	No	NA	NA	NA	NA	NA	NA	NA	NA	NA	NA	NA	NA	NA	NA
P-0000281	Male	White	60.68993759	Never smoker	876	Treated	Yes	No	Yes	3rd tertile	No	No	Yes	No	Yes	No	Yes	Yes	No	No	No	Yes	Yes	No	No	861	No radiation	Yes	No	Yes	3rd tertile	No treatment	No treatment	3rd tertile	No treatment	1st tertile	3rd tertile	3rd tertile	No treatment	No treatment	No treatment	3rd tertile	No treatment	No treatment
P-0000282	Female	Black	52.04380417	Never smoker	337	Treated	Yes	No	Yes	2nd tertile	No	No	Yes	No	No	No	Yes	No	No	No	No	Yes	No	No	Yes	298	No radiation	Yes	No	Yes	2nd tertile	No treatment	No treatment	3rd tertile	No treatment	No treatment	3rd tertile	No treatment	No treatment	No treatment	No treatment	No treatment	No treatment	3rd tertile
P-0000283	Male	White	57.58521652	Former Smoker	1741	Unknown	Yes	NA	Yes	2nd tertile	NA	NA	Yes	NA	NA	NA	Yes	NA	NA	NA	NA	Yes	Yes	Yes	NA	203	NA	NA	NA	No	NA	NA	NA	3rd tertile	NA	NA	3rd tertile	NA	NA	NA	NA	1st tertile	2nd tertile	NA
P-0000284	Male	Asian	54.11088181	Never smoker	231	Treated	Yes	No	Yes	1st tertile	No	No	No	No	No	No	Yes	Yes	No	No	No	No	Yes	Yes	No	118	No radiation	Yes	No	Yes	2nd tertile	No treatment	No treatment	No treatment	No treatment	No treatment	2nd tertile	1st tertile	No treatment	No treatment	No treatment	1st tertile	1st tertile	No treatment
P-0000285	Male	White	65.14715576	Never smoker	29	Treated	Yes	No	Yes	No treatment	No	No	No	No	No	No	No	No	No	Yes	Yes	No	No	No	No	0	No radiation	No	No	Yes	No treatment	No treatment	No treatment	No treatment	No treatment	No treatment	No treatment	No treatment	No treatment	1st tertile	1st tertile	No treatment	No treatment	No treatment
P-0000286	Female	White	79.48802185	Former Smoker	398	Treated	Yes	Yes	Yes	2nd tertile	No	No	Yes	No	No	Yes	Yes	No	No	No	No	No	Yes	No	No	336	1st tertile	No	Yes	Yes	No treatment	No treatment	No treatment	3rd tertile	No treatment	No treatment	3rd tertile	No treatment	No treatment	No treatment	No treatment	3rd tertile	No treatment	No treatment
P-0000287	Male	White	37.05954742	Former Smoker	777	Treated	Yes	Yes	Yes	3rd tertile	No	Yes	No	No	No	No	Yes	Yes	No	Yes	No	No	No	Yes	No	752	3rd tertile	Yes	No	Yes	1st tertile	No treatment	2nd tertile	No treatment	No treatment	No treatment	3rd tertile	2nd tertile	No treatment	3rd tertile	No treatment	No treatment	3rd tertile	No treatment
P-0000288	Female	White	52.42710495	Never smoker	6101	Unknown	Yes	NA	NA	NA	NA	NA	NA	NA	NA	NA	NA	NA	NA	NA	NA	NA	NA	NA	NA	NA	NA	Yes	NA	No	3rd tertile	NA	NA	NA	NA	NA	NA	NA	NA	NA	NA	NA	NA	NA
P-0000289	Male	White	86.0205307	Never smoker	708	Unknown	Yes	NA	Yes	No treatment	NA	NA	Yes	NA	NA	Yes	NA	NA	NA	NA	NA	NA	NA	NA	NA	0	NA	NA	NA	No	NA	NA	NA	1st tertile	NA	NA	NA	NA	NA	NA	NA	NA	NA	NA
P-0000290	Male	White	67.72621155	Never smoker	659	Treated	Yes	Yes	Yes	2nd tertile	No	No	Yes	No	No	No	Yes	No	No	No	No	Yes	No	Yes	No	618	2nd tertile	No	No	Yes	No treatment	No treatment	No treatment	3rd tertile	No treatment	No treatment	3rd tertile	No treatment	No treatment	No treatment	No treatment	No treatment	3rd tertile	No treatment
P-0000291	Female	Other	72.1971283	Never smoker	742	Treated	Yes	No	Yes	1st tertile	No	No	Yes	No	No	No	Yes	No	No	Yes	Yes	Yes	No	No	Yes	694	No radiation	No	No	Yes	No treatment	No treatment	No treatment	1st tertile	No treatment	No treatment	2nd tertile	No treatment	No treatment	1st tertile	1st tertile	No treatment	No treatment	2nd tertile
P-0000292	Female	White	66.57631683	Never smoker	1193	Unknown	NA	NA	NA	NA	NA	NA	NA	NA	NA	NA	NA	NA	NA	NA	NA	NA	NA	NA	NA	NA	NA	NA	NA	No	NA	NA	NA	NA	NA	NA	NA	NA	NA	NA	NA	NA	NA	NA
P-0000293	Female	White	76.80493164	Former Smoker	1116	Treated	Yes	No	Yes	1st tertile	No	No	No	Yes	No	No	No	No	No	No	No	No	No	No	No	723	No radiation	No	No	Yes	No treatment	No treatment	No treatment	No treatment	3rd tertile	No treatment	No treatment	No treatment	No treatment	No treatment	No treatment	No treatment	No treatment	No treatment
P-0000295	Female	White	54.06981659	Former Smoker	1317	Unknown	NA	NA	NA	NA	NA	NA	NA	NA	NA	NA	NA	NA	NA	NA	NA	NA	NA	NA	NA	NA	NA	NA	NA	No	NA	NA	NA	NA	NA	NA	NA	NA	NA	NA	NA	NA	NA	NA
P-0000296	Female	White	41.85900116	Never smoker	690	Unknown	NA	NA	NA	NA	NA	NA	NA	NA	NA	NA	NA	NA	NA	NA	NA	NA	NA	NA	NA	NA	NA	NA	NA	No	NA	NA	NA	NA	NA	NA	NA	NA	NA	NA	NA	NA	NA	NA
P-0000298	Male	Asian	56.80766678	Former Smoker	159	Unknown	NA	NA	NA	NA	NA	NA	NA	NA	NA	NA	NA	NA	NA	NA	NA	NA	NA	NA	NA	NA	NA	NA	NA	No	NA	NA	NA	NA	NA	NA	NA	NA	NA	NA	NA	NA	NA	NA
P-0000299	Male	White	66.40930939	Former Smoker	7	Untreated	No	No	No	No treatment	No	No	No	No	No	No	No	No	No	No	No	No	No	No	No	NA	No radiation	No	No	Yes	No treatment	No treatment	No treatment	No treatment	No treatment	No treatment	No treatment	No treatment	No treatment	No treatment	No treatment	No treatment	No treatment	No treatment
P-0000300	Female	White	67.38124847	NA	29	Unknown	NA	NA	NA	NA	NA	NA	NA	NA	NA	NA	NA	NA	NA	NA	NA	NA	NA	NA	NA	NA	NA	NA	NA	No	NA	NA	NA	NA	NA	NA	NA	NA	NA	NA	NA	NA	NA	NA
P-0000301	Male	White	30.31896019	Former Smoker	447	Unknown	Yes	Yes	Yes	1st tertile	NA	NA	Yes	NA	NA	Yes	Yes	NA	NA	NA	NA	NA	Yes	NA	NA	14	3rd tertile	Yes	NA	No	2nd tertile	NA	NA	1st tertile	NA	NA	1st tertile	NA	NA	NA	NA	1st tertile	NA	NA
P-0000302	Male	White	65.14442444	Former Smoker	97	Treated	Yes	No	Yes	1st tertile	No	No	Yes	No	No	No	Yes	No	No	No	No	Yes	No	Yes	No	72	No radiation	No	No	Yes	No treatment	No treatment	No treatment	2nd tertile	No treatment	No treatment	2nd tertile	No treatment	No treatment	No treatment	No treatment	No treatment	2nd tertile	No treatment
P-0000303	Female	White	60.06844711	Former Smoker	161	Unknown	Yes	NA	Yes	2nd tertile	NA	NA	Yes	NA	NA	NA	Yes	NA	NA	NA	NA	Yes	NA	Yes	NA	154	NA	NA	NA	No	NA	NA	NA	3rd tertile	NA	NA	3rd tertile	NA	NA	NA	NA	NA	3rd tertile	NA
P-0000306	Male	White	56.98288727	Never smoker	3133	Unknown	Yes	NA	NA	NA	NA	NA	NA	NA	NA	NA	NA	NA	NA	NA	NA	NA	NA	NA	NA	NA	NA	Yes	NA	No	1st tertile	NA	NA	NA	NA	NA	NA	NA	NA	NA	NA	NA	NA	NA
P-0000307	Female	Other	57.6974678	Never smoker	627	Treated	Yes	Yes	Yes	2nd tertile	No	No	Yes	No	No	No	Yes	Yes	No	No	No	Yes	No	Yes	No	567	2nd tertile	No	No	Yes	No treatment	No treatment	No treatment	2nd tertile	No treatment	No treatment	2nd tertile	1st tertile	No treatment	No treatment	No treatment	No treatment	2nd tertile	No treatment
P-0000308	Male	White	79.51266479	Never smoker	3009	Unknown	Yes	NA	Yes	1st tertile	NA	NA	Yes	NA	NA	NA	Yes	Yes	NA	NA	NA	Yes	Yes	NA	NA	131	NA	NA	NA	No	NA	NA	NA	2nd tertile	NA	NA	1st tertile	1st tertile	NA	NA	NA	1st tertile	NA	NA
P-0000309	Female	Asian	59.22518921	Never smoker	7215	Unknown	Yes	NA	NA	NA	NA	NA	NA	NA	NA	NA	NA	NA	NA	NA	NA	NA	NA	NA	NA	NA	NA	Yes	NA	No	3rd tertile	NA	NA	NA	NA	NA	NA	NA	NA	NA	NA	NA	NA	NA
P-0000313	Male	Asian	44.84599686	Current Smoker	4816	Treated	Yes	Yes	No	No treatment	No	No	No	No	No	No	No	No	No	No	No	No	No	No	No	NA	2nd tertile	Yes	No	Yes	1st tertile	No treatment	No treatment	No treatment	No treatment	No treatment	No treatment	No treatment	No treatment	No treatment	No treatment	No treatment	No treatment	No treatment
P-0000314	Male	White	45.16085052	Former Smoker	39	Unknown	NA	NA	NA	NA	NA	NA	NA	NA	NA	NA	NA	NA	NA	NA	NA	NA	NA	NA	NA	NA	NA	NA	NA	No	NA	NA	NA	NA	NA	NA	NA	NA	NA	NA	NA	NA	NA	NA
P-0000315	Male	White	65.93840027	Former Smoker	506	Treated	Yes	Yes	Yes	1st tertile	No	No	Yes	No	No	No	Yes	No	No	No	No	Yes	Yes	No	No	49	3rd tertile	No	No	Yes	No treatment	No treatment	No treatment	2nd tertile	No treatment	No treatment	2nd tertile	No treatment	No treatment	No treatment	No treatment	2nd tertile	No treatment	No treatment
P-0000316	Female	White	63.89870071	Never smoker	1287	Treated	Yes	Yes	Yes	3rd tertile	No	No	Yes	No	No	Yes	Yes	Yes	No	No	No	No	Yes	No	No	1251	1st tertile	Yes	Yes	Yes	3rd tertile	3rd tertile	No treatment	3rd tertile	No treatment	No treatment	3rd tertile	3rd tertile	No treatment	No treatment	No treatment	3rd tertile	No treatment	No treatment
P-0000317	Female	White	62.05886459	Never smoker	537	Treated	Yes	Yes	Yes	2nd tertile	No	Yes	No	No	No	No	No	Yes	No	Yes	Yes	No	No	No	No	467	2nd tertile	No	No	Yes	No treatment	No treatment	1st tertile	No treatment	No treatment	No treatment	No treatment	2nd tertile	No treatment	2nd tertile	2nd tertile	No treatment	No treatment	No treatment
P-0000318	Male	Missing	66.9021225	Never smoker	630	Treated	Yes	No	Yes	NA	No	No	Yes	No	No	No	Yes	Yes	No	Yes	No	Yes	Yes	Yes	No	607	No radiation	Yes	No	Yes	1st tertile	No treatment	No treatment	NA	No treatment	No treatment	NA	NA	No treatment	NA	No treatment	NA	NA	No treatment
P-0000319	Male	White	52.03559113	Former Smoker	859	Unknown	NA	NA	NA	NA	NA	NA	NA	NA	NA	NA	NA	NA	NA	NA	NA	NA	NA	NA	NA	NA	NA	NA	NA	No	NA	NA	NA	NA	NA	NA	NA	NA	NA	NA	NA	NA	NA	NA
P-0000320	Male	White	66.92402649	Never smoker	140	Treated	Yes	Yes	Yes	1st tertile	No	No	No	No	No	No	No	No	No	Yes	Yes	No	No	No	No	112	3rd tertile	No	No	Yes	No treatment	No treatment	No treatment	No treatment	No treatment	No treatment	No treatment	No treatment	No treatment	2nd tertile	2nd tertile	No treatment	No treatment	No treatment
P-0000321	Female	White	44.89801407	Former Smoker	1929	Treated	Yes	Yes	Yes	3rd tertile	No	No	No	No	No	No	Yes	Yes	No	Yes	Yes	No	Yes	Yes	No	1858	1st tertile	No	No	Yes	No treatment	No treatment	No treatment	No treatment	No treatment	No treatment	3rd tertile	3rd tertile	No treatment	2nd tertile	2nd tertile	3rd tertile	2nd tertile	No treatment
P-0000322	Female	White	45.69472885	Former Smoker	319	Treated	Yes	No	Yes	3rd tertile	No	No	Yes	Yes	No	Yes	Yes	No	No	Yes	No	No	No	Yes	No	287	No radiation	No	No	Yes	No treatment	No treatment	No treatment	3rd tertile	1st tertile	No treatment	3rd tertile	No treatment	No treatment	2nd tertile	No treatment	No treatment	3rd tertile	No treatment
P-0000323	Female	White	61.37987518	Current Smoker	266	Treated	Yes	No	Yes	1st tertile	No	No	No	No	No	No	Yes	No	No	Yes	No	No	No	Yes	No	182	No radiation	No	No	Yes	No treatment	No treatment	No treatment	No treatment	No treatment	No treatment	2nd tertile	No treatment	No treatment	2nd tertile	No treatment	No treatment	2nd tertile	No treatment
P-0000324	Female	White	66.84188843	NA	44	Unknown	Yes	NA	Yes	NA	NA	NA	Yes	NA	NA	NA	NA	Yes	NA	NA	NA	Yes	NA	NA	NA	8	NA	NA	NA	No	NA	NA	NA	NA	NA	NA	NA	NA	NA	NA	NA	NA	NA	NA
P-0000325	Female	White	59.38398361	Never smoker	302	Treated	Yes	Yes	Yes	3rd tertile	No	Yes	Yes	No	No	No	Yes	No	No	No	No	Yes	No	Yes	No	253	1st tertile	No	No	Yes	No treatment	No treatment	1st tertile	3rd tertile	No treatment	No treatment	2nd tertile	No treatment	No treatment	No treatment	No treatment	No treatment	2nd tertile	No treatment
P-0000326	Male	White	66.28610229	NA	160	Unknown	NA	NA	NA	NA	NA	NA	NA	NA	NA	NA	NA	NA	NA	NA	NA	NA	NA	NA	NA	NA	NA	NA	NA	No	NA	NA	NA	NA	NA	NA	NA	NA	NA	NA	NA	NA	NA	NA
P-0000327	Male	White	71.32375336	Current Smoker	238	Treated	Yes	No	Yes	2nd tertile	No	No	Yes	No	No	No	Yes	No	No	No	No	Yes	No	No	Yes	159	No radiation	No	No	Yes	No treatment	No treatment	No treatment	3rd tertile	No treatment	No treatment	2nd tertile	No treatment	No treatment	No treatment	No treatment	No treatment	No treatment	2nd tertile
P-0000328	Male	White	74.08898163	Former Smoker	553	Treated	Yes	Yes	Yes	2nd tertile	No	No	Yes	No	No	No	No	No	No	No	No	Yes	No	No	No	511	1st tertile	No	No	Yes	No treatment	No treatment	No treatment	3rd tertile	No treatment	No treatment	No treatment	No treatment	No treatment	No treatment	No treatment	No treatment	No treatment	No treatment
P-0000329	Female	White	74.75154114	Former Smoker	30	Treated	Yes	No	Yes	1st tertile	No	No	Yes	No	No	No	Yes	No	No	No	No	Yes	Yes	No	No	7	No radiation	No	No	Yes	No treatment	No treatment	No treatment	1st tertile	No treatment	No treatment	1st tertile	No treatment	No treatment	No treatment	No treatment	1st tertile	No treatment	No treatment
P-0000332	Female	White	78.85284424	Former Smoker	177	Unknown	NA	NA	NA	NA	NA	NA	NA	NA	NA	NA	NA	NA	NA	NA	NA	NA	NA	NA	NA	NA	NA	NA	NA	No	NA	NA	NA	NA	NA	NA	NA	NA	NA	NA	NA	NA	NA	NA
P-0000333	Female	White	43.93976593	Current Smoker	1989	Unknown	NA	Yes	NA	NA	NA	NA	NA	NA	NA	NA	NA	NA	NA	NA	NA	NA	NA	NA	NA	NA	2nd tertile	NA	NA	No	NA	NA	NA	NA	NA	NA	NA	NA	NA	NA	NA	NA	NA	NA
P-0000334	Female	White	57.88911819	Never smoker	2179	Treated	Yes	No	Yes	3rd tertile	No	No	Yes	No	No	Yes	Yes	Yes	Yes	Yes	Yes	Yes	Yes	Yes	No	2121	No radiation	Yes	Yes	Yes	3rd tertile	2nd tertile	No treatment	3rd tertile	No treatment	No treatment	3rd tertile	3rd tertile	2nd tertile	1st tertile	1st tertile	3rd tertile	3rd tertile	No treatment
P-0000335	Female	White	44.78302383	Never smoker	336	Unknown	Yes	NA	Yes	No treatment	NA	NA	NA	NA	NA	NA	Yes	NA	NA	NA	NA	NA	Yes	NA	NA	18	NA	NA	NA	No	NA	NA	NA	NA	NA	NA	1st tertile	NA	NA	NA	NA	1st tertile	NA	NA
P-0000336	Male	White	69.01026917	Former Smoker	37	Untreated	No	No	No	No treatment	No	No	No	No	No	No	No	No	No	No	No	No	No	No	No	NA	No radiation	No	No	Yes	No treatment	No treatment	No treatment	No treatment	No treatment	No treatment	No treatment	No treatment	No treatment	No treatment	No treatment	No treatment	No treatment	No treatment
P-0000337	Female	Other	42.00136948	Former Smoker	1449	Treated	Yes	Yes	Yes	3rd tertile	No	Yes	No	No	No	No	No	Yes	No	Yes	Yes	No	No	No	No	1354	1st tertile	No	No	Yes	No treatment	No treatment	2nd tertile	No treatment	No treatment	No treatment	No treatment	2nd tertile	No treatment	3rd tertile	3rd tertile	No treatment	No treatment	No treatment
P-0000339	Female	White	69.29226685	Current Smoker	64	Treated	Yes	No	Yes	1st tertile	No	No	No	No	No	No	Yes	No	No	Yes	No	No	No	Yes	No	16	No radiation	Yes	No	Yes	2nd tertile	No treatment	No treatment	No treatment	No treatment	No treatment	1st tertile	No treatment	No treatment	1st tertile	No treatment	No treatment	1st tertile	No treatment
P-0000341	Female	White	64.73100281	NA	497	Unknown	NA	NA	NA	NA	NA	NA	NA	NA	NA	NA	NA	NA	NA	NA	NA	NA	NA	NA	NA	NA	NA	NA	NA	No	NA	NA	NA	NA	NA	NA	NA	NA	NA	NA	NA	NA	NA	NA
P-0000342	Male	Asian	69.08692932	Former Smoker	29	Untreated	No	No	No	No treatment	No	No	No	No	No	No	No	No	No	No	No	No	No	No	No	NA	No radiation	No	No	Yes	No treatment	No treatment	No treatment	No treatment	No treatment	No treatment	No treatment	No treatment	No treatment	No treatment	No treatment	No treatment	No treatment	No treatment
P-0000343	Female	White	77.87268829	Never smoker	334	Treated	Yes	No	Yes	1st tertile	No	No	No	No	No	No	Yes	Yes	No	No	No	No	Yes	No	No	295	No radiation	No	No	Yes	No treatment	No treatment	No treatment	No treatment	No treatment	No treatment	2nd tertile	2nd tertile	No treatment	No treatment	No treatment	2nd tertile	No treatment	No treatment
P-0000344	Male	White	54.23408508	Former Smoker	435	Unknown	NA	Yes	NA	NA	NA	NA	NA	NA	NA	NA	NA	NA	NA	NA	NA	NA	NA	NA	NA	NA	3rd tertile	NA	NA	No	NA	NA	NA	NA	NA	NA	NA	NA	NA	NA	NA	NA	NA	NA
P-0000345	Female	White	60.60506439	NA	320	Unknown	NA	NA	NA	NA	NA	NA	NA	NA	NA	NA	NA	NA	NA	NA	NA	NA	NA	NA	NA	NA	NA	NA	NA	No	NA	NA	NA	NA	NA	NA	NA	NA	NA	NA	NA	NA	NA	NA
P-0000346	Female	White	53.71115494	Never smoker	4575	Unknown	NA	NA	NA	NA	NA	NA	NA	NA	NA	NA	NA	NA	NA	NA	NA	NA	NA	NA	NA	NA	NA	NA	NA	No	NA	NA	NA	NA	NA	NA	NA	NA	NA	NA	NA	NA	NA	NA
P-0000347	Female	White	65.31964111	Former Smoker	613	Unknown	Yes	Yes	NA	NA	NA	NA	NA	NA	NA	NA	NA	NA	NA	NA	NA	NA	NA	NA	NA	NA	1st tertile	Yes	NA	No	NA	NA	NA	NA	NA	NA	NA	NA	NA	NA	NA	NA	NA	NA
P-0000348	Male	White	65.50034332	Never smoker	1931	Unknown	Yes	Yes	Yes	3rd tertile	NA	NA	Yes	NA	Yes	Yes	Yes	Yes	NA	NA	NA	NA	NA	Yes	NA	301	2nd tertile	Yes	NA	No	1st tertile	NA	NA	1st tertile	NA	2nd tertile	2nd tertile	2nd tertile	NA	NA	NA	NA	2nd tertile	NA
P-0000349	Male	White	69.84257507	Former Smoker	21	Untreated	No	No	No	No treatment	No	No	No	No	No	No	No	No	No	No	No	No	No	No	No	NA	No radiation	No	No	Yes	No treatment	No treatment	No treatment	No treatment	No treatment	No treatment	No treatment	No treatment	No treatment	No treatment	No treatment	No treatment	No treatment	No treatment
P-0000350	Female	Black	21.25393486	Never smoker	419	Unknown	Yes	Yes	NA	NA	NA	NA	NA	NA	NA	NA	NA	NA	NA	NA	NA	NA	NA	NA	NA	NA	3rd tertile	Yes	Yes	No	3rd tertile	3rd tertile	NA	NA	NA	NA	NA	NA	NA	NA	NA	NA	NA	NA
P-0000352	Female	White	46.46953964	Never smoker	13	Untreated	No	No	No	No treatment	No	No	No	No	No	No	No	No	No	No	No	No	No	No	No	NA	No radiation	No	No	Yes	No treatment	No treatment	No treatment	No treatment	No treatment	No treatment	No treatment	No treatment	No treatment	No treatment	No treatment	No treatment	No treatment	No treatment
P-0000353	Female	Black	33.1937027	Never smoker	192	Unknown	NA	No	NA	NA	NA	NA	NA	NA	NA	NA	NA	NA	NA	NA	NA	NA	NA	NA	NA	NA	No radiation	NA	NA	No	NA	NA	NA	NA	NA	NA	NA	NA	NA	NA	NA	NA	NA	NA
P-0000354	Male	Asian	47.27994537	Former Smoker	3422	Unknown	NA	NA	NA	NA	NA	NA	NA	NA	NA	NA	NA	NA	NA	NA	NA	NA	NA	NA	NA	NA	NA	NA	NA	No	NA	NA	NA	NA	NA	NA	NA	NA	NA	NA	NA	NA	NA	NA
P-0000355	Female	White	63.04175186	Former Smoker	6618	Unknown	Yes	Yes	Yes	2nd tertile	NA	NA	Yes	NA	NA	NA	NA	Yes	NA	NA	NA	Yes	NA	NA	NA	455	2nd tertile	NA	NA	No	NA	NA	NA	3rd tertile	NA	NA	NA	3rd tertile	NA	NA	NA	NA	NA	NA
P-0000356	Female	Missing	41.52772141	NA	210	Unknown	NA	NA	NA	NA	NA	NA	NA	NA	NA	NA	NA	NA	NA	NA	NA	NA	NA	NA	NA	NA	NA	NA	NA	No	NA	NA	NA	NA	NA	NA	NA	NA	NA	NA	NA	NA	NA	NA
P-0000357	Female	White	48.57221222	Never smoker	228	Untreated	No	No	No	No treatment	No	No	No	No	No	No	No	No	No	No	No	No	No	No	No	NA	No radiation	No	No	Yes	No treatment	No treatment	No treatment	No treatment	No treatment	No treatment	No treatment	No treatment	No treatment	No treatment	No treatment	No treatment	No treatment	No treatment
P-0000358	Female	Asian	62.69678116	Never smoker	2843	Unknown	NA	NA	NA	NA	NA	NA	NA	NA	NA	NA	NA	NA	NA	NA	NA	NA	NA	NA	NA	NA	NA	NA	NA	No	NA	NA	NA	NA	NA	NA	NA	NA	NA	NA	NA	NA	NA	NA
P-0000360	Male	White	62.3655014	Former Smoker	349	Treated	Yes	No	Yes	3rd tertile	No	No	Yes	No	No	No	Yes	No	Yes	No	No	Yes	No	No	Yes	296	No radiation	No	No	Yes	No treatment	No treatment	No treatment	3rd tertile	No treatment	No treatment	3rd tertile	No treatment	2nd tertile	No treatment	No treatment	No treatment	No treatment	3rd tertile
P-0000361	Male	White	49.42368317	Never smoker	2367	Unknown	Yes	Yes	Yes	3rd tertile	NA	Yes	Yes	NA	NA	NA	NA	NA	Yes	Yes	Yes	Yes	NA	NA	NA	1881	2nd tertile	Yes	NA	No	3rd tertile	NA	3rd tertile	1st tertile	NA	NA	NA	NA	2nd tertile	2nd tertile	2nd tertile	NA	NA	NA
P-0000362	Female	White	70.29705811	Former Smoker	366	Unknown	Yes	NA	Yes	1st tertile	NA	NA	Yes	NA	NA	NA	NA	NA	NA	NA	NA	Yes	NA	NA	NA	212	NA	NA	NA	No	NA	NA	NA	3rd tertile	NA	NA	NA	NA	NA	NA	NA	NA	NA	NA
P-0000363	Male	White	71.26078033	Never smoker	455	Unknown	NA	NA	NA	NA	NA	NA	NA	NA	NA	NA	NA	NA	NA	NA	NA	NA	NA	NA	NA	NA	NA	NA	NA	No	NA	NA	NA	NA	NA	NA	NA	NA	NA	NA	NA	NA	NA	NA
P-0000364	Male	White	44.19165039	Former Smoker	1766	Unknown	NA	NA	NA	NA	NA	NA	NA	NA	NA	NA	NA	NA	NA	NA	NA	NA	NA	NA	NA	NA	NA	NA	NA	No	NA	NA	NA	NA	NA	NA	NA	NA	NA	NA	NA	NA	NA	NA
P-0000365	Male	White	67.02806091	Former Smoker	3190	Treated	Yes	No	Yes	1st tertile	No	Yes	No	No	No	No	No	No	No	Yes	Yes	No	No	No	No	799	NA	Yes	No	Yes	3rd tertile	No treatment	1st tertile	No treatment	No treatment	No treatment	No treatment	No treatment	No treatment	2nd tertile	2nd tertile	No treatment	No treatment	No treatment
P-0000366	Female	Asian	52.5092392	Never smoker	741	Treated	Yes	No	Yes	3rd tertile	No	No	No	No	No	No	Yes	Yes	No	No	No	No	Yes	Yes	No	686	No radiation	No	No	Yes	No treatment	No treatment	No treatment	No treatment	No treatment	No treatment	3rd tertile	3rd tertile	No treatment	No treatment	No treatment	1st tertile	3rd tertile	No treatment
P-0000367	Female	White	60.14510727	Never smoker	702	Treated	Yes	Yes	Yes	2nd tertile	No	No	No	No	No	No	Yes	Yes	No	No	No	No	Yes	Yes	No	602	1st tertile	No	No	Yes	No treatment	No treatment	No treatment	No treatment	No treatment	No treatment	3rd tertile	2nd tertile	No treatment	No treatment	No treatment	2nd tertile	1st tertile	No treatment
P-0000368	Male	Other	73.05954742	Former Smoker	2158	Unknown	Yes	NA	Yes	No treatment	NA	NA	Yes	NA	Yes	NA	NA	NA	NA	NA	NA	Yes	NA	NA	NA	328	NA	NA	NA	No	NA	NA	NA	NA	NA	1st tertile	NA	NA	NA	NA	NA	NA	NA	NA
P-0000369	Female	White	51.54277802	Never smoker	93	Treated	Yes	No	Yes	2nd tertile	No	No	Yes	No	No	No	Yes	No	No	Yes	Yes	No	No	Yes	No	63	No radiation	Yes	No	Yes	1st tertile	No treatment	No treatment	1st tertile	No treatment	No treatment	2nd tertile	No treatment	No treatment	2nd tertile	2nd tertile	No treatment	2nd tertile	No treatment
P-0000370	Female	White	65.97399139	Former Smoker	663	Treated	Yes	No	Yes	2nd tertile	No	No	Yes	No	No	Yes	Yes	No	No	No	No	No	Yes	No	No	224	No radiation	Yes	No	Yes	3rd tertile	No treatment	No treatment	3rd tertile	No treatment	No treatment	3rd tertile	No treatment	No treatment	No treatment	No treatment	3rd tertile	No treatment	No treatment
P-0000372	Male	White	64.80493164	NA	1235	Unknown	NA	NA	NA	NA	NA	NA	NA	NA	NA	NA	NA	NA	NA	NA	NA	NA	NA	NA	NA	NA	NA	NA	NA	No	NA	NA	NA	NA	NA	NA	NA	NA	NA	NA	NA	NA	NA	NA
P-0000373	Male	White	55.53182602	Never smoker	214	Unknown	NA	No	NA	NA	NA	NA	NA	NA	NA	NA	NA	NA	NA	NA	NA	NA	NA	NA	NA	NA	No radiation	NA	NA	No	NA	NA	NA	NA	NA	NA	NA	NA	NA	NA	NA	NA	NA	NA
P-0000374	Female	White	66.66666412	Never smoker	2294	Unknown	Yes	No	Yes	NA	NA	NA	NA	NA	Yes	NA	Yes	NA	NA	NA	NA	NA	NA	Yes	NA	75	No radiation	NA	NA	No	NA	NA	NA	NA	NA	NA	NA	NA	NA	NA	NA	NA	NA	NA
P-0000377	Male	White	61.46748734	Former Smoker	539	Treated	No	Yes	No	No treatment	No	No	No	No	No	No	No	No	No	No	No	No	No	No	No	NA	2nd tertile	No	No	Yes	No treatment	No treatment	No treatment	No treatment	No treatment	No treatment	No treatment	No treatment	No treatment	No treatment	No treatment	No treatment	No treatment	No treatment
P-0000378	Male	White	55.30732346	Never smoker	268	Unknown	Yes	NA	Yes	1st tertile	NA	Yes	NA	NA	NA	NA	NA	NA	NA	NA	NA	NA	NA	NA	NA	259	NA	Yes	NA	No	2nd tertile	NA	2nd tertile	NA	NA	NA	NA	NA	NA	NA	NA	NA	NA	NA
P-0000379	Male	White	65.51950836	Never smoker	2465	Treated	Yes	No	Yes	2nd tertile	No	No	No	Yes	No	No	No	No	No	No	No	No	No	No	No	1147	No radiation	Yes	No	Yes	3rd tertile	No treatment	No treatment	No treatment	3rd tertile	No treatment	No treatment	No treatment	No treatment	No treatment	No treatment	No treatment	No treatment	No treatment
P-0000380	Female	White	80.86515808	Former Smoker	6556	Unknown	Yes	Yes	Yes	1st tertile	NA	NA	Yes	NA	NA	NA	NA	Yes	NA	NA	NA	Yes	NA	NA	NA	837	2nd tertile	NA	NA	No	NA	NA	NA	2nd tertile	NA	NA	NA	2nd tertile	NA	NA	NA	NA	NA	NA
P-0000381	Female	White	59.96166992	Never smoker	2651	Unknown	NA	NA	NA	NA	NA	NA	NA	NA	NA	NA	NA	NA	NA	NA	NA	NA	NA	NA	NA	NA	NA	NA	NA	No	NA	NA	NA	NA	NA	NA	NA	NA	NA	NA	NA	NA	NA	NA
P-0000382	Female	White	62.3819313	Former Smoker	3528	Unknown	Yes	NA	Yes	2nd tertile	NA	NA	Yes	NA	NA	NA	NA	Yes	NA	NA	NA	Yes	NA	NA	NA	2701	NA	NA	NA	No	NA	NA	NA	3rd tertile	NA	NA	NA	3rd tertile	NA	NA	NA	NA	NA	NA
P-0000383	Male	White	51.73442841	Never smoker	61	Treated	Yes	No	Yes	1st tertile	No	No	Yes	No	No	No	Yes	No	No	No	No	Yes	No	No	Yes	42	No radiation	No	No	Yes	No treatment	No treatment	No treatment	2nd tertile	No treatment	No treatment	2nd tertile	No treatment	No treatment	No treatment	No treatment	No treatment	No treatment	2nd tertile
P-0000384	Female	White	61.81245804	Former Smoker	2940	Treated	Yes	No	Yes	3rd tertile	No	No	Yes	No	No	No	Yes	Yes	No	No	No	Yes	No	Yes	No	2918	No radiation	No	No	Yes	No treatment	No treatment	No treatment	3rd tertile	No treatment	No treatment	3rd tertile	2nd tertile	No treatment	No treatment	No treatment	No treatment	3rd tertile	No treatment
P-0000386	Male	White	56.60780334	Former Smoker	1603	Unknown	Yes	No	Yes	1st tertile	NA	NA	Yes	NA	NA	NA	Yes	NA	NA	NA	NA	Yes	NA	Yes	NA	35	No radiation	NA	NA	No	NA	NA	NA	1st tertile	NA	NA	1st tertile	NA	NA	NA	NA	NA	1st tertile	NA
P-0000387	Female	Other	68.46269989	Current Smoker	14	Untreated	No	No	No	No treatment	No	No	No	No	No	No	No	No	No	No	No	No	No	No	No	NA	No radiation	No	No	Yes	No treatment	No treatment	No treatment	No treatment	No treatment	No treatment	No treatment	No treatment	No treatment	No treatment	No treatment	No treatment	No treatment	No treatment
P-0000388	Male	Other	57.03216934	Current Smoker	56	Treated	Yes	No	Yes	1st tertile	No	No	Yes	No	No	Yes	Yes	No	No	No	No	No	Yes	No	No	21	No radiation	No	No	Yes	No treatment	No treatment	No treatment	1st tertile	No treatment	No treatment	2nd tertile	No treatment	No treatment	No treatment	No treatment	2nd tertile	No treatment	No treatment
P-0000390	Male	Other	51.80834961	Former Smoker	330	Treated	Yes	Yes	No	No treatment	No	No	No	No	No	No	No	No	No	No	No	No	No	No	No	NA	1st tertile	Yes	No	Yes	1st tertile	No treatment	No treatment	No treatment	No treatment	No treatment	No treatment	No treatment	No treatment	No treatment	No treatment	No treatment	No treatment	No treatment
P-0000391	Male	White	45.81245804	Former Smoker	129	Untreated	No	No	No	No treatment	No	No	No	No	No	No	No	No	No	No	No	No	No	No	No	NA	No radiation	No	No	Yes	No treatment	No treatment	No treatment	No treatment	No treatment	No treatment	No treatment	No treatment	No treatment	No treatment	No treatment	No treatment	No treatment	No treatment
P-0000392	Female	White	39.44421768	Never smoker	1960	Unknown	NA	NA	NA	NA	NA	NA	NA	NA	NA	NA	NA	NA	NA	NA	NA	NA	NA	NA	NA	NA	NA	NA	NA	No	NA	NA	NA	NA	NA	NA	NA	NA	NA	NA	NA	NA	NA	NA
P-0000394	Male	Black	35.30184937	Never smoker	286	Treated	Yes	No	Yes	2nd tertile	No	No	Yes	No	No	No	Yes	No	No	No	No	Yes	No	Yes	No	252	No radiation	Yes	No	Yes	3rd tertile	No treatment	No treatment	2nd tertile	No treatment	No treatment	3rd tertile	No treatment	No treatment	No treatment	No treatment	No treatment	3rd tertile	No treatment
P-0000395	Male	White	61.32511902	Former Smoker	389	Unknown	Yes	NA	Yes	1st tertile	NA	NA	Yes	NA	NA	Yes	Yes	NA	NA	NA	NA	Yes	Yes	Yes	NA	4845	NA	Yes	NA	No	NA	NA	NA	2nd tertile	NA	NA	2nd tertile	NA	NA	NA	NA	NA	2nd tertile	NA
P-0000396	Female	White	56.02737808	Former Smoker	1259	Treated	Yes	Yes	Yes	3rd tertile	No	No	Yes	No	Yes	Yes	Yes	Yes	No	No	No	Yes	Yes	Yes	No	1212	3rd tertile	Yes	No	Yes	3rd tertile	No treatment	No treatment	3rd tertile	No treatment	1st tertile	3rd tertile	3rd tertile	No treatment	No treatment	No treatment	2nd tertile	2nd tertile	No treatment
P-0000397	Female	White	50.217659	Never smoker	3014	Treated	Yes	Yes	Yes	3rd tertile	No	Yes	Yes	No	Yes	No	No	Yes	No	Yes	Yes	Yes	No	No	No	2947	3rd tertile	Yes	No	Yes	3rd tertile	No treatment	1st tertile	3rd tertile	No treatment	3rd tertile	No treatment	2nd tertile	No treatment	2nd tertile	2nd tertile	No treatment	No treatment	No treatment
P-0000398	Female	White	50.40109634	NA	2897	Unknown	NA	NA	NA	NA	NA	NA	NA	NA	NA	NA	NA	NA	NA	NA	NA	NA	NA	NA	NA	NA	NA	NA	NA	No	NA	NA	NA	NA	NA	NA	NA	NA	NA	NA	NA	NA	NA	NA
P-0000400	Female	White	64.12867737	Former Smoker	8470	Unknown	Yes	NA	Yes	1st tertile	NA	NA	Yes	NA	NA	NA	Yes	NA	NA	NA	NA	Yes	Yes	NA	NA	77	NA	NA	NA	No	NA	NA	NA	2nd tertile	NA	NA	1st tertile	NA	NA	NA	NA	1st tertile	NA	NA
P-0000401	Male	Black	85.0923996	Never smoker	6495	Unknown	Yes	NA	Yes	1st tertile	NA	NA	NA	NA	NA	NA	NA	Yes	NA	NA	NA	NA	NA	NA	NA	542	NA	NA	NA	No	NA	NA	NA	NA	NA	NA	NA	3rd tertile	NA	NA	NA	NA	NA	NA
P-0000402	Female	White	68.24092865	Former Smoker	366	Unknown	Yes	NA	Yes	2nd tertile	NA	NA	Yes	NA	NA	NA	Yes	NA	NA	NA	NA	Yes	NA	NA	Yes	322	NA	Yes	NA	No	1st tertile	NA	NA	3rd tertile	NA	NA	2nd tertile	NA	NA	NA	NA	NA	NA	2nd tertile
P-0000403	Female	White	72.74743652	Former Smoker	2146	Unknown	Yes	NA	Yes	3rd tertile	NA	NA	Yes	NA	NA	NA	Yes	Yes	NA	Yes	Yes	Yes	Yes	Yes	NA	1290	NA	NA	NA	No	NA	NA	NA	3rd tertile	NA	NA	3rd tertile	3rd tertile	NA	2nd tertile	2nd tertile	3rd tertile	2nd tertile	NA
P-0000404	Female	White	57.32238007	Former Smoker	1716	Treated	Yes	Yes	Yes	3rd tertile	No	No	Yes	No	No	No	Yes	Yes	No	No	No	Yes	Yes	No	No	1645	1st tertile	No	No	Yes	No treatment	No treatment	No treatment	3rd tertile	No treatment	No treatment	3rd tertile	3rd tertile	No treatment	No treatment	No treatment	3rd tertile	No treatment	No treatment
P-0000405	Male	White	42.91033554	Former Smoker	226	Treated	Yes	No	Yes	2nd tertile	No	No	Yes	No	No	Yes	Yes	No	No	No	No	No	No	Yes	No	196	No radiation	Yes	No	Yes	3rd tertile	No treatment	No treatment	3rd tertile	No treatment	No treatment	3rd tertile	No treatment	No treatment	No treatment	No treatment	No treatment	3rd tertile	No treatment
P-0000406	Male	White	73.82888794	Former Smoker	331	Treated	Yes	No	Yes	3rd tertile	No	No	Yes	No	No	No	Yes	Yes	No	No	No	Yes	No	No	Yes	307	No radiation	No	No	Yes	No treatment	No treatment	No treatment	3rd tertile	No treatment	No treatment	3rd tertile	2nd tertile	No treatment	No treatment	No treatment	No treatment	No treatment	3rd tertile
P-0000407	Female	Black	42.55441666	Never smoker	1778	Treated	Yes	Yes	Yes	3rd tertile	No	Yes	Yes	No	Yes	No	No	Yes	No	Yes	Yes	Yes	No	No	No	1764	3rd tertile	No	No	Yes	No treatment	No treatment	1st tertile	3rd tertile	No treatment	3rd tertile	No treatment	1st tertile	No treatment	3rd tertile	3rd tertile	No treatment	No treatment	No treatment
P-0000408	Male	White	67.20328522	Former Smoker	1831	Treated	Yes	Yes	Yes	3rd tertile	No	No	Yes	No	No	No	Yes	Yes	No	No	No	Yes	No	Yes	No	1810	2nd tertile	Yes	No	Yes	3rd tertile	No treatment	No treatment	3rd tertile	No treatment	No treatment	3rd tertile	3rd tertile	No treatment	No treatment	No treatment	No treatment	3rd tertile	No treatment
P-0000409	Female	White	73.50582123	Never smoker	1755	Unknown	Yes	NA	NA	NA	NA	NA	NA	NA	NA	NA	NA	NA	NA	NA	NA	NA	NA	NA	NA	NA	NA	Yes	NA	No	3rd tertile	NA	NA	NA	NA	NA	NA	NA	NA	NA	NA	NA	NA	NA
P-0000410	Male	White	64.4407959	Former Smoker	230	Treated	Yes	Yes	Yes	1st tertile	No	No	Yes	No	No	No	Yes	No	No	No	No	Yes	No	Yes	No	166	2nd tertile	No	No	Yes	No treatment	No treatment	No treatment	2nd tertile	No treatment	No treatment	2nd tertile	No treatment	No treatment	No treatment	No treatment	No treatment	2nd tertile	No treatment
P-0000411	Female	White	63.36207962	Never smoker	1513	Treated	Yes	Yes	Yes	2nd tertile	No	Yes	No	No	No	No	No	Yes	No	Yes	Yes	No	No	No	No	1463	2nd tertile	Yes	No	Yes	2nd tertile	No treatment	1st tertile	No treatment	No treatment	No treatment	No treatment	2nd tertile	No treatment	2nd tertile	2nd tertile	No treatment	No treatment	No treatment
P-0000412	Female	White	45.01026535	Former Smoker	571	Treated	Yes	No	Yes	3rd tertile	No	Yes	No	No	No	No	No	Yes	No	Yes	Yes	No	No	No	No	550	No radiation	No	No	Yes	No treatment	No treatment	2nd tertile	No treatment	No treatment	No treatment	No treatment	2nd tertile	No treatment	3rd tertile	3rd tertile	No treatment	No treatment	No treatment
P-0000413	Female	White	61.66461182	Former Smoker	348	Treated	Yes	No	Yes	2nd tertile	No	No	Yes	No	No	No	Yes	No	No	No	No	Yes	No	No	Yes	323	No radiation	Yes	No	Yes	3rd tertile	No treatment	No treatment	3rd tertile	No treatment	No treatment	3rd tertile	No treatment	No treatment	No treatment	No treatment	No treatment	No treatment	3rd tertile
P-0000414	Female	White	30.59822083	Current Smoker	1960	Unknown	Yes	NA	NA	NA	NA	NA	NA	NA	NA	NA	NA	NA	NA	NA	NA	NA	NA	NA	NA	NA	NA	Yes	NA	No	3rd tertile	NA	NA	NA	NA	NA	NA	NA	NA	NA	NA	NA	NA	NA
P-0000415	Female	Black	61.78507996	Never smoker	3885	Unknown	NA	Yes	NA	NA	NA	NA	NA	NA	NA	NA	NA	NA	NA	NA	NA	NA	NA	NA	NA	NA	NA	NA	NA	No	NA	NA	NA	NA	NA	NA	NA	NA	NA	NA	NA	NA	NA	NA
P-0000416	Female	White	56.79397583	Never smoker	555	Unknown	Yes	NA	Yes	1st tertile	NA	NA	NA	NA	NA	NA	Yes	Yes	NA	NA	NA	NA	Yes	NA	NA	0	NA	NA	NA	No	NA	NA	NA	NA	NA	NA	1st tertile	1st tertile	NA	NA	NA	1st tertile	NA	NA
P-0000417	Female	Black	65.34976196	Never smoker	9032	Unknown	NA	NA	NA	NA	NA	NA	NA	NA	NA	NA	NA	NA	NA	NA	NA	NA	NA	NA	NA	NA	NA	NA	NA	No	NA	NA	NA	NA	NA	NA	NA	NA	NA	NA	NA	NA	NA	NA
P-0000418	Male	White	66.36003113	Former Smoker	226	Treated	Yes	Yes	Yes	1st tertile	No	Yes	Yes	No	Yes	No	Yes	No	No	No	No	Yes	Yes	No	No	150	3rd tertile	No	No	Yes	No treatment	No treatment	1st tertile	1st tertile	No treatment	1st tertile	1st tertile	No treatment	No treatment	No treatment	No treatment	1st tertile	No treatment	No treatment
P-0000419	Male	White	55.66872025	Former Smoker	208	Treated	Yes	No	Yes	2nd tertile	No	No	Yes	No	No	No	Yes	No	No	No	No	Yes	No	Yes	No	175	No radiation	No	No	Yes	No treatment	No treatment	No treatment	3rd tertile	No treatment	No treatment	3rd tertile	No treatment	No treatment	No treatment	No treatment	No treatment	3rd tertile	No treatment
P-0000420	Female	Other	69.63175964	Never smoker	713	Treated	Yes	Yes	Yes	3rd tertile	No	Yes	Yes	No	No	No	Yes	No	No	No	No	Yes	No	Yes	No	588	1st tertile	No	No	Yes	No treatment	No treatment	1st tertile	3rd tertile	No treatment	No treatment	2nd tertile	No treatment	No treatment	No treatment	No treatment	No treatment	2nd tertile	No treatment
P-0000421	Male	White	67.33744049	Never smoker	1699	Treated	Yes	No	Yes	3rd tertile	No	No	Yes	No	No	No	Yes	No	Yes	No	No	Yes	No	Yes	Yes	1672	No radiation	No	No	Yes	No treatment	No treatment	No treatment	3rd tertile	No treatment	No treatment	3rd tertile	No treatment	3rd tertile	No treatment	No treatment	No treatment	3rd tertile	1st tertile
P-0000422	Female	White	52.05202103	Former Smoker	1674	Treated	Yes	Yes	Yes	3rd tertile	No	Yes	Yes	No	No	No	Yes	Yes	No	Yes	Yes	Yes	Yes	No	No	1561	3rd tertile	Yes	No	Yes	2nd tertile	No treatment	2nd tertile	3rd tertile	No treatment	No treatment	1st tertile	2nd tertile	No treatment	3rd tertile	3rd tertile	1st tertile	No treatment	No treatment
P-0000423	Male	White	60.76659775	Never smoker	43	Unknown	Yes	NA	Yes	1st tertile	NA	NA	Yes	NA	NA	NA	Yes	NA	NA	NA	NA	Yes	NA	Yes	NA	21	NA	NA	NA	No	NA	NA	NA	1st tertile	NA	NA	1st tertile	NA	NA	NA	NA	NA	1st tertile	NA
P-0000425	Male	White	60.82683182	Former Smoker	633	Unknown	Yes	Yes	Yes	No treatment	NA	NA	NA	NA	NA	NA	NA	NA	NA	Yes	Yes	NA	NA	NA	NA	86	2nd tertile	Yes	NA	No	2nd tertile	NA	NA	NA	NA	NA	NA	NA	NA	1st tertile	1st tertile	NA	NA	NA
P-0000426	Female	Missing	51.29911041	Former Smoker	47	Treated	Yes	No	Yes	1st tertile	No	No	Yes	No	No	Yes	Yes	No	No	No	No	No	No	Yes	No	0	No radiation	No	No	Yes	No treatment	No treatment	No treatment	1st tertile	No treatment	No treatment	1st tertile	No treatment	No treatment	No treatment	No treatment	No treatment	1st tertile	No treatment
P-0000427	Female	White	64.82135773	Former Smoker	156	Treated	Yes	Yes	Yes	1st tertile	No	No	Yes	No	No	Yes	Yes	No	No	No	No	No	Yes	No	No	42	NA	No	No	Yes	No treatment	No treatment	No treatment	2nd tertile	No treatment	No treatment	2nd tertile	No treatment	No treatment	No treatment	No treatment	2nd tertile	No treatment	No treatment
P-0000428	Female	White	59.35660553	Never smoker	2756	Unknown	Yes	NA	Yes	NA	NA	NA	Yes	NA	NA	NA	NA	NA	NA	NA	NA	NA	NA	NA	NA	119	NA	NA	NA	No	NA	NA	NA	NA	NA	NA	NA	NA	NA	NA	NA	NA	NA	NA
P-0000431	Male	White	58.10266876	Never smoker	0	Treated	No	Yes	No	No treatment	No	No	No	No	No	No	No	No	No	No	No	No	No	No	No	NA	3rd tertile	No	No	Yes	No treatment	No treatment	No treatment	No treatment	No treatment	No treatment	No treatment	No treatment	No treatment	No treatment	No treatment	No treatment	No treatment	No treatment
P-0000432	Female	White	56.74195862	Former Smoker	1506	Treated	Yes	Yes	Yes	3rd tertile	No	No	Yes	No	Yes	No	Yes	Yes	Yes	Yes	Yes	Yes	Yes	No	No	696	3rd tertile	Yes	No	Yes	2nd tertile	No treatment	No treatment	3rd tertile	No treatment	3rd tertile	2nd tertile	2nd tertile	1st tertile	1st tertile	1st tertile	2nd tertile	No treatment	No treatment
P-0000433	Male	Other	47.50992584	Never smoker	1107	Unknown	Yes	Yes	Yes	1st tertile	NA	NA	NA	NA	NA	NA	Yes	NA	NA	NA	NA	NA	NA	Yes	NA	571	3rd tertile	NA	NA	No	NA	NA	NA	NA	NA	NA	2nd tertile	NA	NA	NA	NA	NA	2nd tertile	NA
P-0000434	Male	Other	53.85078812	Former Smoker	1944	Unknown	Yes	NA	NA	NA	NA	NA	NA	NA	NA	NA	NA	NA	NA	NA	NA	NA	NA	NA	NA	NA	NA	Yes	NA	No	3rd tertile	NA	NA	NA	NA	NA	NA	NA	NA	NA	NA	NA	NA	NA
P-0000435	Female	Black	66.71868896	Former Smoker	4802	Unknown	Yes	Yes	Yes	No treatment	NA	Yes	Yes	NA	NA	Yes	NA	NA	NA	NA	NA	Yes	NA	NA	NA	4745	2nd tertile	Yes	NA	No	NA	NA	NA	1st tertile	NA	NA	NA	NA	NA	NA	NA	NA	NA	NA
P-0000436	Female	White	47.2416153	Never smoker	218	Treated	Yes	No	Yes	3rd tertile	No	No	Yes	No	No	No	Yes	Yes	No	No	No	Yes	No	Yes	No	175	No radiation	Yes	No	Yes	2nd tertile	No treatment	No treatment	3rd tertile	No treatment	No treatment	3rd tertile	3rd tertile	No treatment	No treatment	No treatment	No treatment	3rd tertile	No treatment
P-0000439	Female	White	84.30664063	Former Smoker	314	Unknown	NA	Yes	NA	NA	NA	NA	NA	NA	NA	NA	NA	NA	NA	NA	NA	NA	NA	NA	NA	NA	2nd tertile	NA	NA	No	NA	NA	NA	NA	NA	NA	NA	NA	NA	NA	NA	NA	NA	NA
P-0000440	Female	White	65.77960205	Never smoker	4541	Unknown	Yes	NA	Yes	NA	NA	Yes	Yes	NA	NA	Yes	Yes	Yes	NA	Yes	Yes	Yes	Yes	NA	NA	4476	NA	Yes	NA	No	NA	NA	NA	NA	NA	NA	NA	NA	NA	NA	NA	NA	NA	NA
P-0000441	Male	White	70.90486145	Never smoker	2086	Untreated	No	No	No	No treatment	No	No	No	No	No	No	No	No	No	No	No	No	No	No	No	NA	No radiation	No	No	Yes	No treatment	No treatment	No treatment	No treatment	No treatment	No treatment	No treatment	No treatment	No treatment	No treatment	No treatment	No treatment	No treatment	No treatment
P-0000442	Male	White	67.3894577	Former Smoker	153	Untreated	No	No	No	No treatment	No	No	No	No	No	No	No	No	No	No	No	No	No	No	No	NA	No radiation	No	No	Yes	No treatment	No treatment	No treatment	No treatment	No treatment	No treatment	No treatment	No treatment	No treatment	No treatment	No treatment	No treatment	No treatment	No treatment
P-0000444	Male	White	60.90349197	Former Smoker	446	Treated	Yes	Yes	Yes	2nd tertile	No	No	Yes	No	No	No	Yes	Yes	No	No	No	Yes	Yes	No	Yes	415	1st tertile	Yes	No	Yes	2nd tertile	No treatment	No treatment	2nd tertile	No treatment	No treatment	3rd tertile	1st tertile	No treatment	No treatment	No treatment	1st tertile	No treatment	2nd tertile
P-0000445	Female	White	68.18343353	Never smoker	507	Treated	Yes	No	Yes	1st tertile	No	Yes	Yes	No	No	Yes	No	No	No	No	No	Yes	No	No	No	21	No radiation	No	No	Yes	No treatment	No treatment	1st tertile	2nd tertile	No treatment	No treatment	No treatment	No treatment	No treatment	No treatment	No treatment	No treatment	No treatment	No treatment
P-0000446	Male	White	50.10814667	Current Smoker	75	Treated	Yes	No	Yes	1st tertile	No	No	Yes	No	No	No	Yes	No	No	No	No	Yes	No	No	Yes	40	No radiation	Yes	No	Yes	3rd tertile	No treatment	No treatment	2nd tertile	No treatment	No treatment	2nd tertile	No treatment	No treatment	No treatment	No treatment	No treatment	No treatment	2nd tertile
P-0000447	Female	White	36.21902847	Never smoker	752	Unknown	NA	NA	NA	NA	NA	NA	NA	NA	NA	NA	NA	NA	NA	NA	NA	NA	NA	NA	NA	NA	NA	NA	NA	No	NA	NA	NA	NA	NA	NA	NA	NA	NA	NA	NA	NA	NA	NA
P-0000448	Female	White	71.67693329	Former Smoker	857	Unknown	NA	NA	NA	NA	NA	NA	NA	NA	NA	NA	NA	NA	NA	NA	NA	NA	NA	NA	NA	NA	NA	NA	NA	No	NA	NA	NA	NA	NA	NA	NA	NA	NA	NA	NA	NA	NA	NA
P-0000449	Male	White	70.21218109	Never smoker	2268	Treated	No	Yes	No	No treatment	No	No	No	No	No	No	No	No	No	No	No	No	No	No	No	NA	3rd tertile	No	No	Yes	No treatment	No treatment	No treatment	No treatment	No treatment	No treatment	No treatment	No treatment	No treatment	No treatment	No treatment	No treatment	No treatment	No treatment
P-0000451	Female	White	52.30664063	Former Smoker	3704	Unknown	Yes	NA	Yes	3rd tertile	NA	Yes	Yes	NA	NA	Yes	NA	Yes	NA	Yes	Yes	Yes	NA	NA	NA	6783	NA	NA	NA	No	NA	NA	3rd tertile	3rd tertile	NA	NA	NA	2nd tertile	NA	3rd tertile	3rd tertile	NA	NA	NA
P-0000452	Female	White	55.16769409	Current Smoker	355	Treated	Yes	Yes	Yes	3rd tertile	No	No	No	No	No	No	Yes	Yes	No	No	No	No	Yes	Yes	No	299	1st tertile	No	No	Yes	No treatment	No treatment	No treatment	No treatment	No treatment	No treatment	3rd tertile	2nd tertile	No treatment	No treatment	No treatment	3rd tertile	2nd tertile	No treatment
P-0000453	Female	Other	41.51676941	Former Smoker	1559	Unknown	NA	NA	NA	NA	NA	NA	NA	NA	NA	NA	NA	NA	NA	NA	NA	NA	NA	NA	NA	NA	NA	NA	NA	No	NA	NA	NA	NA	NA	NA	NA	NA	NA	NA	NA	NA	NA	NA
P-0000454	Male	Asian	70.82546234	Former Smoker	1012	Unknown	Yes	Yes	Yes	1st tertile	NA	NA	NA	NA	NA	NA	Yes	NA	NA	NA	NA	NA	NA	Yes	NA	904	3rd tertile	NA	Yes	No	NA	3rd tertile	NA	NA	NA	NA	2nd tertile	NA	NA	NA	NA	NA	2nd tertile	NA
P-0000455	Female	White	72.98014832	Former Smoker	2457	Unknown	NA	NA	NA	NA	NA	NA	NA	NA	NA	NA	NA	NA	NA	NA	NA	NA	NA	NA	NA	NA	NA	NA	NA	No	NA	NA	NA	NA	NA	NA	NA	NA	NA	NA	NA	NA	NA	NA
P-0000457	Female	White	79.11019897	Never smoker	187	Treated	Yes	No	Yes	1st tertile	No	No	Yes	No	No	No	Yes	No	No	No	No	Yes	Yes	No	No	124	No radiation	No	No	Yes	No treatment	No treatment	No treatment	2nd tertile	No treatment	No treatment	2nd tertile	No treatment	No treatment	No treatment	No treatment	2nd tertile	No treatment	No treatment
P-0000458	Male	White	65.6344986	Former Smoker	774	Treated	Yes	Yes	Yes	3rd tertile	No	No	Yes	No	Yes	Yes	Yes	Yes	No	No	No	Yes	Yes	No	No	707	3rd tertile	Yes	No	Yes	3rd tertile	No treatment	No treatment	3rd tertile	No treatment	1st tertile	2nd tertile	2nd tertile	No treatment	No treatment	No treatment	2nd tertile	No treatment	No treatment
P-0000459	Male	White	79.37029266	Former Smoker	2977	Unknown	Yes	NA	Yes	2nd tertile	NA	NA	Yes	NA	NA	Yes	Yes	NA	NA	NA	NA	NA	Yes	NA	NA	548	NA	NA	NA	No	NA	NA	NA	3rd tertile	NA	NA	2nd tertile	NA	NA	NA	NA	2nd tertile	NA	NA
P-0000460	Female	White	69.70568085	Never smoker	1848	Unknown	Yes	Yes	Yes	No treatment	NA	NA	NA	NA	NA	NA	NA	NA	NA	Yes	Yes	NA	NA	NA	NA	463	2nd tertile	NA	NA	No	NA	NA	NA	NA	NA	NA	NA	NA	NA	1st tertile	1st tertile	NA	NA	NA
P-0000462	Female	White	47.76728439	Current Smoker	113	Untreated	No	No	No	No treatment	No	No	No	No	No	No	No	No	No	No	No	No	No	No	No	NA	No radiation	No	No	Yes	No treatment	No treatment	No treatment	No treatment	No treatment	No treatment	No treatment	No treatment	No treatment	No treatment	No treatment	No treatment	No treatment	No treatment
P-0000463	Male	White	71.60848999	Current Smoker	89	Treated	Yes	Yes	Yes	1st tertile	No	No	Yes	No	No	No	Yes	No	No	No	No	Yes	Yes	No	No	57	1st tertile	No	No	Yes	No treatment	No treatment	No treatment	2nd tertile	No treatment	No treatment	2nd tertile	No treatment	No treatment	No treatment	No treatment	2nd tertile	No treatment	No treatment
P-0000465	Female	White	57.99589157	Current Smoker	1369	Treated	Yes	No	Yes	3rd tertile	No	No	No	No	No	No	Yes	Yes	No	Yes	Yes	No	Yes	No	No	1165	No radiation	Yes	No	Yes	2nd tertile	No treatment	No treatment	No treatment	No treatment	No treatment	3rd tertile	3rd tertile	No treatment	3rd tertile	3rd tertile	3rd tertile	No treatment	No treatment
P-0000466	Female	White	40.71458054	Never smoker	297	Treated	Yes	No	Yes	1st tertile	No	No	No	No	No	No	No	Yes	No	No	No	No	No	No	No	254	No radiation	Yes	No	Yes	3rd tertile	No treatment	No treatment	No treatment	No treatment	No treatment	No treatment	3rd tertile	No treatment	No treatment	No treatment	No treatment	No treatment	No treatment
P-0000467	Female	White	50.98425674	Former Smoker	146	Treated	Yes	Yes	Yes	1st tertile	No	No	No	No	No	No	Yes	Yes	No	No	No	No	No	Yes	No	68	2nd tertile	No	No	Yes	No treatment	No treatment	No treatment	No treatment	No treatment	No treatment	1st tertile	1st tertile	No treatment	No treatment	No treatment	No treatment	1st tertile	No treatment
P-0000468	Female	White	55.42231369	Never smoker	430	Unknown	Yes	NA	Yes	NA	NA	Yes	NA	NA	NA	NA	NA	Yes	NA	Yes	Yes	NA	NA	NA	NA	395	NA	NA	NA	No	NA	NA	NA	NA	NA	NA	NA	NA	NA	NA	NA	NA	NA	NA
P-0000469	Female	White	43.68514633	Never smoker	1025	Unknown	Yes	Yes	Yes	1st tertile	NA	NA	Yes	NA	NA	NA	NA	Yes	NA	NA	NA	Yes	NA	NA	NA	196	3rd tertile	NA	NA	No	NA	NA	NA	3rd tertile	NA	NA	NA	1st tertile	NA	NA	NA	NA	NA	NA
P-0000470	Female	White	66.20671082	Never smoker	13	Untreated	No	No	No	No treatment	No	No	No	No	No	No	No	No	No	No	No	No	No	No	No	NA	No radiation	No	No	Yes	No treatment	No treatment	No treatment	No treatment	No treatment	No treatment	No treatment	No treatment	No treatment	No treatment	No treatment	No treatment	No treatment	No treatment
P-0000471	Female	White	41.22108078	Never smoker	1048	Unknown	Yes	NA	Yes	No treatment	NA	NA	Yes	NA	NA	NA	NA	NA	NA	NA	NA	Yes	NA	NA	NA	0	NA	NA	NA	No	NA	NA	NA	1st tertile	NA	NA	NA	NA	NA	NA	NA	NA	NA	NA
P-0000472	Female	White	42.23682404	Never smoker	1385	Unknown	NA	NA	NA	NA	NA	NA	NA	NA	NA	NA	NA	NA	NA	NA	NA	NA	NA	NA	NA	NA	NA	NA	NA	No	NA	NA	NA	NA	NA	NA	NA	NA	NA	NA	NA	NA	NA	NA
P-0000473	Female	White	56.31211472	Never smoker	10	Untreated	No	No	No	No treatment	No	No	No	No	No	No	No	No	No	No	No	No	No	No	No	NA	No radiation	No	No	Yes	No treatment	No treatment	No treatment	No treatment	No treatment	No treatment	No treatment	No treatment	No treatment	No treatment	No treatment	No treatment	No treatment	No treatment
P-0000474	Female	White	31.69336128	Former Smoker	9	Untreated	No	No	No	No treatment	No	No	No	No	No	No	No	No	No	No	No	No	No	No	No	NA	No radiation	No	No	Yes	No treatment	No treatment	No treatment	No treatment	No treatment	No treatment	No treatment	No treatment	No treatment	No treatment	No treatment	No treatment	No treatment	No treatment
P-0000475	Male	White	62.0479126	Never smoker	1369	Unknown	Yes	NA	Yes	3rd tertile	NA	NA	Yes	NA	NA	NA	Yes	NA	NA	Yes	NA	Yes	NA	NA	Yes	945	NA	Yes	NA	No	1st tertile	NA	NA	3rd tertile	NA	NA	3rd tertile	NA	NA	1st tertile	NA	NA	NA	3rd tertile
P-0000476	Female	White	34.26146317	Never smoker	29	Untreated	No	No	No	No treatment	No	No	No	No	No	No	No	No	No	No	No	No	No	No	No	NA	No radiation	No	No	Yes	No treatment	No treatment	No treatment	No treatment	No treatment	No treatment	No treatment	No treatment	No treatment	No treatment	No treatment	No treatment	No treatment	No treatment
P-0000477	Female	White	69.04312134	Former Smoker	17	Untreated	No	No	No	No treatment	No	No	No	No	No	No	No	No	No	No	No	No	No	No	No	NA	No radiation	No	No	Yes	No treatment	No treatment	No treatment	No treatment	No treatment	No treatment	No treatment	No treatment	No treatment	No treatment	No treatment	No treatment	No treatment	No treatment
P-0000478	Female	Missing	69.99589539	Never smoker	1749	Unknown	Yes	Yes	Yes	3rd tertile	NA	Yes	Yes	NA	Yes	Yes	NA	Yes	NA	NA	NA	Yes	NA	NA	NA	5419	3rd tertile	Yes	NA	No	3rd tertile	NA	3rd tertile	3rd tertile	NA	2nd tertile	NA	3rd tertile	NA	NA	NA	NA	NA	NA
P-0000479	Male	White	71.61669922	Former Smoker	1034	Untreated	No	No	No	No treatment	No	No	No	No	No	No	No	No	No	No	No	No	No	No	No	NA	No radiation	No	No	Yes	No treatment	No treatment	No treatment	No treatment	No treatment	No treatment	No treatment	No treatment	No treatment	No treatment	No treatment	No treatment	No treatment	No treatment
P-0000480	Male	Missing	60.91991806	NA	1941	Unknown	NA	NA	NA	NA	NA	NA	NA	NA	NA	NA	NA	NA	NA	NA	NA	NA	NA	NA	NA	NA	NA	NA	NA	No	NA	NA	NA	NA	NA	NA	NA	NA	NA	NA	NA	NA	NA	NA
P-0000481	Male	Other	49.24024582	Never smoker	1021	Treated	Yes	No	Yes	3rd tertile	No	No	Yes	No	No	No	Yes	Yes	Yes	Yes	Yes	Yes	Yes	No	Yes	986	No radiation	No	No	Yes	No treatment	No treatment	No treatment	3rd tertile	No treatment	No treatment	3rd tertile	2nd tertile	1st tertile	1st tertile	1st tertile	2nd tertile	No treatment	3rd tertile
P-0000482	Female	White	54.1218338	Never smoker	104	Treated	Yes	No	Yes	2nd tertile	No	No	Yes	No	No	No	No	Yes	No	Yes	Yes	Yes	No	No	No	74	No radiation	No	No	Yes	No treatment	No treatment	No treatment	2nd tertile	No treatment	No treatment	No treatment	2nd tertile	No treatment	1st tertile	1st tertile	No treatment	No treatment	No treatment
P-0000483	Female	White	57.34428406	Former Smoker	2722	Unknown	Yes	NA	NA	NA	NA	NA	NA	NA	NA	NA	NA	NA	NA	NA	NA	NA	NA	NA	NA	NA	NA	Yes	NA	No	1st tertile	NA	NA	NA	NA	NA	NA	NA	NA	NA	NA	NA	NA	NA
P-0000484	Male	White	60.97193527	Former Smoker	811	Unknown	NA	NA	NA	NA	NA	NA	NA	NA	NA	NA	NA	NA	NA	NA	NA	NA	NA	NA	NA	NA	NA	NA	NA	No	NA	NA	NA	NA	NA	NA	NA	NA	NA	NA	NA	NA	NA	NA
P-0000485	Male	Other	79.84667969	Never smoker	2791	Unknown	Yes	Yes	Yes	3rd tertile	NA	NA	Yes	NA	NA	NA	Yes	Yes	Yes	NA	NA	Yes	NA	Yes	Yes	2426	1st tertile	Yes	NA	No	2nd tertile	NA	NA	3rd tertile	NA	NA	3rd tertile	3rd tertile	3rd tertile	NA	NA	NA	3rd tertile	3rd tertile
P-0000486	Female	Asian	41.76591492	Never smoker	2533	Unknown	Yes	NA	Yes	No treatment	NA	Yes	NA	NA	NA	NA	NA	NA	NA	NA	NA	NA	NA	NA	NA	0	NA	NA	NA	No	NA	NA	1st tertile	NA	NA	NA	NA	NA	NA	NA	NA	NA	NA	NA
P-0000488	Male	Other	52.79397583	Never smoker	722	Treated	Yes	Yes	Yes	3rd tertile	No	No	Yes	No	No	No	Yes	Yes	Yes	No	No	Yes	Yes	Yes	Yes	674	1st tertile	Yes	No	Yes	2nd tertile	No treatment	No treatment	3rd tertile	No treatment	No treatment	3rd tertile	3rd tertile	2nd tertile	No treatment	No treatment	1st tertile	3rd tertile	1st tertile
P-0000489	Male	White	76.37508392	Never smoker	1640	Treated	No	Yes	No	No treatment	No	No	No	No	No	No	No	No	No	No	No	No	No	No	No	NA	3rd tertile	No	No	Yes	No treatment	No treatment	No treatment	No treatment	No treatment	No treatment	No treatment	No treatment	No treatment	No treatment	No treatment	No treatment	No treatment	No treatment
P-0000490	Female	White	63.16769409	Never smoker	3456	Unknown	NA	Yes	NA	NA	NA	NA	NA	NA	NA	NA	NA	NA	NA	NA	NA	NA	NA	NA	NA	NA	1st tertile	NA	NA	No	NA	NA	NA	NA	NA	NA	NA	NA	NA	NA	NA	NA	NA	NA
P-0000491	Male	White	59.76180649	Current Smoker	217	Unknown	NA	NA	NA	NA	NA	NA	NA	NA	NA	NA	NA	NA	NA	NA	NA	NA	NA	NA	NA	NA	NA	NA	NA	No	NA	NA	NA	NA	NA	NA	NA	NA	NA	NA	NA	NA	NA	NA
P-0000494	Male	White	67.43326569	Former Smoker	106	Treated	Yes	Yes	Yes	1st tertile	No	No	No	No	No	No	Yes	Yes	No	No	No	No	Yes	No	No	28	1st tertile	No	No	Yes	No treatment	No treatment	No treatment	No treatment	No treatment	No treatment	1st tertile	1st tertile	No treatment	No treatment	No treatment	1st tertile	No treatment	No treatment
P-0000495	Female	Asian	47.45516586	Never smoker	1750	Treated	Yes	Yes	Yes	3rd tertile	No	Yes	No	No	No	No	No	Yes	No	Yes	Yes	No	No	No	No	1676	3rd tertile	Yes	No	Yes	1st tertile	No treatment	2nd tertile	No treatment	No treatment	No treatment	No treatment	2nd tertile	No treatment	3rd tertile	3rd tertile	No treatment	No treatment	No treatment
P-0000499	Female	White	52.82956696	Never smoker	274	Treated	Yes	No	Yes	2nd tertile	No	No	Yes	No	No	No	No	Yes	No	No	No	Yes	No	No	No	238	No radiation	No	No	Yes	No treatment	No treatment	No treatment	3rd tertile	No treatment	No treatment	No treatment	3rd tertile	No treatment	No treatment	No treatment	No treatment	No treatment	No treatment
P-0000500	Male	White	46.631073	Never smoker	1582	Treated	Yes	Yes	Yes	3rd tertile	No	Yes	No	No	No	No	No	No	Yes	No	No	No	No	No	No	1559	1st tertile	Yes	No	Yes	3rd tertile	No treatment	3rd tertile	No treatment	No treatment	No treatment	No treatment	No treatment	3rd tertile	No treatment	No treatment	No treatment	No treatment	No treatment
P-0000501	Male	Black	42.20123291	Former Smoker	1706	Unknown	Yes	NA	NA	NA	NA	NA	NA	NA	NA	NA	NA	NA	NA	NA	NA	NA	NA	NA	NA	NA	NA	Yes	Yes	No	1st tertile	2nd tertile	NA	NA	NA	NA	NA	NA	NA	NA	NA	NA	NA	NA
P-0000502	Male	White	58.69130707	Former Smoker	2163	Unknown	Yes	NA	Yes	3rd tertile	NA	NA	Yes	NA	NA	NA	Yes	Yes	NA	NA	NA	Yes	NA	Yes	NA	217	NA	NA	NA	No	NA	NA	NA	2nd tertile	NA	NA	3rd tertile	2nd tertile	NA	NA	NA	NA	3rd tertile	NA
P-0000503	Male	White	25.06776237	Never smoker	1154	Unknown	NA	NA	NA	NA	NA	NA	NA	NA	NA	NA	NA	NA	NA	NA	NA	NA	NA	NA	NA	NA	NA	NA	NA	No	NA	NA	NA	NA	NA	NA	NA	NA	NA	NA	NA	NA	NA	NA
P-0000504	Male	Other	50.7323761	Former Smoker	411	Untreated	No	No	No	No treatment	No	No	No	No	No	No	No	No	No	No	No	No	No	No	No	NA	No radiation	No	No	Yes	No treatment	No treatment	No treatment	No treatment	No treatment	No treatment	No treatment	No treatment	No treatment	No treatment	No treatment	No treatment	No treatment	No treatment
P-0000505	Male	White	65.96303558	Never smoker	1217	Unknown	NA	NA	NA	NA	NA	NA	NA	NA	NA	NA	NA	NA	NA	NA	NA	NA	NA	NA	NA	NA	NA	NA	NA	No	NA	NA	NA	NA	NA	NA	NA	NA	NA	NA	NA	NA	NA	NA
P-0000506	Male	White	80.58042145	Former Smoker	1219	Treated	Yes	Yes	No	No treatment	Yes	No	No	No	No	No	No	No	No	No	No	No	No	No	No	NA	2nd tertile	No	No	Yes	No treatment	No treatment	No treatment	No treatment	No treatment	No treatment	No treatment	No treatment	No treatment	No treatment	No treatment	No treatment	No treatment	No treatment
P-0000507	Female	White	71.17864227	Never smoker	6946	Unknown	Yes	NA	NA	NA	NA	NA	NA	NA	NA	NA	NA	NA	NA	NA	NA	NA	NA	NA	NA	NA	NA	Yes	NA	No	2nd tertile	NA	NA	NA	NA	NA	NA	NA	NA	NA	NA	NA	NA	NA
P-0000508	Female	White	38.27241516	Never smoker	1666	Unknown	Yes	NA	NA	NA	NA	NA	NA	NA	NA	NA	NA	NA	NA	NA	NA	NA	NA	NA	NA	NA	NA	Yes	NA	No	2nd tertile	NA	NA	NA	NA	NA	NA	NA	NA	NA	NA	NA	NA	NA
P-0000509	Male	White	65.38809204	Former Smoker	688	Untreated	No	No	No	No treatment	No	No	No	No	No	No	No	No	No	No	No	No	No	No	No	NA	No radiation	No	No	Yes	No treatment	No treatment	No treatment	No treatment	No treatment	No treatment	No treatment	No treatment	No treatment	No treatment	No treatment	No treatment	No treatment	No treatment
P-0000511	Female	Other	40.15332031	Never smoker	353	Treated	Yes	No	Yes	3rd tertile	No	No	Yes	No	No	No	Yes	No	Yes	No	No	Yes	No	No	Yes	315	No radiation	Yes	No	Yes	1st tertile	No treatment	No treatment	3rd tertile	No treatment	No treatment	3rd tertile	No treatment	1st tertile	No treatment	No treatment	No treatment	No treatment	3rd tertile
P-0000512	Female	White	27.87132072	Former Smoker	406	Treated	No	Yes	No	No treatment	No	No	No	No	No	No	No	No	No	No	No	No	No	No	No	NA	2nd tertile	No	No	Yes	No treatment	No treatment	No treatment	No treatment	No treatment	No treatment	No treatment	No treatment	No treatment	No treatment	No treatment	No treatment	No treatment	No treatment
P-0000513	Male	White	60.19712448	Former Smoker	944	Treated	Yes	Yes	Yes	3rd tertile	No	Yes	Yes	No	No	No	Yes	Yes	No	No	No	Yes	No	Yes	No	906	2nd tertile	No	No	Yes	No treatment	No treatment	2nd tertile	1st tertile	No treatment	No treatment	3rd tertile	1st tertile	No treatment	No treatment	No treatment	No treatment	3rd tertile	No treatment
P-0000514	Female	White	50.55715179	Never smoker	800	Unknown	NA	NA	NA	NA	NA	NA	NA	NA	NA	NA	NA	NA	NA	NA	NA	NA	NA	NA	NA	NA	NA	NA	NA	No	NA	NA	NA	NA	NA	NA	NA	NA	NA	NA	NA	NA	NA	NA
P-0000515	Female	White	58.31622314	Former Smoker	1725	Unknown	Yes	NA	Yes	1st tertile	NA	NA	NA	NA	NA	NA	Yes	Yes	NA	NA	NA	NA	Yes	NA	NA	93	NA	NA	NA	No	NA	NA	NA	NA	NA	NA	2nd tertile	1st tertile	NA	NA	NA	2nd tertile	NA	NA
P-0000516	Male	White	81.62354279	NA	21	Unknown	NA	NA	NA	NA	NA	NA	NA	NA	NA	NA	NA	NA	NA	NA	NA	NA	NA	NA	NA	NA	NA	NA	NA	No	NA	NA	NA	NA	NA	NA	NA	NA	NA	NA	NA	NA	NA	NA
P-0000517	Female	Missing	59.75085449	Never smoker	4209	Unknown	Yes	Yes	Yes	3rd tertile	NA	Yes	Yes	NA	Yes	Yes	Yes	NA	NA	NA	NA	Yes	Yes	NA	NA	1396	3rd tertile	NA	NA	No	NA	NA	3rd tertile	3rd tertile	NA	3rd tertile	3rd tertile	NA	NA	NA	NA	3rd tertile	NA	NA
P-0000519	Female	Asian	34.34086227	Never smoker	531	Treated	Yes	Yes	Yes	3rd tertile	No	Yes	No	No	No	No	No	Yes	No	Yes	Yes	No	No	No	No	448	3rd tertile	No	No	Yes	No treatment	No treatment	2nd tertile	No treatment	No treatment	No treatment	No treatment	2nd tertile	No treatment	3rd tertile	3rd tertile	No treatment	No treatment	No treatment
P-0000520	Male	White	66.62012482	Former Smoker	782	Unknown	Yes	NA	Yes	3rd tertile	NA	NA	Yes	NA	NA	NA	Yes	NA	Yes	NA	NA	Yes	NA	NA	Yes	1569	NA	NA	NA	No	NA	NA	NA	3rd tertile	NA	NA	3rd tertile	NA	2nd tertile	NA	NA	NA	NA	3rd tertile
P-0000521	Male	White	73.1252594	Former Smoker	3191	Treated	Yes	Yes	Yes	1st tertile	No	No	No	No	No	No	No	Yes	No	No	No	No	No	No	No	305	3rd tertile	No	No	Yes	No treatment	No treatment	No treatment	No treatment	No treatment	No treatment	No treatment	3rd tertile	No treatment	No treatment	No treatment	No treatment	No treatment	No treatment
P-0000522	Female	White	46.23408508	Current Smoker	36	Treated	Yes	No	Yes	No treatment	No	No	No	No	No	No	No	Yes	No	No	No	No	No	No	No	8	No radiation	No	No	Yes	No treatment	No treatment	No treatment	No treatment	No treatment	No treatment	No treatment	1st tertile	No treatment	No treatment	No treatment	No treatment	No treatment	No treatment
P-0000523	Male	Other	49.75496292	Former Smoker	644	Treated	Yes	No	Yes	2nd tertile	No	No	Yes	No	No	No	Yes	No	No	Yes	Yes	No	No	No	Yes	608	No radiation	No	No	Yes	No treatment	No treatment	No treatment	3rd tertile	No treatment	No treatment	2nd tertile	No treatment	No treatment	1st tertile	1st tertile	No treatment	No treatment	2nd tertile
P-0000524	Male	White	52.7583847	Never smoker	1439	Unknown	NA	NA	NA	NA	NA	NA	NA	NA	NA	NA	NA	NA	NA	NA	NA	NA	NA	NA	NA	NA	NA	NA	NA	No	NA	NA	NA	NA	NA	NA	NA	NA	NA	NA	NA	NA	NA	NA
P-0000525	Female	White	57.18001556	Never smoker	2484	Unknown	NA	NA	NA	NA	NA	NA	NA	NA	NA	NA	NA	NA	NA	NA	NA	NA	NA	NA	NA	NA	NA	NA	NA	No	NA	NA	NA	NA	NA	NA	NA	NA	NA	NA	NA	NA	NA	NA
P-0000526	Female	White	31.43052673	Never smoker	2596	Unknown	NA	Yes	NA	NA	NA	NA	NA	NA	NA	NA	NA	NA	NA	NA	NA	NA	NA	NA	NA	NA	1st tertile	NA	NA	No	NA	NA	NA	NA	NA	NA	NA	NA	NA	NA	NA	NA	NA	NA
P-0000527	Female	Black	57.14989853	Former Smoker	85	Untreated	No	No	No	No treatment	No	No	No	No	No	No	No	No	No	No	No	No	No	No	No	NA	No radiation	No	No	Yes	No treatment	No treatment	No treatment	No treatment	No treatment	No treatment	No treatment	No treatment	No treatment	No treatment	No treatment	No treatment	No treatment	No treatment
P-0000530	Female	White	58.17385483	Never smoker	1348	Treated	Yes	Yes	Yes	3rd tertile	No	Yes	No	No	No	No	No	Yes	No	Yes	Yes	No	No	No	No	1292	3rd tertile	No	No	Yes	No treatment	No treatment	2nd tertile	No treatment	No treatment	No treatment	No treatment	3rd tertile	No treatment	3rd tertile	3rd tertile	No treatment	No treatment	No treatment
P-0000531	Female	Black	59.21697617	Current Smoker	437	Unknown	NA	NA	NA	NA	NA	NA	NA	NA	NA	NA	NA	NA	NA	NA	NA	NA	NA	NA	NA	NA	NA	NA	NA	No	NA	NA	NA	NA	NA	NA	NA	NA	NA	NA	NA	NA	NA	NA
P-0000532	Female	White	44.9390831	Never smoker	2243	Treated	Yes	Yes	Yes	3rd tertile	No	Yes	No	No	No	No	No	Yes	No	Yes	Yes	No	No	No	No	2197	2nd tertile	No	No	Yes	No treatment	No treatment	2nd tertile	No treatment	No treatment	No treatment	No treatment	3rd tertile	No treatment	3rd tertile	3rd tertile	No treatment	No treatment	No treatment
P-0000533	Female	Other	66.37371826	Former Smoker	1843	Treated	Yes	No	No	No treatment	Yes	No	No	No	No	No	No	No	No	No	No	No	No	No	No	NA	No radiation	Yes	No	Yes	2nd tertile	No treatment	No treatment	No treatment	No treatment	No treatment	No treatment	No treatment	No treatment	No treatment	No treatment	No treatment	No treatment	No treatment
P-0000535	Female	White	76.11225128	Former Smoker	277	Unknown	NA	NA	NA	NA	NA	NA	NA	NA	NA	NA	NA	NA	NA	NA	NA	NA	NA	NA	NA	NA	NA	NA	NA	No	NA	NA	NA	NA	NA	NA	NA	NA	NA	NA	NA	NA	NA	NA
P-0000536	Male	White	76.6570816	NA	371	Unknown	NA	NA	NA	NA	NA	NA	NA	NA	NA	NA	NA	NA	NA	NA	NA	NA	NA	NA	NA	NA	NA	NA	NA	No	NA	NA	NA	NA	NA	NA	NA	NA	NA	NA	NA	NA	NA	NA
P-0000538	Male	White	73.62081146	Former Smoker	674	Treated	Yes	No	Yes	2nd tertile	No	No	Yes	No	No	No	Yes	No	No	No	No	Yes	No	No	Yes	631	No radiation	Yes	No	Yes	3rd tertile	No treatment	No treatment	3rd tertile	No treatment	No treatment	3rd tertile	No treatment	No treatment	No treatment	No treatment	No treatment	No treatment	3rd tertile
P-0000539	Female	White	68.35865784	Never smoker	8838	Treated	Yes	No	Yes	1st tertile	No	Yes	Yes	No	No	No	No	No	No	No	No	Yes	No	No	No	0	No radiation	No	No	Yes	No treatment	No treatment	1st tertile	1st tertile	No treatment	No treatment	No treatment	No treatment	No treatment	No treatment	No treatment	No treatment	No treatment	No treatment
P-0000541	Male	White	58.07255173	Former Smoker	2416	Unknown	NA	NA	NA	NA	NA	NA	NA	NA	NA	NA	NA	NA	NA	NA	NA	NA	NA	NA	NA	NA	NA	NA	NA	No	NA	NA	NA	NA	NA	NA	NA	NA	NA	NA	NA	NA	NA	NA
P-0000542	Female	Asian	39.13210297	Never smoker	42	Unknown	NA	NA	NA	NA	NA	NA	NA	NA	NA	NA	NA	NA	NA	NA	NA	NA	NA	NA	NA	NA	NA	NA	NA	No	NA	NA	NA	NA	NA	NA	NA	NA	NA	NA	NA	NA	NA	NA
P-0000543	Male	White	67.66598511	Former Smoker	229	Treated	Yes	No	Yes	1st tertile	No	No	Yes	No	No	Yes	Yes	No	No	No	No	No	Yes	No	No	196	No radiation	No	No	Yes	No treatment	No treatment	No treatment	2nd tertile	No treatment	No treatment	2nd tertile	No treatment	No treatment	No treatment	No treatment	2nd tertile	No treatment	No treatment
P-0000544	Male	White	80.57769012	Former Smoker	539	Unknown	Yes	Yes	Yes	1st tertile	NA	NA	Yes	NA	NA	NA	Yes	NA	NA	NA	NA	Yes	NA	Yes	NA	490	1st tertile	Yes	Yes	No	1st tertile	3rd tertile	NA	2nd tertile	NA	NA	2nd tertile	NA	NA	NA	NA	NA	2nd tertile	NA
P-0000546	Male	White	75.73716736	Never smoker	377	Treated	Yes	No	No	No treatment	No	No	No	No	No	No	No	No	No	No	No	No	No	No	No	NA	No radiation	No	Yes	Yes	No treatment	No treatment	No treatment	No treatment	No treatment	No treatment	No treatment	No treatment	No treatment	No treatment	No treatment	No treatment	No treatment	No treatment
P-0000547	Female	White	61.98494339	Former Smoker	5733	Treated	Yes	Yes	Yes	3rd tertile	No	Yes	Yes	No	No	No	No	Yes	No	Yes	Yes	No	No	No	No	5677	3rd tertile	Yes	No	Yes	3rd tertile	No treatment	2nd tertile	2nd tertile	No treatment	No treatment	No treatment	3rd tertile	No treatment	2nd tertile	2nd tertile	No treatment	No treatment	No treatment
P-0000550	Female	White	63.2416153	Never smoker	4491	Unknown	Yes	NA	Yes	2nd tertile	NA	NA	Yes	NA	Yes	NA	NA	NA	NA	NA	NA	Yes	NA	NA	NA	1748	NA	Yes	NA	No	3rd tertile	NA	NA	3rd tertile	NA	3rd tertile	NA	NA	NA	NA	NA	NA	NA	NA
P-0000552	Male	Black	64.89527893	Former Smoker	385	Treated	Yes	No	Yes	3rd tertile	No	No	Yes	No	No	No	Yes	No	Yes	No	No	Yes	No	No	Yes	346	No radiation	Yes	No	Yes	2nd tertile	No treatment	No treatment	3rd tertile	No treatment	No treatment	3rd tertile	No treatment	2nd tertile	No treatment	No treatment	No treatment	No treatment	3rd tertile
P-0000553	Male	White	51.07734299	Never smoker	120	Treated	Yes	No	Yes	2nd tertile	No	No	Yes	No	No	No	Yes	Yes	No	No	No	Yes	No	Yes	No	97	No radiation	Yes	No	Yes	1st tertile	No treatment	No treatment	2nd tertile	No treatment	No treatment	2nd tertile	2nd tertile	No treatment	No treatment	No treatment	No treatment	2nd tertile	No treatment
P-0000554	Female	Missing	67.26351929	NA	14	Unknown	NA	NA	NA	NA	NA	NA	NA	NA	NA	NA	NA	NA	NA	NA	NA	NA	NA	NA	NA	NA	NA	NA	NA	No	NA	NA	NA	NA	NA	NA	NA	NA	NA	NA	NA	NA	NA	NA
P-0000555	Male	Other	68.00547791	Former Smoker	370	Unknown	NA	No	NA	NA	NA	NA	NA	NA	NA	NA	NA	NA	NA	NA	NA	NA	NA	NA	NA	NA	No radiation	NA	NA	No	NA	NA	NA	NA	NA	NA	NA	NA	NA	NA	NA	NA	NA	NA
P-0000557	Male	White	76.73100281	Never smoker	21	Treated	Yes	No	No	No treatment	No	No	No	No	No	No	No	No	No	No	No	No	No	No	No	NA	No radiation	Yes	No	Yes	1st tertile	No treatment	No treatment	No treatment	No treatment	No treatment	No treatment	No treatment	No treatment	No treatment	No treatment	No treatment	No treatment	No treatment
P-0000558	Female	White	65.11704254	Former Smoker	832	Treated	Yes	Yes	Yes	3rd tertile	No	No	No	No	No	No	Yes	Yes	No	Yes	Yes	No	Yes	Yes	No	749	1st tertile	No	No	Yes	No treatment	No treatment	No treatment	No treatment	No treatment	No treatment	3rd tertile	3rd tertile	No treatment	3rd tertile	3rd tertile	3rd tertile	1st tertile	No treatment
P-0000560	Male	White	67.01711273	Never smoker	2896	Treated	No	Yes	No	No treatment	No	No	No	No	No	No	No	No	No	No	No	No	No	No	No	NA	3rd tertile	No	No	Yes	No treatment	No treatment	No treatment	No treatment	No treatment	No treatment	No treatment	No treatment	No treatment	No treatment	No treatment	No treatment	No treatment	No treatment
P-0000561	Female	White	24.20260048	Never smoker	483	Unknown	Yes	NA	Yes	2nd tertile	NA	NA	Yes	NA	NA	NA	Yes	NA	Yes	NA	NA	Yes	NA	NA	Yes	98	NA	NA	NA	No	NA	NA	NA	2nd tertile	NA	NA	2nd tertile	NA	2nd tertile	NA	NA	NA	NA	2nd tertile
P-0000562	Female	White	46.35455322	Never smoker	930	Treated	Yes	No	Yes	2nd tertile	No	No	Yes	No	No	No	Yes	No	No	No	No	Yes	No	No	Yes	896	No radiation	No	No	Yes	No treatment	No treatment	No treatment	3rd tertile	No treatment	No treatment	3rd tertile	No treatment	No treatment	No treatment	No treatment	No treatment	No treatment	3rd tertile
P-0000563	Male	White	42.26968002	Former Smoker	111	Treated	Yes	No	Yes	1st tertile	No	No	Yes	No	No	Yes	Yes	No	No	No	No	No	No	Yes	No	21	No radiation	Yes	Yes	Yes	1st tertile	No treatment	No treatment	1st tertile	No treatment	No treatment	1st tertile	No treatment	No treatment	No treatment	No treatment	No treatment	1st tertile	No treatment
P-0000564	Male	Other	14.35728931	Never smoker	384	Unknown	Yes	NA	Yes	3rd tertile	NA	Yes	NA	NA	Yes	NA	NA	NA	Yes	Yes	NA	NA	NA	NA	NA	169	NA	NA	NA	No	NA	NA	3rd tertile	NA	NA	1st tertile	NA	NA	1st tertile	2nd tertile	NA	NA	NA	NA
P-0000566	Female	Asian	68.46543121	Never smoker	284	Unknown	NA	Yes	NA	NA	NA	NA	NA	NA	NA	NA	NA	NA	NA	NA	NA	NA	NA	NA	NA	NA	1st tertile	NA	NA	No	NA	NA	NA	NA	NA	NA	NA	NA	NA	NA	NA	NA	NA	NA
P-0000569	Female	White	53.3524971	NA	33	Unknown	NA	NA	NA	NA	NA	NA	NA	NA	NA	NA	NA	NA	NA	NA	NA	NA	NA	NA	NA	NA	NA	NA	NA	No	NA	NA	NA	NA	NA	NA	NA	NA	NA	NA	NA	NA	NA	NA
P-0000570	Male	Missing	63.11019897	Never smoker	573	Treated	Yes	No	Yes	3rd tertile	No	No	Yes	No	No	No	Yes	Yes	No	No	No	Yes	No	Yes	No	520	No radiation	Yes	No	Yes	2nd tertile	No treatment	No treatment	3rd tertile	No treatment	No treatment	3rd tertile	3rd tertile	No treatment	No treatment	No treatment	No treatment	3rd tertile	No treatment
P-0000571	Female	Black	70.48323059	Former Smoker	47	Unknown	NA	Yes	NA	NA	NA	NA	NA	NA	NA	NA	NA	NA	NA	NA	NA	NA	NA	NA	NA	NA	3rd tertile	NA	NA	No	NA	NA	NA	NA	NA	NA	NA	NA	NA	NA	NA	NA	NA	NA
P-0000573	Male	Black	64.98288727	Current Smoker	1248	Unknown	Yes	Yes	Yes	3rd tertile	NA	NA	Yes	NA	Yes	Yes	Yes	Yes	NA	NA	NA	Yes	NA	Yes	NA	3121	3rd tertile	Yes	NA	No	3rd tertile	NA	NA	2nd tertile	NA	2nd tertile	3rd tertile	3rd tertile	NA	NA	NA	NA	3rd tertile	NA
P-0000575	Female	White	63.94797897	NA	6961	Unknown	NA	NA	NA	NA	NA	NA	NA	NA	NA	NA	NA	NA	NA	NA	NA	NA	NA	NA	NA	NA	NA	NA	NA	No	NA	NA	NA	NA	NA	NA	NA	NA	NA	NA	NA	NA	NA	NA
P-0000576	Female	White	57.82614517	Never smoker	1508	Unknown	Yes	Yes	Yes	3rd tertile	NA	Yes	Yes	NA	NA	NA	NA	Yes	NA	Yes	Yes	Yes	NA	NA	NA	1155	3rd tertile	Yes	NA	No	3rd tertile	NA	3rd tertile	3rd tertile	NA	NA	NA	3rd tertile	NA	2nd tertile	2nd tertile	NA	NA	NA
P-0000578	Female	Black	70.2231369	Former Smoker	1445	Treated	Yes	No	Yes	3rd tertile	No	No	No	No	No	No	Yes	Yes	No	Yes	Yes	No	Yes	Yes	No	1379	No radiation	Yes	No	Yes	1st tertile	No treatment	No treatment	No treatment	No treatment	No treatment	3rd tertile	3rd tertile	No treatment	3rd tertile	3rd tertile	3rd tertile	1st tertile	No treatment
P-0000579	Male	Other	32.96646118	Never smoker	599	Treated	Yes	Yes	Yes	3rd tertile	No	Yes	No	No	Yes	No	Yes	No	Yes	Yes	Yes	No	Yes	No	No	567	1st tertile	No	No	Yes	No treatment	No treatment	3rd tertile	No treatment	No treatment	2nd tertile	2nd tertile	No treatment	3rd tertile	3rd tertile	1st tertile	2nd tertile	No treatment	No treatment
P-0000580	Female	White	71.70157623	Current Smoker	1246	Treated	Yes	No	Yes	1st tertile	No	No	Yes	No	No	Yes	Yes	No	No	No	No	No	Yes	No	No	1209	No radiation	No	No	Yes	No treatment	No treatment	No treatment	2nd tertile	No treatment	No treatment	2nd tertile	No treatment	No treatment	No treatment	No treatment	2nd tertile	No treatment	No treatment
P-0000581	Male	Missing	71.49349976	Former Smoker	23	Unknown	Yes	No	NA	NA	NA	NA	NA	NA	NA	NA	NA	NA	NA	NA	NA	NA	NA	NA	NA	NA	No radiation	Yes	NA	No	1st tertile	NA	NA	NA	NA	NA	NA	NA	NA	NA	NA	NA	NA	NA
P-0000582	Female	White	63.27173233	Former Smoker	0	Unknown	Yes	Yes	NA	NA	NA	NA	NA	NA	NA	NA	NA	NA	NA	NA	NA	NA	NA	NA	NA	NA	3rd tertile	Yes	NA	No	3rd tertile	NA	NA	NA	NA	NA	NA	NA	NA	NA	NA	NA	NA	NA
P-0000583	Female	White	64.5092392	Former Smoker	1454	Unknown	Yes	Yes	Yes	2nd tertile	NA	NA	Yes	NA	NA	Yes	NA	Yes	NA	NA	NA	NA	NA	NA	NA	399	3rd tertile	Yes	NA	No	3rd tertile	NA	NA	3rd tertile	NA	NA	NA	3rd tertile	NA	NA	NA	NA	NA	NA
P-0000584	Female	White	31.44969177	Never smoker	934	Unknown	Yes	Yes	Yes	1st tertile	No	Yes	No	No	No	No	Yes	Yes	No	Yes	No	No	Yes	No	No	76	3rd tertile	Yes	No	No	2nd tertile	NA	NA	NA	NA	NA	2nd tertile	1st tertile	NA	NA	NA	2nd tertile	NA	NA
P-0000585	Female	White	66.20671082	Former Smoker	7021	Unknown	Yes	NA	NA	NA	NA	NA	NA	NA	NA	NA	NA	NA	NA	NA	NA	NA	NA	NA	NA	NA	NA	Yes	NA	No	3rd tertile	NA	NA	NA	NA	NA	NA	NA	NA	NA	NA	NA	NA	NA
P-0000587	Male	White	74.57905579	Former Smoker	81	Unknown	Yes	NA	NA	NA	NA	NA	NA	NA	NA	NA	NA	NA	NA	NA	NA	NA	NA	NA	NA	NA	NA	Yes	NA	No	1st tertile	NA	NA	NA	NA	NA	NA	NA	NA	NA	NA	NA	NA	NA
P-0000589	Male	White	65.63723755	Former Smoker	253	Treated	No	Yes	No	No treatment	No	No	No	No	No	No	No	No	No	No	No	No	No	No	No	NA	2nd tertile	No	No	Yes	No treatment	No treatment	No treatment	No treatment	No treatment	No treatment	No treatment	No treatment	No treatment	No treatment	No treatment	No treatment	No treatment	No treatment
P-0000591	Male	White	75.44695282	NA	40	Unknown	NA	NA	NA	NA	NA	NA	NA	NA	NA	NA	NA	NA	NA	NA	NA	NA	NA	NA	NA	NA	NA	NA	NA	No	NA	NA	NA	NA	NA	NA	NA	NA	NA	NA	NA	NA	NA	NA
P-0000592	Female	White	58.44216156	Current Smoker	1010	Untreated	No	No	No	No treatment	No	No	No	No	No	No	No	No	No	No	No	No	No	No	No	NA	No radiation	No	No	Yes	No treatment	No treatment	No treatment	No treatment	No treatment	No treatment	No treatment	No treatment	No treatment	No treatment	No treatment	No treatment	No treatment	No treatment
P-0000593	Male	White	53.1827507	Never smoker	70	Unknown	NA	NA	NA	NA	NA	NA	NA	NA	NA	NA	NA	NA	NA	NA	NA	NA	NA	NA	NA	NA	NA	NA	NA	No	NA	NA	NA	NA	NA	NA	NA	NA	NA	NA	NA	NA	NA	NA
P-0000594	Male	Asian	55.80561447	Never smoker	118	Unknown	NA	NA	NA	NA	NA	NA	NA	NA	NA	NA	NA	NA	NA	NA	NA	NA	NA	NA	NA	NA	NA	NA	NA	No	NA	NA	NA	NA	NA	NA	NA	NA	NA	NA	NA	NA	NA	NA
P-0000595	Female	Missing	53.82888412	Former Smoker	345	Treated	No	Yes	No	No treatment	No	No	No	No	No	No	No	No	No	No	No	No	No	No	No	NA	1st tertile	No	No	Yes	No treatment	No treatment	No treatment	No treatment	No treatment	No treatment	No treatment	No treatment	No treatment	No treatment	No treatment	No treatment	No treatment	No treatment
P-0000599	Female	White	53.98220444	Former Smoker	9636	Unknown	Yes	NA	Yes	3rd tertile	NA	NA	Yes	NA	NA	NA	Yes	Yes	Yes	NA	NA	Yes	NA	Yes	Yes	351	NA	NA	NA	No	NA	NA	NA	3rd tertile	NA	NA	3rd tertile	1st tertile	2nd tertile	NA	NA	NA	3rd tertile	2nd tertile
P-0000600	Male	White	66.28884125	Never smoker	666	Unknown	NA	NA	NA	NA	NA	NA	NA	NA	NA	NA	NA	NA	NA	NA	NA	NA	NA	NA	NA	NA	NA	NA	NA	No	NA	NA	NA	NA	NA	NA	NA	NA	NA	NA	NA	NA	NA	NA
P-0000602	Female	White	68.58042145	NA	366	Unknown	NA	NA	NA	NA	NA	NA	NA	NA	NA	NA	NA	NA	NA	NA	NA	NA	NA	NA	NA	NA	NA	NA	NA	No	NA	NA	NA	NA	NA	NA	NA	NA	NA	NA	NA	NA	NA	NA
P-0000603	Male	White	64.81314087	Never smoker	196	Untreated	No	No	No	No treatment	No	No	No	No	No	No	No	No	No	No	No	No	No	No	No	NA	No radiation	No	No	Yes	No treatment	No treatment	No treatment	No treatment	No treatment	No treatment	No treatment	No treatment	No treatment	No treatment	No treatment	No treatment	No treatment	No treatment
P-0000604	Male	White	58.37371826	Never smoker	422	Unknown	Yes	NA	NA	NA	NA	NA	NA	NA	NA	NA	NA	NA	NA	NA	NA	NA	NA	NA	NA	NA	NA	NA	Yes	No	NA	3rd tertile	NA	NA	NA	NA	NA	NA	NA	NA	NA	NA	NA	NA
P-0000606	Female	Asian	33.15811157	Never smoker	42	Treated	Yes	No	Yes	No treatment	No	No	No	No	No	No	No	Yes	No	No	No	No	No	No	No	0	No radiation	Yes	No	Yes	2nd tertile	No treatment	No treatment	No treatment	No treatment	No treatment	No treatment	1st tertile	No treatment	No treatment	No treatment	No treatment	No treatment	No treatment
P-0000607	Female	Other	66.99794769	Never smoker	868	Unknown	Yes	Yes	Yes	NA	NA	Yes	NA	NA	NA	NA	NA	Yes	NA	Yes	Yes	NA	NA	NA	NA	691	1st tertile	NA	NA	No	NA	NA	NA	NA	NA	NA	NA	NA	NA	NA	NA	NA	NA	NA
P-0000609	Male	White	22.1163578	Never smoker	568	Treated	Yes	Yes	Yes	3rd tertile	No	Yes	Yes	No	Yes	No	No	Yes	Yes	Yes	Yes	Yes	No	No	No	553	2nd tertile	No	No	Yes	No treatment	No treatment	3rd tertile	1st tertile	No treatment	2nd tertile	No treatment	2nd tertile	2nd tertile	3rd tertile	3rd tertile	No treatment	No treatment	No treatment
P-0000610	Male	Black	48.45995712	Never smoker	1560	Treated	Yes	Yes	Yes	No treatment	Yes	No	No	No	No	No	No	Yes	No	No	No	No	No	No	No	0	3rd tertile	Yes	No	Yes	2nd tertile	No treatment	No treatment	No treatment	No treatment	No treatment	No treatment	1st tertile	No treatment	No treatment	No treatment	No treatment	No treatment	No treatment
P-0000611	Male	White	32.41067886	Former Smoker	33	Unknown	NA	NA	NA	NA	NA	NA	NA	NA	NA	NA	NA	NA	NA	NA	NA	NA	NA	NA	NA	NA	NA	NA	NA	No	NA	NA	NA	NA	NA	NA	NA	NA	NA	NA	NA	NA	NA	NA
P-0000612	Female	White	72.66529846	Never smoker	7403	Unknown	NA	NA	NA	NA	NA	NA	NA	NA	NA	NA	NA	NA	NA	NA	NA	NA	NA	NA	NA	NA	NA	NA	NA	No	NA	NA	NA	NA	NA	NA	NA	NA	NA	NA	NA	NA	NA	NA
P-0000614	Female	White	67.67693329	Never smoker	286	Treated	Yes	No	Yes	3rd tertile	No	No	No	No	No	No	Yes	Yes	No	Yes	Yes	No	Yes	No	No	216	No radiation	No	No	Yes	No treatment	No treatment	No treatment	No treatment	No treatment	No treatment	3rd tertile	3rd tertile	No treatment	1st tertile	1st tertile	3rd tertile	No treatment	No treatment
P-0000615	Male	White	59.1457901	Never smoker	398	Unknown	NA	NA	NA	NA	NA	NA	NA	NA	NA	NA	NA	NA	NA	NA	NA	NA	NA	NA	NA	NA	NA	NA	NA	No	NA	NA	NA	NA	NA	NA	NA	NA	NA	NA	NA	NA	NA	NA
P-0000616	Female	White	63.11841202	Never smoker	1574	Unknown	Yes	No	NA	NA	NA	NA	NA	NA	NA	NA	NA	NA	NA	NA	NA	NA	NA	NA	NA	NA	No radiation	Yes	NA	No	3rd tertile	NA	NA	NA	NA	NA	NA	NA	NA	NA	NA	NA	NA	NA
P-0000617	Female	White	73.63723755	Former Smoker	9115	Treated	Yes	No	Yes	No treatment	No	No	No	No	No	No	No	Yes	No	No	No	No	No	No	No	21	No radiation	No	No	Yes	No treatment	No treatment	No treatment	No treatment	No treatment	No treatment	No treatment	1st tertile	No treatment	No treatment	No treatment	No treatment	No treatment	No treatment
P-0000618	Male	Asian	51.59479904	Never smoker	579	Treated	No	Yes	No	No treatment	No	No	No	No	No	No	No	No	No	No	No	No	No	No	No	NA	2nd tertile	No	No	Yes	No treatment	No treatment	No treatment	No treatment	No treatment	No treatment	No treatment	No treatment	No treatment	No treatment	No treatment	No treatment	No treatment	No treatment
P-0000619	Male	White	62.77344131	Former Smoker	97	Treated	No	Yes	No	No treatment	No	No	No	No	No	No	No	No	No	No	No	No	No	No	No	NA	3rd tertile	No	No	Yes	No treatment	No treatment	No treatment	No treatment	No treatment	No treatment	No treatment	No treatment	No treatment	No treatment	No treatment	No treatment	No treatment	No treatment
P-0000620	Female	Black	35.09924698	Never smoker	1604	Treated	Yes	Yes	Yes	3rd tertile	No	Yes	Yes	No	Yes	No	No	Yes	No	Yes	Yes	Yes	No	No	No	1516	1st tertile	Yes	No	Yes	2nd tertile	No treatment	2nd tertile	3rd tertile	No treatment	2nd tertile	No treatment	2nd tertile	No treatment	3rd tertile	3rd tertile	No treatment	No treatment	No treatment
P-0000621	Male	Other	44.15332031	Former Smoker	1262	Unknown	Yes	NA	NA	NA	NA	NA	NA	NA	NA	NA	NA	NA	NA	NA	NA	NA	NA	NA	NA	NA	NA	NA	Yes	No	NA	2nd tertile	NA	NA	NA	NA	NA	NA	NA	NA	NA	NA	NA	NA
P-0000622	Female	White	67.92333984	Never smoker	24	Untreated	No	No	No	No treatment	No	No	No	No	No	No	No	No	No	No	No	No	No	No	No	NA	No radiation	No	No	Yes	No treatment	No treatment	No treatment	No treatment	No treatment	No treatment	No treatment	No treatment	No treatment	No treatment	No treatment	No treatment	No treatment	No treatment
P-0000623	Female	White	64.90074921	Former Smoker	917	Unknown	NA	NA	NA	NA	NA	NA	NA	NA	NA	NA	NA	NA	NA	NA	NA	NA	NA	NA	NA	NA	NA	NA	NA	No	NA	NA	NA	NA	NA	NA	NA	NA	NA	NA	NA	NA	NA	NA
P-0000624	Female	White	59.99178696	Never smoker	546	Unknown	Yes	NA	NA	NA	NA	NA	NA	NA	NA	NA	NA	NA	NA	NA	NA	NA	NA	NA	NA	NA	NA	Yes	NA	No	2nd tertile	NA	NA	NA	NA	NA	NA	NA	NA	NA	NA	NA	NA	NA
P-0000626	Female	Other	65.41546631	Former Smoker	55	Untreated	No	No	No	No treatment	No	No	No	No	No	No	No	No	No	No	No	No	No	No	No	NA	No radiation	No	No	Yes	No treatment	No treatment	No treatment	No treatment	No treatment	No treatment	No treatment	No treatment	No treatment	No treatment	No treatment	No treatment	No treatment	No treatment
P-0000627	Female	White	66.71321106	Former Smoker	2382	Unknown	Yes	Yes	Yes	3rd tertile	NA	NA	Yes	NA	Yes	Yes	Yes	Yes	NA	NA	NA	Yes	NA	Yes	NA	2240	3rd tertile	Yes	NA	No	3rd tertile	NA	NA	3rd tertile	NA	3rd tertile	2nd tertile	1st tertile	NA	NA	NA	NA	2nd tertile	NA
P-0000628	Male	White	51.46064377	Former Smoker	30	Treated	Yes	No	Yes	1st tertile	No	No	Yes	No	No	Yes	Yes	No	No	No	No	No	No	Yes	No	0	No radiation	No	No	Yes	No treatment	No treatment	No treatment	1st tertile	No treatment	No treatment	1st tertile	No treatment	No treatment	No treatment	No treatment	No treatment	1st tertile	No treatment
P-0000629	Female	White	65.62628174	Never smoker	62	Treated	Yes	No	Yes	1st tertile	No	No	Yes	No	No	No	No	Yes	No	Yes	Yes	Yes	No	No	No	42	No radiation	No	No	Yes	No treatment	No treatment	No treatment	1st tertile	No treatment	No treatment	No treatment	1st tertile	No treatment	1st tertile	1st tertile	No treatment	No treatment	No treatment
P-0000630	Female	White	66.51334381	Never smoker	186	Unknown	Yes	NA	Yes	2nd tertile	NA	NA	Yes	NA	NA	Yes	Yes	NA	NA	NA	NA	NA	NA	Yes	NA	147	NA	Yes	NA	No	2nd tertile	NA	NA	3rd tertile	NA	NA	3rd tertile	NA	NA	NA	NA	NA	3rd tertile	NA
P-0000632	Male	White	39.46338272	NA	28	Unknown	NA	NA	NA	NA	NA	NA	NA	NA	NA	NA	NA	NA	NA	NA	NA	NA	NA	NA	NA	NA	NA	NA	NA	No	NA	NA	NA	NA	NA	NA	NA	NA	NA	NA	NA	NA	NA	NA
P-0000633	Female	Asian	63.03353882	Never smoker	1046	Treated	Yes	No	Yes	3rd tertile	No	No	Yes	No	No	No	Yes	Yes	No	Yes	Yes	Yes	Yes	No	No	1031	No radiation	Yes	Yes	Yes	3rd tertile	3rd tertile	No treatment	2nd tertile	No treatment	No treatment	3rd tertile	3rd tertile	No treatment	1st tertile	1st tertile	3rd tertile	No treatment	No treatment
P-0000634	Female	White	27.96166992	Never smoker	916	Unknown	Yes	NA	Yes	1st tertile	NA	NA	NA	Yes	Yes	NA	NA	NA	NA	Yes	Yes	NA	NA	NA	NA	179	NA	Yes	NA	No	3rd tertile	NA	NA	NA	1st tertile	2nd tertile	NA	NA	NA	1st tertile	1st tertile	NA	NA	NA
P-0000635	Male	White	65.80698395	Current Smoker	85	Treated	Yes	No	Yes	1st tertile	No	No	Yes	No	No	No	Yes	No	No	No	No	Yes	No	No	Yes	14	No radiation	No	No	Yes	No treatment	No treatment	No treatment	1st tertile	No treatment	No treatment	1st tertile	No treatment	No treatment	No treatment	No treatment	No treatment	No treatment	1st tertile
P-0000636	Female	White	53.63175964	Former Smoker	4161	Unknown	Yes	Yes	Yes	1st tertile	NA	NA	Yes	NA	NA	Yes	Yes	NA	NA	NA	NA	NA	NA	Yes	NA	20	3rd tertile	Yes	NA	No	3rd tertile	NA	NA	1st tertile	NA	NA	1st tertile	NA	NA	NA	NA	NA	1st tertile	NA
P-0000637	Female	White	36.24640656	Former Smoker	10	Unknown	NA	NA	NA	NA	NA	NA	NA	NA	NA	NA	NA	NA	NA	NA	NA	NA	NA	NA	NA	NA	NA	NA	NA	No	NA	NA	NA	NA	NA	NA	NA	NA	NA	NA	NA	NA	NA	NA
P-0000638	Female	White	34.60643387	Never smoker	673	Treated	Yes	Yes	Yes	3rd tertile	No	Yes	No	No	No	No	No	Yes	No	Yes	Yes	No	No	No	No	644	3rd tertile	Yes	No	Yes	3rd tertile	No treatment	2nd tertile	No treatment	No treatment	No treatment	No treatment	2nd tertile	No treatment	3rd tertile	3rd tertile	No treatment	No treatment	No treatment
P-0000639	Male	White	77.52771759	Never smoker	904	Treated	Yes	Yes	Yes	2nd tertile	No	No	No	No	No	No	Yes	No	Yes	Yes	No	No	Yes	No	No	863	3rd tertile	No	No	Yes	No treatment	No treatment	No treatment	No treatment	No treatment	No treatment	2nd tertile	No treatment	1st tertile	2nd tertile	No treatment	2nd tertile	No treatment	No treatment
P-0000640	Male	White	61.25119781	Former Smoker	563	Unknown	Yes	NA	Yes	1st tertile	NA	NA	NA	NA	NA	NA	NA	Yes	NA	NA	NA	NA	NA	NA	NA	206	NA	NA	NA	No	NA	NA	NA	NA	NA	NA	NA	3rd tertile	NA	NA	NA	NA	NA	NA
P-0000641	Male	White	66.72963715	Former Smoker	256	Treated	Yes	Yes	Yes	2nd tertile	No	No	Yes	No	No	Yes	Yes	Yes	No	No	No	No	Yes	Yes	No	231	1st tertile	No	No	Yes	No treatment	No treatment	No treatment	1st tertile	No treatment	No treatment	2nd tertile	3rd tertile	No treatment	No treatment	No treatment	1st tertile	1st tertile	No treatment
P-0000642	Male	White	65.79055786	Never smoker	34	Unknown	NA	NA	NA	NA	NA	NA	NA	NA	NA	NA	NA	NA	NA	NA	NA	NA	NA	NA	NA	NA	NA	NA	NA	No	NA	NA	NA	NA	NA	NA	NA	NA	NA	NA	NA	NA	NA	NA
P-0000643	Female	White	65.56878662	Never smoker	53	Untreated	No	No	No	No treatment	No	No	No	No	No	No	No	No	No	No	No	No	No	No	No	NA	No radiation	No	No	Yes	No treatment	No treatment	No treatment	No treatment	No treatment	No treatment	No treatment	No treatment	No treatment	No treatment	No treatment	No treatment	No treatment	No treatment
P-0000644	Female	Black	69.25393677	Former Smoker	42	Untreated	No	No	No	No treatment	No	No	No	No	No	No	No	No	No	No	No	No	No	No	No	NA	No radiation	No	No	Yes	No treatment	No treatment	No treatment	No treatment	No treatment	No treatment	No treatment	No treatment	No treatment	No treatment	No treatment	No treatment	No treatment	No treatment
P-0000645	Female	White	70.89938354	Former Smoker	6297	Unknown	Yes	No	Yes	1st tertile	NA	NA	Yes	NA	NA	NA	Yes	Yes	NA	NA	NA	Yes	NA	Yes	NA	906	No radiation	NA	NA	No	NA	NA	NA	NA	NA	NA	NA	2nd tertile	NA	NA	NA	NA	NA	NA
P-0000646	Male	White	79.15673828	Former Smoker	9497	Unknown	Yes	NA	NA	NA	NA	NA	NA	NA	NA	NA	NA	NA	NA	NA	NA	NA	NA	NA	NA	NA	NA	NA	Yes	No	NA	3rd tertile	NA	NA	NA	NA	NA	NA	NA	NA	NA	NA	NA	NA
P-0000647	Male	White	71.59479523	Former Smoker	3717	Unknown	NA	NA	NA	NA	NA	NA	NA	NA	NA	NA	NA	NA	NA	NA	NA	NA	NA	NA	NA	NA	NA	NA	NA	No	NA	NA	NA	NA	NA	NA	NA	NA	NA	NA	NA	NA	NA	NA
P-0000648	Male	Other	25.46475029	Never smoker	50	Treated	Yes	No	Yes	2nd tertile	No	Yes	No	No	No	No	Yes	Yes	No	No	No	No	No	Yes	No	33	No radiation	No	No	Yes	No treatment	No treatment	2nd tertile	No treatment	No treatment	No treatment	2nd tertile	1st tertile	No treatment	No treatment	No treatment	No treatment	2nd tertile	No treatment
P-0000649	Female	Asian	66.81724548	Never smoker	685	Treated	Yes	No	Yes	2nd tertile	No	No	Yes	No	No	Yes	Yes	No	No	No	No	No	Yes	No	No	633	No radiation	No	No	Yes	No treatment	No treatment	No treatment	3rd tertile	No treatment	No treatment	2nd tertile	No treatment	No treatment	No treatment	No treatment	2nd tertile	No treatment	No treatment
P-0000650	Male	White	50.40109634	Former Smoker	118	Treated	Yes	Yes	Yes	3rd tertile	No	Yes	No	No	No	No	Yes	No	No	Yes	No	No	No	Yes	No	98	1st tertile	No	No	Yes	No treatment	No treatment	2nd tertile	No treatment	No treatment	No treatment	3rd tertile	No treatment	No treatment	3rd tertile	No treatment	No treatment	3rd tertile	No treatment
P-0000651	Female	White	68.03833008	Former Smoker	16	Unknown	Yes	NA	Yes	No treatment	NA	Yes	NA	NA	NA	NA	NA	NA	NA	NA	NA	NA	NA	NA	NA	0	NA	NA	NA	No	NA	NA	1st tertile	NA	NA	NA	NA	NA	NA	NA	NA	NA	NA	NA
P-0000652	Female	White	28.12046623	Never smoker	640	Treated	Yes	Yes	Yes	3rd tertile	No	No	Yes	No	No	No	No	Yes	No	Yes	Yes	Yes	No	No	No	605	2nd tertile	Yes	No	Yes	3rd tertile	No treatment	No treatment	2nd tertile	No treatment	No treatment	No treatment	3rd tertile	No treatment	3rd tertile	3rd tertile	No treatment	No treatment	No treatment
P-0000653	Male	White	63.76728439	Former Smoker	516	Treated	Yes	Yes	Yes	1st tertile	No	Yes	No	No	No	No	No	No	No	No	No	No	No	No	No	490	3rd tertile	Yes	No	Yes	3rd tertile	No treatment	2nd tertile	No treatment	No treatment	No treatment	No treatment	No treatment	No treatment	No treatment	No treatment	No treatment	No treatment	No treatment
P-0000654	Male	White	44.54483414	Never smoker	332	Treated	Yes	No	Yes	2nd tertile	No	No	No	Yes	No	No	Yes	No	No	Yes	No	No	No	Yes	No	300	No radiation	No	No	Yes	No treatment	No treatment	No treatment	No treatment	2nd tertile	No treatment	2nd tertile	No treatment	No treatment	2nd tertile	No treatment	No treatment	2nd tertile	No treatment
P-0000655	Male	White	71.11293793	Former Smoker	1807	Unknown	NA	NA	NA	NA	NA	NA	NA	NA	NA	NA	NA	NA	NA	NA	NA	NA	NA	NA	NA	NA	NA	NA	NA	No	NA	NA	NA	NA	NA	NA	NA	NA	NA	NA	NA	NA	NA	NA
P-0000656	Female	Asian	54.70773315	Never smoker	1626	Unknown	Yes	NA	Yes	3rd tertile	NA	NA	Yes	NA	Yes	NA	NA	Yes	NA	NA	NA	NA	NA	NA	NA	1074	NA	Yes	NA	No	3rd tertile	NA	NA	1st tertile	NA	3rd tertile	NA	3rd tertile	NA	NA	NA	NA	NA	NA
P-0000657	Male	White	54.2915802	Never smoker	1244	Treated	Yes	Yes	Yes	1st tertile	No	Yes	No	No	No	No	No	No	No	No	No	No	No	No	No	1232	3rd tertile	No	No	Yes	No treatment	No treatment	3rd tertile	No treatment	No treatment	No treatment	No treatment	No treatment	No treatment	No treatment	No treatment	No treatment	No treatment	No treatment
P-0000658	Female	White	34.49692154	Never smoker	119	Untreated	No	No	No	No treatment	No	No	No	No	No	No	No	No	No	No	No	No	No	No	No	NA	No radiation	No	No	Yes	No treatment	No treatment	No treatment	No treatment	No treatment	No treatment	No treatment	No treatment	No treatment	No treatment	No treatment	No treatment	No treatment	No treatment
P-0000659	Male	White	71.31827545	Never smoker	1080	Unknown	NA	Yes	NA	NA	NA	NA	NA	NA	NA	NA	NA	NA	NA	NA	NA	NA	NA	NA	NA	NA	3rd tertile	NA	NA	No	NA	NA	NA	NA	NA	NA	NA	NA	NA	NA	NA	NA	NA	NA
P-0000660	Male	White	52.77481079	Former Smoker	1523	Unknown	Yes	NA	Yes	No treatment	NA	NA	NA	NA	NA	NA	NA	NA	NA	Yes	Yes	NA	NA	NA	NA	84	NA	NA	NA	No	NA	NA	NA	NA	NA	NA	NA	NA	NA	1st tertile	1st tertile	NA	NA	NA
P-0000661	Female	White	80.42436981	Never smoker	4511	Treated	Yes	No	Yes	2nd tertile	No	No	Yes	No	No	Yes	No	No	No	No	No	Yes	No	No	No	8557	No radiation	Yes	No	Yes	2nd tertile	No treatment	No treatment	3rd tertile	No treatment	No treatment	No treatment	No treatment	No treatment	No treatment	No treatment	No treatment	No treatment	No treatment
P-0000662	Male	Other	38.48870468	Never smoker	759	Treated	Yes	No	Yes	2nd tertile	No	Yes	Yes	No	No	No	No	No	No	No	No	Yes	No	No	No	267	No radiation	Yes	No	Yes	2nd tertile	No treatment	3rd tertile	3rd tertile	No treatment	No treatment	No treatment	No treatment	No treatment	No treatment	No treatment	No treatment	No treatment	No treatment
P-0000663	Male	White	24.58042526	Never smoker	136	Treated	Yes	Yes	Yes	3rd tertile	No	Yes	No	No	No	No	Yes	No	No	Yes	No	No	No	Yes	No	112	1st tertile	No	No	Yes	No treatment	No treatment	2nd tertile	No treatment	No treatment	No treatment	3rd tertile	No treatment	No treatment	2nd tertile	No treatment	No treatment	3rd tertile	No treatment
P-0000664	Male	White	28.78850174	Never smoker	84	Treated	Yes	No	Yes	1st tertile	No	No	No	Yes	No	No	Yes	No	No	Yes	No	No	No	Yes	No	45	No radiation	No	No	Yes	No treatment	No treatment	No treatment	No treatment	1st tertile	No treatment	1st tertile	No treatment	No treatment	2nd tertile	No treatment	No treatment	1st tertile	No treatment
P-0000666	Female	White	66.13552094	Never smoker	1180	Treated	Yes	Yes	Yes	3rd tertile	No	No	No	No	No	No	Yes	Yes	No	Yes	Yes	No	Yes	Yes	No	1124	1st tertile	Yes	No	Yes	2nd tertile	No treatment	No treatment	No treatment	No treatment	No treatment	3rd tertile	3rd tertile	No treatment	1st tertile	1st tertile	3rd tertile	2nd tertile	No treatment
P-0000667	Female	White	70.10540771	Never smoker	1055	Treated	Yes	No	Yes	3rd tertile	No	No	No	No	No	No	Yes	Yes	No	Yes	Yes	No	Yes	Yes	No	1000	No radiation	No	No	Yes	No treatment	No treatment	No treatment	No treatment	No treatment	No treatment	3rd tertile	3rd tertile	No treatment	2nd tertile	2nd tertile	3rd tertile	2nd tertile	No treatment
P-0000668	Female	Asian	64.65161133	Never smoker	499	Unknown	NA	NA	NA	NA	NA	NA	NA	NA	NA	NA	NA	NA	NA	NA	NA	NA	NA	NA	NA	NA	NA	NA	NA	No	NA	NA	NA	NA	NA	NA	NA	NA	NA	NA	NA	NA	NA	NA
P-0000670	Female	Black	50.09719467	Former Smoker	292	Unknown	Yes	NA	Yes	1st tertile	NA	NA	Yes	NA	NA	Yes	Yes	NA	NA	NA	NA	NA	NA	Yes	NA	161	NA	Yes	Yes	No	3rd tertile	2nd tertile	NA	3rd tertile	NA	NA	1st tertile	NA	NA	NA	NA	NA	1st tertile	NA
P-0000671	Female	White	64.80219269	Former Smoker	497	Treated	Yes	Yes	Yes	3rd tertile	No	Yes	Yes	No	No	Yes	Yes	Yes	No	Yes	Yes	No	Yes	No	No	896	2nd tertile	No	No	Yes	No treatment	No treatment	1st tertile	2nd tertile	No treatment	No treatment	2nd tertile	2nd tertile	No treatment	2nd tertile	2nd tertile	2nd tertile	No treatment	No treatment
P-0000672	Male	White	59.09924698	NA	260	Unknown	NA	NA	NA	NA	NA	NA	NA	NA	NA	NA	NA	NA	NA	NA	NA	NA	NA	NA	NA	NA	NA	NA	NA	No	NA	NA	NA	NA	NA	NA	NA	NA	NA	NA	NA	NA	NA	NA
P-0000673	Female	Other	45.33880997	Never smoker	1669	Unknown	Yes	Yes	Yes	2nd tertile	NA	Yes	NA	NA	NA	NA	NA	NA	NA	Yes	Yes	NA	NA	NA	NA	679	1st tertile	NA	NA	No	NA	NA	3rd tertile	NA	NA	NA	NA	NA	NA	3rd tertile	3rd tertile	NA	NA	NA
P-0000674	Female	White	65.368927	Former Smoker	28	Treated	Yes	No	Yes	1st tertile	No	No	Yes	No	No	No	Yes	No	No	No	No	Yes	No	No	Yes	0	No radiation	No	No	Yes	No treatment	No treatment	No treatment	1st tertile	No treatment	No treatment	1st tertile	No treatment	No treatment	No treatment	No treatment	No treatment	No treatment	1st tertile
P-0000675	Male	Missing	54.2915802	Former Smoker	25	Untreated	No	No	No	No treatment	No	No	No	No	No	No	No	No	No	No	No	No	No	No	No	NA	No radiation	No	No	Yes	No treatment	No treatment	No treatment	No treatment	No treatment	No treatment	No treatment	No treatment	No treatment	No treatment	No treatment	No treatment	No treatment	No treatment
P-0000676	Female	White	42.96235275	Former Smoker	20	Untreated	No	No	No	No treatment	No	No	No	No	No	No	No	No	No	No	No	No	No	No	No	NA	No radiation	No	No	Yes	No treatment	No treatment	No treatment	No treatment	No treatment	No treatment	No treatment	No treatment	No treatment	No treatment	No treatment	No treatment	No treatment	No treatment
P-0000677	Male	White	46.74058914	Never smoker	20	Unknown	NA	NA	NA	NA	NA	NA	NA	NA	NA	NA	NA	NA	NA	NA	NA	NA	NA	NA	NA	NA	NA	NA	NA	No	NA	NA	NA	NA	NA	NA	NA	NA	NA	NA	NA	NA	NA	NA
P-0000678	Male	White	83.50170898	Former Smoker	3289	Unknown	Yes	NA	Yes	2nd tertile	NA	NA	Yes	NA	NA	NA	Yes	NA	Yes	NA	NA	Yes	NA	NA	Yes	364	NA	NA	NA	No	NA	NA	NA	3rd tertile	NA	NA	1st tertile	NA	1st tertile	NA	NA	NA	NA	1st tertile
P-0000679	Female	White	59.90143585	Never smoker	307	Unknown	NA	Yes	NA	NA	NA	NA	NA	NA	NA	NA	NA	NA	NA	NA	NA	NA	NA	NA	NA	NA	2nd tertile	NA	NA	No	NA	NA	NA	NA	NA	NA	NA	NA	NA	NA	NA	NA	NA	NA
P-0000681	Female	White	67.04722595	Former Smoker	89	Treated	Yes	No	No	No treatment	No	No	No	No	No	No	No	No	No	No	No	No	No	No	No	NA	No radiation	Yes	No	Yes	2nd tertile	No treatment	No treatment	No treatment	No treatment	No treatment	No treatment	No treatment	No treatment	No treatment	No treatment	No treatment	No treatment	No treatment
P-0000682	Male	White	62.2915802	Never smoker	4270	Unknown	NA	NA	NA	NA	NA	NA	NA	NA	NA	NA	NA	NA	NA	NA	NA	NA	NA	NA	NA	NA	NA	NA	NA	No	NA	NA	NA	NA	NA	NA	NA	NA	NA	NA	NA	NA	NA	NA
P-0000683	Male	White	66.95687866	Never smoker	1506	Treated	Yes	Yes	Yes	2nd tertile	No	No	No	No	No	No	Yes	Yes	No	Yes	No	No	Yes	No	No	364	3rd tertile	No	No	Yes	No treatment	No treatment	No treatment	No treatment	No treatment	No treatment	2nd tertile	3rd tertile	No treatment	1st tertile	No treatment	2nd tertile	No treatment	No treatment
P-0000684	Female	White	74.4613266	Former Smoker	449	Unknown	Yes	Yes	Yes	NA	NA	NA	NA	NA	NA	NA	Yes	Yes	NA	NA	NA	NA	Yes	NA	NA	351	1st tertile	NA	NA	No	NA	NA	NA	NA	NA	NA	NA	NA	NA	NA	NA	NA	NA	NA
P-0000686	Male	White	78.39835358	Former Smoker	1623	Unknown	Yes	NA	Yes	1st tertile	NA	NA	NA	NA	Yes	NA	Yes	NA	NA	NA	NA	NA	NA	Yes	NA	1296	NA	NA	Yes	No	NA	2nd tertile	NA	NA	NA	1st tertile	1st tertile	NA	NA	NA	NA	NA	1st tertile	NA
P-0000687	Female	Other	48.86242294	Never smoker	677	Unknown	Yes	NA	NA	NA	NA	NA	NA	NA	NA	NA	NA	NA	NA	NA	NA	NA	NA	NA	NA	NA	NA	Yes	NA	No	1st tertile	NA	NA	NA	NA	NA	NA	NA	NA	NA	NA	NA	NA	NA
P-0000688	Female	White	45.31964493	Never smoker	1401	Treated	Yes	Yes	Yes	2nd tertile	No	No	No	No	No	No	Yes	Yes	No	No	No	No	No	Yes	No	1166	1st tertile	Yes	No	Yes	2nd tertile	No treatment	No treatment	No treatment	No treatment	No treatment	3rd tertile	3rd tertile	No treatment	No treatment	No treatment	No treatment	3rd tertile	No treatment
P-0000689	Male	White	56.30390167	Former Smoker	30	Treated	Yes	No	Yes	1st tertile	No	No	Yes	No	No	Yes	Yes	No	No	No	No	No	No	Yes	No	0	No radiation	No	No	Yes	No treatment	No treatment	No treatment	1st tertile	No treatment	No treatment	1st tertile	No treatment	No treatment	No treatment	No treatment	No treatment	1st tertile	No treatment
P-0000690	Female	White	47.68514633	Never smoker	2226	Unknown	NA	NA	NA	NA	NA	NA	NA	NA	NA	NA	NA	NA	NA	NA	NA	NA	NA	NA	NA	NA	NA	NA	NA	No	NA	NA	NA	NA	NA	NA	NA	NA	NA	NA	NA	NA	NA	NA
P-0000691	Male	White	66.08350372	Former Smoker	2391	Unknown	NA	NA	NA	NA	NA	NA	NA	NA	NA	NA	NA	NA	NA	NA	NA	NA	NA	NA	NA	NA	NA	NA	NA	No	NA	NA	NA	NA	NA	NA	NA	NA	NA	NA	NA	NA	NA	NA
P-0000692	Male	White	32.89527893	Never smoker	2043	Unknown	NA	NA	NA	NA	NA	NA	NA	NA	NA	NA	NA	NA	NA	NA	NA	NA	NA	NA	NA	NA	NA	NA	NA	No	NA	NA	NA	NA	NA	NA	NA	NA	NA	NA	NA	NA	NA	NA
P-0000693	Male	White	59.71252441	Former Smoker	2488	Unknown	Yes	NA	NA	NA	NA	NA	NA	NA	NA	NA	NA	NA	NA	NA	NA	NA	NA	NA	NA	NA	NA	Yes	NA	No	3rd tertile	NA	NA	NA	NA	NA	NA	NA	NA	NA	NA	NA	NA	NA
P-0000694	Male	White	56.64339447	Never smoker	1167	Treated	Yes	Yes	Yes	3rd tertile	No	Yes	No	No	Yes	No	No	Yes	No	Yes	Yes	No	No	No	No	1124	3rd tertile	No	No	Yes	No treatment	No treatment	1st tertile	No treatment	No treatment	2nd tertile	No treatment	3rd tertile	No treatment	2nd tertile	2nd tertile	No treatment	No treatment	No treatment
P-0000695	Male	White	56.43531799	Never smoker	782	Unknown	NA	NA	NA	NA	NA	NA	NA	NA	NA	NA	NA	NA	NA	NA	NA	NA	NA	NA	NA	NA	NA	NA	NA	No	NA	NA	NA	NA	NA	NA	NA	NA	NA	NA	NA	NA	NA	NA
P-0000697	Female	White	74.80355835	Former Smoker	5317	Unknown	Yes	Yes	Yes	1st tertile	NA	Yes	NA	NA	Yes	NA	Yes	NA	NA	NA	NA	NA	NA	Yes	NA	231	2nd tertile	NA	Yes	No	NA	3rd tertile	2nd tertile	NA	NA	NA	NA	NA	NA	NA	NA	NA	NA	NA
P-0000698	Female	White	65.48938751	Former Smoker	821	Unknown	Yes	Yes	Yes	NA	NA	NA	NA	NA	NA	NA	Yes	Yes	NA	NA	NA	NA	Yes	NA	NA	732	NA	NA	NA	No	NA	NA	NA	NA	NA	NA	NA	NA	NA	NA	NA	NA	NA	NA
P-0000699	Male	Asian	43.32648849	Never smoker	586	Treated	Yes	No	Yes	3rd tertile	No	No	Yes	No	No	No	Yes	No	Yes	No	No	Yes	No	No	Yes	574	No radiation	Yes	No	Yes	2nd tertile	No treatment	No treatment	3rd tertile	No treatment	No treatment	2nd tertile	No treatment	1st tertile	No treatment	No treatment	No treatment	No treatment	2nd tertile
P-0000700	Male	White	71.32649231	Former Smoker	1232	Treated	Yes	No	No	No treatment	No	No	No	No	No	No	No	No	No	No	No	No	No	No	No	NA	No radiation	Yes	No	Yes	3rd tertile	No treatment	No treatment	No treatment	No treatment	No treatment	No treatment	No treatment	No treatment	No treatment	No treatment	No treatment	No treatment	No treatment
P-0000702	Female	White	84.61875153	Former Smoker	4000	Unknown	Yes	NA	Yes	3rd tertile	NA	NA	Yes	NA	Yes	NA	NA	Yes	NA	NA	NA	Yes	NA	NA	NA	3319	NA	Yes	NA	No	3rd tertile	NA	NA	3rd tertile	NA	3rd tertile	NA	3rd tertile	NA	NA	NA	NA	NA	NA
P-0000703	Male	White	80.71457672	Never smoker	116	Treated	Yes	No	Yes	1st tertile	No	No	Yes	No	No	No	Yes	No	No	No	No	Yes	No	No	Yes	84	No radiation	Yes	No	Yes	1st tertile	No treatment	No treatment	2nd tertile	No treatment	No treatment	2nd tertile	No treatment	No treatment	No treatment	No treatment	No treatment	No treatment	2nd tertile
P-0000704	Female	White	49.12525558	Never smoker	2993	Treated	Yes	No	Yes	3rd tertile	No	Yes	Yes	No	No	Yes	No	No	No	No	No	Yes	No	No	No	2852	No radiation	No	No	Yes	No treatment	No treatment	3rd tertile	3rd tertile	No treatment	No treatment	No treatment	No treatment	No treatment	No treatment	No treatment	No treatment	No treatment	No treatment
P-0000706	Male	White	77.29774475	Former Smoker	32	Treated	Yes	No	Yes	1st tertile	No	No	Yes	No	No	Yes	Yes	No	No	No	No	No	Yes	No	No	0	No radiation	No	No	Yes	No treatment	No treatment	No treatment	1st tertile	No treatment	No treatment	1st tertile	No treatment	No treatment	No treatment	No treatment	1st tertile	No treatment	No treatment
P-0000708	Male	White	37.74674988	Never smoker	195	Treated	Yes	No	Yes	3rd tertile	No	Yes	Yes	No	No	No	No	Yes	No	Yes	Yes	Yes	No	No	No	132	No radiation	No	No	Yes	No treatment	No treatment	2nd tertile	2nd tertile	No treatment	No treatment	No treatment	2nd tertile	No treatment	1st tertile	1st tertile	No treatment	No treatment	No treatment
P-0000709	Female	White	45.38535309	Never smoker	28	Untreated	No	No	No	No treatment	No	No	No	No	No	No	No	No	No	No	No	No	No	No	No	NA	No radiation	No	No	Yes	No treatment	No treatment	No treatment	No treatment	No treatment	No treatment	No treatment	No treatment	No treatment	No treatment	No treatment	No treatment	No treatment	No treatment
P-0000710	Female	Black	54.00136948	Never smoker	3311	Unknown	NA	Yes	NA	NA	NA	NA	NA	NA	NA	NA	NA	NA	NA	NA	NA	NA	NA	NA	NA	NA	3rd tertile	NA	NA	No	NA	NA	NA	NA	NA	NA	NA	NA	NA	NA	NA	NA	NA	NA
P-0000711	Female	White	50.08350372	Never smoker	203	Treated	Yes	No	Yes	2nd tertile	No	No	Yes	No	No	No	No	Yes	No	Yes	Yes	Yes	No	No	No	158	No radiation	No	No	Yes	No treatment	No treatment	No treatment	2nd tertile	No treatment	No treatment	No treatment	3rd tertile	No treatment	1st tertile	1st tertile	No treatment	No treatment	No treatment
P-0000713	Female	White	80.13963318	Current Smoker	100	Treated	Yes	No	Yes	1st tertile	No	No	Yes	No	No	No	Yes	No	No	No	No	Yes	No	Yes	No	70	No radiation	No	No	Yes	No treatment	No treatment	No treatment	2nd tertile	No treatment	No treatment	1st tertile	No treatment	No treatment	No treatment	No treatment	No treatment	1st tertile	No treatment
P-0000714	Female	White	39.32648849	Never smoker	205	Unknown	Yes	NA	Yes	2nd tertile	NA	NA	Yes	NA	NA	NA	NA	NA	Yes	NA	NA	Yes	NA	NA	NA	98	NA	Yes	NA	No	1st tertile	NA	NA	3rd tertile	NA	NA	NA	NA	2nd tertile	NA	NA	NA	NA	NA
P-0000715	Female	Other	67.7563324	Never smoker	1687	Treated	Yes	Yes	No	No treatment	Yes	No	No	No	No	No	No	No	No	No	No	No	No	No	No	NA	1st tertile	Yes	No	Yes	NA	No treatment	No treatment	No treatment	No treatment	No treatment	No treatment	No treatment	No treatment	No treatment	No treatment	No treatment	No treatment	No treatment
P-0000716	Male	White	57.64818573	Former Smoker	257	Unknown	NA	NA	NA	NA	NA	NA	NA	NA	NA	NA	NA	NA	NA	NA	NA	NA	NA	NA	NA	NA	NA	NA	NA	No	NA	NA	NA	NA	NA	NA	NA	NA	NA	NA	NA	NA	NA	NA
P-0000717	Male	White	45.75222397	Former Smoker	5700	Unknown	Yes	NA	NA	NA	NA	NA	NA	NA	NA	NA	NA	NA	NA	NA	NA	NA	NA	NA	NA	NA	NA	Yes	NA	No	3rd tertile	NA	NA	NA	NA	NA	NA	NA	NA	NA	NA	NA	NA	NA
P-0000718	Male	White	71.12662506	Never smoker	463	Treated	Yes	Yes	No	No treatment	No	No	No	No	No	No	No	No	No	No	No	No	No	No	No	NA	3rd tertile	Yes	No	Yes	2nd tertile	No treatment	No treatment	No treatment	No treatment	No treatment	No treatment	No treatment	No treatment	No treatment	No treatment	No treatment	No treatment	No treatment
P-0000719	Female	White	79.11567688	Never smoker	1339	Treated	Yes	No	Yes	3rd tertile	No	Yes	No	No	Yes	No	No	No	No	Yes	Yes	No	No	No	No	1220	No radiation	No	No	Yes	No treatment	No treatment	3rd tertile	No treatment	No treatment	1st tertile	No treatment	No treatment	No treatment	3rd tertile	3rd tertile	No treatment	No treatment	No treatment
P-0000720	Female	Black	51.33196259	Never smoker	53	Unknown	NA	Yes	NA	NA	NA	NA	NA	NA	NA	NA	NA	NA	NA	NA	NA	NA	NA	NA	NA	NA	NA	NA	NA	No	NA	NA	NA	NA	NA	NA	NA	NA	NA	NA	NA	NA	NA	NA
P-0000721	Female	White	59.18959427	Never smoker	209	Treated	Yes	No	Yes	3rd tertile	No	No	Yes	No	No	No	Yes	No	Yes	No	No	Yes	No	No	Yes	154	No radiation	No	No	Yes	No treatment	No treatment	No treatment	2nd tertile	No treatment	No treatment	3rd tertile	No treatment	2nd tertile	No treatment	No treatment	No treatment	No treatment	3rd tertile
P-0000722	Male	White	57.15263367	Never smoker	34	Treated	Yes	No	Yes	1st tertile	No	No	Yes	No	No	No	Yes	No	No	No	No	Yes	No	No	Yes	14	No radiation	Yes	No	Yes	2nd tertile	No treatment	No treatment	1st tertile	No treatment	No treatment	1st tertile	No treatment	No treatment	No treatment	No treatment	No treatment	No treatment	1st tertile
P-0000723	Female	White	23.86858368	NA	182	Unknown	NA	NA	NA	NA	NA	NA	NA	NA	NA	NA	NA	NA	NA	NA	NA	NA	NA	NA	NA	NA	NA	NA	NA	No	NA	NA	NA	NA	NA	NA	NA	NA	NA	NA	NA	NA	NA	NA
P-0000724	Female	White	75.24435425	Never smoker	878	Unknown	Yes	NA	Yes	1st tertile	NA	NA	NA	NA	NA	NA	Yes	NA	NA	Yes	NA	NA	NA	Yes	NA	35	NA	NA	NA	No	NA	NA	NA	NA	NA	NA	1st tertile	NA	NA	1st tertile	NA	NA	1st tertile	NA
P-0000725	Male	White	68.32032776	Former Smoker	1186	Unknown	NA	Yes	NA	NA	NA	NA	NA	NA	NA	NA	NA	NA	NA	NA	NA	NA	NA	NA	NA	NA	3rd tertile	NA	NA	No	NA	NA	NA	NA	NA	NA	NA	NA	NA	NA	NA	NA	NA	NA
P-0000726	Female	White	74.00958252	Former Smoker	32	Treated	No	Yes	No	No treatment	No	No	No	No	No	No	No	No	No	No	No	No	No	No	No	NA	1st tertile	No	No	Yes	No treatment	No treatment	No treatment	No treatment	No treatment	No treatment	No treatment	No treatment	No treatment	No treatment	No treatment	No treatment	No treatment	No treatment
P-0000728	Female	White	79.02806091	Former Smoker	40	Untreated	No	No	No	No treatment	No	No	No	No	No	No	No	No	No	No	No	No	No	No	No	NA	No radiation	No	No	Yes	No treatment	No treatment	No treatment	No treatment	No treatment	No treatment	No treatment	No treatment	No treatment	No treatment	No treatment	No treatment	No treatment	No treatment
P-0000729	Male	White	61.19644165	NA	399	Unknown	NA	NA	NA	NA	NA	NA	NA	NA	NA	NA	NA	NA	NA	NA	NA	NA	NA	NA	NA	NA	NA	NA	NA	No	NA	NA	NA	NA	NA	NA	NA	NA	NA	NA	NA	NA	NA	NA
P-0000730	Male	White	55.49897385	Never smoker	49	Treated	Yes	No	Yes	1st tertile	No	No	Yes	No	No	No	Yes	No	No	No	No	Yes	No	No	Yes	14	No radiation	Yes	No	Yes	2nd tertile	No treatment	No treatment	1st tertile	No treatment	No treatment	1st tertile	No treatment	No treatment	No treatment	No treatment	No treatment	No treatment	1st tertile
P-0000731	Female	White	73.05680847	Former Smoker	0	Unknown	NA	NA	NA	NA	NA	NA	NA	NA	NA	NA	NA	NA	NA	NA	NA	NA	NA	NA	NA	NA	NA	NA	NA	No	NA	NA	NA	NA	NA	NA	NA	NA	NA	NA	NA	NA	NA	NA
P-0000732	Male	White	75.97535706	Former Smoker	39	Treated	Yes	No	No	No treatment	No	No	No	No	No	No	No	No	No	No	No	No	No	No	No	NA	No radiation	Yes	No	Yes	1st tertile	No treatment	No treatment	No treatment	No treatment	No treatment	No treatment	No treatment	No treatment	No treatment	No treatment	No treatment	No treatment	No treatment
P-0000733	Male	White	42.52703476	Never smoker	1362	Treated	Yes	No	Yes	3rd tertile	No	Yes	Yes	No	No	No	No	Yes	No	Yes	Yes	Yes	No	No	No	1278	No radiation	Yes	No	Yes	3rd tertile	No treatment	3rd tertile	1st tertile	No treatment	No treatment	No treatment	1st tertile	No treatment	3rd tertile	3rd tertile	No treatment	No treatment	No treatment
P-0000735	Male	White	74.66392517	Never smoker	47	Unknown	NA	NA	NA	NA	NA	NA	NA	NA	NA	NA	NA	NA	NA	NA	NA	NA	NA	NA	NA	NA	NA	NA	NA	No	NA	NA	NA	NA	NA	NA	NA	NA	NA	NA	NA	NA	NA	NA
P-0000736	Female	White	67.29363251	Never smoker	354	Unknown	Yes	NA	Yes	1st tertile	NA	NA	NA	NA	NA	NA	NA	NA	Yes	NA	NA	NA	NA	NA	NA	68	NA	Yes	NA	No	2nd tertile	NA	NA	NA	NA	NA	NA	NA	2nd tertile	NA	NA	NA	NA	NA
P-0000737	Female	White	53.67282867	Never smoker	2092	Treated	Yes	Yes	Yes	3rd tertile	No	Yes	Yes	No	No	No	Yes	No	Yes	No	No	Yes	No	No	Yes	2025	2nd tertile	Yes	No	Yes	2nd tertile	No treatment	3rd tertile	3rd tertile	No treatment	No treatment	3rd tertile	No treatment	3rd tertile	No treatment	No treatment	No treatment	No treatment	3rd tertile
P-0000738	Male	White	50.60917282	Never smoker	492	Unknown	NA	NA	NA	NA	NA	NA	NA	NA	NA	NA	NA	NA	NA	NA	NA	NA	NA	NA	NA	NA	NA	NA	NA	No	NA	NA	NA	NA	NA	NA	NA	NA	NA	NA	NA	NA	NA	NA
P-0000739	Male	White	79.27720642	Never smoker	1081	Treated	Yes	No	Yes	3rd tertile	No	No	Yes	No	No	No	Yes	No	Yes	No	No	Yes	No	No	Yes	1069	No radiation	Yes	No	Yes	1st tertile	No treatment	No treatment	3rd tertile	No treatment	No treatment	3rd tertile	No treatment	3rd tertile	No treatment	No treatment	No treatment	No treatment	3rd tertile
P-0000740	Female	Asian	68.90074921	Never smoker	120	Treated	Yes	No	No	No treatment	No	No	No	No	No	No	No	No	No	No	No	No	No	No	No	NA	No radiation	Yes	No	Yes	1st tertile	No treatment	No treatment	No treatment	No treatment	No treatment	No treatment	No treatment	No treatment	No treatment	No treatment	No treatment	No treatment	No treatment
P-0000741	Male	White	68.8542099	Former Smoker	270	Treated	Yes	Yes	Yes	1st tertile	No	No	Yes	No	No	Yes	Yes	No	No	No	No	No	Yes	No	No	236	1st tertile	No	Yes	Yes	No treatment	No treatment	No treatment	2nd tertile	No treatment	No treatment	2nd tertile	No treatment	No treatment	No treatment	No treatment	2nd tertile	No treatment	No treatment
P-0000742	Male	White	44.81314087	Former Smoker	504	Treated	Yes	No	Yes	3rd tertile	No	No	Yes	No	No	No	Yes	No	Yes	No	No	Yes	No	No	Yes	486	No radiation	Yes	No	Yes	2nd tertile	No treatment	No treatment	3rd tertile	No treatment	No treatment	3rd tertile	No treatment	2nd tertile	No treatment	No treatment	No treatment	No treatment	3rd tertile
P-0000743	Female	Black	48.57221222	Former Smoker	366	Unknown	Yes	NA	Yes	2nd tertile	NA	NA	Yes	NA	NA	NA	Yes	Yes	NA	NA	NA	Yes	NA	NA	Yes	105	NA	NA	NA	No	NA	NA	NA	2nd tertile	NA	NA	2nd tertile	1st tertile	NA	NA	NA	NA	NA	2nd tertile
P-0000744	Female	White	64.0684433	Never smoker	1005	Treated	Yes	No	Yes	3rd tertile	No	No	Yes	No	No	No	Yes	No	Yes	No	No	Yes	No	No	Yes	987	No radiation	No	No	Yes	No treatment	No treatment	No treatment	3rd tertile	No treatment	No treatment	3rd tertile	No treatment	3rd tertile	No treatment	No treatment	No treatment	No treatment	3rd tertile
P-0000745	Female	White	76.29021454	Never smoker	1323	Treated	Yes	No	Yes	3rd tertile	No	No	Yes	No	No	No	Yes	No	Yes	No	No	Yes	No	No	Yes	1224	No radiation	Yes	No	Yes	3rd tertile	No treatment	No treatment	3rd tertile	No treatment	No treatment	3rd tertile	No treatment	3rd tertile	No treatment	No treatment	No treatment	No treatment	3rd tertile
P-0000746	Male	White	72.15605927	Former Smoker	2327	Unknown	Yes	NA	Yes	1st tertile	NA	NA	Yes	NA	NA	NA	Yes	NA	NA	NA	NA	Yes	NA	Yes	NA	1027	NA	NA	NA	No	NA	NA	NA	2nd tertile	NA	NA	2nd tertile	NA	NA	NA	NA	NA	2nd tertile	NA
P-0000748	Male	White	70.89938354	Former Smoker	350	Treated	Yes	Yes	Yes	1st tertile	No	Yes	No	No	No	No	No	No	No	No	No	No	No	No	No	343	2nd tertile	No	No	Yes	No treatment	No treatment	2nd tertile	No treatment	No treatment	No treatment	No treatment	No treatment	No treatment	No treatment	No treatment	No treatment	No treatment	No treatment
P-0000749	Male	White	28.42162895	Never smoker	1505	Treated	Yes	Yes	Yes	1st tertile	No	Yes	No	No	No	No	No	No	No	No	No	No	No	No	No	476	2nd tertile	No	No	Yes	No treatment	No treatment	3rd tertile	No treatment	No treatment	No treatment	No treatment	No treatment	No treatment	No treatment	No treatment	No treatment	No treatment	No treatment
P-0000750	Male	White	68.63791656	Former Smoker	75	Unknown	NA	NA	NA	NA	NA	NA	NA	NA	NA	NA	NA	NA	NA	NA	NA	NA	NA	NA	NA	NA	NA	NA	NA	No	NA	NA	NA	NA	NA	NA	NA	NA	NA	NA	NA	NA	NA	NA
P-0000751	Male	Asian	37.07049942	Never smoker	1710	Treated	Yes	Yes	Yes	1st tertile	No	No	No	No	No	No	Yes	No	Yes	No	No	No	No	Yes	No	1688	1st tertile	Yes	No	Yes	1st tertile	No treatment	No treatment	No treatment	No treatment	No treatment	2nd tertile	No treatment	2nd tertile	No treatment	No treatment	No treatment	2nd tertile	No treatment
P-0000753	Female	Black	64.62696838	Never smoker	307	Treated	Yes	Yes	Yes	1st tertile	No	No	Yes	No	No	Yes	Yes	No	No	No	No	No	Yes	No	No	140	2nd tertile	No	Yes	Yes	No treatment	No treatment	No treatment	2nd tertile	No treatment	No treatment	2nd tertile	No treatment	No treatment	No treatment	No treatment	2nd tertile	No treatment	No treatment
P-0000754	Female	Black	47.38124466	Never smoker	417	Unknown	Yes	NA	Yes	2nd tertile	NA	NA	Yes	NA	NA	NA	NA	NA	Yes	NA	NA	Yes	NA	NA	NA	98	NA	NA	NA	No	NA	NA	NA	3rd tertile	NA	NA	NA	NA	2nd tertile	NA	NA	NA	NA	NA
P-0000755	Male	White	60.97741318	Former Smoker	629	Untreated	No	No	No	No treatment	No	No	No	No	No	No	No	No	No	No	No	No	No	No	No	NA	No radiation	No	No	Yes	No treatment	No treatment	No treatment	No treatment	No treatment	No treatment	No treatment	No treatment	No treatment	No treatment	No treatment	No treatment	No treatment	No treatment
P-0000756	Female	White	65.10883331	Current Smoker	27	Untreated	No	No	No	No treatment	No	No	No	No	No	No	No	No	No	No	No	No	No	No	No	NA	No radiation	No	No	Yes	No treatment	No treatment	No treatment	No treatment	No treatment	No treatment	No treatment	No treatment	No treatment	No treatment	No treatment	No treatment	No treatment	No treatment
P-0000757	Female	Asian	67.77549744	Never smoker	2926	Unknown	Yes	NA	Yes	2nd tertile	NA	NA	Yes	NA	NA	NA	Yes	NA	Yes	NA	NA	Yes	NA	NA	Yes	112	NA	Yes	NA	No	1st tertile	NA	NA	2nd tertile	NA	NA	2nd tertile	NA	2nd tertile	NA	NA	NA	NA	2nd tertile
P-0000758	Male	White	51.46064377	Never smoker	700	Treated	Yes	Yes	Yes	1st tertile	No	Yes	No	No	No	No	No	No	No	No	No	No	No	No	No	674	2nd tertile	Yes	No	Yes	2nd tertile	No treatment	3rd tertile	No treatment	No treatment	No treatment	No treatment	No treatment	No treatment	No treatment	No treatment	No treatment	No treatment	No treatment
P-0000759	Male	White	58.09992981	Never smoker	23	Unknown	Yes	NA	Yes	No treatment	NA	Yes	NA	NA	NA	NA	NA	NA	NA	NA	NA	NA	NA	NA	NA	0	NA	NA	NA	No	NA	NA	1st tertile	NA	NA	NA	NA	NA	NA	NA	NA	NA	NA	NA
P-0000760	Male	Other	72.4079361	Never smoker	1489	Treated	Yes	Yes	Yes	1st tertile	No	Yes	No	No	No	No	No	No	No	No	No	No	No	No	No	1398	2nd tertile	No	No	Yes	No treatment	No treatment	3rd tertile	No treatment	No treatment	No treatment	No treatment	No treatment	No treatment	No treatment	No treatment	No treatment	No treatment	No treatment
P-0000761	Female	Asian	43.49349594	Never smoker	3814	Unknown	Yes	NA	Yes	1st tertile	NA	Yes	NA	NA	NA	NA	NA	NA	NA	NA	NA	NA	NA	NA	NA	833	NA	NA	NA	No	NA	NA	3rd tertile	NA	NA	NA	NA	NA	NA	NA	NA	NA	NA	NA
P-0000762	Male	White	66.80355835	Current Smoker	3288	Unknown	Yes	NA	Yes	3rd tertile	NA	NA	Yes	NA	NA	NA	Yes	NA	Yes	NA	NA	Yes	NA	NA	Yes	1108	NA	Yes	NA	No	3rd tertile	NA	NA	3rd tertile	NA	NA	3rd tertile	NA	3rd tertile	NA	NA	NA	NA	3rd tertile
P-0000763	Female	Black	47.97809601	Never smoker	786	Unknown	Yes	NA	Yes	1st tertile	NA	NA	Yes	NA	NA	NA	Yes	NA	Yes	NA	NA	Yes	NA	NA	Yes	737	NA	NA	NA	No	NA	NA	NA	1st tertile	NA	NA	NA	NA	2nd tertile	NA	NA	NA	NA	NA
P-0000765	Female	White	60.15332031	Former Smoker	357	Treated	Yes	Yes	Yes	2nd tertile	No	No	Yes	No	No	Yes	Yes	No	No	No	No	No	Yes	No	No	315	1st tertile	Yes	No	Yes	3rd tertile	No treatment	No treatment	3rd tertile	No treatment	No treatment	3rd tertile	No treatment	No treatment	No treatment	No treatment	3rd tertile	No treatment	No treatment
P-0000766	Male	White	67.15126801	Former Smoker	21	Treated	Yes	No	Yes	2nd tertile	No	No	Yes	No	No	No	Yes	No	No	No	No	Yes	No	Yes	Yes	832	No radiation	No	No	Yes	No treatment	No treatment	No treatment	2nd tertile	No treatment	No treatment	3rd tertile	No treatment	No treatment	No treatment	No treatment	No treatment	2nd tertile	1st tertile
P-0000767	Female	White	60.96646118	Current Smoker	2305	Unknown	Yes	Yes	Yes	3rd tertile	NA	NA	Yes	NA	NA	NA	Yes	NA	Yes	NA	NA	Yes	NA	Yes	NA	1122	1st tertile	NA	NA	No	NA	NA	NA	3rd tertile	NA	NA	3rd tertile	NA	1st tertile	NA	NA	NA	3rd tertile	NA
P-0000768	Male	White	57.71115494	Never smoker	1659	Unknown	Yes	NA	Yes	1st tertile	NA	NA	Yes	NA	NA	NA	Yes	Yes	NA	NA	NA	Yes	Yes	NA	NA	558	NA	Yes	Yes	No	3rd tertile	3rd tertile	NA	1st tertile	NA	NA	2nd tertile	1st tertile	NA	NA	NA	2nd tertile	NA	NA
P-0000769	Male	White	57.66461182	Former Smoker	2667	Treated	Yes	No	Yes	3rd tertile	No	No	Yes	No	No	No	Yes	No	Yes	No	No	Yes	No	No	Yes	2618	No radiation	Yes	No	Yes	3rd tertile	No treatment	No treatment	3rd tertile	No treatment	No treatment	3rd tertile	No treatment	3rd tertile	No treatment	No treatment	No treatment	No treatment	3rd tertile
P-0000770	Female	White	61.59342957	Never smoker	921	Unknown	NA	NA	NA	NA	NA	NA	NA	NA	NA	NA	NA	NA	NA	NA	NA	NA	NA	NA	NA	NA	NA	NA	NA	No	NA	NA	NA	NA	NA	NA	NA	NA	NA	NA	NA	NA	NA	NA
P-0000771	Male	White	42.06160355	Current Smoker	726	Treated	Yes	No	Yes	3rd tertile	No	Yes	No	No	No	No	Yes	Yes	No	Yes	No	No	No	Yes	No	704	No radiation	No	No	Yes	No treatment	No treatment	2nd tertile	No treatment	No treatment	No treatment	3rd tertile	1st tertile	No treatment	3rd tertile	No treatment	No treatment	3rd tertile	No treatment
P-0000772	Female	Missing	41.67556381	Never smoker	1296	Unknown	Yes	NA	Yes	3rd tertile	NA	Yes	Yes	NA	NA	NA	NA	NA	Yes	NA	NA	Yes	NA	NA	NA	618	NA	Yes	NA	No	3rd tertile	NA	1st tertile	3rd tertile	NA	NA	NA	NA	3rd tertile	NA	NA	NA	NA	NA
P-0000774	Male	White	76.52019501	Former Smoker	645	Treated	Yes	No	Yes	2nd tertile	No	No	Yes	No	No	Yes	No	Yes	No	No	No	Yes	No	No	No	358	No radiation	Yes	No	Yes	2nd tertile	No treatment	No treatment	3rd tertile	No treatment	No treatment	No treatment	2nd tertile	No treatment	No treatment	No treatment	No treatment	No treatment	No treatment
P-0000775	Female	White	48.48733902	Former Smoker	153	Treated	Yes	Yes	Yes	No treatment	No	No	No	No	No	No	Yes	No	No	No	No	No	No	Yes	No	54	1st tertile	No	No	Yes	No treatment	No treatment	No treatment	No treatment	No treatment	No treatment	1st tertile	No treatment	No treatment	No treatment	No treatment	No treatment	1st tertile	No treatment
P-0000776	Female	White	71.55099487	Former Smoker	3664	Unknown	Yes	NA	Yes	1st tertile	NA	NA	Yes	NA	NA	NA	Yes	NA	NA	NA	NA	Yes	NA	NA	Yes	14	NA	NA	NA	No	NA	NA	NA	1st tertile	NA	NA	1st tertile	NA	NA	NA	NA	NA	NA	1st tertile
P-0000777	Female	White	48.44353104	Never smoker	2877	Unknown	Yes	NA	Yes	3rd tertile	NA	NA	Yes	NA	NA	NA	Yes	NA	NA	NA	NA	Yes	NA	NA	Yes	1811	NA	Yes	NA	No	1st tertile	NA	NA	3rd tertile	NA	NA	3rd tertile	NA	NA	NA	NA	NA	NA	3rd tertile
P-0000778	Female	White	38.31074524	Never smoker	938	Unknown	Yes	NA	Yes	3rd tertile	NA	Yes	NA	NA	NA	NA	NA	Yes	NA	Yes	Yes	NA	NA	NA	NA	859	NA	NA	NA	No	NA	NA	2nd tertile	NA	NA	NA	NA	2nd tertile	NA	3rd tertile	3rd tertile	NA	NA	NA
P-0000779	Male	White	33.74127197	Former Smoker	52	Unknown	NA	NA	NA	NA	NA	NA	NA	NA	NA	NA	NA	NA	NA	NA	NA	NA	NA	NA	NA	NA	NA	NA	NA	No	NA	NA	NA	NA	NA	NA	NA	NA	NA	NA	NA	NA	NA	NA
P-0000780	Female	White	62.6475029	Never smoker	635	Treated	Yes	No	Yes	2nd tertile	No	No	No	No	No	No	Yes	Yes	No	No	No	No	Yes	No	No	600	No radiation	No	No	Yes	No treatment	No treatment	No treatment	No treatment	No treatment	No treatment	3rd tertile	3rd tertile	No treatment	No treatment	No treatment	3rd tertile	No treatment	No treatment
P-0000782	Male	White	22.64750099	NA	611	Unknown	NA	NA	NA	NA	NA	NA	NA	NA	NA	NA	NA	NA	NA	NA	NA	NA	NA	NA	NA	NA	NA	NA	NA	No	NA	NA	NA	NA	NA	NA	NA	NA	NA	NA	NA	NA	NA	NA
P-0000783	Male	White	63.96714401	Former Smoker	622	Treated	Yes	No	Yes	3rd tertile	No	No	Yes	No	No	No	Yes	No	Yes	No	No	Yes	No	Yes	Yes	524	NA	Yes	No	Yes	1st tertile	No treatment	No treatment	3rd tertile	No treatment	No treatment	3rd tertile	No treatment	2nd tertile	No treatment	No treatment	No treatment	3rd tertile	2nd tertile
P-0000784	Male	Black	21.53045845	NA	577	Unknown	NA	NA	NA	NA	NA	NA	NA	NA	NA	NA	NA	NA	NA	NA	NA	NA	NA	NA	NA	NA	NA	NA	NA	No	NA	NA	NA	NA	NA	NA	NA	NA	NA	NA	NA	NA	NA	NA
P-0000785	Female	White	66.6584549	NA	564	Unknown	NA	NA	NA	NA	NA	NA	NA	NA	NA	NA	NA	NA	NA	NA	NA	NA	NA	NA	NA	NA	NA	NA	NA	No	NA	NA	NA	NA	NA	NA	NA	NA	NA	NA	NA	NA	NA	NA
P-0000786	Female	White	83.56468201	Former Smoker	1393	Treated	Yes	No	No	No treatment	No	No	No	No	No	No	No	No	No	No	No	No	No	No	No	NA	No radiation	Yes	No	Yes	1st tertile	No treatment	No treatment	No treatment	No treatment	No treatment	No treatment	No treatment	No treatment	No treatment	No treatment	No treatment	No treatment	No treatment
P-0000787	Female	White	24.10130119	Never smoker	118	Unknown	Yes	NA	Yes	No treatment	NA	NA	NA	NA	NA	NA	NA	Yes	NA	NA	NA	NA	NA	NA	NA	25	NA	Yes	NA	No	1st tertile	NA	NA	NA	NA	NA	NA	1st tertile	NA	NA	NA	NA	NA	NA
P-0000789	Female	White	70.42299652	Former Smoker	12	Untreated	No	No	No	No treatment	No	No	No	No	No	No	No	No	No	No	No	No	No	No	No	NA	No radiation	No	No	Yes	No treatment	No treatment	No treatment	No treatment	No treatment	No treatment	No treatment	No treatment	No treatment	No treatment	No treatment	No treatment	No treatment	No treatment
P-0000790	Male	Asian	69.32785797	Former Smoker	2072	Treated	No	Yes	No	No treatment	No	No	No	No	No	No	No	No	No	No	No	No	No	No	No	NA	3rd tertile	No	No	Yes	No treatment	No treatment	No treatment	No treatment	No treatment	No treatment	No treatment	No treatment	No treatment	No treatment	No treatment	No treatment	No treatment	No treatment
P-0000792	Male	White	55.11019897	Former Smoker	892	Unknown	Yes	Yes	Yes	1st tertile	NA	NA	NA	NA	Yes	NA	NA	NA	NA	NA	NA	NA	NA	NA	NA	581	3rd tertile	Yes	NA	No	3rd tertile	NA	NA	NA	NA	2nd tertile	NA	NA	NA	NA	NA	NA	NA	NA
P-0000793	Male	White	53.31143188	Never smoker	49	Treated	Yes	No	Yes	1st tertile	No	No	Yes	No	No	No	Yes	No	No	No	No	Yes	No	No	Yes	14	No radiation	Yes	No	Yes	2nd tertile	No treatment	No treatment	1st tertile	No treatment	No treatment	1st tertile	No treatment	No treatment	No treatment	No treatment	No treatment	No treatment	1st tertile
P-0000795	Female	White	44.60232544	Former Smoker	1602	Treated	Yes	Yes	Yes	3rd tertile	No	Yes	No	No	No	No	No	Yes	No	Yes	Yes	No	No	No	No	1463	3rd tertile	Yes	No	Yes	3rd tertile	No treatment	2nd tertile	No treatment	No treatment	No treatment	No treatment	3rd tertile	No treatment	3rd tertile	3rd tertile	No treatment	No treatment	No treatment
P-0000796	Male	White	51.7399025	Never smoker	738	Treated	No	Yes	No	No treatment	No	No	No	No	No	No	No	No	No	No	No	No	No	No	No	NA	1st tertile	No	No	Yes	No treatment	No treatment	No treatment	No treatment	No treatment	No treatment	No treatment	No treatment	No treatment	No treatment	No treatment	No treatment	No treatment	No treatment
P-0000798	Female	White	51.39767456	Never smoker	1302	Unknown	Yes	NA	Yes	1st tertile	NA	NA	Yes	NA	NA	NA	Yes	NA	NA	NA	NA	Yes	NA	NA	Yes	1003	NA	NA	NA	No	NA	NA	NA	2nd tertile	NA	NA	2nd tertile	NA	NA	NA	NA	NA	NA	2nd tertile
P-0000800	Male	White	59.34017944	Former Smoker	15	Untreated	No	No	No	No treatment	No	No	No	No	No	No	No	No	No	No	No	No	No	No	No	NA	No radiation	No	No	Yes	No treatment	No treatment	No treatment	No treatment	No treatment	No treatment	No treatment	No treatment	No treatment	No treatment	No treatment	No treatment	No treatment	No treatment
P-0000802	Female	White	64.87885284	Former Smoker	3849	Unknown	Yes	Yes	Yes	3rd tertile	NA	NA	Yes	NA	NA	NA	Yes	NA	Yes	NA	NA	Yes	NA	NA	Yes	3807	3rd tertile	NA	NA	No	NA	NA	NA	3rd tertile	NA	NA	3rd tertile	NA	3rd tertile	NA	NA	NA	NA	3rd tertile
P-0000803	Male	White	79.31005859	Former Smoker	4892	Unknown	Yes	NA	Yes	1st tertile	NA	NA	Yes	NA	NA	NA	NA	Yes	NA	NA	NA	Yes	NA	NA	NA	133	NA	Yes	NA	No	3rd tertile	NA	NA	2nd tertile	NA	NA	NA	1st tertile	NA	NA	NA	NA	NA	NA
P-0000804	Female	White	56.45995712	Former Smoker	851	Treated	Yes	Yes	Yes	2nd tertile	No	Yes	No	No	No	No	No	Yes	No	Yes	Yes	No	No	No	No	789	2nd tertile	No	No	Yes	No treatment	No treatment	2nd tertile	No treatment	No treatment	No treatment	No treatment	2nd tertile	No treatment	2nd tertile	2nd tertile	No treatment	No treatment	No treatment
P-0000805	Female	White	59.95893097	Never smoker	1987	Unknown	Yes	Yes	Yes	NA	NA	Yes	NA	NA	NA	NA	NA	Yes	NA	Yes	Yes	NA	NA	NA	NA	1950	3rd tertile	NA	NA	No	NA	NA	NA	NA	NA	NA	NA	NA	NA	NA	NA	NA	NA	NA
P-0000806	Female	White	57.93292236	Never smoker	6936	Unknown	Yes	Yes	Yes	1st tertile	NA	NA	NA	NA	NA	NA	NA	Yes	NA	NA	NA	NA	NA	NA	NA	687	3rd tertile	Yes	NA	No	3rd tertile	NA	NA	NA	NA	NA	NA	3rd tertile	NA	NA	NA	NA	NA	NA
P-0000807	Male	White	62.14373779	Current Smoker	4746	Unknown	Yes	Yes	Yes	1st tertile	NA	NA	Yes	NA	NA	Yes	NA	Yes	NA	NA	NA	NA	NA	NA	NA	0	3rd tertile	Yes	NA	No	1st tertile	NA	NA	1st tertile	NA	NA	NA	1st tertile	NA	NA	NA	NA	NA	NA
P-0000808	Female	White	50.66666794	Former Smoker	636	Treated	Yes	Yes	Yes	3rd tertile	No	Yes	Yes	No	Yes	Yes	Yes	Yes	No	No	No	No	No	Yes	No	605	3rd tertile	Yes	No	Yes	3rd tertile	No treatment	2nd tertile	3rd tertile	No treatment	2nd tertile	2nd tertile	3rd tertile	No treatment	No treatment	No treatment	No treatment	2nd tertile	No treatment
P-0000809	Female	White	66.34086609	NA	624	Unknown	Yes	Yes	Yes	NA	NA	NA	Yes	NA	Yes	Yes	Yes	Yes	NA	NA	NA	NA	Yes	NA	NA	559	3rd tertile	Yes	NA	No	NA	NA	NA	NA	NA	NA	NA	NA	NA	NA	NA	NA	NA	NA
P-0000811	Male	Asian	64.59958649	Former Smoker	40	Untreated	No	No	No	No treatment	No	No	No	No	No	No	No	No	No	No	No	No	No	No	No	NA	No radiation	No	No	Yes	No treatment	No treatment	No treatment	No treatment	No treatment	No treatment	No treatment	No treatment	No treatment	No treatment	No treatment	No treatment	No treatment	No treatment
P-0000812	Male	White	49.60438156	Never smoker	1911	Unknown	NA	NA	NA	NA	NA	NA	NA	NA	NA	NA	NA	NA	NA	NA	NA	NA	NA	NA	NA	NA	NA	NA	NA	No	NA	NA	NA	NA	NA	NA	NA	NA	NA	NA	NA	NA	NA	NA
P-0000813	Male	White	58.88843155	Never smoker	828	Treated	Yes	Yes	Yes	1st tertile	No	Yes	No	No	No	No	No	No	No	Yes	Yes	No	No	No	No	15	2nd tertile	No	No	Yes	No treatment	No treatment	1st tertile	No treatment	No treatment	No treatment	No treatment	No treatment	No treatment	1st tertile	1st tertile	No treatment	No treatment	No treatment
P-0000814	Female	Asian	46.21218491	Never smoker	169	Treated	Yes	No	Yes	2nd tertile	No	No	Yes	No	No	No	Yes	No	No	No	No	Yes	No	No	Yes	124	No radiation	No	No	Yes	No treatment	No treatment	No treatment	2nd tertile	No treatment	No treatment	3rd tertile	No treatment	No treatment	No treatment	No treatment	No treatment	No treatment	3rd tertile
P-0000815	Male	White	40.66529846	Former Smoker	319	Treated	Yes	No	Yes	3rd tertile	No	Yes	No	No	No	No	Yes	No	No	Yes	Yes	No	No	Yes	No	182	No radiation	No	No	Yes	No treatment	No treatment	1st tertile	No treatment	No treatment	No treatment	3rd tertile	No treatment	No treatment	3rd tertile	3rd tertile	No treatment	3rd tertile	No treatment
P-0000816	Female	White	59.88227081	Never smoker	3057	Unknown	NA	NA	NA	NA	NA	NA	NA	NA	NA	NA	NA	NA	NA	NA	NA	NA	NA	NA	NA	NA	NA	NA	NA	No	NA	NA	NA	NA	NA	NA	NA	NA	NA	NA	NA	NA	NA	NA
P-0000817	Male	White	73.09513855	Former Smoker	2597	Unknown	Yes	Yes	Yes	No treatment	NA	NA	NA	NA	NA	NA	NA	NA	NA	Yes	Yes	NA	NA	NA	NA	56	3rd tertile	NA	NA	No	NA	NA	NA	NA	NA	NA	NA	NA	NA	1st tertile	1st tertile	NA	NA	NA
P-0000818	Male	White	33.22381973	Never smoker	34	Unknown	Yes	NA	Yes	No treatment	NA	Yes	NA	NA	NA	NA	NA	NA	NA	NA	NA	NA	NA	NA	NA	0	NA	NA	NA	No	NA	NA	1st tertile	NA	NA	NA	NA	NA	NA	NA	NA	NA	NA	NA
P-0000819	Male	Other	58.52429962	Former Smoker	91	Treated	Yes	No	Yes	1st tertile	No	No	Yes	No	No	Yes	Yes	No	No	No	No	No	No	Yes	No	42	No radiation	No	No	Yes	No treatment	No treatment	No treatment	2nd tertile	No treatment	No treatment	2nd tertile	No treatment	No treatment	No treatment	No treatment	No treatment	2nd tertile	No treatment
P-0000820	Female	Missing	76.48733521	Former Smoker	2008	Unknown	Yes	NA	NA	NA	NA	NA	NA	NA	NA	NA	NA	NA	NA	NA	NA	NA	NA	NA	NA	NA	NA	Yes	NA	No	2nd tertile	NA	NA	NA	NA	NA	NA	NA	NA	NA	NA	NA	NA	NA
P-0000821	Male	White	67.40588379	Never smoker	1874	Unknown	Yes	NA	Yes	1st tertile	NA	NA	NA	Yes	NA	NA	NA	NA	NA	NA	NA	NA	NA	NA	NA	744	NA	NA	NA	No	NA	NA	NA	NA	2nd tertile	NA	NA	NA	NA	NA	NA	NA	NA	NA
P-0000824	Female	White	73.33059692	Former Smoker	640	Treated	Yes	No	Yes	2nd tertile	No	No	Yes	No	No	Yes	Yes	No	No	No	No	No	Yes	Yes	No	502	No radiation	No	Yes	Yes	No treatment	2nd tertile	No treatment	2nd tertile	No treatment	No treatment	3rd tertile	No treatment	No treatment	No treatment	No treatment	1st tertile	2nd tertile	No treatment
P-0000825	Female	Black	55.95071793	Former Smoker	361	Unknown	Yes	NA	Yes	2nd tertile	NA	Yes	NA	NA	NA	NA	NA	Yes	NA	Yes	Yes	NA	NA	NA	NA	324	NA	NA	NA	No	NA	NA	1st tertile	NA	NA	NA	NA	2nd tertile	NA	2nd tertile	2nd tertile	NA	NA	NA
P-0000826	Male	White	65.93018341	Former Smoker	449	Treated	Yes	Yes	Yes	2nd tertile	No	No	Yes	No	No	No	Yes	Yes	No	No	No	Yes	Yes	No	No	192	1st tertile	No	Yes	Yes	No treatment	3rd tertile	No treatment	1st tertile	No treatment	No treatment	2nd tertile	3rd tertile	No treatment	No treatment	No treatment	2nd tertile	No treatment	No treatment
P-0000827	Female	Black	50.60369492	Never smoker	701	Treated	Yes	No	Yes	3rd tertile	No	No	Yes	No	No	No	Yes	No	Yes	No	No	Yes	No	No	Yes	681	No radiation	Yes	No	Yes	2nd tertile	No treatment	No treatment	3rd tertile	No treatment	No treatment	2nd tertile	No treatment	2nd tertile	No treatment	No treatment	No treatment	No treatment	2nd tertile
P-0000828	Male	White	68.81040192	Never smoker	188	Unknown	NA	NA	NA	NA	NA	NA	NA	NA	NA	NA	NA	NA	NA	NA	NA	NA	NA	NA	NA	NA	NA	NA	NA	No	NA	NA	NA	NA	NA	NA	NA	NA	NA	NA	NA	NA	NA	NA
P-0000829	Male	Asian	52.72552872	Current Smoker	66	Untreated	No	No	No	No treatment	No	No	No	No	No	No	No	No	No	No	No	No	No	No	No	NA	No radiation	No	No	Yes	No treatment	No treatment	No treatment	No treatment	No treatment	No treatment	No treatment	No treatment	No treatment	No treatment	No treatment	No treatment	No treatment	No treatment
P-0000830	Female	White	49.97399139	Former Smoker	1117	Treated	Yes	Yes	Yes	2nd tertile	No	Yes	No	No	No	No	No	Yes	No	Yes	Yes	No	No	No	No	1040	1st tertile	No	No	Yes	No treatment	No treatment	2nd tertile	No treatment	No treatment	No treatment	No treatment	2nd tertile	No treatment	2nd tertile	2nd tertile	No treatment	No treatment	No treatment
P-0000831	Male	White	59.14852905	Former Smoker	1051	Treated	Yes	Yes	Yes	2nd tertile	No	No	Yes	No	No	Yes	Yes	No	No	No	No	No	No	Yes	No	1004	3rd tertile	No	No	Yes	No treatment	No treatment	No treatment	3rd tertile	No treatment	No treatment	3rd tertile	No treatment	No treatment	No treatment	No treatment	No treatment	3rd tertile	No treatment
P-0000835	Male	Other	66.58179474	Never smoker	10889	Unknown	Yes	NA	Yes	2nd tertile	NA	NA	Yes	NA	NA	NA	NA	Yes	NA	Yes	Yes	Yes	NA	NA	NA	525	NA	NA	NA	No	NA	NA	NA	1st tertile	NA	NA	NA	2nd tertile	NA	3rd tertile	3rd tertile	NA	NA	NA
P-0000836	Female	White	24.38056183	Never smoker	532	Untreated	No	No	No	No treatment	No	No	No	No	No	No	No	No	No	No	No	No	No	No	No	NA	No radiation	No	No	Yes	No treatment	No treatment	No treatment	No treatment	No treatment	No treatment	No treatment	No treatment	No treatment	No treatment	No treatment	No treatment	No treatment	No treatment
P-0000837	Female	White	59.65229416	Never smoker	940	Unknown	Yes	NA	Yes	3rd tertile	NA	NA	Yes	NA	NA	NA	NA	Yes	NA	Yes	Yes	Yes	NA	NA	NA	455	NA	Yes	NA	No	3rd tertile	NA	NA	2nd tertile	NA	NA	NA	3rd tertile	NA	1st tertile	1st tertile	NA	NA	NA
P-0000838	Female	White	79.60301208	NA	145	Unknown	NA	NA	NA	NA	NA	NA	NA	NA	NA	NA	NA	NA	NA	NA	NA	NA	NA	NA	NA	NA	NA	NA	NA	No	NA	NA	NA	NA	NA	NA	NA	NA	NA	NA	NA	NA	NA	NA
P-0000839	Female	White	68.51197815	Former Smoker	966	Treated	Yes	No	Yes	3rd tertile	No	No	No	No	No	No	Yes	Yes	Yes	Yes	Yes	No	Yes	No	No	872	No radiation	Yes	No	Yes	3rd tertile	No treatment	No treatment	No treatment	No treatment	No treatment	3rd tertile	3rd tertile	3rd tertile	1st tertile	1st tertile	3rd tertile	No treatment	No treatment
P-0000840	Female	Other	48.04380417	Never smoker	943	Treated	Yes	Yes	Yes	1st tertile	No	No	Yes	No	No	Yes	Yes	No	No	No	No	No	No	Yes	No	901	2nd tertile	Yes	No	Yes	1st tertile	No treatment	No treatment	2nd tertile	No treatment	No treatment	2nd tertile	No treatment	No treatment	No treatment	No treatment	No treatment	2nd tertile	No treatment
P-0000841	Female	White	65.02121735	Never smoker	380	Unknown	NA	NA	NA	NA	NA	NA	NA	NA	NA	NA	NA	NA	NA	NA	NA	NA	NA	NA	NA	NA	NA	NA	NA	No	NA	NA	NA	NA	NA	NA	NA	NA	NA	NA	NA	NA	NA	NA
P-0000842	Male	White	63.79466248	Never smoker	84	Untreated	No	No	No	No treatment	No	No	No	No	No	No	No	No	No	No	No	No	No	No	No	NA	No radiation	No	No	Yes	No treatment	No treatment	No treatment	No treatment	No treatment	No treatment	No treatment	No treatment	No treatment	No treatment	No treatment	No treatment	No treatment	No treatment
P-0000843	Female	White	67.91786194	Former Smoker	4455	Unknown	NA	NA	NA	NA	NA	NA	NA	NA	NA	NA	NA	NA	NA	NA	NA	NA	NA	NA	NA	NA	NA	NA	NA	No	NA	NA	NA	NA	NA	NA	NA	NA	NA	NA	NA	NA	NA	NA
P-0000845	Male	White	37.85352325	Former Smoker	1568	Unknown	Yes	NA	Yes	No treatment	NA	Yes	NA	NA	NA	NA	NA	NA	NA	NA	NA	NA	NA	NA	NA	56	NA	NA	NA	No	NA	NA	1st tertile	NA	NA	NA	NA	NA	NA	NA	NA	NA	NA	NA
P-0000846	Male	White	45.23477173	Former Smoker	109	Treated	Yes	Yes	No	No treatment	No	No	No	No	No	No	No	No	No	No	No	No	No	No	No	NA	3rd tertile	Yes	No	Yes	2nd tertile	No treatment	No treatment	No treatment	No treatment	No treatment	No treatment	No treatment	No treatment	No treatment	No treatment	No treatment	No treatment	No treatment
P-0000847	Male	White	60.24914551	Current Smoker	1434	Unknown	NA	Yes	NA	NA	NA	NA	NA	NA	NA	NA	NA	NA	NA	NA	NA	NA	NA	NA	NA	NA	2nd tertile	NA	NA	No	NA	NA	NA	NA	NA	NA	NA	NA	NA	NA	NA	NA	NA	NA
P-0000848	Male	Asian	28.40246391	Never smoker	17	Unknown	NA	NA	NA	NA	NA	NA	NA	NA	NA	NA	NA	NA	NA	NA	NA	NA	NA	NA	NA	NA	NA	NA	NA	No	NA	NA	NA	NA	NA	NA	NA	NA	NA	NA	NA	NA	NA	NA
P-0000849	Female	Black	53.31143188	Former Smoker	1722	Unknown	Yes	Yes	Yes	1st tertile	NA	NA	NA	NA	NA	NA	NA	NA	NA	Yes	Yes	NA	NA	NA	NA	322	3rd tertile	Yes	NA	No	3rd tertile	NA	NA	NA	NA	NA	NA	NA	NA	3rd tertile	3rd tertile	NA	NA	NA
P-0000850	Female	White	66.25872803	Never smoker	5383	Unknown	Yes	Yes	Yes	1st tertile	NA	NA	Yes	NA	NA	NA	NA	Yes	NA	NA	NA	Yes	NA	NA	NA	21	2nd tertile	NA	NA	No	NA	NA	NA	1st tertile	NA	NA	NA	1st tertile	NA	NA	NA	NA	NA	NA
P-0000851	Male	Asian	29.82067108	Never smoker	48	Unknown	NA	NA	NA	NA	NA	NA	NA	NA	NA	NA	NA	NA	NA	NA	NA	NA	NA	NA	NA	NA	NA	NA	NA	No	NA	NA	NA	NA	NA	NA	NA	NA	NA	NA	NA	NA	NA	NA
P-0000852	Male	White	74.64476013	Current Smoker	3946	Unknown	Yes	NA	NA	NA	NA	NA	NA	NA	NA	NA	NA	NA	NA	NA	NA	NA	NA	NA	NA	NA	NA	Yes	Yes	No	3rd tertile	2nd tertile	NA	NA	NA	NA	NA	NA	NA	NA	NA	NA	NA	NA
P-0000853	Female	White	55.53456497	Never smoker	1183	Unknown	Yes	NA	Yes	1st tertile	NA	NA	Yes	NA	NA	NA	Yes	NA	NA	NA	NA	Yes	NA	Yes	NA	28	NA	NA	NA	No	NA	NA	NA	1st tertile	NA	NA	1st tertile	NA	NA	NA	NA	NA	1st tertile	NA
P-0000854	Male	Other	57.14168549	Never smoker	222	Treated	Yes	No	Yes	2nd tertile	No	No	Yes	No	No	No	No	No	Yes	No	No	Yes	No	No	No	168	No radiation	Yes	No	Yes	2nd tertile	No treatment	No treatment	3rd tertile	No treatment	No treatment	No treatment	No treatment	2nd tertile	No treatment	No treatment	No treatment	No treatment	No treatment
P-0000855	Male	White	57.88911819	Former Smoker	285	Unknown	Yes	NA	Yes	1st tertile	NA	NA	Yes	NA	NA	NA	NA	Yes	NA	NA	NA	Yes	NA	NA	NA	0	NA	NA	NA	No	NA	NA	NA	1st tertile	NA	NA	NA	1st tertile	NA	NA	NA	NA	NA	NA
P-0000856	Male	Black	24.06844711	Never smoker	101	Unknown	Yes	NA	Yes	1st tertile	NA	Yes	NA	NA	NA	NA	NA	NA	NA	Yes	Yes	NA	NA	NA	NA	21	NA	NA	NA	No	NA	NA	2nd tertile	NA	NA	NA	NA	NA	NA	2nd tertile	2nd tertile	NA	NA	NA
P-0000857	Male	White	58.16016388	Never smoker	1120	Treated	Yes	Yes	No	No treatment	No	No	No	No	No	No	No	No	No	No	No	No	No	No	No	NA	2nd tertile	Yes	No	Yes	3rd tertile	No treatment	No treatment	No treatment	No treatment	No treatment	No treatment	No treatment	No treatment	No treatment	No treatment	No treatment	No treatment	No treatment
P-0000858	Female	Asian	77.08966827	Former Smoker	726	Unknown	Yes	NA	Yes	2nd tertile	NA	NA	NA	NA	NA	NA	Yes	Yes	NA	NA	NA	NA	Yes	NA	NA	694	NA	NA	NA	No	NA	NA	NA	NA	NA	NA	3rd tertile	3rd tertile	NA	NA	NA	3rd tertile	NA	NA
P-0000859	Male	Asian	52.09308624	Never smoker	630	Treated	Yes	Yes	Yes	3rd tertile	No	Yes	Yes	No	No	No	No	Yes	No	Yes	Yes	Yes	No	No	No	608	2nd tertile	Yes	No	Yes	1st tertile	No treatment	3rd tertile	3rd tertile	No treatment	No treatment	No treatment	3rd tertile	No treatment	3rd tertile	3rd tertile	No treatment	No treatment	No treatment
P-0000860	Female	White	56.81587982	Never smoker	2719	Treated	Yes	No	Yes	3rd tertile	No	No	Yes	No	No	No	Yes	No	Yes	No	No	Yes	No	No	Yes	2678	No radiation	No	No	Yes	No treatment	No treatment	No treatment	3rd tertile	No treatment	No treatment	2nd tertile	No treatment	3rd tertile	No treatment	No treatment	No treatment	No treatment	2nd tertile
P-0000861	Female	White	50.7159462	Former Smoker	2582	Unknown	Yes	NA	Yes	1st tertile	NA	NA	Yes	NA	NA	NA	NA	NA	NA	NA	NA	NA	NA	NA	NA	338	NA	Yes	NA	No	3rd tertile	NA	NA	3rd tertile	NA	NA	NA	NA	NA	NA	NA	NA	NA	NA
P-0000862	Female	White	75.09377289	Never smoker	53	Treated	Yes	No	Yes	1st tertile	No	No	Yes	No	No	No	Yes	No	No	No	No	Yes	No	No	Yes	26	No radiation	No	No	Yes	No treatment	No treatment	No treatment	1st tertile	No treatment	No treatment	1st tertile	No treatment	No treatment	No treatment	No treatment	No treatment	No treatment	1st tertile
P-0000863	Male	White	27.20328522	Never smoker	393	Treated	Yes	No	No	No treatment	No	No	No	No	No	No	No	No	No	No	No	No	No	No	No	NA	No radiation	Yes	No	Yes	3rd tertile	No treatment	No treatment	No treatment	No treatment	No treatment	No treatment	No treatment	No treatment	No treatment	No treatment	No treatment	No treatment	No treatment
P-0000864	Female	White	68.07666016	Former Smoker	6252	Unknown	Yes	Yes	Yes	NA	NA	Yes	Yes	NA	NA	Yes	NA	NA	NA	Yes	Yes	Yes	NA	NA	NA	6222	NA	NA	NA	No	NA	NA	NA	NA	NA	NA	NA	NA	NA	NA	NA	NA	NA	NA
P-0000865	Female	White	83.29911041	Former Smoker	5071	Unknown	Yes	Yes	Yes	NA	NA	NA	NA	NA	NA	NA	Yes	Yes	NA	NA	NA	NA	NA	Yes	NA	5105	1st tertile	NA	NA	No	NA	NA	NA	NA	NA	NA	NA	NA	NA	NA	NA	NA	NA	NA
P-0000866	Female	White	67.49897003	Never smoker	289	Unknown	Yes	NA	NA	NA	NA	NA	NA	NA	NA	NA	NA	NA	NA	NA	NA	NA	NA	NA	NA	NA	NA	Yes	NA	No	2nd tertile	NA	NA	NA	NA	NA	NA	NA	NA	NA	NA	NA	NA	NA
P-0000867	Male	Asian	65.97399139	Former Smoker	419	Treated	Yes	Yes	Yes	1st tertile	No	No	No	No	Yes	No	Yes	No	No	No	No	No	No	Yes	No	374	3rd tertile	No	No	Yes	No treatment	No treatment	No treatment	No treatment	No treatment	2nd tertile	2nd tertile	No treatment	No treatment	No treatment	No treatment	No treatment	2nd tertile	No treatment
P-0000868	Female	White	56.39151382	Never smoker	2606	Treated	Yes	No	Yes	3rd tertile	No	No	Yes	No	No	No	Yes	No	Yes	No	No	Yes	No	No	Yes	2564	No radiation	Yes	No	Yes	3rd tertile	No treatment	No treatment	3rd tertile	No treatment	No treatment	2nd tertile	No treatment	3rd tertile	No treatment	No treatment	No treatment	No treatment	2nd tertile
P-0000869	Male	White	52.94455719	Never smoker	734	Treated	Yes	Yes	Yes	3rd tertile	No	No	Yes	No	No	No	Yes	No	Yes	No	No	Yes	No	No	Yes	688	1st tertile	No	No	Yes	No treatment	No treatment	No treatment	3rd tertile	No treatment	No treatment	3rd tertile	No treatment	2nd tertile	No treatment	No treatment	No treatment	No treatment	3rd tertile
P-0000870	Male	White	74.46406555	Former Smoker	378	Treated	Yes	No	Yes	3rd tertile	No	No	Yes	No	No	No	Yes	No	Yes	No	No	Yes	No	No	Yes	336	No radiation	Yes	No	Yes	1st tertile	No treatment	No treatment	3rd tertile	No treatment	No treatment	3rd tertile	No treatment	1st tertile	No treatment	No treatment	No treatment	No treatment	3rd tertile
P-0000871	Female	Asian	68.31758881	Never smoker	4134	Unknown	NA	NA	NA	NA	NA	NA	NA	NA	NA	NA	NA	NA	NA	NA	NA	NA	NA	NA	NA	NA	NA	NA	NA	No	NA	NA	NA	NA	NA	NA	NA	NA	NA	NA	NA	NA	NA	NA
P-0000872	Male	White	77.96030426	Former Smoker	440	Unknown	Yes	NA	Yes	2nd tertile	NA	NA	Yes	NA	NA	NA	Yes	NA	NA	NA	NA	Yes	Yes	NA	NA	154	NA	NA	NA	No	NA	NA	NA	3rd tertile	NA	NA	2nd tertile	NA	NA	NA	NA	2nd tertile	NA	NA
P-0000873	Male	White	65.90280914	Former Smoker	841	Unknown	NA	NA	NA	NA	NA	NA	NA	NA	NA	NA	NA	NA	NA	NA	NA	NA	NA	NA	NA	NA	NA	NA	NA	No	NA	NA	NA	NA	NA	NA	NA	NA	NA	NA	NA	NA	NA	NA
P-0000874	Female	White	59.4004097	Never smoker	40	Untreated	No	No	No	No treatment	No	No	No	No	No	No	No	No	No	No	No	No	No	No	No	NA	No radiation	No	No	Yes	No treatment	No treatment	No treatment	No treatment	No treatment	No treatment	No treatment	No treatment	No treatment	No treatment	No treatment	No treatment	No treatment	No treatment
P-0000875	Male	White	67.07460785	Never smoker	1151	Treated	Yes	No	Yes	3rd tertile	No	No	Yes	No	No	No	Yes	Yes	No	No	No	Yes	Yes	No	No	735	No radiation	Yes	No	Yes	3rd tertile	No treatment	No treatment	3rd tertile	No treatment	No treatment	2nd tertile	3rd tertile	No treatment	No treatment	No treatment	2nd tertile	No treatment	No treatment
P-0000876	Male	White	58.34086227	Former Smoker	727	Unknown	NA	Yes	NA	NA	NA	NA	NA	NA	NA	NA	NA	NA	NA	NA	NA	NA	NA	NA	NA	NA	3rd tertile	NA	NA	No	NA	NA	NA	NA	NA	NA	NA	NA	NA	NA	NA	NA	NA	NA
P-0000877	Male	White	53.09240341	Never smoker	322	Treated	Yes	No	Yes	2nd tertile	No	No	Yes	No	Yes	Yes	Yes	No	No	Yes	Yes	No	No	Yes	No	286	No radiation	No	No	Yes	No treatment	No treatment	No treatment	1st tertile	No treatment	1st tertile	2nd tertile	No treatment	No treatment	1st tertile	1st tertile	No treatment	2nd tertile	No treatment
P-0000878	Female	White	51.98083496	Former Smoker	225	Unknown	Yes	NA	Yes	2nd tertile	NA	NA	NA	NA	NA	NA	Yes	NA	NA	Yes	NA	NA	NA	Yes	NA	50	NA	NA	NA	No	NA	NA	NA	NA	NA	NA	3rd tertile	NA	NA	2nd tertile	NA	NA	3rd tertile	NA
P-0000879	Female	Other	39.02806473	Former Smoker	743	Unknown	NA	NA	NA	NA	NA	NA	NA	NA	NA	NA	NA	NA	NA	NA	NA	NA	NA	NA	NA	NA	NA	NA	NA	No	NA	NA	NA	NA	NA	NA	NA	NA	NA	NA	NA	NA	NA	NA
P-0000880	Female	White	66.18480682	Former Smoker	738	Treated	Yes	No	Yes	2nd tertile	No	No	Yes	No	No	No	Yes	No	No	No	No	Yes	No	Yes	No	707	No radiation	No	No	Yes	No treatment	No treatment	No treatment	3rd tertile	No treatment	No treatment	3rd tertile	No treatment	No treatment	No treatment	No treatment	No treatment	3rd tertile	No treatment
P-0000881	Female	White	64.04380798	Former Smoker	5267	Unknown	Yes	No	Yes	2nd tertile	No	Yes	Yes	No	No	No	No	No	No	Yes	Yes	Yes	No	No	No	2177	NA	Yes	No	No	3rd tertile	NA	3rd tertile	1st tertile	NA	NA	NA	NA	NA	1st tertile	1st tertile	NA	NA	NA
P-0000883	Male	White	13.57152653	Never smoker	2199	Unknown	Yes	NA	Yes	1st tertile	NA	Yes	NA	NA	NA	NA	NA	NA	NA	NA	NA	NA	NA	NA	NA	21	NA	NA	NA	No	NA	NA	2nd tertile	NA	NA	NA	NA	NA	NA	NA	NA	NA	NA	NA
P-0000885	Female	White	52.6954155	Former Smoker	398	Treated	Yes	No	Yes	3rd tertile	No	No	Yes	No	No	No	Yes	No	No	No	No	Yes	No	No	Yes	385	No radiation	No	No	Yes	No treatment	No treatment	No treatment	3rd tertile	No treatment	No treatment	2nd tertile	No treatment	No treatment	No treatment	No treatment	No treatment	No treatment	2nd tertile
P-0000887	Female	White	52.91170502	Former Smoker	1173	Unknown	NA	NA	NA	NA	NA	NA	NA	NA	NA	NA	NA	NA	NA	NA	NA	NA	NA	NA	NA	NA	NA	NA	NA	No	NA	NA	NA	NA	NA	NA	NA	NA	NA	NA	NA	NA	NA	NA
P-0000888	Male	White	60.34223175	Former Smoker	2825	Unknown	NA	NA	NA	NA	NA	NA	NA	NA	NA	NA	NA	NA	NA	NA	NA	NA	NA	NA	NA	NA	NA	NA	NA	No	NA	NA	NA	NA	NA	NA	NA	NA	NA	NA	NA	NA	NA	NA
P-0000889	Female	White	52.01916504	Former Smoker	9472	Unknown	NA	Yes	NA	NA	NA	NA	NA	NA	NA	NA	NA	NA	NA	NA	NA	NA	NA	NA	NA	NA	2nd tertile	NA	NA	No	NA	NA	NA	NA	NA	NA	NA	NA	NA	NA	NA	NA	NA	NA
P-0000890	Male	White	70.5352478	Former Smoker	469	Treated	Yes	No	No	No treatment	Yes	No	No	No	No	No	No	No	No	No	No	No	No	No	No	NA	No radiation	No	No	Yes	No treatment	No treatment	No treatment	No treatment	No treatment	No treatment	No treatment	No treatment	No treatment	No treatment	No treatment	No treatment	No treatment	No treatment
P-0000891	Male	White	80.28199768	Never smoker	1082	Treated	Yes	No	Yes	3rd tertile	No	Yes	Yes	No	No	No	Yes	No	No	No	No	Yes	Yes	No	No	623	No radiation	No	No	Yes	No treatment	No treatment	3rd tertile	2nd tertile	No treatment	No treatment	2nd tertile	No treatment	No treatment	No treatment	No treatment	2nd tertile	No treatment	No treatment
P-0000892	Male	White	66.84736633	Former Smoker	500	Treated	Yes	No	Yes	2nd tertile	No	No	Yes	No	No	No	Yes	No	No	No	No	Yes	No	Yes	No	434	No radiation	Yes	No	Yes	1st tertile	No treatment	No treatment	3rd tertile	No treatment	No treatment	3rd tertile	No treatment	No treatment	No treatment	No treatment	No treatment	3rd tertile	No treatment
P-0000893	Male	White	91.40314484	Former Smoker	3866	Unknown	NA	Yes	NA	NA	NA	NA	NA	NA	NA	NA	NA	NA	NA	NA	NA	NA	NA	NA	NA	NA	3rd tertile	NA	NA	No	NA	NA	NA	NA	NA	NA	NA	NA	NA	NA	NA	NA	NA	NA
P-0000894	Male	White	80.14784241	Never smoker	919	Unknown	Yes	Yes	Yes	2nd tertile	NA	NA	Yes	NA	NA	Yes	Yes	Yes	NA	NA	NA	NA	Yes	NA	NA	538	3rd tertile	Yes	Yes	No	2nd tertile	3rd tertile	NA	2nd tertile	NA	NA	1st tertile	2nd tertile	NA	NA	NA	1st tertile	NA	NA
P-0000895	Male	White	66.88843536	Never smoker	1160	Unknown	Yes	Yes	Yes	NA	NA	Yes	Yes	NA	NA	NA	NA	NA	NA	NA	NA	NA	NA	NA	NA	1030	3rd tertile	Yes	Yes	No	2nd tertile	3rd tertile	NA	NA	NA	NA	NA	NA	NA	NA	NA	NA	NA	NA
P-0000897	Female	White	48.08213425	Former Smoker	685	Unknown	Yes	NA	Yes	No treatment	NA	NA	Yes	NA	NA	Yes	NA	NA	NA	NA	NA	NA	NA	NA	NA	148	NA	Yes	Yes	No	3rd tertile	2nd tertile	NA	1st tertile	NA	NA	NA	NA	NA	NA	NA	NA	NA	NA
P-0000898	Male	White	54.0369606	Current Smoker	1054	Unknown	Yes	NA	NA	NA	NA	NA	NA	NA	NA	NA	NA	NA	NA	NA	NA	NA	NA	NA	NA	NA	NA	NA	Yes	No	NA	3rd tertile	NA	NA	NA	NA	NA	NA	NA	NA	NA	NA	NA	NA
P-0000899	Male	White	65.53045654	Former Smoker	7	Untreated	No	No	No	No treatment	No	No	No	No	No	No	No	No	No	No	No	No	No	No	No	NA	No radiation	No	No	Yes	No treatment	No treatment	No treatment	No treatment	No treatment	No treatment	No treatment	No treatment	No treatment	No treatment	No treatment	No treatment	No treatment	No treatment
P-0000900	Male	White	64.63244629	Former Smoker	42	Treated	Yes	No	Yes	1st tertile	No	No	Yes	No	No	Yes	No	Yes	No	No	No	No	No	No	No	0	No radiation	Yes	No	Yes	1st tertile	No treatment	No treatment	1st tertile	No treatment	No treatment	No treatment	1st tertile	No treatment	No treatment	No treatment	No treatment	No treatment	No treatment
P-0000901	Female	White	60.08761215	Never smoker	2213	Treated	Yes	Yes	Yes	2nd tertile	No	Yes	No	No	No	No	Yes	Yes	No	No	No	No	Yes	No	No	2051	1st tertile	Yes	No	Yes	1st tertile	No treatment	1st tertile	No treatment	No treatment	No treatment	2nd tertile	3rd tertile	No treatment	No treatment	No treatment	2nd tertile	No treatment	No treatment
P-0000902	Male	White	58.91033554	Former Smoker	973	Treated	Yes	Yes	Yes	No treatment	No	No	No	No	No	No	No	No	No	Yes	Yes	No	No	No	No	896	2nd tertile	No	No	Yes	No treatment	No treatment	No treatment	No treatment	No treatment	No treatment	No treatment	No treatment	No treatment	1st tertile	1st tertile	No treatment	No treatment	No treatment
P-0000903	Male	Asian	69.86447906	Former Smoker	336	Unknown	NA	NA	NA	NA	NA	NA	NA	NA	NA	NA	NA	NA	NA	NA	NA	NA	NA	NA	NA	NA	NA	NA	NA	No	NA	NA	NA	NA	NA	NA	NA	NA	NA	NA	NA	NA	NA	NA
P-0000904	Male	White	65.50034332	Former Smoker	282	Unknown	Yes	Yes	NA	NA	NA	NA	NA	NA	NA	NA	NA	NA	NA	NA	NA	NA	NA	NA	NA	NA	2nd tertile	Yes	NA	No	2nd tertile	NA	NA	NA	NA	NA	NA	NA	NA	NA	NA	NA	NA	NA
P-0000905	Male	Other	8.336755753	Never smoker	69	Treated	Yes	No	Yes	3rd tertile	No	Yes	No	No	Yes	No	Yes	No	Yes	Yes	Yes	No	Yes	No	No	54	No radiation	No	No	Yes	No treatment	No treatment	3rd tertile	No treatment	No treatment	1st tertile	2nd tertile	No treatment	1st tertile	2nd tertile	2nd tertile	2nd tertile	No treatment	No treatment
P-0000906	Male	White	73.38535309	Former Smoker	3765	Unknown	Yes	Yes	Yes	NA	NA	Yes	NA	NA	Yes	NA	Yes	NA	NA	NA	NA	NA	NA	Yes	NA	1324	2nd tertile	NA	NA	No	NA	NA	NA	NA	NA	NA	NA	NA	NA	NA	NA	NA	NA	NA
P-0000907	Female	White	64.05475616	Former Smoker	30	Untreated	No	No	No	No treatment	No	No	No	No	No	No	No	No	No	No	No	No	No	No	No	NA	No radiation	No	No	Yes	No treatment	No treatment	No treatment	No treatment	No treatment	No treatment	No treatment	No treatment	No treatment	No treatment	No treatment	No treatment	No treatment	No treatment
P-0000908	Male	White	66.69952393	Never smoker	209	Treated	Yes	No	Yes	1st tertile	No	No	No	No	No	No	Yes	No	No	Yes	No	No	Yes	Yes	No	174	No radiation	No	No	Yes	No treatment	No treatment	No treatment	No treatment	No treatment	No treatment	2nd tertile	No treatment	No treatment	2nd tertile	No treatment	1st tertile	1st tertile	No treatment
P-0000910	Female	Asian	37.1088295	Former Smoker	1051	Unknown	NA	NA	NA	NA	NA	NA	NA	NA	NA	NA	NA	NA	NA	NA	NA	NA	NA	NA	NA	NA	NA	NA	NA	No	NA	NA	NA	NA	NA	NA	NA	NA	NA	NA	NA	NA	NA	NA
P-0000911	Male	White	50.23134995	Former Smoker	327	Treated	Yes	No	Yes	No treatment	No	No	Yes	No	No	No	No	No	No	No	No	Yes	No	No	No	0	No radiation	No	No	Yes	No treatment	No treatment	No treatment	1st tertile	No treatment	No treatment	No treatment	No treatment	No treatment	No treatment	No treatment	No treatment	No treatment	No treatment
P-0000912	Male	Black	65.29226685	Former Smoker	138	Unknown	NA	NA	NA	NA	NA	NA	NA	NA	NA	NA	NA	NA	NA	NA	NA	NA	NA	NA	NA	NA	NA	NA	NA	No	NA	NA	NA	NA	NA	NA	NA	NA	NA	NA	NA	NA	NA	NA
P-0000913	Female	White	57.36071014	Never smoker	1169	Treated	Yes	Yes	No	No treatment	No	No	No	No	No	No	No	No	No	No	No	No	No	No	No	NA	1st tertile	Yes	Yes	Yes	3rd tertile	3rd tertile	No treatment	No treatment	No treatment	No treatment	No treatment	No treatment	No treatment	No treatment	No treatment	No treatment	No treatment	No treatment
P-0000914	Male	White	36.69815063	NA	315	Unknown	NA	NA	NA	NA	NA	NA	NA	NA	NA	NA	NA	NA	NA	NA	NA	NA	NA	NA	NA	NA	NA	NA	NA	No	NA	NA	NA	NA	NA	NA	NA	NA	NA	NA	NA	NA	NA	NA
P-0000915	Male	White	67.8302536	Former Smoker	2953	Unknown	Yes	NA	Yes	3rd tertile	NA	Yes	Yes	NA	NA	NA	NA	NA	Yes	NA	NA	Yes	NA	NA	NA	2158	NA	Yes	NA	No	3rd tertile	NA	2nd tertile	3rd tertile	NA	NA	NA	NA	3rd tertile	NA	NA	NA	NA	NA
P-0000916	Male	White	65.30047607	Former Smoker	577	Treated	Yes	Yes	Yes	1st tertile	No	No	Yes	No	No	No	Yes	No	No	No	No	Yes	No	Yes	No	545	2nd tertile	No	No	Yes	No treatment	No treatment	No treatment	2nd tertile	No treatment	No treatment	2nd tertile	No treatment	No treatment	No treatment	No treatment	No treatment	2nd tertile	No treatment
P-0000917	Male	White	75.08829498	Former Smoker	36	Treated	Yes	No	Yes	1st tertile	No	No	Yes	No	No	No	Yes	No	No	No	No	Yes	No	No	Yes	0	No radiation	No	No	Yes	No treatment	No treatment	No treatment	1st tertile	No treatment	No treatment	1st tertile	No treatment	No treatment	No treatment	No treatment	No treatment	No treatment	1st tertile
P-0000918	Male	Missing	66.30253601	Former Smoker	366	Treated	Yes	Yes	Yes	1st tertile	No	Yes	No	No	No	No	No	No	No	No	No	No	No	No	No	84	1st tertile	No	No	Yes	No treatment	No treatment	2nd tertile	No treatment	No treatment	No treatment	No treatment	No treatment	No treatment	No treatment	No treatment	No treatment	No treatment	No treatment
P-0000919	Male	White	57.77138901	Former Smoker	0	Unknown	NA	NA	NA	NA	NA	NA	NA	NA	NA	NA	NA	NA	NA	NA	NA	NA	NA	NA	NA	NA	NA	NA	NA	No	NA	NA	NA	NA	NA	NA	NA	NA	NA	NA	NA	NA	NA	NA
P-0000920	Female	White	49.79055405	Never smoker	603	Unknown	NA	NA	NA	NA	NA	NA	NA	NA	NA	NA	NA	NA	NA	NA	NA	NA	NA	NA	NA	NA	NA	NA	NA	No	NA	NA	NA	NA	NA	NA	NA	NA	NA	NA	NA	NA	NA	NA
P-0000921	Female	White	56.78850174	Never smoker	3643	Unknown	Yes	NA	Yes	3rd tertile	NA	NA	Yes	NA	Yes	NA	Yes	Yes	NA	Yes	Yes	Yes	Yes	NA	NA	1297	NA	NA	NA	No	NA	NA	NA	3rd tertile	NA	3rd tertile	1st tertile	3rd tertile	NA	2nd tertile	2nd tertile	1st tertile	NA	NA
P-0000922	Male	Missing	50.90486145	Never smoker	4335	Unknown	Yes	NA	NA	NA	NA	NA	NA	NA	NA	NA	NA	NA	NA	NA	NA	NA	NA	NA	NA	NA	NA	NA	Yes	No	NA	3rd tertile	NA	NA	NA	NA	NA	NA	NA	NA	NA	NA	NA	NA
P-0000923	Female	Other	67.10472107	Never smoker	727	Unknown	NA	NA	NA	NA	NA	NA	NA	NA	NA	NA	NA	NA	NA	NA	NA	NA	NA	NA	NA	NA	NA	NA	NA	No	NA	NA	NA	NA	NA	NA	NA	NA	NA	NA	NA	NA	NA	NA
P-0000924	Female	White	71.54825592	Former Smoker	29	Untreated	No	No	No	No treatment	No	No	No	No	No	No	No	No	No	No	No	No	No	No	No	NA	No radiation	No	No	Yes	No treatment	No treatment	No treatment	No treatment	No treatment	No treatment	No treatment	No treatment	No treatment	No treatment	No treatment	No treatment	No treatment	No treatment
P-0000925	Female	White	74.86379242	Never smoker	408	Unknown	Yes	Yes	Yes	2nd tertile	NA	NA	Yes	NA	NA	NA	Yes	NA	NA	NA	NA	Yes	NA	Yes	NA	387	2nd tertile	NA	NA	No	NA	NA	NA	2nd tertile	NA	NA	3rd tertile	NA	NA	NA	NA	NA	3rd tertile	NA
P-0000926	Female	Other	53.37714005	Never smoker	614	Treated	Yes	Yes	Yes	3rd tertile	No	Yes	Yes	No	No	No	Yes	Yes	No	Yes	Yes	Yes	No	Yes	No	541	2nd tertile	No	No	Yes	No treatment	No treatment	2nd tertile	1st tertile	No treatment	No treatment	2nd tertile	1st tertile	No treatment	3rd tertile	3rd tertile	No treatment	2nd tertile	No treatment
P-0000927	Female	White	64.16700745	Never smoker	2440	Treated	Yes	No	Yes	3rd tertile	No	No	Yes	No	No	No	Yes	No	Yes	No	No	Yes	No	No	Yes	2388	No radiation	Yes	No	Yes	3rd tertile	No treatment	No treatment	3rd tertile	No treatment	No treatment	3rd tertile	No treatment	3rd tertile	No treatment	No treatment	No treatment	No treatment	3rd tertile
P-0000928	Male	White	49.24845886	Former Smoker	109	Unknown	NA	NA	NA	NA	NA	NA	NA	NA	NA	NA	NA	NA	NA	NA	NA	NA	NA	NA	NA	NA	NA	NA	NA	No	NA	NA	NA	NA	NA	NA	NA	NA	NA	NA	NA	NA	NA	NA
P-0000929	Male	White	58.52429962	Former Smoker	623	Treated	Yes	Yes	Yes	2nd tertile	No	No	Yes	No	No	Yes	Yes	No	No	No	No	No	No	Yes	No	603	2nd tertile	Yes	No	Yes	2nd tertile	No treatment	No treatment	2nd tertile	No treatment	No treatment	3rd tertile	No treatment	No treatment	No treatment	No treatment	No treatment	3rd tertile	No treatment
P-0000930	Male	White	53.793293	Never smoker	5747	Treated	Yes	Yes	Yes	2nd tertile	No	Yes	No	No	Yes	No	No	No	No	No	No	No	No	No	No	4380	NA	No	No	Yes	No treatment	No treatment	3rd tertile	No treatment	No treatment	3rd tertile	No treatment	No treatment	No treatment	No treatment	No treatment	No treatment	No treatment	No treatment
P-0000931	Male	Missing	78.22860718	Former Smoker	58	Unknown	NA	NA	NA	NA	NA	NA	NA	NA	NA	NA	NA	NA	NA	NA	NA	NA	NA	NA	NA	NA	NA	NA	NA	No	NA	NA	NA	NA	NA	NA	NA	NA	NA	NA	NA	NA	NA	NA
P-0000932	Male	White	86.57905579	Former Smoker	926	Unknown	NA	NA	NA	NA	NA	NA	NA	NA	NA	NA	NA	NA	NA	NA	NA	NA	NA	NA	NA	NA	NA	NA	NA	No	NA	NA	NA	NA	NA	NA	NA	NA	NA	NA	NA	NA	NA	NA
P-0000933	Female	White	39.63039017	Former Smoker	38	Treated	Yes	No	Yes	1st tertile	No	No	Yes	No	No	No	Yes	No	No	No	No	Yes	No	No	Yes	14	No radiation	Yes	No	Yes	1st tertile	No treatment	No treatment	1st tertile	No treatment	No treatment	1st tertile	No treatment	No treatment	No treatment	No treatment	No treatment	No treatment	1st tertile
P-0000934	Male	White	57.03764725	Never smoker	2957	Unknown	NA	No	NA	NA	NA	NA	NA	NA	NA	NA	NA	NA	NA	NA	NA	NA	NA	NA	NA	NA	No radiation	NA	NA	No	NA	NA	NA	NA	NA	NA	NA	NA	NA	NA	NA	NA	NA	NA
P-0000935	Male	White	80.67350769	Never smoker	8275	Unknown	Yes	Yes	Yes	1st tertile	Yes	Yes	NA	NA	NA	NA	NA	Yes	NA	NA	NA	NA	NA	NA	NA	338	3rd tertile	Yes	NA	No	2nd tertile	NA	1st tertile	NA	NA	NA	NA	3rd tertile	NA	NA	NA	NA	NA	NA
P-0000936	Male	White	71.32922363	Former Smoker	28	Untreated	No	No	No	No treatment	No	No	No	No	No	No	No	No	No	No	No	No	No	No	No	NA	No radiation	No	No	Yes	No treatment	No treatment	No treatment	No treatment	No treatment	No treatment	No treatment	No treatment	No treatment	No treatment	No treatment	No treatment	No treatment	No treatment
P-0000937	Male	White	68.98014832	Never smoker	349	Treated	Yes	Yes	No	No treatment	No	No	No	No	No	No	No	No	No	No	No	No	No	No	No	NA	2nd tertile	Yes	No	Yes	3rd tertile	No treatment	No treatment	No treatment	No treatment	No treatment	No treatment	No treatment	No treatment	No treatment	No treatment	No treatment	No treatment	No treatment
P-0000938	Male	White	69.83983612	Former Smoker	99	Treated	Yes	No	Yes	1st tertile	No	No	Yes	No	No	No	Yes	No	No	No	No	Yes	No	No	Yes	84	No radiation	No	No	Yes	No treatment	No treatment	No treatment	2nd tertile	No treatment	No treatment	2nd tertile	No treatment	No treatment	No treatment	No treatment	No treatment	No treatment	2nd tertile
P-0000939	Female	White	69.00205231	Never smoker	0	Unknown	NA	Yes	NA	NA	NA	NA	NA	NA	NA	NA	NA	NA	NA	NA	NA	NA	NA	NA	NA	NA	3rd tertile	NA	NA	No	NA	NA	NA	NA	NA	NA	NA	NA	NA	NA	NA	NA	NA	NA
P-0000940	Female	White	67.3210144	Never smoker	1735	Treated	Yes	No	Yes	3rd tertile	No	No	Yes	No	No	No	Yes	No	No	No	No	Yes	No	No	Yes	1582	No radiation	No	No	Yes	No treatment	No treatment	No treatment	3rd tertile	No treatment	No treatment	1st tertile	No treatment	No treatment	No treatment	No treatment	No treatment	No treatment	1st tertile
P-0000941	Male	White	63.20602417	Never smoker	7287	Unknown	Yes	Yes	Yes	3rd tertile	NA	Yes	Yes	NA	NA	NA	Yes	Yes	NA	Yes	NA	Yes	NA	Yes	Yes	7275	3rd tertile	Yes	NA	No	2nd tertile	NA	1st tertile	3rd tertile	NA	NA	3rd tertile	1st tertile	NA	1st tertile	NA	NA	2nd tertile	3rd tertile
P-0000942	Male	Asian	59.90691376	Former Smoker	538	Unknown	Yes	NA	Yes	2nd tertile	NA	NA	Yes	NA	NA	NA	Yes	NA	NA	Yes	Yes	Yes	NA	Yes	NA	280	NA	Yes	NA	No	3rd tertile	NA	NA	2nd tertile	NA	NA	1st tertile	NA	NA	3rd tertile	3rd tertile	NA	1st tertile	NA
P-0000943	Female	White	62.34360123	Never smoker	34	Unknown	Yes	NA	Yes	1st tertile	NA	NA	NA	NA	NA	NA	Yes	NA	NA	Yes	NA	NA	Yes	Yes	NA	19	NA	NA	NA	No	NA	NA	NA	NA	NA	NA	2nd tertile	NA	NA	1st tertile	NA	1st tertile	1st tertile	NA
P-0000944	Female	Black	54.80082321	Never smoker	1484	Treated	Yes	Yes	Yes	1st tertile	No	Yes	No	No	No	No	No	No	No	No	No	No	No	No	No	1420	1st tertile	Yes	No	Yes	3rd tertile	No treatment	3rd tertile	No treatment	No treatment	No treatment	No treatment	No treatment	No treatment	No treatment	No treatment	No treatment	No treatment	No treatment
P-0000945	Male	White	56.22176743	Never smoker	285	Treated	Yes	Yes	Yes	1st tertile	No	No	No	No	No	No	Yes	No	No	No	No	No	No	Yes	No	237	3rd tertile	No	No	Yes	No treatment	No treatment	No treatment	No treatment	No treatment	No treatment	2nd tertile	No treatment	No treatment	No treatment	No treatment	No treatment	2nd tertile	No treatment
P-0000946	Female	White	64.91170502	Former Smoker	88	Untreated	No	No	No	No treatment	No	No	No	No	No	No	No	No	No	No	No	No	No	No	No	NA	No radiation	No	No	Yes	No treatment	No treatment	No treatment	No treatment	No treatment	No treatment	No treatment	No treatment	No treatment	No treatment	No treatment	No treatment	No treatment	No treatment
P-0000947	Female	White	61.94387436	Never smoker	112	Unknown	NA	Yes	NA	NA	NA	NA	NA	NA	NA	NA	NA	NA	NA	NA	NA	NA	NA	NA	NA	NA	3rd tertile	NA	NA	No	NA	NA	NA	NA	NA	NA	NA	NA	NA	NA	NA	NA	NA	NA
P-0000948	Female	Asian	66.33264923	Never smoker	578	Treated	Yes	Yes	Yes	1st tertile	No	No	No	No	No	No	Yes	No	No	No	No	No	No	Yes	No	471	3rd tertile	Yes	No	Yes	2nd tertile	No treatment	No treatment	No treatment	No treatment	No treatment	3rd tertile	No treatment	No treatment	No treatment	No treatment	No treatment	3rd tertile	No treatment
P-0000949	Male	White	66.05065155	Former Smoker	256	Unknown	Yes	NA	NA	NA	NA	NA	NA	NA	NA	NA	NA	NA	NA	NA	NA	NA	NA	NA	NA	NA	NA	Yes	NA	No	1st tertile	NA	NA	NA	NA	NA	NA	NA	NA	NA	NA	NA	NA	NA
P-0000950	Male	Other	57.55509949	Never smoker	329	Treated	Yes	No	Yes	2nd tertile	No	No	Yes	No	No	No	Yes	No	No	No	No	Yes	No	No	Yes	243	No radiation	No	No	Yes	No treatment	No treatment	No treatment	2nd tertile	No treatment	No treatment	3rd tertile	No treatment	No treatment	No treatment	No treatment	No treatment	No treatment	3rd tertile
P-0000951	Male	White	69.08419037	Former Smoker	2665	Unknown	NA	NA	NA	NA	NA	NA	NA	NA	NA	NA	NA	NA	NA	NA	NA	NA	NA	NA	NA	NA	NA	NA	NA	No	NA	NA	NA	NA	NA	NA	NA	NA	NA	NA	NA	NA	NA	NA
P-0000952	Female	White	65.50582123	Former Smoker	3656	Unknown	Yes	No	Yes	3rd tertile	NA	NA	NA	NA	NA	NA	Yes	Yes	NA	Yes	Yes	NA	NA	Yes	NA	2534	No radiation	NA	NA	No	NA	NA	NA	NA	NA	NA	3rd tertile	3rd tertile	NA	3rd tertile	3rd tertile	NA	3rd tertile	NA
P-0000954	Male	White	56.95277023	Former Smoker	44	Untreated	No	No	No	No treatment	No	No	No	No	No	No	No	No	No	No	No	No	No	No	No	NA	No radiation	No	No	Yes	No treatment	No treatment	No treatment	No treatment	No treatment	No treatment	No treatment	No treatment	No treatment	No treatment	No treatment	No treatment	No treatment	No treatment
P-0000955	Female	White	66.94045258	Former Smoker	7602	Treated	Yes	No	Yes	2nd tertile	No	Yes	Yes	No	No	Yes	No	No	No	No	No	Yes	No	No	No	7560	No radiation	No	No	Yes	No treatment	No treatment	3rd tertile	3rd tertile	No treatment	No treatment	No treatment	No treatment	No treatment	No treatment	No treatment	No treatment	No treatment	No treatment
P-0000956	Female	White	73.79328918	Never smoker	61	Treated	Yes	No	Yes	1st tertile	No	No	Yes	No	No	No	Yes	No	No	No	No	Yes	No	No	Yes	28	No radiation	No	No	Yes	No treatment	No treatment	No treatment	1st tertile	No treatment	No treatment	2nd tertile	No treatment	No treatment	No treatment	No treatment	No treatment	No treatment	2nd tertile
P-0000957	Female	White	76.39424896	Never smoker	784	Treated	Yes	Yes	Yes	1st tertile	No	No	No	No	Yes	No	No	No	No	No	No	No	No	No	No	132	2nd tertile	Yes	No	Yes	1st tertile	No treatment	No treatment	No treatment	No treatment	2nd tertile	No treatment	No treatment	No treatment	No treatment	No treatment	No treatment	No treatment	No treatment
P-0000958	Female	Black	15.69062328	Never smoker	60	Untreated	No	No	No	No treatment	No	No	No	No	No	No	No	No	No	No	No	No	No	No	No	NA	No radiation	No	No	Yes	No treatment	No treatment	No treatment	No treatment	No treatment	No treatment	No treatment	No treatment	No treatment	No treatment	No treatment	No treatment	No treatment	No treatment
P-0000960	Male	White	52.29294968	Never smoker	267	Treated	Yes	Yes	Yes	1st tertile	No	Yes	No	No	No	No	No	No	No	No	No	No	No	No	No	245	2nd tertile	Yes	No	Yes	1st tertile	No treatment	3rd tertile	No treatment	No treatment	No treatment	No treatment	No treatment	No treatment	No treatment	No treatment	No treatment	No treatment	No treatment
P-0000961	Male	White	25.9685154	Current Smoker	187	Treated	Yes	Yes	Yes	3rd tertile	No	Yes	No	No	No	No	Yes	Yes	No	No	No	No	No	Yes	No	175	3rd tertile	No	No	Yes	No treatment	No treatment	3rd tertile	No treatment	No treatment	No treatment	3rd tertile	2nd tertile	No treatment	No treatment	No treatment	No treatment	3rd tertile	No treatment
P-0000962	Female	White	69.76317596	Former Smoker	814	Unknown	NA	NA	NA	NA	NA	NA	NA	NA	NA	NA	NA	NA	NA	NA	NA	NA	NA	NA	NA	NA	NA	NA	NA	No	NA	NA	NA	NA	NA	NA	NA	NA	NA	NA	NA	NA	NA	NA
P-0000963	Female	White	71.43600464	Never smoker	24	Untreated	No	No	No	No treatment	No	No	No	No	No	No	No	No	No	No	No	No	No	No	No	NA	No radiation	No	No	Yes	No treatment	No treatment	No treatment	No treatment	No treatment	No treatment	No treatment	No treatment	No treatment	No treatment	No treatment	No treatment	No treatment	No treatment
P-0000964	Male	White	51.26351929	Never smoker	700	Unknown	NA	Yes	NA	NA	NA	NA	NA	NA	NA	NA	NA	NA	NA	NA	NA	NA	NA	NA	NA	NA	2nd tertile	NA	NA	No	NA	NA	NA	NA	NA	NA	NA	NA	NA	NA	NA	NA	NA	NA
P-0000965	Female	Other	48.52019119	Former Smoker	1929	Unknown	Yes	NA	Yes	3rd tertile	NA	Yes	Yes	NA	Yes	Yes	NA	Yes	NA	Yes	Yes	Yes	NA	NA	NA	1519	NA	NA	NA	No	NA	NA	1st tertile	3rd tertile	NA	3rd tertile	NA	2nd tertile	NA	3rd tertile	3rd tertile	NA	NA	NA
P-0000967	Male	White	63.19233322	Never smoker	3081	Treated	Yes	No	No	No treatment	Yes	No	No	No	No	No	No	No	No	No	No	No	No	No	No	NA	No radiation	No	No	Yes	No treatment	No treatment	No treatment	No treatment	No treatment	No treatment	No treatment	No treatment	No treatment	No treatment	No treatment	No treatment	No treatment	No treatment
P-0000969	Female	Asian	32.57221222	Never smoker	484	Unknown	Yes	No	Yes	2nd tertile	NA	NA	Yes	NA	NA	NA	Yes	NA	NA	NA	NA	Yes	Yes	NA	NA	117	No radiation	NA	NA	No	NA	NA	NA	2nd tertile	NA	NA	3rd tertile	NA	NA	NA	NA	3rd tertile	NA	NA
P-0000970	Female	White	54.41752243	Never smoker	733	Untreated	No	No	No	No treatment	No	No	No	No	No	No	No	No	No	No	No	No	No	No	No	NA	No radiation	No	No	Yes	No treatment	No treatment	No treatment	No treatment	No treatment	No treatment	No treatment	No treatment	No treatment	No treatment	No treatment	No treatment	No treatment	No treatment
P-0000972	Male	White	39.31279755	Never smoker	1525	Treated	Yes	Yes	Yes	No treatment	No	No	No	No	No	No	No	No	No	Yes	Yes	No	No	No	No	74	3rd tertile	Yes	No	Yes	2nd tertile	No treatment	No treatment	No treatment	No treatment	No treatment	No treatment	No treatment	No treatment	1st tertile	1st tertile	No treatment	No treatment	No treatment
P-0000973	Female	White	52.57768631	Never smoker	501	Untreated	No	No	No	No treatment	No	No	No	No	No	No	No	No	No	No	No	No	No	No	No	NA	No radiation	No	No	Yes	No treatment	No treatment	No treatment	No treatment	No treatment	No treatment	No treatment	No treatment	No treatment	No treatment	No treatment	No treatment	No treatment	No treatment
P-0000976	Female	Other	51.6714592	Never smoker	0	Treated	Yes	No	No	No treatment	Yes	No	No	No	No	No	No	No	No	No	No	No	No	No	No	NA	No radiation	No	No	Yes	No treatment	No treatment	No treatment	No treatment	No treatment	No treatment	No treatment	No treatment	No treatment	No treatment	No treatment	No treatment	No treatment	No treatment
P-0000977	Male	White	65.5112915	Current Smoker	55	Untreated	No	No	No	No treatment	No	No	No	No	No	No	No	No	No	No	No	No	No	No	No	NA	No radiation	No	No	Yes	No treatment	No treatment	No treatment	No treatment	No treatment	No treatment	No treatment	No treatment	No treatment	No treatment	No treatment	No treatment	No treatment	No treatment
P-0000978	Female	Asian	58.48323059	Never smoker	308	Treated	Yes	No	Yes	3rd tertile	No	Yes	Yes	No	No	Yes	Yes	No	No	No	No	Yes	No	Yes	No	980	No radiation	Yes	No	Yes	3rd tertile	No treatment	3rd tertile	3rd tertile	No treatment	No treatment	3rd tertile	No treatment	No treatment	No treatment	No treatment	No treatment	3rd tertile	No treatment
P-0000979	Female	Black	57.01574326	Never smoker	490	Treated	Yes	No	Yes	2nd tertile	No	No	Yes	No	No	No	Yes	No	No	No	No	Yes	No	No	Yes	425	No radiation	No	No	Yes	No treatment	No treatment	No treatment	2nd tertile	No treatment	No treatment	3rd tertile	No treatment	No treatment	No treatment	No treatment	No treatment	No treatment	3rd tertile
P-0000980	Male	Asian	43.9041748	Never smoker	878	Unknown	NA	NA	NA	NA	NA	NA	NA	NA	NA	NA	NA	NA	NA	NA	NA	NA	NA	NA	NA	NA	NA	NA	NA	No	NA	NA	NA	NA	NA	NA	NA	NA	NA	NA	NA	NA	NA	NA
P-0000982	Female	White	58.03422165	Never smoker	43	Untreated	No	No	No	No treatment	No	No	No	No	No	No	No	No	No	No	No	No	No	No	No	NA	No radiation	No	No	Yes	No treatment	No treatment	No treatment	No treatment	No treatment	No treatment	No treatment	No treatment	No treatment	No treatment	No treatment	No treatment	No treatment	No treatment
P-0000984	Female	White	50.1218338	Former Smoker	2338	Unknown	Yes	NA	NA	NA	NA	NA	NA	NA	NA	NA	NA	NA	NA	NA	NA	NA	NA	NA	NA	NA	NA	Yes	NA	No	3rd tertile	NA	NA	NA	NA	NA	NA	NA	NA	NA	NA	NA	NA	NA
P-0000985	Female	White	37.59890366	Former Smoker	510	Unknown	NA	NA	NA	NA	NA	NA	NA	NA	NA	NA	NA	NA	NA	NA	NA	NA	NA	NA	NA	NA	NA	NA	NA	No	NA	NA	NA	NA	NA	NA	NA	NA	NA	NA	NA	NA	NA	NA
P-0000987	Male	White	61.56057358	Never smoker	22	Untreated	No	No	No	No treatment	No	No	No	No	No	No	No	No	No	No	No	No	No	No	No	NA	No radiation	No	No	Yes	No treatment	No treatment	No treatment	No treatment	No treatment	No treatment	No treatment	No treatment	No treatment	No treatment	No treatment	No treatment	No treatment	No treatment
P-0000988	Male	White	58.91307449	Never smoker	13	Untreated	No	No	No	No treatment	No	No	No	No	No	No	No	No	No	No	No	No	No	No	No	NA	No radiation	No	No	Yes	No treatment	No treatment	No treatment	No treatment	No treatment	No treatment	No treatment	No treatment	No treatment	No treatment	No treatment	No treatment	No treatment	No treatment
P-0000989	Female	White	54.32717133	Former Smoker	53	Treated	Yes	No	Yes	1st tertile	No	No	Yes	No	No	Yes	Yes	No	No	No	No	No	Yes	No	No	0	No radiation	Yes	No	Yes	1st tertile	No treatment	No treatment	1st tertile	No treatment	No treatment	1st tertile	No treatment	No treatment	No treatment	No treatment	1st tertile	No treatment	No treatment
P-0000990	Male	White	62.35455322	Never smoker	1428	Untreated	No	No	No	No treatment	No	No	No	No	No	No	No	No	No	No	No	No	No	No	No	NA	No radiation	No	No	Yes	No treatment	No treatment	No treatment	No treatment	No treatment	No treatment	No treatment	No treatment	No treatment	No treatment	No treatment	No treatment	No treatment	No treatment
P-0000991	Female	White	58.72416306	Never smoker	1169	Unknown	NA	NA	NA	NA	NA	NA	NA	NA	NA	NA	NA	NA	NA	NA	NA	NA	NA	NA	NA	NA	NA	NA	NA	No	NA	NA	NA	NA	NA	NA	NA	NA	NA	NA	NA	NA	NA	NA
P-0000992	Male	White	25.65092468	Former Smoker	678	Treated	Yes	No	Yes	2nd tertile	No	No	No	No	No	No	Yes	No	No	Yes	No	No	No	Yes	No	633	No radiation	No	No	Yes	No treatment	No treatment	No treatment	No treatment	No treatment	No treatment	3rd tertile	No treatment	No treatment	3rd tertile	No treatment	No treatment	3rd tertile	No treatment
P-0000993	Male	White	57.16906357	Former Smoker	200	Unknown	NA	No	NA	NA	NA	NA	NA	NA	NA	NA	NA	NA	NA	NA	NA	NA	NA	NA	NA	NA	No radiation	NA	NA	No	NA	NA	NA	NA	NA	NA	NA	NA	NA	NA	NA	NA	NA	NA
P-0000994	Female	Asian	48.06296921	Never smoker	14	Untreated	No	No	No	No treatment	No	No	No	No	No	No	No	No	No	No	No	No	No	No	No	NA	No radiation	No	No	Yes	No treatment	No treatment	No treatment	No treatment	No treatment	No treatment	No treatment	No treatment	No treatment	No treatment	No treatment	No treatment	No treatment	No treatment
P-0000995	Male	White	75.64134216	Former Smoker	82	Treated	Yes	No	Yes	1st tertile	No	No	No	No	No	No	Yes	No	Yes	No	No	No	No	Yes	No	34	No radiation	No	No	Yes	No treatment	No treatment	No treatment	No treatment	No treatment	No treatment	1st tertile	No treatment	1st tertile	No treatment	No treatment	No treatment	1st tertile	No treatment
P-0000997	Male	White	81.17453766	Never smoker	880	Treated	Yes	No	Yes	3rd tertile	No	No	Yes	No	No	No	Yes	No	Yes	No	No	Yes	No	No	Yes	770	No radiation	Yes	No	Yes	3rd tertile	No treatment	No treatment	3rd tertile	No treatment	No treatment	1st tertile	No treatment	3rd tertile	No treatment	No treatment	No treatment	No treatment	1st tertile
P-0000998	Female	White	66.87747955	Never smoker	1092	Treated	Yes	Yes	Yes	2nd tertile	No	Yes	No	No	No	No	Yes	No	No	Yes	No	No	No	Yes	No	1002	3rd tertile	No	No	Yes	No treatment	No treatment	2nd tertile	No treatment	No treatment	No treatment	2nd tertile	No treatment	No treatment	2nd tertile	No treatment	No treatment	2nd tertile	No treatment
P-0000999	Male	Asian	40.69267654	Former Smoker	1767	Unknown	NA	NA	NA	NA	NA	NA	NA	NA	NA	NA	NA	NA	NA	NA	NA	NA	NA	NA	NA	NA	NA	NA	NA	No	NA	NA	NA	NA	NA	NA	NA	NA	NA	NA	NA	NA	NA	NA
P-0001000	Male	White	38.13004684	Never smoker	706	Unknown	NA	NA	NA	NA	NA	NA	NA	NA	NA	NA	NA	NA	NA	NA	NA	NA	NA	NA	NA	NA	NA	NA	NA	No	NA	NA	NA	NA	NA	NA	NA	NA	NA	NA	NA	NA	NA	NA
P-0001001	Male	White	75.84120178	Former Smoker	163	Treated	Yes	No	Yes	1st tertile	No	No	Yes	No	No	No	Yes	No	No	No	No	Yes	No	No	Yes	114	No radiation	No	No	Yes	No treatment	No treatment	No treatment	2nd tertile	No treatment	No treatment	2nd tertile	No treatment	No treatment	No treatment	No treatment	No treatment	No treatment	2nd tertile
P-0001002	Female	Black	26.45037651	Never smoker	389	Treated	Yes	Yes	Yes	2nd tertile	No	Yes	No	No	No	No	No	No	No	Yes	Yes	No	No	No	No	276	1st tertile	Yes	No	Yes	3rd tertile	No treatment	3rd tertile	No treatment	No treatment	No treatment	No treatment	No treatment	No treatment	2nd tertile	2nd tertile	No treatment	No treatment	No treatment
P-0001003	Female	White	60.55852127	Never smoker	468	Unknown	Yes	NA	NA	NA	NA	NA	NA	NA	NA	NA	NA	NA	NA	NA	NA	NA	NA	NA	NA	NA	NA	Yes	NA	No	2nd tertile	NA	NA	NA	NA	NA	NA	NA	NA	NA	NA	NA	NA	NA
P-0001005	Female	White	66.87747955	Never smoker	596	Treated	Yes	Yes	Yes	2nd tertile	No	No	No	No	No	No	Yes	Yes	No	Yes	Yes	No	Yes	No	No	531	1st tertile	No	No	Yes	No treatment	No treatment	No treatment	No treatment	No treatment	No treatment	2nd tertile	3rd tertile	No treatment	1st tertile	1st tertile	2nd tertile	No treatment	No treatment
P-0001006	Male	White	59.5017128	Former Smoker	24	Treated	Yes	No	Yes	No treatment	No	No	No	No	No	No	No	No	No	Yes	Yes	No	No	No	No	0	No radiation	No	No	Yes	No treatment	No treatment	No treatment	No treatment	No treatment	No treatment	No treatment	No treatment	No treatment	1st tertile	1st tertile	No treatment	No treatment	No treatment
P-0001007	Female	White	24.28473663	Never smoker	763	Treated	Yes	Yes	Yes	No treatment	Yes	No	No	No	No	No	No	No	No	Yes	Yes	No	No	No	No	526	3rd tertile	No	No	Yes	No treatment	No treatment	No treatment	No treatment	No treatment	No treatment	No treatment	No treatment	No treatment	1st tertile	1st tertile	No treatment	No treatment	No treatment
P-0001008	Female	White	67.22245026	Former Smoker	3762	Unknown	Yes	NA	Yes	3rd tertile	NA	NA	Yes	NA	Yes	Yes	Yes	NA	NA	Yes	Yes	Yes	NA	Yes	NA	434	NA	NA	NA	No	NA	NA	NA	3rd tertile	NA	1st tertile	3rd tertile	NA	NA	1st tertile	1st tertile	NA	3rd tertile	NA
P-0001010	Female	White	64.56947327	Never smoker	88	Treated	Yes	Yes	Yes	1st tertile	No	No	Yes	No	No	Yes	Yes	No	No	No	No	No	No	Yes	No	42	2nd tertile	No	No	Yes	No treatment	No treatment	No treatment	2nd tertile	No treatment	No treatment	2nd tertile	No treatment	No treatment	No treatment	No treatment	No treatment	2nd tertile	No treatment
P-0001011	Female	White	53.04038239	NA	1006	Unknown	NA	NA	NA	NA	NA	NA	NA	NA	NA	NA	NA	NA	NA	NA	NA	NA	NA	NA	NA	NA	NA	NA	NA	No	NA	NA	NA	NA	NA	NA	NA	NA	NA	NA	NA	NA	NA	NA
P-0001013	Male	White	79.23339844	Never smoker	779	Unknown	NA	NA	NA	NA	NA	NA	NA	NA	NA	NA	NA	NA	NA	NA	NA	NA	NA	NA	NA	NA	NA	NA	NA	No	NA	NA	NA	NA	NA	NA	NA	NA	NA	NA	NA	NA	NA	NA
P-0001016	Female	Other	34.86926651	Never smoker	403	Treated	Yes	Yes	Yes	3rd tertile	No	Yes	No	No	Yes	No	No	No	Yes	Yes	Yes	No	No	No	No	371	1st tertile	No	No	Yes	No treatment	No treatment	3rd tertile	No treatment	No treatment	3rd tertile	No treatment	No treatment	1st tertile	3rd tertile	1st tertile	No treatment	No treatment	No treatment
P-0001017	Male	White	54.44763947	Former Smoker	2779	Unknown	Yes	NA	Yes	2nd tertile	NA	NA	Yes	NA	NA	NA	Yes	NA	Yes	NA	NA	Yes	NA	NA	Yes	1169	NA	Yes	NA	No	3rd tertile	NA	NA	3rd tertile	NA	NA	1st tertile	NA	1st tertile	NA	NA	NA	NA	1st tertile
P-0001018	Female	Asian	49.20465469	Never smoker	219	Treated	Yes	No	No	No treatment	Yes	No	No	No	No	No	No	No	No	No	No	No	No	No	No	NA	No radiation	No	No	Yes	No treatment	No treatment	No treatment	No treatment	No treatment	No treatment	No treatment	No treatment	No treatment	No treatment	No treatment	No treatment	No treatment	No treatment
P-0001020	Male	White	63.90965271	NA	145	Unknown	NA	NA	NA	NA	NA	NA	NA	NA	NA	NA	NA	NA	NA	NA	NA	NA	NA	NA	NA	NA	NA	NA	NA	No	NA	NA	NA	NA	NA	NA	NA	NA	NA	NA	NA	NA	NA	NA
P-0001021	Male	White	87.24983215	Former Smoker	1196	Treated	No	Yes	No	No treatment	No	No	No	No	No	No	No	No	No	No	No	No	No	No	No	NA	3rd tertile	No	No	Yes	No treatment	No treatment	No treatment	No treatment	No treatment	No treatment	No treatment	No treatment	No treatment	No treatment	No treatment	No treatment	No treatment	No treatment
P-0001023	Female	Missing	53.7084198	Never smoker	449	Treated	Yes	Yes	Yes	1st tertile	No	No	No	No	No	No	Yes	Yes	No	No	No	No	Yes	No	No	402	1st tertile	No	No	Yes	No treatment	No treatment	No treatment	No treatment	No treatment	No treatment	1st tertile	1st tertile	No treatment	No treatment	No treatment	1st tertile	No treatment	No treatment
P-0001026	Male	White	73.71662903	Former Smoker	73	Treated	Yes	No	Yes	1st tertile	No	No	No	No	No	No	Yes	No	No	Yes	Yes	No	No	Yes	No	21	No radiation	No	No	Yes	No treatment	No treatment	No treatment	No treatment	No treatment	No treatment	1st tertile	No treatment	No treatment	1st tertile	1st tertile	No treatment	1st tertile	No treatment
P-0001027	Male	White	71.38124847	Former Smoker	418	Treated	Yes	Yes	Yes	1st tertile	No	No	Yes	No	No	Yes	Yes	No	No	No	No	No	Yes	Yes	No	301	1st tertile	No	No	Yes	No treatment	No treatment	No treatment	2nd tertile	No treatment	No treatment	2nd tertile	No treatment	No treatment	No treatment	No treatment	1st tertile	1st tertile	No treatment
P-0001028	Male	White	58.06707764	NA	2127	Unknown	Yes	Yes	NA	NA	NA	NA	NA	NA	NA	NA	NA	NA	NA	NA	NA	NA	NA	NA	NA	NA	1st tertile	Yes	NA	No	NA	NA	NA	NA	NA	NA	NA	NA	NA	NA	NA	NA	NA	NA
P-0001029	Male	Black	55.39219666	Former Smoker	2732	Unknown	Yes	NA	Yes	3rd tertile	NA	Yes	NA	NA	NA	NA	Yes	Yes	NA	NA	NA	NA	Yes	NA	NA	1700	NA	Yes	Yes	No	2nd tertile	3rd tertile	2nd tertile	NA	NA	NA	3rd tertile	3rd tertile	NA	NA	NA	3rd tertile	NA	NA
P-0001030	Female	White	52.09034729	Former Smoker	161	Unknown	Yes	NA	Yes	1st tertile	NA	NA	Yes	NA	NA	NA	Yes	NA	NA	NA	NA	Yes	NA	Yes	NA	57	NA	NA	NA	No	NA	NA	NA	2nd tertile	NA	NA	2nd tertile	NA	NA	NA	NA	NA	2nd tertile	NA
P-0001031	Female	Asian	70.61190796	Former Smoker	70	Treated	Yes	No	Yes	1st tertile	No	No	Yes	No	No	No	Yes	No	No	No	No	Yes	No	No	Yes	14	No radiation	No	No	Yes	No treatment	No treatment	No treatment	1st tertile	No treatment	No treatment	1st tertile	No treatment	No treatment	No treatment	No treatment	No treatment	No treatment	1st tertile
P-0001034	Female	Other	63.20054626	Former Smoker	2981	Unknown	Yes	NA	NA	NA	NA	NA	NA	NA	NA	NA	NA	NA	NA	NA	NA	NA	NA	NA	NA	NA	NA	Yes	NA	No	3rd tertile	NA	NA	NA	NA	NA	NA	NA	NA	NA	NA	NA	NA	NA
P-0001035	Male	White	59.07460785	Never smoker	14919	Unknown	NA	Yes	NA	NA	NA	NA	NA	NA	NA	NA	NA	NA	NA	NA	NA	NA	NA	NA	NA	NA	2nd tertile	NA	NA	No	NA	NA	NA	NA	NA	NA	NA	NA	NA	NA	NA	NA	NA	NA
P-0001036	Female	Black	52.69815063	Former Smoker	11621	Unknown	Yes	NA	Yes	2nd tertile	NA	NA	NA	NA	NA	NA	Yes	Yes	NA	NA	NA	NA	Yes	NA	NA	679	NA	NA	NA	No	NA	NA	NA	NA	NA	NA	2nd tertile	3rd tertile	NA	NA	NA	2nd tertile	NA	NA
P-0001037	Female	White	80.52019501	Never smoker	7770	Unknown	NA	Yes	NA	NA	NA	NA	NA	NA	NA	NA	NA	NA	NA	NA	NA	NA	NA	NA	NA	NA	2nd tertile	NA	NA	No	NA	NA	NA	NA	NA	NA	NA	NA	NA	NA	NA	NA	NA	NA
P-0001038	Female	White	64.5147171	Never smoker	259	Treated	Yes	No	Yes	3rd tertile	No	Yes	No	No	No	No	Yes	Yes	No	No	No	No	Yes	No	No	185	No radiation	No	No	Yes	No treatment	No treatment	1st tertile	No treatment	No treatment	No treatment	3rd tertile	3rd tertile	No treatment	No treatment	No treatment	3rd tertile	No treatment	No treatment
P-0001039	Male	White	76.09856415	Never smoker	365	Unknown	NA	NA	NA	NA	NA	NA	NA	NA	NA	NA	NA	NA	NA	NA	NA	NA	NA	NA	NA	NA	NA	NA	NA	No	NA	NA	NA	NA	NA	NA	NA	NA	NA	NA	NA	NA	NA	NA
P-0001040	Male	White	53.02943039	Never smoker	1397	Treated	Yes	No	Yes	2nd tertile	No	No	Yes	No	No	No	Yes	No	No	No	No	Yes	No	No	Yes	1264	No radiation	Yes	No	Yes	2nd tertile	No treatment	No treatment	3rd tertile	No treatment	No treatment	1st tertile	No treatment	No treatment	No treatment	No treatment	No treatment	No treatment	1st tertile
P-0001041	Female	White	73.18275452	Former Smoker	646	Unknown	NA	No	NA	NA	NA	NA	NA	NA	NA	NA	NA	NA	NA	NA	NA	NA	NA	NA	NA	NA	No radiation	NA	NA	No	NA	NA	NA	NA	NA	NA	NA	NA	NA	NA	NA	NA	NA	NA
P-0001043	Female	White	76.1752243	Former Smoker	791	Treated	No	Yes	No	No treatment	No	No	No	No	No	No	No	No	No	No	No	No	No	No	No	NA	2nd tertile	No	No	Yes	No treatment	No treatment	No treatment	No treatment	No treatment	No treatment	No treatment	No treatment	No treatment	No treatment	No treatment	No treatment	No treatment	No treatment
P-0001044	Female	White	55.70978928	Never smoker	979	Treated	Yes	Yes	Yes	2nd tertile	No	No	No	No	No	No	Yes	Yes	No	No	No	No	Yes	Yes	No	911	1st tertile	No	No	Yes	No treatment	No treatment	No treatment	No treatment	No treatment	No treatment	3rd tertile	1st tertile	No treatment	No treatment	No treatment	1st tertile	3rd tertile	No treatment
P-0001046	Female	Black	57.24024582	Never smoker	116	Treated	Yes	No	Yes	1st tertile	No	No	Yes	No	No	No	No	Yes	No	No	No	Yes	No	No	No	49	No radiation	No	No	Yes	No treatment	No treatment	No treatment	2nd tertile	No treatment	No treatment	No treatment	2nd tertile	No treatment	No treatment	No treatment	No treatment	No treatment	No treatment
P-0001047	Male	White	60.55030823	Former Smoker	1069	Treated	Yes	Yes	Yes	2nd tertile	No	No	Yes	No	No	No	Yes	No	No	No	No	Yes	No	No	Yes	1032	1st tertile	Yes	No	Yes	1st tertile	No treatment	No treatment	3rd tertile	No treatment	No treatment	3rd tertile	No treatment	No treatment	No treatment	No treatment	No treatment	No treatment	3rd tertile
P-0001049	Male	White	58.98425674	Never smoker	295	Unknown	Yes	Yes	Yes	1st tertile	NA	Yes	NA	NA	NA	NA	NA	NA	NA	NA	NA	NA	NA	NA	NA	156	1st tertile	Yes	NA	No	2nd tertile	NA	2nd tertile	NA	NA	NA	NA	NA	NA	NA	NA	NA	NA	NA
P-0001050	Female	White	55.41136169	Former Smoker	329	Treated	Yes	No	Yes	3rd tertile	No	No	No	No	No	No	Yes	Yes	No	Yes	Yes	No	Yes	No	No	310	No radiation	Yes	No	Yes	2nd tertile	No treatment	No treatment	No treatment	No treatment	No treatment	3rd tertile	3rd tertile	No treatment	1st tertile	1st tertile	3rd tertile	No treatment	No treatment
P-0001051	Male	White	68.47638702	Current Smoker	6137	Treated	Yes	Yes	Yes	2nd tertile	No	Yes	No	No	No	No	Yes	No	No	No	No	No	Yes	No	No	4383	3rd tertile	Yes	No	Yes	3rd tertile	No treatment	3rd tertile	No treatment	No treatment	No treatment	3rd tertile	No treatment	No treatment	No treatment	No treatment	3rd tertile	No treatment	No treatment
P-0001052	Female	White	63.05270386	Never smoker	70	Treated	Yes	Yes	Yes	No treatment	No	Yes	No	No	No	No	No	No	No	No	No	No	No	No	No	46	1st tertile	Yes	No	Yes	1st tertile	No treatment	1st tertile	No treatment	No treatment	No treatment	No treatment	No treatment	No treatment	No treatment	No treatment	No treatment	No treatment	No treatment
P-0001053	Male	White	80.07939911	Never smoker	36	Treated	Yes	No	Yes	No treatment	No	Yes	No	No	No	No	No	No	No	No	No	No	No	No	No	0	No radiation	No	No	Yes	No treatment	No treatment	1st tertile	No treatment	No treatment	No treatment	No treatment	No treatment	No treatment	No treatment	No treatment	No treatment	No treatment	No treatment
P-0001054	Female	White	34.45859146	Former Smoker	113	Unknown	NA	NA	NA	NA	NA	NA	NA	NA	NA	NA	NA	NA	NA	NA	NA	NA	NA	NA	NA	NA	NA	NA	NA	No	NA	NA	NA	NA	NA	NA	NA	NA	NA	NA	NA	NA	NA	NA
P-0001055	Female	White	47.39219666	Never smoker	5113	Unknown	Yes	Yes	Yes	1st tertile	NA	Yes	NA	NA	NA	NA	NA	NA	NA	NA	NA	NA	NA	NA	NA	2587	3rd tertile	NA	NA	No	NA	NA	3rd tertile	NA	NA	NA	NA	NA	NA	NA	NA	NA	NA	NA
P-0001056	Male	White	87.13757324	Former Smoker	910	Treated	Yes	Yes	Yes	NA	No	No	Yes	No	No	No	No	Yes	No	Yes	Yes	Yes	No	No	No	258	3rd tertile	Yes	No	Yes	2nd tertile	No treatment	No treatment	NA	No treatment	No treatment	No treatment	NA	No treatment	NA	NA	No treatment	No treatment	No treatment
P-0001057	Female	White	50.75154114	Never smoker	4859	Unknown	Yes	Yes	Yes	1st tertile	NA	NA	NA	NA	NA	NA	Yes	NA	NA	NA	NA	NA	NA	Yes	NA	380	1st tertile	NA	NA	No	NA	NA	NA	NA	NA	NA	2nd tertile	NA	NA	NA	NA	NA	2nd tertile	NA
P-0001058	Male	White	49.05954742	Former Smoker	154	Treated	Yes	No	Yes	3rd tertile	No	Yes	No	No	No	No	Yes	Yes	No	No	No	No	No	Yes	No	146	No radiation	No	No	Yes	No treatment	No treatment	3rd tertile	No treatment	No treatment	No treatment	3rd tertile	3rd tertile	No treatment	No treatment	No treatment	No treatment	3rd tertile	No treatment
P-0001059	Male	White	51.53456497	Current Smoker	196	Untreated	No	No	No	No treatment	No	No	No	No	No	No	No	No	No	No	No	No	No	No	No	NA	No radiation	No	No	Yes	No treatment	No treatment	No treatment	No treatment	No treatment	No treatment	No treatment	No treatment	No treatment	No treatment	No treatment	No treatment	No treatment	No treatment
P-0001060	Female	Asian	74.43395233	Never smoker	2178	Unknown	Yes	NA	NA	NA	NA	NA	NA	NA	NA	NA	NA	NA	NA	NA	NA	NA	NA	NA	NA	NA	NA	Yes	NA	No	3rd tertile	NA	NA	NA	NA	NA	NA	NA	NA	NA	NA	NA	NA	NA
P-0001061	Female	White	71.74811554	Never smoker	8593	Unknown	Yes	NA	Yes	2nd tertile	NA	NA	Yes	NA	Yes	NA	NA	NA	NA	Yes	Yes	Yes	NA	NA	NA	448	NA	NA	NA	No	NA	NA	NA	2nd tertile	NA	1st tertile	NA	NA	NA	3rd tertile	3rd tertile	NA	NA	NA
P-0001062	Male	White	42.11635971	Never smoker	723	Unknown	NA	NA	NA	NA	NA	NA	NA	NA	NA	NA	NA	NA	NA	NA	NA	NA	NA	NA	NA	NA	NA	NA	NA	No	NA	NA	NA	NA	NA	NA	NA	NA	NA	NA	NA	NA	NA	NA
P-0001063	Female	White	42.69952011	Never smoker	274	Treated	Yes	Yes	Yes	1st tertile	No	No	Yes	No	No	Yes	Yes	No	No	No	No	No	No	Yes	No	249	3rd tertile	No	No	Yes	No treatment	No treatment	No treatment	2nd tertile	No treatment	No treatment	2nd tertile	No treatment	No treatment	No treatment	No treatment	No treatment	2nd tertile	No treatment
P-0001071	Male	White	67.30732727	Former Smoker	817	Unknown	Yes	Yes	Yes	NA	NA	NA	NA	NA	NA	NA	NA	Yes	NA	NA	NA	NA	NA	NA	NA	538	3rd tertile	NA	NA	No	NA	NA	NA	NA	NA	NA	NA	NA	NA	NA	NA	NA	NA	NA
P-0001073	Female	White	70.17658997	Never smoker	1020	Unknown	Yes	NA	Yes	3rd tertile	NA	NA	Yes	NA	NA	NA	Yes	Yes	NA	NA	NA	Yes	Yes	NA	NA	229	NA	NA	NA	No	NA	NA	NA	1st tertile	NA	NA	3rd tertile	3rd tertile	NA	NA	NA	3rd tertile	NA	NA
P-0001074	Male	White	59.54551697	Former Smoker	586	Treated	Yes	Yes	Yes	2nd tertile	No	No	Yes	No	No	No	Yes	No	No	No	No	Yes	No	Yes	No	497	2nd tertile	No	No	Yes	No treatment	No treatment	No treatment	2nd tertile	No treatment	No treatment	3rd tertile	No treatment	No treatment	No treatment	No treatment	No treatment	3rd tertile	No treatment
P-0001076	Female	White	34.25325012	Never smoker	1318	Unknown	Yes	Yes	Yes	1st tertile	NA	Yes	NA	NA	NA	NA	NA	NA	NA	NA	NA	NA	NA	NA	NA	364	2nd tertile	NA	NA	No	NA	NA	3rd tertile	NA	NA	NA	NA	NA	NA	NA	NA	NA	NA	NA
P-0001077	Male	White	65.83983612	Never smoker	426	Treated	Yes	Yes	Yes	3rd tertile	No	No	Yes	No	No	No	Yes	Yes	No	No	No	No	Yes	No	Yes	397	1st tertile	No	No	Yes	No treatment	No treatment	No treatment	3rd tertile	No treatment	No treatment	3rd tertile	1st tertile	No treatment	No treatment	No treatment	1st tertile	No treatment	2nd tertile
P-0001078	Female	White	58.76796722	Former Smoker	4356	Treated	Yes	Yes	Yes	2nd tertile	No	Yes	No	No	No	No	No	Yes	No	Yes	Yes	No	No	No	No	540	3rd tertile	No	No	Yes	No treatment	No treatment	1st tertile	No treatment	No treatment	No treatment	No treatment	2nd tertile	No treatment	2nd tertile	2nd tertile	No treatment	No treatment	No treatment
P-0001079	Male	White	75.69609833	Never smoker	1014	Treated	Yes	Yes	Yes	2nd tertile	No	Yes	Yes	No	No	No	Yes	No	Yes	No	No	Yes	No	No	Yes	992	1st tertile	Yes	No	Yes	NA	No treatment	3rd tertile	3rd tertile	No treatment	No treatment	NA	No treatment	NA	No treatment	No treatment	No treatment	No treatment	NA
P-0001080	Female	White	52.38330078	Never smoker	1625	Unknown	NA	NA	NA	NA	NA	NA	NA	NA	NA	NA	NA	NA	NA	NA	NA	NA	NA	NA	NA	NA	NA	NA	NA	No	NA	NA	NA	NA	NA	NA	NA	NA	NA	NA	NA	NA	NA	NA
P-0001081	Female	White	52.37234879	Never smoker	1815	Unknown	Yes	NA	NA	NA	NA	NA	NA	NA	NA	NA	NA	NA	NA	NA	NA	NA	NA	NA	NA	NA	NA	NA	Yes	No	NA	2nd tertile	NA	NA	NA	NA	NA	NA	NA	NA	NA	NA	NA	NA
P-0001082	Female	White	81.51676941	Never smoker	368	Treated	Yes	Yes	No	No treatment	No	No	No	No	No	No	No	No	No	No	No	No	No	No	No	NA	3rd tertile	Yes	No	Yes	2nd tertile	No treatment	No treatment	No treatment	No treatment	No treatment	No treatment	No treatment	No treatment	No treatment	No treatment	No treatment	No treatment	No treatment
P-0001083	Male	White	15.71526337	Never smoker	560	Treated	Yes	Yes	Yes	3rd tertile	No	Yes	No	No	No	No	No	No	No	Yes	Yes	No	No	No	No	529	2nd tertile	No	No	Yes	No treatment	No treatment	3rd tertile	No treatment	No treatment	No treatment	No treatment	No treatment	No treatment	3rd tertile	3rd tertile	No treatment	No treatment	No treatment
P-0001084	Male	White	63.63312912	Current Smoker	95	Unknown	NA	NA	NA	NA	NA	NA	NA	NA	NA	NA	NA	NA	NA	NA	NA	NA	NA	NA	NA	NA	NA	NA	NA	No	NA	NA	NA	NA	NA	NA	NA	NA	NA	NA	NA	NA	NA	NA
P-0001085	Female	Other	62.55715179	Former Smoker	5427	Unknown	Yes	Yes	Yes	2nd tertile	NA	Yes	Yes	NA	NA	NA	Yes	Yes	NA	NA	NA	Yes	Yes	NA	NA	5366	3rd tertile	NA	NA	No	NA	NA	NA	NA	NA	NA	3rd tertile	3rd tertile	NA	NA	NA	3rd tertile	NA	NA
P-0001086	Female	Asian	52.70088959	Never smoker	2444	Treated	Yes	No	Yes	3rd tertile	No	Yes	Yes	No	No	Yes	Yes	Yes	No	Yes	Yes	Yes	Yes	Yes	No	2310	No radiation	Yes	Yes	Yes	3rd tertile	2nd tertile	3rd tertile	3rd tertile	No treatment	No treatment	3rd tertile	3rd tertile	No treatment	3rd tertile	3rd tertile	3rd tertile	3rd tertile	No treatment
P-0001087	Female	White	63.01437378	Never smoker	308	Treated	Yes	Yes	Yes	2nd tertile	No	Yes	No	No	No	No	No	No	No	Yes	Yes	No	No	No	No	42	2nd tertile	No	No	Yes	No treatment	No treatment	3rd tertile	No treatment	No treatment	No treatment	No treatment	No treatment	No treatment	2nd tertile	2nd tertile	No treatment	No treatment	No treatment
P-0001088	Male	White	38.58179474	Former Smoker	3981	Unknown	Yes	Yes	Yes	1st tertile	NA	Yes	NA	NA	NA	NA	NA	NA	NA	Yes	Yes	NA	NA	NA	NA	1027	3rd tertile	NA	NA	No	NA	NA	2nd tertile	NA	NA	NA	NA	NA	NA	2nd tertile	2nd tertile	NA	NA	NA
P-0001089	Male	White	65.45927429	Current Smoker	333	Treated	Yes	No	Yes	3rd tertile	No	No	Yes	No	No	Yes	Yes	No	No	No	No	Yes	No	Yes	No	305	No radiation	Yes	No	Yes	3rd tertile	No treatment	No treatment	3rd tertile	No treatment	No treatment	3rd tertile	No treatment	No treatment	No treatment	No treatment	No treatment	3rd tertile	No treatment
P-0001090	Male	White	36.16153336	Former Smoker	235	Unknown	NA	NA	NA	NA	NA	NA	NA	NA	NA	NA	NA	NA	NA	NA	NA	NA	NA	NA	NA	NA	NA	NA	NA	No	NA	NA	NA	NA	NA	NA	NA	NA	NA	NA	NA	NA	NA	NA
P-0001091	Female	White	69.8781662	Former Smoker	1256	Unknown	NA	NA	NA	NA	NA	NA	NA	NA	NA	NA	NA	NA	NA	NA	NA	NA	NA	NA	NA	NA	NA	NA	NA	No	NA	NA	NA	NA	NA	NA	NA	NA	NA	NA	NA	NA	NA	NA
P-0001092	Male	White	53.57700348	Never smoker	220	Untreated	No	No	No	No treatment	No	No	No	No	No	No	No	No	No	No	No	No	No	No	No	NA	No radiation	No	No	Yes	No treatment	No treatment	No treatment	No treatment	No treatment	No treatment	No treatment	No treatment	No treatment	No treatment	No treatment	No treatment	No treatment	No treatment
P-0001093	Male	Black	65.33059692	Former Smoker	43	Untreated	No	No	No	No treatment	No	No	No	No	No	No	No	No	No	No	No	No	No	No	No	NA	No radiation	No	No	Yes	No treatment	No treatment	No treatment	No treatment	No treatment	No treatment	No treatment	No treatment	No treatment	No treatment	No treatment	No treatment	No treatment	No treatment
P-0001094	Female	White	60.28473663	Never smoker	509	Unknown	NA	NA	NA	NA	NA	NA	NA	NA	NA	NA	NA	NA	NA	NA	NA	NA	NA	NA	NA	NA	NA	NA	NA	No	NA	NA	NA	NA	NA	NA	NA	NA	NA	NA	NA	NA	NA	NA
P-0001095	Female	White	67.57836914	Never smoker	0	Unknown	NA	NA	NA	NA	NA	NA	NA	NA	NA	NA	NA	NA	NA	NA	NA	NA	NA	NA	NA	NA	NA	NA	NA	No	NA	NA	NA	NA	NA	NA	NA	NA	NA	NA	NA	NA	NA	NA
P-0001096	Male	White	65.50582123	Former Smoker	26	Treated	Yes	No	Yes	1st tertile	No	No	No	No	No	No	Yes	Yes	No	No	No	No	Yes	No	No	4	No radiation	No	No	Yes	No treatment	No treatment	No treatment	No treatment	No treatment	No treatment	1st tertile	1st tertile	No treatment	No treatment	No treatment	1st tertile	No treatment	No treatment
P-0001097	Female	White	59.81656265	Never smoker	16	Untreated	No	No	No	No treatment	No	No	No	No	No	No	No	No	No	No	No	No	No	No	No	NA	No radiation	No	No	Yes	No treatment	No treatment	No treatment	No treatment	No treatment	No treatment	No treatment	No treatment	No treatment	No treatment	No treatment	No treatment	No treatment	No treatment
P-0001099	Female	Other	55.13210297	Never smoker	279	Unknown	NA	NA	NA	NA	NA	NA	NA	NA	NA	NA	NA	NA	NA	NA	NA	NA	NA	NA	NA	NA	NA	NA	NA	No	NA	NA	NA	NA	NA	NA	NA	NA	NA	NA	NA	NA	NA	NA
P-0001100	Male	White	88.03559113	Never smoker	201	Unknown	Yes	NA	Yes	NA	NA	Yes	NA	NA	NA	NA	NA	NA	NA	NA	NA	NA	NA	NA	NA	273	NA	NA	NA	No	NA	NA	NA	NA	NA	NA	NA	NA	NA	NA	NA	NA	NA	NA
P-0001101	Male	White	39.81382751	Never smoker	490	Treated	No	Yes	No	No treatment	No	No	No	No	No	No	No	No	No	No	No	No	No	No	No	NA	3rd tertile	No	No	Yes	No treatment	No treatment	No treatment	No treatment	No treatment	No treatment	No treatment	No treatment	No treatment	No treatment	No treatment	No treatment	No treatment	No treatment
P-0001102	Male	White	60.55304718	Former Smoker	2099	Unknown	Yes	Yes	Yes	2nd tertile	NA	NA	Yes	NA	NA	NA	NA	NA	Yes	NA	NA	Yes	NA	NA	NA	280	1st tertile	NA	NA	No	NA	NA	NA	3rd tertile	NA	NA	NA	NA	3rd tertile	NA	NA	NA	NA	NA
P-0001103	Male	White	62.3928833	Never smoker	204	Unknown	NA	Yes	NA	NA	NA	NA	NA	NA	NA	NA	NA	NA	NA	NA	NA	NA	NA	NA	NA	NA	1st tertile	NA	NA	No	NA	NA	NA	NA	NA	NA	NA	NA	NA	NA	NA	NA	NA	NA
P-0001104	Female	White	77.21286774	Never smoker	702	Unknown	Yes	NA	Yes	1st tertile	NA	Yes	Yes	NA	NA	NA	Yes	NA	NA	NA	NA	Yes	NA	NA	Yes	247	NA	Yes	NA	No	3rd tertile	NA	1st tertile	1st tertile	NA	NA	1st tertile	NA	NA	NA	NA	NA	NA	1st tertile
P-0001105	Female	White	64.98014832	Former Smoker	950	Treated	Yes	No	Yes	3rd tertile	No	Yes	Yes	No	No	Yes	Yes	Yes	Yes	Yes	Yes	No	Yes	Yes	No	884	No radiation	Yes	No	Yes	1st tertile	No treatment	1st tertile	3rd tertile	No treatment	No treatment	3rd tertile	3rd tertile	2nd tertile	2nd tertile	2nd tertile	3rd tertile	2nd tertile	No treatment
P-0001107	Female	White	49.37987518	Never smoker	74	Treated	Yes	No	Yes	2nd tertile	No	No	No	No	No	No	Yes	No	Yes	Yes	No	No	Yes	Yes	No	50	No radiation	No	No	Yes	No treatment	No treatment	No treatment	No treatment	No treatment	No treatment	2nd tertile	No treatment	1st tertile	2nd tertile	No treatment	1st tertile	1st tertile	No treatment
P-0001108	Male	White	55.24435425	Never smoker	196	Unknown	NA	NA	NA	NA	NA	NA	NA	NA	NA	NA	NA	NA	NA	NA	NA	NA	NA	NA	NA	NA	NA	NA	NA	No	NA	NA	NA	NA	NA	NA	NA	NA	NA	NA	NA	NA	NA	NA
P-0001109	Female	White	21.75496292	Never smoker	77	Treated	Yes	No	Yes	1st tertile	No	Yes	No	No	No	No	No	No	No	Yes	Yes	No	No	No	No	0	No radiation	No	No	Yes	No treatment	No treatment	1st tertile	No treatment	No treatment	No treatment	No treatment	No treatment	No treatment	1st tertile	1st tertile	No treatment	No treatment	No treatment
P-0001110	Male	White	72.413414	Former Smoker	266	Treated	Yes	Yes	Yes	1st tertile	No	No	Yes	No	No	Yes	Yes	No	No	No	No	No	Yes	Yes	No	250	1st tertile	No	No	Yes	No treatment	No treatment	No treatment	2nd tertile	No treatment	No treatment	2nd tertile	No treatment	No treatment	No treatment	No treatment	1st tertile	1st tertile	No treatment
P-0001111	Female	White	31.26899338	Never smoker	525	Treated	Yes	No	Yes	3rd tertile	No	Yes	Yes	No	No	Yes	Yes	No	No	Yes	Yes	No	No	Yes	No	489	No radiation	No	No	Yes	No treatment	No treatment	1st tertile	3rd tertile	No treatment	No treatment	2nd tertile	No treatment	No treatment	1st tertile	1st tertile	No treatment	2nd tertile	No treatment
P-0001112	Female	White	85.34702301	Former Smoker	104	Treated	No	Yes	No	No treatment	No	No	No	No	No	No	No	No	No	No	No	No	No	No	No	NA	2nd tertile	No	No	Yes	No treatment	No treatment	No treatment	No treatment	No treatment	No treatment	No treatment	No treatment	No treatment	No treatment	No treatment	No treatment	No treatment	No treatment
P-0001113	Female	Black	59.1567421	NA	0	Unknown	NA	NA	NA	NA	NA	NA	NA	NA	NA	NA	NA	NA	NA	NA	NA	NA	NA	NA	NA	NA	NA	NA	NA	No	NA	NA	NA	NA	NA	NA	NA	NA	NA	NA	NA	NA	NA	NA
P-0001114	Female	Black	53.89733124	Never smoker	1285	Unknown	NA	No	NA	NA	NA	NA	NA	NA	NA	NA	NA	NA	NA	NA	NA	NA	NA	NA	NA	NA	No radiation	NA	NA	No	NA	NA	NA	NA	NA	NA	NA	NA	NA	NA	NA	NA	NA	NA
P-0001123	Female	White	71.24983215	Former Smoker	13	Untreated	No	No	No	No treatment	No	No	No	No	No	No	No	No	No	No	No	No	No	No	No	NA	No radiation	No	No	Yes	No treatment	No treatment	No treatment	No treatment	No treatment	No treatment	No treatment	No treatment	No treatment	No treatment	No treatment	No treatment	No treatment	No treatment
P-0001128	Male	White	63.19507217	Never smoker	207	Unknown	NA	NA	NA	NA	NA	NA	NA	NA	NA	NA	NA	NA	NA	NA	NA	NA	NA	NA	NA	NA	NA	NA	NA	No	NA	NA	NA	NA	NA	NA	NA	NA	NA	NA	NA	NA	NA	NA
P-0001130	Female	White	65.18275452	Current Smoker	23	Unknown	NA	NA	NA	NA	NA	NA	NA	NA	NA	NA	NA	NA	NA	NA	NA	NA	NA	NA	NA	NA	NA	NA	NA	No	NA	NA	NA	NA	NA	NA	NA	NA	NA	NA	NA	NA	NA	NA
P-0001131	Female	White	59.59479904	Former Smoker	32	Untreated	No	No	No	No treatment	No	No	No	No	No	No	No	No	No	No	No	No	No	No	No	NA	No radiation	No	No	Yes	No treatment	No treatment	No treatment	No treatment	No treatment	No treatment	No treatment	No treatment	No treatment	No treatment	No treatment	No treatment	No treatment	No treatment
P-0001135	Male	White	57.26214981	Never smoker	316	Treated	Yes	No	Yes	2nd tertile	No	No	Yes	No	No	No	Yes	No	No	No	No	Yes	No	Yes	No	289	No radiation	No	No	Yes	No treatment	No treatment	No treatment	3rd tertile	No treatment	No treatment	3rd tertile	No treatment	No treatment	No treatment	No treatment	No treatment	3rd tertile	No treatment
P-0001136	Male	Other	50.55715179	Former Smoker	707	Treated	Yes	No	Yes	3rd tertile	No	No	Yes	No	No	No	Yes	Yes	Yes	No	No	Yes	Yes	Yes	No	686	No radiation	Yes	No	Yes	1st tertile	No treatment	No treatment	3rd tertile	No treatment	No treatment	3rd tertile	3rd tertile	1st tertile	No treatment	No treatment	1st tertile	3rd tertile	No treatment
P-0001137	Male	White	40.21902847	Never smoker	4	Untreated	No	No	No	No treatment	No	No	No	No	No	No	No	No	No	No	No	No	No	No	No	NA	No radiation	No	No	Yes	No treatment	No treatment	No treatment	No treatment	No treatment	No treatment	No treatment	No treatment	No treatment	No treatment	No treatment	No treatment	No treatment	No treatment
P-0001138	Female	Asian	34.3819313	Former Smoker	221	Unknown	Yes	NA	NA	NA	NA	NA	NA	NA	NA	NA	NA	NA	NA	NA	NA	NA	NA	NA	NA	NA	NA	Yes	NA	No	2nd tertile	NA	NA	NA	NA	NA	NA	NA	NA	NA	NA	NA	NA	NA
P-0001140	Female	White	71.42504883	Never smoker	4215	Unknown	NA	NA	NA	NA	NA	NA	NA	NA	NA	NA	NA	NA	NA	NA	NA	NA	NA	NA	NA	NA	NA	NA	NA	No	NA	NA	NA	NA	NA	NA	NA	NA	NA	NA	NA	NA	NA	NA
P-0001141	Male	Missing	72.9226532	Never smoker	162	Untreated	No	No	No	No treatment	No	No	No	No	No	No	No	No	No	No	No	No	No	No	No	NA	No radiation	No	No	Yes	No treatment	No treatment	No treatment	No treatment	No treatment	No treatment	No treatment	No treatment	No treatment	No treatment	No treatment	No treatment	No treatment	No treatment
P-0001144	Male	White	64.29295349	Former Smoker	0	Untreated	No	No	No	No treatment	No	No	No	No	No	No	No	No	No	No	No	No	No	No	No	NA	No radiation	No	No	Yes	No treatment	No treatment	No treatment	No treatment	No treatment	No treatment	No treatment	No treatment	No treatment	No treatment	No treatment	No treatment	No treatment	No treatment
P-0001146	Female	White	72.06297302	Never smoker	3699	Unknown	Yes	NA	Yes	1st tertile	NA	NA	Yes	NA	NA	NA	Yes	NA	NA	NA	NA	Yes	NA	NA	Yes	63	NA	NA	NA	No	NA	NA	NA	2nd tertile	NA	NA	2nd tertile	NA	NA	NA	NA	NA	NA	2nd tertile
P-0001149	Female	White	44.17795944	Never smoker	331	Unknown	Yes	NA	NA	NA	NA	NA	NA	NA	NA	NA	NA	NA	NA	NA	NA	NA	NA	NA	NA	NA	NA	Yes	NA	No	2nd tertile	NA	NA	NA	NA	NA	NA	NA	NA	NA	NA	NA	NA	NA
P-0001150	Female	White	55.00889969	Former Smoker	1235	Treated	Yes	No	Yes	3rd tertile	No	No	Yes	No	No	No	Yes	No	Yes	No	No	Yes	No	No	Yes	1203	No radiation	Yes	No	Yes	3rd tertile	No treatment	No treatment	3rd tertile	No treatment	No treatment	3rd tertile	No treatment	3rd tertile	No treatment	No treatment	No treatment	No treatment	3rd tertile
P-0001151	Female	White	66.48323059	Former Smoker	61	Treated	Yes	No	Yes	1st tertile	No	No	Yes	No	No	No	Yes	No	No	No	No	Yes	No	No	Yes	15	No radiation	No	No	Yes	No treatment	No treatment	No treatment	1st tertile	No treatment	No treatment	1st tertile	No treatment	No treatment	No treatment	No treatment	No treatment	No treatment	1st tertile
P-0001152	Female	Other	51.3155365	Never smoker	6242	Unknown	Yes	Yes	Yes	3rd tertile	NA	Yes	NA	NA	NA	NA	NA	Yes	NA	Yes	Yes	NA	NA	NA	NA	1130	3rd tertile	Yes	NA	No	2nd tertile	NA	2nd tertile	NA	NA	NA	NA	2nd tertile	NA	3rd tertile	3rd tertile	NA	NA	NA
P-0001153	Male	White	72.12046814	Former Smoker	181	Unknown	NA	NA	NA	NA	NA	NA	NA	NA	NA	NA	NA	NA	NA	NA	NA	NA	NA	NA	NA	NA	NA	NA	NA	No	NA	NA	NA	NA	NA	NA	NA	NA	NA	NA	NA	NA	NA	NA
P-0001154	Male	Asian	57.37714005	NA	1254	Unknown	NA	NA	NA	NA	NA	NA	NA	NA	NA	NA	NA	NA	NA	NA	NA	NA	NA	NA	NA	NA	NA	NA	NA	No	NA	NA	NA	NA	NA	NA	NA	NA	NA	NA	NA	NA	NA	NA
P-0001155	Male	White	39.62491608	NA	6	Unknown	NA	NA	NA	NA	NA	NA	NA	NA	NA	NA	NA	NA	NA	NA	NA	NA	NA	NA	NA	NA	NA	NA	NA	No	NA	NA	NA	NA	NA	NA	NA	NA	NA	NA	NA	NA	NA	NA
P-0001156	Female	Black	54.34907532	Former Smoker	1152	Treated	Yes	Yes	Yes	3rd tertile	No	Yes	No	No	No	No	No	Yes	No	Yes	Yes	No	No	No	No	1090	3rd tertile	Yes	No	Yes	3rd tertile	No treatment	2nd tertile	No treatment	No treatment	No treatment	No treatment	3rd tertile	No treatment	3rd tertile	3rd tertile	No treatment	No treatment	No treatment
P-0001157	Male	White	31.04449081	Never smoker	3144	Treated	Yes	No	No	No treatment	No	No	No	No	No	No	No	No	No	No	No	No	No	No	No	NA	No radiation	Yes	No	Yes	2nd tertile	No treatment	No treatment	No treatment	No treatment	No treatment	No treatment	No treatment	No treatment	No treatment	No treatment	No treatment	No treatment	No treatment
P-0001158	Male	Black	75.35660553	Current Smoker	667	Treated	Yes	No	Yes	3rd tertile	No	No	Yes	No	No	No	Yes	Yes	Yes	No	No	Yes	Yes	No	Yes	609	No radiation	Yes	No	Yes	3rd tertile	No treatment	No treatment	3rd tertile	No treatment	No treatment	3rd tertile	3rd tertile	1st tertile	No treatment	No treatment	1st tertile	No treatment	3rd tertile
P-0001161	Female	Black	56.81040573	Current Smoker	560	Treated	Yes	No	Yes	3rd tertile	No	No	Yes	No	No	No	Yes	No	Yes	No	No	Yes	No	No	Yes	499	No radiation	No	No	Yes	No treatment	No treatment	No treatment	3rd tertile	No treatment	No treatment	3rd tertile	No treatment	1st tertile	No treatment	No treatment	No treatment	No treatment	3rd tertile
P-0001162	Male	White	79.15673828	Former Smoker	33	Untreated	No	No	No	No treatment	No	No	No	No	No	No	No	No	No	No	No	No	No	No	No	NA	No radiation	No	No	Yes	No treatment	No treatment	No treatment	No treatment	No treatment	No treatment	No treatment	No treatment	No treatment	No treatment	No treatment	No treatment	No treatment	No treatment
P-0001163	Female	White	83.61943817	Former Smoker	305	Unknown	Yes	NA	NA	NA	NA	NA	NA	NA	NA	NA	NA	NA	NA	NA	NA	NA	NA	NA	NA	NA	NA	Yes	Yes	No	1st tertile	No treatment	NA	NA	NA	NA	NA	NA	NA	NA	NA	NA	NA	NA
P-0001164	Female	White	51.93429184	Never smoker	563	Unknown	Yes	Yes	Yes	2nd tertile	NA	Yes	Yes	NA	NA	NA	NA	Yes	NA	Yes	Yes	Yes	NA	NA	NA	63	3rd tertile	NA	NA	No	NA	NA	1st tertile	2nd tertile	NA	NA	NA	2nd tertile	NA	1st tertile	1st tertile	NA	NA	NA
P-0001165	Female	White	33.71389389	Never smoker	67	Treated	Yes	No	Yes	1st tertile	No	No	Yes	No	No	Yes	Yes	No	No	No	No	No	No	Yes	No	42	No radiation	Yes	No	Yes	2nd tertile	No treatment	No treatment	2nd tertile	No treatment	No treatment	2nd tertile	No treatment	No treatment	No treatment	No treatment	No treatment	2nd tertile	No treatment
P-0001166	Female	Black	55.56194305	Never smoker	2339	Unknown	NA	NA	NA	NA	NA	NA	NA	NA	NA	NA	NA	NA	NA	NA	NA	NA	NA	NA	NA	NA	NA	NA	NA	No	NA	NA	NA	NA	NA	NA	NA	NA	NA	NA	NA	NA	NA	NA
P-0001168	Female	Black	47.98630905	Never smoker	64	Untreated	No	No	No	No treatment	No	No	No	No	No	No	No	No	No	No	No	No	No	No	No	NA	No radiation	No	No	Yes	No treatment	No treatment	No treatment	No treatment	No treatment	No treatment	No treatment	No treatment	No treatment	No treatment	No treatment	No treatment	No treatment	No treatment
P-0001169	Female	White	57.41820526	Never smoker	3897	Unknown	NA	NA	NA	NA	NA	NA	NA	NA	NA	NA	NA	NA	NA	NA	NA	NA	NA	NA	NA	NA	NA	NA	NA	No	NA	NA	NA	NA	NA	NA	NA	NA	NA	NA	NA	NA	NA	NA
P-0001170	Male	White	64.73921967	Never smoker	402	Treated	Yes	No	Yes	2nd tertile	No	No	Yes	No	No	No	Yes	No	Yes	No	No	Yes	No	No	Yes	359	No radiation	Yes	No	Yes	1st tertile	No treatment	No treatment	3rd tertile	No treatment	No treatment	1st tertile	No treatment	1st tertile	No treatment	No treatment	No treatment	No treatment	1st tertile
P-0001171	Male	White	52.17248535	Former Smoker	283	Treated	Yes	Yes	Yes	1st tertile	No	No	Yes	No	No	Yes	Yes	No	No	No	No	No	No	Yes	No	247	2nd tertile	No	No	Yes	No treatment	No treatment	No treatment	2nd tertile	No treatment	No treatment	2nd tertile	No treatment	No treatment	No treatment	No treatment	No treatment	2nd tertile	No treatment
P-0001172	Female	White	68.36961365	Former Smoker	5089	Unknown	Yes	NA	Yes	1st tertile	NA	NA	Yes	NA	NA	NA	Yes	NA	NA	NA	NA	Yes	NA	NA	Yes	0	NA	NA	NA	No	NA	NA	NA	1st tertile	NA	NA	1st tertile	NA	NA	NA	NA	NA	NA	1st tertile
P-0001173	Female	White	47.39219666	Never smoker	1254	Unknown	Yes	NA	Yes	3rd tertile	NA	Yes	Yes	NA	NA	NA	NA	Yes	NA	Yes	Yes	Yes	NA	NA	NA	938	NA	Yes	NA	No	2nd tertile	NA	3rd tertile	3rd tertile	NA	NA	NA	3rd tertile	NA	3rd tertile	3rd tertile	NA	NA	NA
P-0001174	Female	White	77.37166595	Never smoker	2146	Unknown	Yes	NA	Yes	1st tertile	NA	Yes	NA	NA	NA	NA	NA	NA	NA	NA	NA	NA	NA	NA	NA	133	NA	NA	Yes	No	NA	3rd tertile	3rd tertile	NA	NA	NA	NA	NA	NA	NA	NA	NA	NA	NA
P-0001175	Female	White	66.60916901	Never smoker	6725	Unknown	Yes	NA	Yes	1st tertile	NA	NA	Yes	NA	NA	NA	NA	NA	NA	NA	NA	NA	NA	NA	NA	298	NA	NA	NA	No	NA	NA	NA	3rd tertile	NA	NA	NA	NA	NA	NA	NA	NA	NA	NA
P-0001176	Female	White	29.16084862	Never smoker	841	Unknown	NA	NA	NA	NA	NA	NA	NA	NA	NA	NA	NA	NA	NA	NA	NA	NA	NA	NA	NA	NA	NA	NA	NA	No	NA	NA	NA	NA	NA	NA	NA	NA	NA	NA	NA	NA	NA	NA
P-0001177	Female	White	64.90896606	Never smoker	795	Unknown	Yes	NA	Yes	2nd tertile	NA	NA	Yes	NA	NA	Yes	Yes	NA	NA	NA	NA	NA	Yes	NA	NA	294	NA	NA	Yes	No	NA	3rd tertile	NA	3rd tertile	NA	NA	3rd tertile	NA	NA	NA	NA	3rd tertile	NA	NA
P-0001178	Male	White	57.88637924	Former Smoker	58	Unknown	NA	NA	NA	NA	NA	NA	NA	NA	NA	NA	NA	NA	NA	NA	NA	NA	NA	NA	NA	NA	NA	NA	NA	No	NA	NA	NA	NA	NA	NA	NA	NA	NA	NA	NA	NA	NA	NA
P-0001179	Female	White	50.32443619	Current Smoker	131	Unknown	NA	NA	NA	NA	NA	NA	NA	NA	NA	NA	NA	NA	NA	NA	NA	NA	NA	NA	NA	NA	NA	NA	NA	No	NA	NA	NA	NA	NA	NA	NA	NA	NA	NA	NA	NA	NA	NA
P-0001180	Female	White	45.65366364	Never smoker	569	Treated	Yes	No	Yes	3rd tertile	No	No	Yes	No	No	No	Yes	Yes	No	No	No	Yes	No	Yes	No	480	No radiation	No	No	Yes	No treatment	No treatment	No treatment	3rd tertile	No treatment	No treatment	3rd tertile	3rd tertile	No treatment	No treatment	No treatment	No treatment	3rd tertile	No treatment
P-0001181	Male	Black	49.6974678	Former Smoker	8719	Unknown	NA	NA	NA	NA	NA	NA	NA	NA	NA	NA	NA	NA	NA	NA	NA	NA	NA	NA	NA	NA	NA	NA	NA	No	NA	NA	NA	NA	NA	NA	NA	NA	NA	NA	NA	NA	NA	NA
P-0001182	Female	White	64.98288727	Former Smoker	540	Treated	Yes	Yes	Yes	3rd tertile	No	Yes	Yes	No	No	No	No	Yes	No	Yes	Yes	Yes	No	No	No	497	2nd tertile	No	No	Yes	No treatment	No treatment	2nd tertile	1st tertile	No treatment	No treatment	No treatment	2nd tertile	No treatment	3rd tertile	3rd tertile	No treatment	No treatment	No treatment
P-0001183	Female	White	37.27583694	Never smoker	1350	Treated	Yes	Yes	Yes	3rd tertile	No	Yes	No	No	No	No	No	Yes	No	Yes	Yes	No	No	No	No	1307	3rd tertile	Yes	No	Yes	3rd tertile	No treatment	2nd tertile	No treatment	No treatment	No treatment	No treatment	2nd tertile	No treatment	3rd tertile	3rd tertile	No treatment	No treatment	No treatment
P-0001184	Female	White	49.03216934	Never smoker	1784	Unknown	Yes	NA	Yes	No treatment	NA	NA	Yes	NA	NA	NA	NA	NA	NA	NA	NA	NA	NA	NA	NA	81	NA	Yes	NA	No	3rd tertile	NA	NA	1st tertile	NA	NA	NA	NA	NA	NA	NA	NA	NA	NA
P-0001185	Male	White	50.38466644	Former Smoker	32	Treated	Yes	No	Yes	1st tertile	No	No	Yes	No	No	No	Yes	No	No	No	No	Yes	No	Yes	No	0	No radiation	Yes	No	Yes	1st tertile	No treatment	No treatment	1st tertile	No treatment	No treatment	1st tertile	No treatment	No treatment	No treatment	No treatment	No treatment	1st tertile	No treatment
P-0001186	Male	White	68.62696838	Never smoker	375	Treated	Yes	Yes	Yes	1st tertile	No	No	No	No	No	No	Yes	Yes	No	No	No	No	Yes	Yes	No	327	3rd tertile	Yes	No	Yes	1st tertile	No treatment	No treatment	No treatment	No treatment	No treatment	3rd tertile	1st tertile	No treatment	No treatment	No treatment	1st tertile	2nd tertile	No treatment
P-0001187	Male	White	59.71800232	Never smoker	836	Unknown	NA	NA	NA	NA	NA	NA	NA	NA	NA	NA	NA	NA	NA	NA	NA	NA	NA	NA	NA	NA	NA	NA	NA	No	NA	NA	NA	NA	NA	NA	NA	NA	NA	NA	NA	NA	NA	NA
P-0001188	Male	Black	80.56125641	Former Smoker	697	Unknown	NA	NA	NA	NA	NA	NA	NA	NA	NA	NA	NA	NA	NA	NA	NA	NA	NA	NA	NA	NA	NA	NA	NA	No	NA	NA	NA	NA	NA	NA	NA	NA	NA	NA	NA	NA	NA	NA
P-0001189	Male	White	62.32991028	Current Smoker	270	Unknown	NA	NA	NA	NA	NA	NA	NA	NA	NA	NA	NA	NA	NA	NA	NA	NA	NA	NA	NA	NA	NA	NA	NA	No	NA	NA	NA	NA	NA	NA	NA	NA	NA	NA	NA	NA	NA	NA
P-0001190	Male	White	59.09650803	Former Smoker	2357	Unknown	Yes	NA	Yes	1st tertile	NA	NA	Yes	NA	NA	NA	NA	NA	NA	NA	NA	Yes	NA	NA	NA	1468	NA	NA	NA	No	NA	NA	NA	3rd tertile	NA	NA	NA	NA	NA	NA	NA	NA	NA	NA
P-0001191	Female	White	51.20875931	Never smoker	25	Unknown	NA	NA	NA	NA	NA	NA	NA	NA	NA	NA	NA	NA	NA	NA	NA	NA	NA	NA	NA	NA	NA	NA	NA	No	NA	NA	NA	NA	NA	NA	NA	NA	NA	NA	NA	NA	NA	NA
P-0001192	Male	White	61.12525558	Former Smoker	4839	Unknown	Yes	NA	Yes	NA	NA	NA	Yes	NA	NA	NA	NA	NA	Yes	NA	NA	Yes	NA	NA	NA	2109	NA	Yes	NA	No	NA	NA	NA	NA	NA	NA	NA	NA	NA	NA	NA	NA	NA	NA
P-0001193	Female	White	59.99726105	Never smoker	0	Unknown	NA	NA	NA	NA	NA	NA	NA	NA	NA	NA	NA	NA	NA	NA	NA	NA	NA	NA	NA	NA	NA	NA	NA	No	NA	NA	NA	NA	NA	NA	NA	NA	NA	NA	NA	NA	NA	NA
P-0001194	Male	White	88.0273819	Never smoker	70	Treated	Yes	No	Yes	1st tertile	No	No	Yes	No	No	No	Yes	No	No	No	No	Yes	No	No	Yes	43	No radiation	No	No	Yes	No treatment	No treatment	No treatment	1st tertile	No treatment	No treatment	1st tertile	No treatment	No treatment	No treatment	No treatment	No treatment	No treatment	1st tertile
P-0001195	Male	Asian	39.00068283	Never smoker	1337	Treated	Yes	Yes	Yes	3rd tertile	No	Yes	Yes	No	No	No	Yes	Yes	No	No	No	Yes	No	Yes	No	1269	3rd tertile	No	No	Yes	No treatment	No treatment	2nd tertile	3rd tertile	No treatment	No treatment	3rd tertile	1st tertile	No treatment	No treatment	No treatment	No treatment	3rd tertile	No treatment
P-0001196	Female	White	58.44216156	Former Smoker	29	Untreated	No	No	No	No treatment	No	No	No	No	No	No	No	No	No	No	No	No	No	No	No	NA	No radiation	No	No	Yes	No treatment	No treatment	No treatment	No treatment	No treatment	No treatment	No treatment	No treatment	No treatment	No treatment	No treatment	No treatment	No treatment	No treatment
P-0001197	Female	White	69.49486542	Former Smoker	12090	Unknown	Yes	NA	Yes	1st tertile	NA	NA	Yes	NA	NA	NA	Yes	NA	NA	NA	NA	Yes	NA	NA	Yes	15	NA	NA	NA	No	NA	NA	NA	1st tertile	NA	NA	1st tertile	NA	NA	NA	NA	NA	NA	1st tertile
P-0001198	Male	White	71.39219666	Former Smoker	0	Unknown	NA	NA	NA	NA	NA	NA	NA	NA	NA	NA	NA	NA	NA	NA	NA	NA	NA	NA	NA	NA	NA	NA	NA	No	NA	NA	NA	NA	NA	NA	NA	NA	NA	NA	NA	NA	NA	NA
P-0001199	Female	White	76.36687469	Former Smoker	12811	Unknown	Yes	No	Yes	NA	NA	Yes	Yes	NA	NA	Yes	NA	NA	NA	NA	NA	Yes	NA	NA	NA	12826	No radiation	NA	NA	No	NA	NA	NA	NA	NA	NA	NA	NA	NA	NA	NA	NA	NA	NA
P-0001200	Male	White	46.631073	Never smoker	273	Unknown	NA	NA	NA	NA	NA	NA	NA	NA	NA	NA	NA	NA	NA	NA	NA	NA	NA	NA	NA	NA	NA	NA	NA	No	NA	NA	NA	NA	NA	NA	NA	NA	NA	NA	NA	NA	NA	NA
P-0001201	Female	White	40.95824814	Never smoker	4746	Unknown	Yes	Yes	Yes	1st tertile	NA	NA	NA	NA	Yes	NA	NA	NA	NA	NA	NA	NA	NA	NA	NA	378	3rd tertile	Yes	NA	No	1st tertile	NA	NA	NA	NA	3rd tertile	NA	NA	NA	NA	NA	NA	NA	NA
P-0001202	Male	White	71.46611786	Former Smoker	156	Unknown	NA	Yes	NA	NA	NA	NA	NA	NA	NA	NA	NA	NA	NA	NA	NA	NA	NA	NA	NA	NA	2nd tertile	NA	NA	No	NA	NA	NA	NA	NA	NA	NA	NA	NA	NA	NA	NA	NA	NA
P-0001203	Female	White	40.65434647	Never smoker	1036	Unknown	Yes	NA	Yes	2nd tertile	NA	NA	NA	NA	Yes	NA	Yes	Yes	NA	NA	NA	NA	Yes	NA	NA	104	NA	NA	NA	No	NA	NA	NA	NA	NA	2nd tertile	2nd tertile	1st tertile	NA	NA	NA	2nd tertile	NA	NA
P-0001204	Male	White	56.58589935	Never smoker	314	Unknown	NA	Yes	NA	NA	NA	NA	NA	NA	NA	NA	NA	NA	NA	NA	NA	NA	NA	NA	NA	NA	2nd tertile	NA	NA	No	NA	NA	NA	NA	NA	NA	NA	NA	NA	NA	NA	NA	NA	NA
P-0001205	Male	Black	50.90759659	Never smoker	3636	Unknown	Yes	Yes	NA	NA	NA	NA	NA	NA	NA	NA	NA	NA	NA	NA	NA	NA	NA	NA	NA	NA	3rd tertile	Yes	NA	No	3rd tertile	NA	NA	NA	NA	NA	NA	NA	NA	NA	NA	NA	NA	NA
P-0001206	Male	Black	61.99315643	Former Smoker	525	Untreated	No	No	No	No treatment	No	No	No	No	No	No	No	No	No	No	No	No	No	No	No	NA	No radiation	No	No	Yes	No treatment	No treatment	No treatment	No treatment	No treatment	No treatment	No treatment	No treatment	No treatment	No treatment	No treatment	No treatment	No treatment	No treatment
P-0001208	Male	White	63.10198593	Former Smoker	378	Treated	Yes	Yes	Yes	2nd tertile	No	No	Yes	No	No	Yes	Yes	No	No	No	No	No	No	Yes	No	330	2nd tertile	No	No	Yes	No treatment	No treatment	No treatment	3rd tertile	No treatment	No treatment	3rd tertile	No treatment	No treatment	No treatment	No treatment	No treatment	3rd tertile	No treatment
P-0001209	Male	White	82.69130707	NA	59	Unknown	NA	NA	NA	NA	NA	NA	NA	NA	NA	NA	NA	NA	NA	NA	NA	NA	NA	NA	NA	NA	NA	NA	NA	No	NA	NA	NA	NA	NA	NA	NA	NA	NA	NA	NA	NA	NA	NA
P-0001211	Female	White	65.9466095	Never smoker	188	Treated	Yes	No	Yes	2nd tertile	No	No	Yes	No	No	No	No	Yes	No	No	No	Yes	No	No	No	160	No radiation	No	No	Yes	No treatment	No treatment	No treatment	2nd tertile	No treatment	No treatment	No treatment	3rd tertile	No treatment	No treatment	No treatment	No treatment	No treatment	No treatment
P-0001212	Female	White	67.05544281	Former Smoker	3465	Unknown	NA	NA	NA	NA	NA	NA	NA	NA	NA	NA	NA	NA	NA	NA	NA	NA	NA	NA	NA	NA	NA	NA	NA	No	NA	NA	NA	NA	NA	NA	NA	NA	NA	NA	NA	NA	NA	NA
P-0001214	Female	Black	68.92539215	Former Smoker	14	Untreated	No	No	No	No treatment	No	No	No	No	No	No	No	No	No	No	No	No	No	No	No	NA	No radiation	No	No	Yes	No treatment	No treatment	No treatment	No treatment	No treatment	No treatment	No treatment	No treatment	No treatment	No treatment	No treatment	No treatment	No treatment	No treatment
P-0001215	Male	White	47.60848618	Former Smoker	826	Unknown	NA	NA	NA	NA	NA	NA	NA	NA	NA	NA	NA	NA	NA	NA	NA	NA	NA	NA	NA	NA	NA	NA	NA	No	NA	NA	NA	NA	NA	NA	NA	NA	NA	NA	NA	NA	NA	NA
P-0001216	Male	Asian	44.20260239	Never smoker	422	Treated	Yes	Yes	No	No treatment	Yes	No	No	No	No	No	No	No	No	No	No	No	No	No	No	NA	3rd tertile	No	No	Yes	No treatment	No treatment	No treatment	No treatment	No treatment	No treatment	No treatment	No treatment	No treatment	No treatment	No treatment	No treatment	No treatment	No treatment
P-0001217	Female	Black	66.27241516	Former Smoker	267	Unknown	NA	NA	NA	NA	NA	NA	NA	NA	NA	NA	NA	NA	NA	NA	NA	NA	NA	NA	NA	NA	NA	NA	NA	No	NA	NA	NA	NA	NA	NA	NA	NA	NA	NA	NA	NA	NA	NA
P-0001218	Female	White	48.77481079	Never smoker	1510	Unknown	NA	No	NA	NA	NA	NA	NA	NA	NA	NA	NA	NA	NA	NA	NA	NA	NA	NA	NA	NA	No radiation	NA	NA	No	NA	NA	NA	NA	NA	NA	NA	NA	NA	NA	NA	NA	NA	NA
P-0001220	Male	Other	42.14921188	Never smoker	2282	Unknown	Yes	NA	NA	NA	NA	NA	NA	NA	NA	NA	NA	NA	NA	NA	NA	NA	NA	NA	NA	NA	NA	Yes	NA	No	3rd tertile	NA	NA	NA	NA	NA	NA	NA	NA	NA	NA	NA	NA	NA
P-0001221	Male	White	56.5995903	Never smoker	1903	Treated	No	Yes	No	No treatment	No	No	No	No	No	No	No	No	No	No	No	No	No	No	No	NA	3rd tertile	No	No	Yes	No treatment	No treatment	No treatment	No treatment	No treatment	No treatment	No treatment	No treatment	No treatment	No treatment	No treatment	No treatment	No treatment	No treatment
P-0001222	Male	White	54.06707764	Former Smoker	32	Treated	Yes	No	Yes	1st tertile	No	No	Yes	No	No	No	No	Yes	No	No	No	Yes	No	No	No	0	No radiation	No	No	Yes	No treatment	No treatment	No treatment	1st tertile	No treatment	No treatment	No treatment	1st tertile	No treatment	No treatment	No treatment	No treatment	No treatment	No treatment
P-0001223	Male	White	62.67214203	Current Smoker	99	Treated	Yes	No	Yes	1st tertile	No	No	Yes	No	No	No	Yes	No	No	No	No	Yes	No	Yes	No	7	No radiation	Yes	No	Yes	1st tertile	No treatment	No treatment	1st tertile	No treatment	No treatment	1st tertile	No treatment	No treatment	No treatment	No treatment	No treatment	1st tertile	No treatment
P-0001224	Female	Other	67.19233704	Former Smoker	5078	Unknown	Yes	Yes	Yes	1st tertile	NA	NA	NA	NA	Yes	NA	NA	Yes	NA	NA	NA	NA	NA	NA	NA	1224	3rd tertile	NA	NA	No	NA	NA	NA	NA	NA	2nd tertile	NA	2nd tertile	NA	NA	NA	NA	NA	NA
P-0001225	Male	White	39.41136169	NA	7749	Unknown	NA	NA	NA	NA	NA	NA	NA	NA	NA	NA	NA	NA	NA	NA	NA	NA	NA	NA	NA	NA	NA	NA	NA	No	NA	NA	NA	NA	NA	NA	NA	NA	NA	NA	NA	NA	NA	NA
P-0001226	Female	White	59.76180649	Never smoker	3613	Unknown	Yes	NA	Yes	3rd tertile	NA	NA	Yes	NA	Yes	NA	NA	Yes	NA	NA	NA	Yes	NA	NA	NA	788	NA	Yes	NA	No	3rd tertile	NA	NA	3rd tertile	NA	3rd tertile	NA	1st tertile	NA	NA	NA	NA	NA	NA
P-0001227	Male	White	66.15468597	Never smoker	45	Treated	Yes	No	Yes	1st tertile	No	No	Yes	No	No	No	Yes	No	No	No	No	Yes	No	No	Yes	0	No radiation	Yes	No	Yes	1st tertile	No treatment	No treatment	1st tertile	No treatment	No treatment	1st tertile	No treatment	No treatment	No treatment	No treatment	No treatment	No treatment	1st tertile
P-0001228	Female	White	75.94250488	Never smoker	1464	Unknown	NA	NA	NA	NA	NA	NA	NA	NA	NA	NA	NA	NA	NA	NA	NA	NA	NA	NA	NA	NA	NA	NA	NA	No	NA	NA	NA	NA	NA	NA	NA	NA	NA	NA	NA	NA	NA	NA
P-0001229	Male	White	69.55236053	NA	0	Unknown	NA	Yes	NA	NA	NA	NA	NA	NA	NA	NA	NA	NA	NA	NA	NA	NA	NA	NA	NA	NA	2nd tertile	NA	NA	No	NA	NA	NA	NA	NA	NA	NA	NA	NA	NA	NA	NA	NA	NA
P-0001230	Male	White	63.73716736	Never smoker	72	Untreated	No	No	No	No treatment	No	No	No	No	No	No	No	No	No	No	No	No	No	No	No	NA	No radiation	No	No	Yes	No treatment	No treatment	No treatment	No treatment	No treatment	No treatment	No treatment	No treatment	No treatment	No treatment	No treatment	No treatment	No treatment	No treatment
P-0001231	Male	White	41.06502533	Never smoker	28	Treated	Yes	No	Yes	1st tertile	No	No	Yes	No	No	No	Yes	No	No	No	No	Yes	No	No	Yes	7	No radiation	Yes	No	Yes	1st tertile	No treatment	No treatment	1st tertile	No treatment	No treatment	1st tertile	No treatment	No treatment	No treatment	No treatment	No treatment	No treatment	1st tertile
P-0001232	Male	White	62.48870468	Never smoker	3136	Unknown	Yes	Yes	NA	NA	NA	NA	NA	NA	NA	NA	NA	NA	NA	NA	NA	NA	NA	NA	NA	NA	1st tertile	Yes	NA	No	2nd tertile	NA	NA	NA	NA	NA	NA	NA	NA	NA	NA	NA	NA	NA
P-0001233	Female	White	15.25530434	Never smoker	35	Treated	Yes	No	Yes	2nd tertile	No	Yes	No	No	Yes	No	No	No	No	Yes	Yes	No	No	No	No	3	No radiation	No	No	Yes	No treatment	No treatment	3rd tertile	No treatment	No treatment	1st tertile	No treatment	No treatment	No treatment	1st tertile	1st tertile	No treatment	No treatment	No treatment
P-0001234	Male	White	48.65160751	Former Smoker	1010	Untreated	No	No	No	No treatment	No	No	No	No	No	No	No	No	No	No	No	No	No	No	No	NA	No radiation	No	No	Yes	No treatment	No treatment	No treatment	No treatment	No treatment	No treatment	No treatment	No treatment	No treatment	No treatment	No treatment	No treatment	No treatment	No treatment
P-0001235	Male	White	62.49692154	Never smoker	750	Unknown	Yes	NA	Yes	1st tertile	NA	NA	Yes	NA	NA	NA	NA	NA	Yes	NA	NA	Yes	NA	NA	NA	0	NA	Yes	NA	No	1st tertile	NA	NA	1st tertile	NA	NA	NA	NA	1st tertile	NA	NA	NA	NA	NA
P-0001236	Female	White	43.27447128	Never smoker	5158	Unknown	NA	Yes	NA	NA	NA	NA	NA	NA	NA	NA	NA	NA	NA	NA	NA	NA	NA	NA	NA	NA	3rd tertile	NA	NA	No	NA	NA	NA	NA	NA	NA	NA	NA	NA	NA	NA	NA	NA	NA
P-0001237	Male	White	52.96372223	Former Smoker	2465	Treated	Yes	No	Yes	1st tertile	No	No	Yes	No	No	No	No	No	No	No	No	Yes	No	No	No	2382	No radiation	No	No	Yes	No treatment	No treatment	No treatment	3rd tertile	No treatment	No treatment	No treatment	No treatment	No treatment	No treatment	No treatment	No treatment	No treatment	No treatment
P-0001238	Male	Other	74.02874756	Never smoker	22	Treated	Yes	No	Yes	No treatment	No	Yes	No	No	No	No	No	No	No	No	No	No	No	No	No	0	No radiation	No	No	Yes	No treatment	No treatment	1st tertile	No treatment	No treatment	No treatment	No treatment	No treatment	No treatment	No treatment	No treatment	No treatment	No treatment	No treatment
P-0001239	Male	White	71.67145538	Former Smoker	1779	Unknown	NA	NA	NA	NA	NA	NA	NA	NA	NA	NA	NA	NA	NA	NA	NA	NA	NA	NA	NA	NA	NA	NA	NA	No	NA	NA	NA	NA	NA	NA	NA	NA	NA	NA	NA	NA	NA	NA
P-0001241	Female	White	89.51950836	Never smoker	2350	Unknown	Yes	NA	Yes	2nd tertile	NA	NA	Yes	NA	NA	Yes	NA	NA	NA	NA	NA	Yes	NA	NA	NA	1904	NA	NA	NA	No	NA	NA	NA	3rd tertile	NA	NA	NA	NA	NA	NA	NA	NA	NA	NA
P-0001242	Male	White	45.38261414	Former Smoker	504	Treated	No	Yes	No	No treatment	No	No	No	No	No	No	No	No	No	No	No	No	No	No	No	NA	3rd tertile	No	No	Yes	No treatment	No treatment	No treatment	No treatment	No treatment	No treatment	No treatment	No treatment	No treatment	No treatment	No treatment	No treatment	No treatment	No treatment
P-0001243	Female	Asian	61.80698013	Never smoker	4137	Unknown	Yes	NA	NA	NA	NA	NA	NA	NA	NA	NA	NA	NA	NA	NA	NA	NA	NA	NA	NA	NA	NA	Yes	NA	No	3rd tertile	NA	NA	NA	NA	NA	NA	NA	NA	NA	NA	NA	NA	NA
P-0001244	Male	White	67.26625824	Former Smoker	1776	Treated	No	Yes	No	No treatment	No	No	No	No	No	No	No	No	No	No	No	No	No	No	No	NA	3rd tertile	No	No	Yes	No treatment	No treatment	No treatment	No treatment	No treatment	No treatment	No treatment	No treatment	No treatment	No treatment	No treatment	No treatment	No treatment	No treatment
P-0001247	Male	White	49.30595398	Never smoker	1534	Treated	Yes	Yes	Yes	1st tertile	No	No	No	No	No	No	Yes	No	No	Yes	No	No	No	Yes	No	1386	3rd tertile	No	No	Yes	No treatment	No treatment	No treatment	No treatment	No treatment	No treatment	1st tertile	No treatment	No treatment	1st tertile	No treatment	No treatment	1st tertile	No treatment
P-0001248	Female	White	46.50513458	NA	563	Unknown	NA	NA	NA	NA	NA	NA	NA	NA	NA	NA	NA	NA	NA	NA	NA	NA	NA	NA	NA	NA	NA	NA	NA	No	NA	NA	NA	NA	NA	NA	NA	NA	NA	NA	NA	NA	NA	NA
P-0001250	Male	Asian	56.11772919	Never smoker	4842	Unknown	Yes	Yes	Yes	No treatment	NA	Yes	NA	NA	NA	NA	NA	NA	NA	NA	NA	NA	NA	NA	NA	245	2nd tertile	NA	NA	No	NA	NA	1st tertile	NA	NA	NA	NA	NA	NA	NA	NA	NA	NA	NA
P-0001251	Female	White	65.48117828	Never smoker	5	Untreated	No	No	No	No treatment	No	No	No	No	No	No	No	No	No	No	No	No	No	No	No	NA	No radiation	No	No	Yes	No treatment	No treatment	No treatment	No treatment	No treatment	No treatment	No treatment	No treatment	No treatment	No treatment	No treatment	No treatment	No treatment	No treatment
P-0001253	Female	White	42.29705811	Never smoker	50	Treated	Yes	Yes	Yes	1st tertile	No	Yes	No	No	No	No	No	No	No	No	No	No	No	No	No	28	1st tertile	Yes	No	Yes	1st tertile	No treatment	2nd tertile	No treatment	No treatment	No treatment	No treatment	No treatment	No treatment	No treatment	No treatment	No treatment	No treatment	No treatment
P-0001254	Female	White	29.21286774	Never smoker	33	Unknown	Yes	NA	NA	NA	NA	NA	NA	NA	NA	NA	NA	NA	NA	NA	NA	NA	NA	NA	NA	NA	NA	Yes	NA	No	1st tertile	NA	NA	NA	NA	NA	NA	NA	NA	NA	NA	NA	NA	NA
P-0001255	Female	White	56.84873199	Never smoker	362	Unknown	Yes	NA	Yes	2nd tertile	NA	NA	Yes	NA	NA	NA	Yes	NA	NA	NA	NA	Yes	NA	Yes	NA	321	NA	Yes	NA	No	3rd tertile	NA	NA	3rd tertile	NA	NA	3rd tertile	NA	NA	NA	NA	NA	3rd tertile	NA
P-0001257	Female	White	57.62902069	Current Smoker	114	Untreated	No	No	No	No treatment	No	No	No	No	No	No	No	No	No	No	No	No	No	No	No	NA	No radiation	No	No	Yes	No treatment	No treatment	No treatment	No treatment	No treatment	No treatment	No treatment	No treatment	No treatment	No treatment	No treatment	No treatment	No treatment	No treatment
P-0001258	Female	White	55.01163483	Never smoker	3414	Unknown	NA	NA	NA	NA	NA	NA	NA	NA	NA	NA	NA	NA	NA	NA	NA	NA	NA	NA	NA	NA	NA	NA	NA	No	NA	NA	NA	NA	NA	NA	NA	NA	NA	NA	NA	NA	NA	NA
P-0001259	Male	Black	42.9021225	Never smoker	21	Unknown	NA	NA	NA	NA	NA	NA	NA	NA	NA	NA	NA	NA	NA	NA	NA	NA	NA	NA	NA	NA	NA	NA	NA	No	NA	NA	NA	NA	NA	NA	NA	NA	NA	NA	NA	NA	NA	NA
P-0001260	Female	Asian	23.28268242	Never smoker	65	Treated	Yes	No	Yes	2nd tertile	No	No	Yes	No	No	No	Yes	Yes	No	No	No	Yes	Yes	No	Yes	30	No radiation	No	No	Yes	No treatment	No treatment	No treatment	2nd tertile	No treatment	No treatment	2nd tertile	1st tertile	No treatment	No treatment	No treatment	1st tertile	No treatment	1st tertile
P-0001261	Female	Other	41.14715958	Never smoker	261	Unknown	Yes	NA	Yes	3rd tertile	NA	Yes	Yes	NA	NA	NA	Yes	NA	Yes	NA	NA	Yes	NA	NA	Yes	173	NA	NA	NA	No	NA	NA	2nd tertile	2nd tertile	NA	NA	2nd tertile	NA	2nd tertile	NA	NA	NA	NA	2nd tertile
P-0001262	Male	White	56.413414	Former Smoker	700	Unknown	NA	Yes	NA	NA	NA	NA	NA	NA	NA	NA	NA	NA	NA	NA	NA	NA	NA	NA	NA	NA	3rd tertile	NA	NA	No	NA	NA	NA	NA	NA	NA	NA	NA	NA	NA	NA	NA	NA	NA
P-0001263	Female	White	54.48870468	Never smoker	295	Unknown	NA	NA	NA	NA	NA	NA	NA	NA	NA	NA	NA	NA	NA	NA	NA	NA	NA	NA	NA	NA	NA	NA	NA	No	NA	NA	NA	NA	NA	NA	NA	NA	NA	NA	NA	NA	NA	NA
P-0001265	Female	Other	54.59548187	Never smoker	319	Treated	Yes	No	Yes	2nd tertile	No	No	No	No	No	No	Yes	Yes	No	No	No	No	Yes	No	No	291	No radiation	No	No	Yes	No treatment	No treatment	No treatment	No treatment	No treatment	No treatment	3rd tertile	3rd tertile	No treatment	No treatment	No treatment	3rd tertile	No treatment	No treatment
P-0001267	Female	White	27.32648849	Never smoker	7413	Unknown	Yes	NA	Yes	1st tertile	NA	NA	NA	NA	NA	NA	NA	Yes	NA	NA	NA	NA	NA	NA	NA	95	NA	Yes	NA	No	2nd tertile	NA	NA	NA	NA	NA	NA	2nd tertile	NA	NA	NA	NA	NA	NA
P-0001268	Male	White	61.98767853	Former Smoker	715	Unknown	NA	NA	NA	NA	NA	NA	NA	NA	NA	NA	NA	NA	NA	NA	NA	NA	NA	NA	NA	NA	NA	NA	NA	No	NA	NA	NA	NA	NA	NA	NA	NA	NA	NA	NA	NA	NA	NA
P-0001269	Female	White	67.20602417	Never smoker	28	Unknown	Yes	NA	Yes	2nd tertile	NA	Yes	Yes	NA	NA	Yes	NA	NA	NA	NA	NA	Yes	NA	NA	NA	8665	NA	NA	NA	No	NA	NA	NA	3rd tertile	NA	NA	NA	NA	NA	NA	NA	NA	NA	NA
P-0001272	Female	Other	56.54756927	Never smoker	754	Treated	Yes	No	Yes	2nd tertile	No	No	No	No	No	No	Yes	Yes	No	Yes	Yes	No	Yes	No	No	721	No radiation	No	No	Yes	No treatment	No treatment	No treatment	No treatment	No treatment	No treatment	3rd tertile	2nd tertile	No treatment	1st tertile	1st tertile	3rd tertile	No treatment	No treatment
P-0001273	Male	White	72.58589935	Former Smoker	64	Treated	Yes	No	No	No treatment	No	No	No	No	No	No	No	No	No	No	No	No	No	No	No	NA	No radiation	Yes	No	Yes	2nd tertile	No treatment	No treatment	No treatment	No treatment	No treatment	No treatment	No treatment	No treatment	No treatment	No treatment	No treatment	No treatment	No treatment
P-0001274	Male	White	66.75975037	Never smoker	4048	Unknown	NA	Yes	NA	NA	NA	NA	NA	NA	NA	NA	NA	NA	NA	NA	NA	NA	NA	NA	NA	NA	1st tertile	NA	NA	No	NA	NA	NA	NA	NA	NA	NA	NA	NA	NA	NA	NA	NA	NA
P-0001275	Male	White	43.5017128	Current Smoker	399	Treated	Yes	No	Yes	3rd tertile	No	No	Yes	No	No	No	Yes	Yes	Yes	No	No	Yes	Yes	No	Yes	366	No radiation	No	No	Yes	No treatment	No treatment	No treatment	3rd tertile	No treatment	No treatment	3rd tertile	2nd tertile	2nd tertile	No treatment	No treatment	2nd tertile	No treatment	3rd tertile
P-0001276	Male	White	64.86515808	Never smoker	255	Treated	Yes	Yes	Yes	1st tertile	No	Yes	No	No	No	No	No	No	No	No	No	No	No	No	No	221	1st tertile	No	No	Yes	No treatment	No treatment	3rd tertile	No treatment	No treatment	No treatment	No treatment	No treatment	No treatment	No treatment	No treatment	No treatment	No treatment	No treatment
P-0001278	Female	Black	69.19096375	Former Smoker	34	Untreated	No	No	No	No treatment	No	No	No	No	No	No	No	No	No	No	No	No	No	No	No	NA	No radiation	No	No	Yes	No treatment	No treatment	No treatment	No treatment	No treatment	No treatment	No treatment	No treatment	No treatment	No treatment	No treatment	No treatment	No treatment	No treatment
P-0001279	Female	White	41.97399139	Never smoker	1219	Treated	Yes	No	Yes	No treatment	No	Yes	No	No	No	No	No	No	No	No	No	No	No	No	No	0	No radiation	No	No	Yes	No treatment	No treatment	1st tertile	No treatment	No treatment	No treatment	No treatment	No treatment	No treatment	No treatment	No treatment	No treatment	No treatment	No treatment
P-0001280	Male	White	82.737854	Former Smoker	168	Unknown	Yes	NA	Yes	No treatment	NA	NA	NA	NA	NA	NA	NA	Yes	NA	NA	NA	NA	NA	NA	NA	5	NA	Yes	NA	No	1st tertile	NA	NA	NA	NA	NA	NA	1st tertile	NA	NA	NA	NA	NA	NA
P-0001281	Male	White	52.48186111	Former Smoker	14	Treated	Yes	No	Yes	No treatment	No	Yes	No	No	No	No	No	No	No	No	No	No	No	No	No	0	No radiation	No	No	Yes	No treatment	No treatment	1st tertile	No treatment	No treatment	No treatment	No treatment	No treatment	No treatment	No treatment	No treatment	No treatment	No treatment	No treatment
P-0001282	Male	White	38.70225906	Never smoker	2127	Treated	Yes	No	Yes	1st tertile	No	No	No	No	No	No	Yes	No	No	Yes	No	No	No	Yes	No	2082	No radiation	No	No	Yes	No treatment	No treatment	No treatment	No treatment	No treatment	No treatment	1st tertile	No treatment	No treatment	1st tertile	No treatment	No treatment	1st tertile	No treatment
P-0001283	Female	White	67.17043304	NA	35	Unknown	NA	NA	NA	NA	NA	NA	NA	NA	NA	NA	NA	NA	NA	NA	NA	NA	NA	NA	NA	NA	NA	NA	NA	No	NA	NA	NA	NA	NA	NA	NA	NA	NA	NA	NA	NA	NA	NA
P-0001284	Female	Black	56.44626999	Never smoker	776	Treated	Yes	No	Yes	3rd tertile	No	No	Yes	No	No	No	Yes	Yes	No	No	No	Yes	Yes	Yes	No	732	No radiation	No	No	Yes	No treatment	No treatment	No treatment	1st tertile	No treatment	No treatment	3rd tertile	2nd tertile	No treatment	No treatment	No treatment	3rd tertile	2nd tertile	No treatment
P-0001285	Female	White	84.98014832	Former Smoker	483	Treated	Yes	No	Yes	3rd tertile	No	No	Yes	No	No	No	Yes	Yes	No	Yes	Yes	Yes	Yes	No	No	457	No radiation	No	No	Yes	No treatment	No treatment	No treatment	1st tertile	No treatment	No treatment	2nd tertile	3rd tertile	No treatment	2nd tertile	2nd tertile	2nd tertile	No treatment	No treatment
P-0001286	Female	White	61.89459229	Former Smoker	344	Unknown	Yes	Yes	Yes	NA	NA	NA	NA	NA	NA	NA	Yes	Yes	NA	NA	NA	NA	Yes	NA	NA	336	NA	NA	NA	No	NA	NA	NA	NA	NA	NA	NA	NA	NA	NA	NA	NA	NA	NA
P-0001287	Female	White	66.71868896	Former Smoker	340	Unknown	NA	NA	NA	NA	NA	NA	NA	NA	NA	NA	NA	NA	NA	NA	NA	NA	NA	NA	NA	NA	NA	NA	NA	No	NA	NA	NA	NA	NA	NA	NA	NA	NA	NA	NA	NA	NA	NA
P-0001288	Male	White	60.010952	Former Smoker	3546	Treated	No	Yes	No	No treatment	No	No	No	No	No	No	No	No	No	No	No	No	No	No	No	NA	3rd tertile	No	No	Yes	No treatment	No treatment	No treatment	No treatment	No treatment	No treatment	No treatment	No treatment	No treatment	No treatment	No treatment	No treatment	No treatment	No treatment
P-0001289	Female	White	64.40246582	Former Smoker	740	Treated	Yes	No	Yes	2nd tertile	No	No	Yes	No	No	No	Yes	No	Yes	No	No	Yes	No	No	Yes	551	No radiation	No	No	Yes	No treatment	No treatment	No treatment	3rd tertile	No treatment	No treatment	1st tertile	No treatment	2nd tertile	No treatment	No treatment	No treatment	No treatment	1st tertile
P-0001290	Female	White	51.43326569	Never smoker	69	Untreated	No	No	No	No treatment	No	No	No	No	No	No	No	No	No	No	No	No	No	No	No	NA	No radiation	No	No	Yes	No treatment	No treatment	No treatment	No treatment	No treatment	No treatment	No treatment	No treatment	No treatment	No treatment	No treatment	No treatment	No treatment	No treatment
P-0001292	Male	White	63.57289505	Never smoker	470	Treated	Yes	Yes	Yes	3rd tertile	No	No	Yes	No	No	No	Yes	Yes	Yes	No	No	Yes	No	Yes	Yes	429	1st tertile	No	No	Yes	No treatment	No treatment	No treatment	3rd tertile	No treatment	No treatment	3rd tertile	1st tertile	2nd tertile	No treatment	No treatment	No treatment	3rd tertile	1st tertile
P-0001293	Male	White	59.29363632	Former Smoker	39	Untreated	No	No	No	No treatment	No	No	No	No	No	No	No	No	No	No	No	No	No	No	No	NA	No radiation	No	No	Yes	No treatment	No treatment	No treatment	No treatment	No treatment	No treatment	No treatment	No treatment	No treatment	No treatment	No treatment	No treatment	No treatment	No treatment
P-0001294	Female	Asian	37.65913773	Never smoker	345	Unknown	NA	NA	NA	NA	NA	NA	NA	NA	NA	NA	NA	NA	NA	NA	NA	NA	NA	NA	NA	NA	NA	NA	NA	No	NA	NA	NA	NA	NA	NA	NA	NA	NA	NA	NA	NA	NA	NA
P-0001295	Female	White	47.44969177	Never smoker	1851	Treated	Yes	Yes	Yes	3rd tertile	No	No	Yes	No	No	No	Yes	No	Yes	No	No	Yes	No	No	Yes	1802	3rd tertile	Yes	No	Yes	3rd tertile	No treatment	No treatment	3rd tertile	No treatment	No treatment	3rd tertile	No treatment	3rd tertile	No treatment	No treatment	No treatment	No treatment	3rd tertile
P-0001296	Female	White	70.60095978	Former Smoker	914	Unknown	Yes	Yes	NA	NA	NA	NA	NA	NA	NA	NA	NA	NA	NA	NA	NA	NA	NA	NA	NA	NA	1st tertile	Yes	NA	No	1st tertile	NA	NA	NA	NA	NA	NA	NA	NA	NA	NA	NA	NA	NA
P-0001297	Male	White	69.368927	Never smoker	2330	Unknown	Yes	Yes	Yes	No treatment	Yes	NA	NA	NA	NA	NA	NA	Yes	NA	NA	NA	NA	NA	NA	NA	21	2nd tertile	Yes	Yes	No	1st tertile	No treatment	NA	NA	NA	NA	NA	1st tertile	NA	NA	NA	NA	NA	NA
P-0001298	Male	White	59.0609169	Never smoker	329	Treated	Yes	No	Yes	2nd tertile	No	No	Yes	No	No	No	Yes	No	No	No	No	Yes	No	No	Yes	293	No radiation	Yes	No	Yes	3rd tertile	No treatment	No treatment	3rd tertile	No treatment	No treatment	3rd tertile	No treatment	No treatment	No treatment	No treatment	No treatment	No treatment	3rd tertile
P-0001300	Female	Asian	51.93976593	Never smoker	21	Treated	Yes	Yes	Yes	1st tertile	No	No	Yes	No	No	Yes	Yes	No	No	No	No	No	No	Yes	No	0	1st tertile	Yes	No	Yes	1st tertile	No treatment	No treatment	1st tertile	No treatment	No treatment	1st tertile	No treatment	No treatment	No treatment	No treatment	No treatment	1st tertile	No treatment
P-0001301	Male	Black	53.37987518	Current Smoker	310	Unknown	Yes	NA	Yes	3rd tertile	NA	NA	Yes	NA	NA	NA	Yes	Yes	NA	NA	NA	Yes	NA	Yes	NA	176	NA	NA	NA	No	NA	NA	NA	3rd tertile	NA	NA	3rd tertile	3rd tertile	NA	NA	NA	NA	3rd tertile	NA
P-0001302	Female	White	35.57289505	Never smoker	476	Unknown	Yes	NA	Yes	No treatment	NA	NA	Yes	NA	NA	NA	Yes	NA	Yes	NA	NA	Yes	NA	NA	Yes	463	NA	Yes	NA	No	NA	NA	NA	1st tertile	NA	NA	NA	NA	NA	NA	NA	NA	NA	NA
P-0001303	Female	White	64.19165039	Never smoker	0	Untreated	No	No	No	No treatment	No	No	No	No	No	No	No	No	No	No	No	No	No	No	No	NA	No radiation	No	No	Yes	No treatment	No treatment	No treatment	No treatment	No treatment	No treatment	No treatment	No treatment	No treatment	No treatment	No treatment	No treatment	No treatment	No treatment
P-0001304	Female	White	62.54346466	NA	348	Unknown	NA	NA	NA	NA	NA	NA	NA	NA	NA	NA	NA	NA	NA	NA	NA	NA	NA	NA	NA	NA	NA	NA	NA	No	NA	NA	NA	NA	NA	NA	NA	NA	NA	NA	NA	NA	NA	NA
P-0001305	Female	White	69.1663208	Former Smoker	975	Unknown	Yes	NA	Yes	3rd tertile	NA	NA	Yes	NA	NA	NA	Yes	Yes	NA	NA	NA	Yes	NA	Yes	NA	357	NA	NA	NA	No	NA	NA	NA	2nd tertile	NA	NA	3rd tertile	3rd tertile	NA	NA	NA	NA	3rd tertile	NA
P-0001306	Female	White	65.11978149	Former Smoker	1170	Treated	Yes	Yes	Yes	No treatment	No	No	Yes	No	No	No	No	No	No	No	No	No	No	No	No	14	3rd tertile	Yes	No	Yes	1st tertile	No treatment	No treatment	1st tertile	No treatment	No treatment	No treatment	No treatment	No treatment	No treatment	No treatment	No treatment	No treatment	No treatment
P-0001307	Male	Asian	64.05749512	Former Smoker	114	Treated	Yes	No	No	No treatment	No	No	No	No	No	No	No	No	No	No	No	No	No	No	No	NA	No radiation	Yes	No	Yes	3rd tertile	No treatment	No treatment	No treatment	No treatment	No treatment	No treatment	No treatment	No treatment	No treatment	No treatment	No treatment	No treatment	No treatment
P-0001310	Female	White	67.23887634	Former Smoker	756	Unknown	Yes	NA	Yes	1st tertile	NA	NA	NA	NA	NA	NA	NA	NA	NA	Yes	Yes	NA	NA	NA	NA	372	NA	Yes	NA	No	3rd tertile	NA	NA	NA	NA	NA	NA	NA	NA	2nd tertile	2nd tertile	NA	NA	NA
P-0001311	Female	White	42.43668747	NA	2876	Unknown	NA	NA	NA	NA	NA	NA	NA	NA	NA	NA	NA	NA	NA	NA	NA	NA	NA	NA	NA	NA	NA	NA	NA	No	NA	NA	NA	NA	NA	NA	NA	NA	NA	NA	NA	NA	NA	NA
P-0001312	Female	White	57.5496254	Former Smoker	371	Unknown	NA	NA	NA	NA	NA	NA	NA	NA	NA	NA	NA	NA	NA	NA	NA	NA	NA	NA	NA	NA	NA	NA	NA	No	NA	NA	NA	NA	NA	NA	NA	NA	NA	NA	NA	NA	NA	NA
P-0001313	Female	White	71.86310577	Never smoker	841	Treated	Yes	No	Yes	1st tertile	No	Yes	Yes	No	No	No	No	No	No	No	No	No	No	No	No	525	No radiation	No	No	Yes	No treatment	No treatment	2nd tertile	2nd tertile	No treatment	No treatment	No treatment	No treatment	No treatment	No treatment	No treatment	No treatment	No treatment	No treatment
P-0001314	Female	White	44.51197815	Never smoker	1202	Treated	Yes	Yes	Yes	3rd tertile	No	No	Yes	No	Yes	Yes	Yes	No	No	No	No	Yes	No	Yes	No	1147	1st tertile	Yes	No	Yes	3rd tertile	No treatment	No treatment	3rd tertile	No treatment	1st tertile	3rd tertile	No treatment	No treatment	No treatment	No treatment	No treatment	3rd tertile	No treatment
P-0001315	Male	White	36.6105423	Former Smoker	1983	Unknown	Yes	NA	NA	NA	NA	NA	NA	NA	NA	NA	NA	NA	NA	NA	NA	NA	NA	NA	NA	NA	NA	Yes	NA	No	3rd tertile	NA	NA	NA	NA	NA	NA	NA	NA	NA	NA	NA	NA	NA
P-0001316	Male	Asian	51.16769409	Former Smoker	479	Treated	Yes	Yes	Yes	2nd tertile	No	No	Yes	No	No	No	Yes	No	No	No	No	Yes	No	No	Yes	446	1st tertile	Yes	No	Yes	2nd tertile	No treatment	No treatment	3rd tertile	No treatment	No treatment	3rd tertile	No treatment	No treatment	No treatment	No treatment	No treatment	No treatment	3rd tertile
P-0001317	Male	White	29.99863052	Never smoker	784	Unknown	NA	NA	NA	NA	NA	NA	NA	NA	NA	NA	NA	NA	NA	NA	NA	NA	NA	NA	NA	NA	NA	NA	NA	No	NA	NA	NA	NA	NA	NA	NA	NA	NA	NA	NA	NA	NA	NA
P-0001318	Female	Asian	51.93703079	Never smoker	991	Unknown	Yes	Yes	Yes	3rd tertile	NA	NA	Yes	NA	NA	NA	Yes	NA	Yes	NA	NA	Yes	NA	NA	Yes	960	3rd tertile	Yes	NA	No	3rd tertile	NA	NA	3rd tertile	NA	NA	3rd tertile	NA	2nd tertile	NA	NA	NA	NA	3rd tertile
P-0001319	Male	White	49.14442062	Never smoker	27	Unknown	NA	NA	NA	NA	NA	NA	NA	NA	NA	NA	NA	NA	NA	NA	NA	NA	NA	NA	NA	NA	NA	NA	NA	No	NA	NA	NA	NA	NA	NA	NA	NA	NA	NA	NA	NA	NA	NA
P-0001320	Male	White	22.82272339	Never smoker	20	Unknown	Yes	NA	Yes	No treatment	NA	Yes	NA	NA	NA	NA	NA	NA	NA	NA	NA	NA	NA	NA	NA	0	NA	NA	NA	No	NA	NA	1st tertile	NA	NA	NA	NA	NA	NA	NA	NA	NA	NA	NA
P-0001322	Male	White	41.59616852	Never smoker	2198	Unknown	Yes	NA	Yes	3rd tertile	NA	NA	Yes	NA	NA	NA	Yes	NA	Yes	NA	NA	Yes	NA	NA	Yes	1287	NA	Yes	NA	No	1st tertile	NA	NA	3rd tertile	NA	NA	3rd tertile	NA	3rd tertile	NA	NA	NA	NA	3rd tertile
P-0001323	Male	White	47.95071793	Former Smoker	63	Treated	Yes	No	Yes	1st tertile	No	No	Yes	No	No	No	Yes	Yes	No	No	No	Yes	No	Yes	No	14	No radiation	No	No	Yes	No treatment	No treatment	No treatment	1st tertile	No treatment	No treatment	1st tertile	1st tertile	No treatment	No treatment	No treatment	No treatment	1st tertile	No treatment
P-0001324	Male	White	71.97535706	Former Smoker	1576	Unknown	Yes	NA	Yes	1st tertile	NA	NA	NA	NA	NA	NA	NA	NA	NA	Yes	Yes	NA	NA	NA	NA	238	NA	Yes	NA	No	3rd tertile	NA	NA	NA	NA	NA	NA	NA	NA	3rd tertile	3rd tertile	NA	NA	NA
P-0001326	Female	White	64.29842377	Former Smoker	15	Treated	Yes	No	Yes	No treatment	No	Yes	No	No	No	No	No	No	No	No	No	No	No	No	No	0	No radiation	No	No	Yes	No treatment	No treatment	1st tertile	No treatment	No treatment	No treatment	No treatment	No treatment	No treatment	No treatment	No treatment	No treatment	No treatment	No treatment
P-0001327	Female	White	74.59274292	Never smoker	1519	Unknown	Yes	Yes	NA	NA	NA	NA	NA	NA	NA	NA	NA	NA	NA	NA	NA	NA	NA	NA	NA	NA	3rd tertile	Yes	NA	No	3rd tertile	NA	NA	NA	NA	NA	NA	NA	NA	NA	NA	NA	NA	NA
P-0001328	Female	White	81.46749115	Never smoker	1088	Unknown	NA	NA	NA	NA	NA	NA	NA	NA	NA	NA	NA	NA	NA	NA	NA	NA	NA	NA	NA	NA	NA	NA	NA	No	NA	NA	NA	NA	NA	NA	NA	NA	NA	NA	NA	NA	NA	NA
P-0001329	Male	White	72.04654694	Never smoker	4556	Unknown	Yes	Yes	Yes	2nd tertile	Yes	NA	NA	NA	NA	NA	NA	Yes	NA	NA	NA	NA	NA	NA	NA	1141	3rd tertile	Yes	NA	No	3rd tertile	NA	NA	NA	NA	NA	NA	3rd tertile	NA	NA	NA	NA	NA	NA
P-0001331	Female	White	55.40862274	Never smoker	571	Unknown	NA	NA	NA	NA	NA	NA	NA	NA	NA	NA	NA	NA	NA	NA	NA	NA	NA	NA	NA	NA	NA	NA	NA	No	NA	NA	NA	NA	NA	NA	NA	NA	NA	NA	NA	NA	NA	NA
P-0001332	Male	Asian	50.23134995	Former Smoker	145	Untreated	No	No	No	No treatment	No	No	No	No	No	No	No	No	No	No	No	No	No	No	No	NA	No radiation	No	No	Yes	No treatment	No treatment	No treatment	No treatment	No treatment	No treatment	No treatment	No treatment	No treatment	No treatment	No treatment	No treatment	No treatment	No treatment
P-0001335	Female	Black	72.62970734	Never smoker	52	Untreated	No	No	No	No treatment	No	No	No	No	No	No	No	No	No	No	No	No	No	No	No	NA	No radiation	No	No	Yes	No treatment	No treatment	No treatment	No treatment	No treatment	No treatment	No treatment	No treatment	No treatment	No treatment	No treatment	No treatment	No treatment	No treatment
P-0001336	Male	White	61.81245804	Former Smoker	56	Untreated	No	No	No	No treatment	No	No	No	No	No	No	No	No	No	No	No	No	No	No	No	NA	No radiation	No	No	Yes	No treatment	No treatment	No treatment	No treatment	No treatment	No treatment	No treatment	No treatment	No treatment	No treatment	No treatment	No treatment	No treatment	No treatment
P-0001337	Male	White	51.44147873	Former Smoker	382	Untreated	No	No	No	No treatment	No	No	No	No	No	No	No	No	No	No	No	No	No	No	No	NA	No radiation	No	No	Yes	No treatment	No treatment	No treatment	No treatment	No treatment	No treatment	No treatment	No treatment	No treatment	No treatment	No treatment	No treatment	No treatment	No treatment
P-0001338	Female	Other	40.51745224	Never smoker	232	Unknown	NA	No	NA	NA	NA	NA	NA	NA	NA	NA	NA	NA	NA	NA	NA	NA	NA	NA	NA	NA	No radiation	NA	NA	No	NA	NA	NA	NA	NA	NA	NA	NA	NA	NA	NA	NA	NA	NA
P-0001340	Male	Other	61.71389389	Former Smoker	248	Unknown	NA	NA	NA	NA	NA	NA	NA	NA	NA	NA	NA	NA	NA	NA	NA	NA	NA	NA	NA	NA	NA	NA	NA	No	NA	NA	NA	NA	NA	NA	NA	NA	NA	NA	NA	NA	NA	NA
P-0001341	Female	White	63.91238785	Former Smoker	318	Unknown	NA	Yes	NA	NA	NA	NA	NA	NA	NA	NA	NA	NA	NA	NA	NA	NA	NA	NA	NA	NA	3rd tertile	NA	NA	No	NA	NA	NA	NA	NA	NA	NA	NA	NA	NA	NA	NA	NA	NA
P-0001342	Female	White	23.87679672	Never smoker	435	Unknown	NA	NA	NA	NA	NA	NA	NA	NA	NA	NA	NA	NA	NA	NA	NA	NA	NA	NA	NA	NA	NA	NA	NA	No	NA	NA	NA	NA	NA	NA	NA	NA	NA	NA	NA	NA	NA	NA
P-0001343	Male	White	23.45516777	Never smoker	160	Unknown	Yes	NA	Yes	NA	NA	NA	NA	Yes	NA	NA	Yes	NA	NA	Yes	NA	NA	NA	Yes	NA	146	NA	NA	NA	No	NA	NA	NA	NA	NA	NA	NA	NA	NA	NA	NA	NA	NA	NA
P-0001345	Female	White	57.04586029	Never smoker	1099	Treated	Yes	Yes	Yes	3rd tertile	No	Yes	Yes	No	No	No	No	Yes	No	Yes	Yes	Yes	No	No	No	1051	3rd tertile	Yes	Yes	Yes	3rd tertile	3rd tertile	3rd tertile	2nd tertile	No treatment	No treatment	No treatment	2nd tertile	No treatment	3rd tertile	3rd tertile	No treatment	No treatment	No treatment
P-0001346	Female	Other	58.23956299	Former Smoker	77	Treated	Yes	No	Yes	1st tertile	No	No	Yes	No	No	No	Yes	No	No	No	No	Yes	No	No	Yes	28	No radiation	No	No	Yes	No treatment	No treatment	No treatment	1st tertile	No treatment	No treatment	1st tertile	No treatment	No treatment	No treatment	No treatment	No treatment	No treatment	1st tertile
P-0001347	Male	White	45.46748734	Former Smoker	225	Unknown	NA	NA	NA	NA	NA	NA	NA	NA	NA	NA	NA	NA	NA	NA	NA	NA	NA	NA	NA	NA	NA	NA	NA	No	NA	NA	NA	NA	NA	NA	NA	NA	NA	NA	NA	NA	NA	NA
P-0001348	Male	White	58.35181427	NA	600	Unknown	NA	NA	NA	NA	NA	NA	NA	NA	NA	NA	NA	NA	NA	NA	NA	NA	NA	NA	NA	NA	NA	NA	NA	No	NA	NA	NA	NA	NA	NA	NA	NA	NA	NA	NA	NA	NA	NA
P-0001350	Female	White	56.51745224	Never smoker	69	Unknown	NA	NA	NA	NA	NA	NA	NA	NA	NA	NA	NA	NA	NA	NA	NA	NA	NA	NA	NA	NA	NA	NA	NA	No	NA	NA	NA	NA	NA	NA	NA	NA	NA	NA	NA	NA	NA	NA
P-0001351	Female	White	64.19165039	Former Smoker	4426	Unknown	Yes	Yes	Yes	2nd tertile	NA	Yes	NA	NA	NA	NA	NA	Yes	NA	Yes	Yes	NA	NA	NA	NA	4410	3rd tertile	NA	NA	No	NA	NA	1st tertile	NA	NA	NA	NA	3rd tertile	NA	2nd tertile	2nd tertile	NA	NA	NA
P-0001352	Female	White	39.58384705	Never smoker	277	Unknown	NA	NA	NA	NA	NA	NA	NA	NA	NA	NA	NA	NA	NA	NA	NA	NA	NA	NA	NA	NA	NA	NA	NA	No	NA	NA	NA	NA	NA	NA	NA	NA	NA	NA	NA	NA	NA	NA
P-0001354	Male	White	66.60369873	Former Smoker	4248	Unknown	Yes	No	Yes	1st tertile	No	No	Yes	No	No	No	Yes	Yes	No	Yes	Yes	No	Yes	No	No	1001	No radiation	Yes	No	No	3rd tertile	NA	NA	NA	NA	NA	3rd tertile	NA	NA	NA	NA	3rd tertile	NA	NA
P-0001355	Female	White	53.31416702	Never smoker	77	Untreated	No	No	No	No treatment	No	No	No	No	No	No	No	No	No	No	No	No	No	No	No	NA	No radiation	No	No	Yes	No treatment	No treatment	No treatment	No treatment	No treatment	No treatment	No treatment	No treatment	No treatment	No treatment	No treatment	No treatment	No treatment	No treatment
P-0001356	Female	White	70.14373779	Former Smoker	355	Treated	Yes	No	Yes	1st tertile	No	No	Yes	No	No	No	Yes	No	No	No	No	Yes	No	No	Yes	331	No radiation	No	No	Yes	No treatment	No treatment	No treatment	2nd tertile	No treatment	No treatment	1st tertile	No treatment	No treatment	No treatment	No treatment	No treatment	No treatment	1st tertile
P-0001357	Male	Black	69.50855255	Former Smoker	0	Untreated	No	No	No	No treatment	No	No	No	No	No	No	No	No	No	No	No	No	No	No	No	NA	No radiation	No	No	Yes	No treatment	No treatment	No treatment	No treatment	No treatment	No treatment	No treatment	No treatment	No treatment	No treatment	No treatment	No treatment	No treatment	No treatment
P-0001358	Male	White	77.57152557	Former Smoker	4842	Unknown	Yes	Yes	NA	NA	Yes	NA	NA	NA	NA	NA	NA	NA	NA	NA	NA	NA	NA	NA	NA	NA	3rd tertile	NA	NA	No	NA	NA	NA	NA	NA	NA	NA	NA	NA	NA	NA	NA	NA	NA
P-0001359	Female	White	59.60848618	Former Smoker	7047	Unknown	Yes	NA	Yes	3rd tertile	NA	Yes	Yes	NA	NA	NA	Yes	NA	NA	Yes	Yes	Yes	NA	Yes	NA	6891	NA	NA	NA	No	NA	NA	3rd tertile	3rd tertile	NA	NA	2nd tertile	NA	NA	3rd tertile	3rd tertile	NA	2nd tertile	NA
P-0001361	Male	White	72.62696838	Never smoker	6910	Unknown	Yes	Yes	NA	NA	NA	NA	NA	NA	NA	NA	NA	NA	NA	NA	NA	NA	NA	NA	NA	NA	3rd tertile	Yes	Yes	No	3rd tertile	3rd tertile	NA	NA	NA	NA	NA	NA	NA	NA	NA	NA	NA	NA
P-0001362	Female	White	54.5461998	Never smoker	463	Unknown	Yes	Yes	Yes	NA	NA	NA	NA	NA	NA	NA	Yes	Yes	NA	NA	NA	NA	NA	Yes	NA	443	3rd tertile	Yes	NA	No	3rd tertile	NA	NA	NA	NA	NA	NA	NA	NA	NA	NA	NA	NA	NA
P-0001363	Male	White	52.96372223	Former Smoker	1794	Unknown	NA	NA	NA	NA	NA	NA	NA	NA	NA	NA	NA	NA	NA	NA	NA	NA	NA	NA	NA	NA	NA	NA	NA	No	NA	NA	NA	NA	NA	NA	NA	NA	NA	NA	NA	NA	NA	NA
P-0001364	Female	White	58.17658997	Never smoker	64	Untreated	No	No	No	No treatment	No	No	No	No	No	No	No	No	No	No	No	No	No	No	No	NA	No radiation	No	No	Yes	No treatment	No treatment	No treatment	No treatment	No treatment	No treatment	No treatment	No treatment	No treatment	No treatment	No treatment	No treatment	No treatment	No treatment
P-0001365	Male	White	70.46406555	Former Smoker	77	Untreated	No	No	No	No treatment	No	No	No	No	No	No	No	No	No	No	No	No	No	No	No	NA	No radiation	No	No	Yes	No treatment	No treatment	No treatment	No treatment	No treatment	No treatment	No treatment	No treatment	No treatment	No treatment	No treatment	No treatment	No treatment	No treatment
P-0001366	Female	White	69.52224731	Never smoker	1064	Unknown	NA	NA	NA	NA	NA	NA	NA	NA	NA	NA	NA	NA	NA	NA	NA	NA	NA	NA	NA	NA	NA	NA	NA	No	NA	NA	NA	NA	NA	NA	NA	NA	NA	NA	NA	NA	NA	NA
P-0001367	Female	White	55.9151268	Never smoker	26	Unknown	NA	NA	NA	NA	NA	NA	NA	NA	NA	NA	NA	NA	NA	NA	NA	NA	NA	NA	NA	NA	NA	NA	NA	No	NA	NA	NA	NA	NA	NA	NA	NA	NA	NA	NA	NA	NA	NA
P-0001368	Male	Asian	58.68856812	Never smoker	28	Unknown	NA	No	NA	NA	NA	NA	NA	NA	NA	NA	NA	NA	NA	NA	NA	NA	NA	NA	NA	NA	No radiation	NA	NA	No	NA	NA	NA	NA	NA	NA	NA	NA	NA	NA	NA	NA	NA	NA
P-0001369	Female	White	77.19096375	Former Smoker	171	Unknown	Yes	NA	NA	NA	NA	NA	NA	NA	NA	NA	NA	NA	NA	NA	NA	NA	NA	NA	NA	NA	NA	Yes	NA	No	2nd tertile	NA	NA	NA	NA	NA	NA	NA	NA	NA	NA	NA	NA	NA
P-0001370	Male	White	57.63723373	Former Smoker	156	Treated	Yes	Yes	Yes	3rd tertile	No	No	Yes	No	Yes	No	Yes	Yes	No	No	No	Yes	Yes	No	No	108	2nd tertile	No	No	Yes	No treatment	No treatment	No treatment	1st tertile	No treatment	1st tertile	3rd tertile	3rd tertile	No treatment	No treatment	No treatment	3rd tertile	No treatment	No treatment
P-0001371	Male	White	46.38466644	Former Smoker	1029	Unknown	Yes	NA	Yes	No treatment	NA	NA	Yes	NA	NA	NA	NA	NA	NA	NA	NA	Yes	NA	NA	NA	14	NA	NA	NA	No	NA	NA	NA	1st tertile	NA	NA	NA	NA	NA	NA	NA	NA	NA	NA
P-0001372	Female	White	52.74195862	Never smoker	1894	Treated	Yes	Yes	Yes	3rd tertile	No	Yes	Yes	No	No	No	Yes	Yes	No	Yes	Yes	Yes	Yes	No	No	1783	3rd tertile	Yes	No	Yes	2nd tertile	No treatment	2nd tertile	2nd tertile	No treatment	No treatment	3rd tertile	2nd tertile	No treatment	2nd tertile	2nd tertile	3rd tertile	No treatment	No treatment
P-0001373	Male	Missing	58.11909485	NA	930	Unknown	NA	NA	NA	NA	NA	NA	NA	NA	NA	NA	NA	NA	NA	NA	NA	NA	NA	NA	NA	NA	NA	NA	NA	No	NA	NA	NA	NA	NA	NA	NA	NA	NA	NA	NA	NA	NA	NA
P-0001374	Female	White	64.96372223	Former Smoker	3700	Unknown	Yes	Yes	Yes	NA	NA	NA	Yes	NA	NA	NA	Yes	NA	NA	NA	NA	Yes	NA	Yes	NA	3618	1st tertile	NA	NA	No	NA	NA	NA	NA	NA	NA	NA	NA	NA	NA	NA	NA	NA	NA
P-0001375	Female	White	55.56742096	NA	24	Unknown	NA	NA	NA	NA	NA	NA	NA	NA	NA	NA	NA	NA	NA	NA	NA	NA	NA	NA	NA	NA	NA	NA	NA	No	NA	NA	NA	NA	NA	NA	NA	NA	NA	NA	NA	NA	NA	NA
P-0001376	Female	White	54.82546234	Never smoker	3534	Treated	Yes	Yes	Yes	3rd tertile	No	Yes	No	No	Yes	No	No	Yes	No	Yes	Yes	No	No	No	No	3500	2nd tertile	No	No	Yes	No treatment	No treatment	1st tertile	No treatment	No treatment	3rd tertile	No treatment	3rd tertile	No treatment	3rd tertile	3rd tertile	No treatment	No treatment	No treatment
P-0001377	Male	White	16.17795944	Never smoker	51	Treated	Yes	No	Yes	2nd tertile	No	Yes	No	No	Yes	No	No	No	No	Yes	Yes	No	No	No	No	31	No radiation	No	No	Yes	No treatment	No treatment	3rd tertile	No treatment	No treatment	1st tertile	No treatment	No treatment	No treatment	2nd tertile	2nd tertile	No treatment	No treatment	No treatment
P-0001380	Female	White	66.48049164	Never smoker	223	Treated	Yes	Yes	Yes	2nd tertile	No	No	Yes	No	No	No	Yes	No	No	No	No	Yes	No	Yes	No	86	1st tertile	No	No	Yes	No treatment	No treatment	No treatment	3rd tertile	No treatment	No treatment	2nd tertile	No treatment	No treatment	No treatment	No treatment	No treatment	2nd tertile	No treatment
P-0001382	Male	Other	71.80014038	Former Smoker	4271	Unknown	NA	Yes	NA	NA	NA	NA	NA	NA	NA	NA	NA	NA	NA	NA	NA	NA	NA	NA	NA	NA	1st tertile	NA	NA	No	NA	NA	NA	NA	NA	NA	NA	NA	NA	NA	NA	NA	NA	NA
P-0001383	Female	White	46.45585251	Never smoker	742	Unknown	Yes	Yes	Yes	NA	NA	NA	NA	NA	NA	NA	NA	Yes	NA	NA	NA	NA	NA	NA	NA	708	NA	Yes	NA	No	NA	NA	NA	NA	NA	NA	NA	NA	NA	NA	NA	NA	NA	NA
P-0001384	Female	White	65.37166595	Former Smoker	124	Treated	Yes	No	No	No treatment	Yes	No	No	No	No	No	No	No	No	No	No	No	No	No	No	NA	No radiation	No	No	Yes	No treatment	No treatment	No treatment	No treatment	No treatment	No treatment	No treatment	No treatment	No treatment	No treatment	No treatment	No treatment	No treatment	No treatment
P-0001385	Female	White	50.85831451	Former Smoker	20	Untreated	No	No	No	No treatment	No	No	No	No	No	No	No	No	No	No	No	No	No	No	No	NA	No radiation	No	No	Yes	No treatment	No treatment	No treatment	No treatment	No treatment	No treatment	No treatment	No treatment	No treatment	No treatment	No treatment	No treatment	No treatment	No treatment
P-0001387	Male	White	71.64682007	Former Smoker	52	Untreated	No	No	No	No treatment	No	No	No	No	No	No	No	No	No	No	No	No	No	No	No	NA	No radiation	No	No	Yes	No treatment	No treatment	No treatment	No treatment	No treatment	No treatment	No treatment	No treatment	No treatment	No treatment	No treatment	No treatment	No treatment	No treatment
P-0001388	Male	White	77.23203278	Former Smoker	203	Treated	Yes	Yes	Yes	1st tertile	No	Yes	No	No	No	No	No	No	No	No	No	No	No	No	No	189	2nd tertile	Yes	No	Yes	1st tertile	No treatment	2nd tertile	No treatment	No treatment	No treatment	No treatment	No treatment	No treatment	No treatment	No treatment	No treatment	No treatment	No treatment
P-0001389	Female	Asian	45.6919899	Never smoker	15	Treated	Yes	No	Yes	1st tertile	No	No	Yes	No	No	Yes	Yes	No	No	No	No	No	No	Yes	No	0	No radiation	No	No	Yes	No treatment	No treatment	No treatment	1st tertile	No treatment	No treatment	1st tertile	No treatment	No treatment	No treatment	No treatment	No treatment	1st tertile	No treatment
P-0001390	Male	Asian	55.23340225	Never smoker	736	Unknown	NA	Yes	NA	NA	NA	NA	NA	NA	NA	NA	NA	NA	NA	NA	NA	NA	NA	NA	NA	NA	1st tertile	NA	NA	No	NA	NA	NA	NA	NA	NA	NA	NA	NA	NA	NA	NA	NA	NA
P-0001391	Male	White	66.22039795	Former Smoker	154	Treated	Yes	No	Yes	2nd tertile	No	No	Yes	No	No	No	Yes	No	No	No	No	Yes	No	No	Yes	126	No radiation	No	No	Yes	No treatment	No treatment	No treatment	3rd tertile	No treatment	No treatment	2nd tertile	No treatment	No treatment	No treatment	No treatment	No treatment	No treatment	2nd tertile
P-0001392	Female	Other	35.15400314	Never smoker	466	Treated	Yes	No	Yes	2nd tertile	No	No	No	No	No	No	Yes	Yes	No	Yes	Yes	No	Yes	No	No	378	No radiation	No	No	Yes	No treatment	No treatment	No treatment	No treatment	No treatment	No treatment	2nd tertile	2nd tertile	No treatment	1st tertile	1st tertile	2nd tertile	No treatment	No treatment
P-0001393	Male	Other	78.79534912	Former Smoker	500	Unknown	Yes	NA	Yes	1st tertile	NA	NA	NA	NA	NA	NA	NA	Yes	Yes	NA	NA	NA	NA	NA	NA	91	NA	NA	NA	No	NA	NA	NA	NA	NA	NA	NA	1st tertile	1st tertile	NA	NA	NA	NA	NA
P-0001394	Female	White	46.26694107	Never smoker	112	Treated	Yes	No	Yes	No treatment	No	No	Yes	No	No	No	No	No	No	No	No	Yes	No	No	No	0	No radiation	No	No	Yes	No treatment	No treatment	No treatment	1st tertile	No treatment	No treatment	No treatment	No treatment	No treatment	No treatment	No treatment	No treatment	No treatment	No treatment
P-0001395	Female	White	67.54825592	Former Smoker	7323	Unknown	Yes	Yes	Yes	NA	NA	Yes	NA	NA	NA	NA	NA	Yes	NA	Yes	Yes	NA	NA	NA	NA	315	1st tertile	NA	NA	No	NA	NA	NA	NA	NA	NA	NA	NA	NA	NA	NA	NA	NA	NA
P-0001396	Female	White	61.91101837	Never smoker	1036	Treated	Yes	Yes	Yes	3rd tertile	No	Yes	Yes	No	No	Yes	No	Yes	No	Yes	Yes	Yes	No	No	No	1013	2nd tertile	Yes	No	Yes	1st tertile	No treatment	3rd tertile	2nd tertile	No treatment	No treatment	No treatment	2nd tertile	No treatment	2nd tertile	2nd tertile	No treatment	No treatment	No treatment
P-0001397	Female	White	73.27857971	Current Smoker	50	Unknown	NA	Yes	NA	NA	NA	NA	NA	NA	NA	NA	NA	NA	NA	NA	NA	NA	NA	NA	NA	NA	2nd tertile	NA	NA	No	NA	NA	NA	NA	NA	NA	NA	NA	NA	NA	NA	NA	NA	NA
P-0001398	Male	White	59.95071793	Former Smoker	226	Unknown	NA	NA	NA	NA	NA	NA	NA	NA	NA	NA	NA	NA	NA	NA	NA	NA	NA	NA	NA	NA	NA	NA	NA	No	NA	NA	NA	NA	NA	NA	NA	NA	NA	NA	NA	NA	NA	NA
P-0001400	Female	White	34.09171677	Never smoker	172	Treated	Yes	Yes	Yes	1st tertile	No	Yes	No	No	No	No	No	No	No	No	No	No	No	No	No	140	2nd tertile	No	No	Yes	No treatment	No treatment	3rd tertile	No treatment	No treatment	No treatment	No treatment	No treatment	No treatment	No treatment	No treatment	No treatment	No treatment	No treatment
P-0001401	Male	White	53.804245	Never smoker	1588	Untreated	No	No	No	No treatment	No	No	No	No	No	No	No	No	No	No	No	No	No	No	No	NA	No radiation	No	No	Yes	No treatment	No treatment	No treatment	No treatment	No treatment	No treatment	No treatment	No treatment	No treatment	No treatment	No treatment	No treatment	No treatment	No treatment
P-0001402	Female	Asian	58.65023804	Never smoker	115	Untreated	No	No	No	No treatment	No	No	No	No	No	No	No	No	No	No	No	No	No	No	No	NA	No radiation	No	No	Yes	No treatment	No treatment	No treatment	No treatment	No treatment	No treatment	No treatment	No treatment	No treatment	No treatment	No treatment	No treatment	No treatment	No treatment
P-0001403	Female	White	48.74743271	Former Smoker	342	Treated	Yes	No	Yes	2nd tertile	No	No	Yes	No	No	No	Yes	No	No	No	No	Yes	No	Yes	No	266	No radiation	No	No	Yes	No treatment	No treatment	No treatment	3rd tertile	No treatment	No treatment	3rd tertile	No treatment	No treatment	No treatment	No treatment	No treatment	3rd tertile	No treatment
P-0001404	Male	White	44.88432693	NA	25	Unknown	NA	NA	NA	NA	NA	NA	NA	NA	NA	NA	NA	NA	NA	NA	NA	NA	NA	NA	NA	NA	NA	NA	NA	No	NA	NA	NA	NA	NA	NA	NA	NA	NA	NA	NA	NA	NA	NA
P-0001405	Female	Asian	46.68309402	Never smoker	624	Treated	Yes	Yes	Yes	2nd tertile	No	No	No	No	No	No	Yes	Yes	No	No	No	No	No	Yes	No	596	2nd tertile	No	No	Yes	No treatment	No treatment	No treatment	No treatment	No treatment	No treatment	3rd tertile	2nd tertile	No treatment	No treatment	No treatment	No treatment	3rd tertile	No treatment
P-0001406	Female	White	64.64887238	Never smoker	404	Unknown	Yes	Yes	Yes	1st tertile	NA	Yes	NA	NA	NA	NA	NA	NA	NA	NA	NA	NA	NA	NA	NA	378	2nd tertile	Yes	NA	No	2nd tertile	NA	3rd tertile	NA	NA	NA	NA	NA	NA	NA	NA	NA	NA	NA
P-0001407	Male	White	61.22929382	Former Smoker	1793	Treated	Yes	Yes	Yes	1st tertile	No	No	No	No	No	No	No	Yes	No	No	No	No	No	No	No	709	3rd tertile	No	No	Yes	No treatment	No treatment	No treatment	No treatment	No treatment	No treatment	No treatment	3rd tertile	No treatment	No treatment	No treatment	No treatment	No treatment	No treatment
P-0001408	Male	Asian	55.25530624	Former Smoker	557	Unknown	Yes	NA	NA	NA	NA	NA	NA	NA	NA	NA	NA	NA	NA	NA	NA	NA	NA	NA	NA	NA	NA	NA	Yes	No	NA	3rd tertile	NA	NA	NA	NA	NA	NA	NA	NA	NA	NA	NA	NA
P-0001409	Male	White	91.17864227	Never smoker	2424	Unknown	NA	NA	NA	NA	NA	NA	NA	NA	NA	NA	NA	NA	NA	NA	NA	NA	NA	NA	NA	NA	NA	NA	NA	No	NA	NA	NA	NA	NA	NA	NA	NA	NA	NA	NA	NA	NA	NA
P-0001410	Male	White	58.32717133	Never smoker	0	Unknown	Yes	NA	NA	NA	NA	NA	NA	NA	NA	NA	NA	NA	NA	NA	NA	NA	NA	NA	NA	NA	NA	Yes	NA	No	1st tertile	NA	NA	NA	NA	NA	NA	NA	NA	NA	NA	NA	NA	NA
P-0001411	Female	White	54.79808426	NA	1471	Unknown	NA	NA	NA	NA	NA	NA	NA	NA	NA	NA	NA	NA	NA	NA	NA	NA	NA	NA	NA	NA	NA	NA	NA	No	NA	NA	NA	NA	NA	NA	NA	NA	NA	NA	NA	NA	NA	NA
P-0001413	Male	White	44.14510727	Never smoker	210	Unknown	NA	NA	NA	NA	NA	NA	NA	NA	NA	NA	NA	NA	NA	NA	NA	NA	NA	NA	NA	NA	NA	NA	NA	No	NA	NA	NA	NA	NA	NA	NA	NA	NA	NA	NA	NA	NA	NA
P-0001415	Female	White	65.14715576	NA	4436	Unknown	Yes	Yes	Yes	NA	NA	Yes	NA	NA	NA	NA	Yes	Yes	NA	Yes	Yes	NA	NA	Yes	NA	4369	1st tertile	NA	NA	No	NA	NA	NA	NA	NA	NA	NA	NA	NA	NA	NA	NA	NA	NA
P-0001416	Female	White	56.69815063	Current Smoker	294	Unknown	NA	NA	NA	NA	NA	NA	NA	NA	NA	NA	NA	NA	NA	NA	NA	NA	NA	NA	NA	NA	NA	NA	NA	No	NA	NA	NA	NA	NA	NA	NA	NA	NA	NA	NA	NA	NA	NA
P-0001417	Female	White	59.94797897	Never smoker	989	Unknown	NA	NA	NA	NA	NA	NA	NA	NA	NA	NA	NA	NA	NA	NA	NA	NA	NA	NA	NA	NA	NA	NA	NA	No	NA	NA	NA	NA	NA	NA	NA	NA	NA	NA	NA	NA	NA	NA
P-0001418	Female	White	47.76180649	Never smoker	50	Untreated	No	No	No	No treatment	No	No	No	No	No	No	No	No	No	No	No	No	No	No	No	NA	No radiation	No	No	Yes	No treatment	No treatment	No treatment	No treatment	No treatment	No treatment	No treatment	No treatment	No treatment	No treatment	No treatment	No treatment	No treatment	No treatment
P-0001419	Female	White	50.90759659	Never smoker	78	Treated	No	Yes	No	No treatment	No	No	No	No	No	No	No	No	No	No	No	No	No	No	No	NA	3rd tertile	No	No	Yes	No treatment	No treatment	No treatment	No treatment	No treatment	No treatment	No treatment	No treatment	No treatment	No treatment	No treatment	No treatment	No treatment	No treatment
P-0001421	Female	White	66.82272339	Never smoker	475	Treated	Yes	No	Yes	3rd tertile	No	No	No	No	No	No	Yes	Yes	Yes	Yes	Yes	No	Yes	No	No	413	No radiation	Yes	No	Yes	1st tertile	No treatment	No treatment	No treatment	No treatment	No treatment	3rd tertile	3rd tertile	2nd tertile	1st tertile	1st tertile	3rd tertile	No treatment	No treatment
P-0001422	Female	Asian	54.35455322	Former Smoker	5781	Treated	Yes	Yes	Yes	1st tertile	No	No	No	No	No	No	Yes	No	No	No	No	No	No	Yes	No	1209	2nd tertile	No	No	Yes	No treatment	No treatment	No treatment	No treatment	No treatment	No treatment	2nd tertile	No treatment	No treatment	No treatment	No treatment	No treatment	2nd tertile	No treatment
P-0001423	Male	Asian	41.18548965	Never smoker	3207	Unknown	Yes	Yes	Yes	2nd tertile	NA	NA	Yes	NA	NA	NA	NA	Yes	NA	Yes	Yes	Yes	NA	NA	NA	728	1st tertile	Yes	NA	No	3rd tertile	NA	NA	1st tertile	NA	NA	NA	1st tertile	NA	3rd tertile	3rd tertile	NA	NA	NA
P-0001424	Female	White	38.44216156	Never smoker	296	Treated	Yes	No	Yes	1st tertile	No	No	Yes	No	No	No	Yes	No	Yes	No	No	Yes	No	No	Yes	251	No radiation	Yes	No	Yes	3rd tertile	No treatment	No treatment	2nd tertile	No treatment	No treatment	1st tertile	No treatment	1st tertile	No treatment	No treatment	No treatment	No treatment	1st tertile
P-0001425	Female	White	49.22929382	Never smoker	234	Treated	Yes	Yes	Yes	1st tertile	No	Yes	No	No	No	No	No	No	No	No	No	No	No	No	No	203	2nd tertile	No	No	Yes	No treatment	No treatment	3rd tertile	No treatment	No treatment	No treatment	No treatment	No treatment	No treatment	No treatment	No treatment	No treatment	No treatment	No treatment
P-0001426	Male	White	70.05612946	Never smoker	137	Unknown	NA	NA	NA	NA	NA	NA	NA	NA	NA	NA	NA	NA	NA	NA	NA	NA	NA	NA	NA	NA	NA	NA	NA	No	NA	NA	NA	NA	NA	NA	NA	NA	NA	NA	NA	NA	NA	NA
P-0001427	Female	White	66.18480682	Never smoker	143	Treated	Yes	No	Yes	2nd tertile	No	No	Yes	No	No	No	Yes	No	Yes	No	No	Yes	No	No	Yes	117	No radiation	No	No	Yes	No treatment	No treatment	No treatment	2nd tertile	No treatment	No treatment	3rd tertile	No treatment	1st tertile	No treatment	No treatment	No treatment	No treatment	3rd tertile
P-0001428	Male	White	79.586586	Former Smoker	4674	Unknown	Yes	NA	Yes	1st tertile	NA	NA	Yes	NA	NA	NA	Yes	NA	Yes	NA	NA	Yes	NA	NA	Yes	4540	NA	Yes	NA	No	3rd tertile	NA	NA	NA	NA	NA	NA	NA	3rd tertile	NA	NA	NA	NA	NA
P-0001429	Male	White	76.83504486	Never smoker	238	Unknown	NA	NA	NA	NA	NA	NA	NA	NA	NA	NA	NA	NA	NA	NA	NA	NA	NA	NA	NA	NA	NA	NA	NA	No	NA	NA	NA	NA	NA	NA	NA	NA	NA	NA	NA	NA	NA	NA
P-0001430	Male	White	36.8542099	Never smoker	169	Unknown	NA	NA	NA	NA	NA	NA	NA	NA	NA	NA	NA	NA	NA	NA	NA	NA	NA	NA	NA	NA	NA	NA	NA	No	NA	NA	NA	NA	NA	NA	NA	NA	NA	NA	NA	NA	NA	NA
P-0001431	Male	Asian	47.53182602	Former Smoker	1338	Treated	Yes	No	No	No treatment	No	No	No	No	No	No	No	No	No	No	No	No	No	No	No	NA	No radiation	Yes	No	Yes	3rd tertile	No treatment	No treatment	No treatment	No treatment	No treatment	No treatment	No treatment	No treatment	No treatment	No treatment	No treatment	No treatment	No treatment
P-0001432	Female	Missing	2.280629635	Never smoker	237	Treated	Yes	Yes	Yes	3rd tertile	No	Yes	No	No	Yes	No	No	No	Yes	Yes	Yes	No	No	No	No	154	1st tertile	No	No	Yes	No treatment	No treatment	3rd tertile	No treatment	No treatment	1st tertile	No treatment	No treatment	3rd tertile	1st tertile	1st tertile	No treatment	No treatment	No treatment
P-0001433	Male	Other	14.79808331	NA	840	Unknown	NA	NA	NA	NA	NA	NA	NA	NA	NA	NA	NA	NA	NA	NA	NA	NA	NA	NA	NA	NA	NA	NA	NA	No	NA	NA	NA	NA	NA	NA	NA	NA	NA	NA	NA	NA	NA	NA
P-0001434	Female	White	50.83093643	Never smoker	118	Treated	Yes	No	Yes	1st tertile	No	Yes	No	No	No	No	No	No	No	Yes	Yes	No	No	No	No	0	No radiation	No	No	Yes	No treatment	No treatment	1st tertile	No treatment	No treatment	No treatment	No treatment	No treatment	No treatment	1st tertile	1st tertile	No treatment	No treatment	No treatment
P-0001435	Male	White	18.97878075	NA	278	Unknown	NA	NA	NA	NA	NA	NA	NA	NA	NA	NA	NA	NA	NA	NA	NA	NA	NA	NA	NA	NA	NA	NA	NA	No	NA	NA	NA	NA	NA	NA	NA	NA	NA	NA	NA	NA	NA	NA
P-0001436	Male	White	47.47706985	Never smoker	1398	Unknown	NA	NA	NA	NA	NA	NA	NA	NA	NA	NA	NA	NA	NA	NA	NA	NA	NA	NA	NA	NA	NA	NA	NA	No	NA	NA	NA	NA	NA	NA	NA	NA	NA	NA	NA	NA	NA	NA
P-0001437	Female	White	64.826828	Former Smoker	155	Treated	Yes	Yes	Yes	1st tertile	No	No	Yes	No	No	Yes	Yes	No	No	No	No	No	No	Yes	No	131	2nd tertile	No	No	Yes	No treatment	No treatment	No treatment	2nd tertile	No treatment	No treatment	2nd tertile	No treatment	No treatment	No treatment	No treatment	No treatment	2nd tertile	No treatment
P-0001438	Male	White	79.51266479	Never smoker	627	Unknown	Yes	Yes	Yes	NA	NA	NA	Yes	NA	NA	NA	NA	Yes	NA	NA	NA	Yes	NA	NA	NA	106	2nd tertile	NA	NA	No	NA	NA	NA	NA	NA	NA	NA	NA	NA	NA	NA	NA	NA	NA
P-0001439	Female	White	78.79534912	Former Smoker	1899	Treated	Yes	Yes	Yes	3rd tertile	No	Yes	Yes	No	No	No	No	Yes	No	Yes	Yes	Yes	No	No	No	1834	3rd tertile	Yes	No	Yes	3rd tertile	No treatment	3rd tertile	3rd tertile	No treatment	No treatment	No treatment	2nd tertile	No treatment	3rd tertile	3rd tertile	No treatment	No treatment	No treatment
P-0001440	Female	White	64.10404205	Former Smoker	1773	Unknown	Yes	NA	Yes	2nd tertile	NA	NA	NA	NA	NA	NA	Yes	Yes	NA	NA	NA	NA	Yes	NA	NA	1388	NA	NA	NA	No	NA	NA	NA	NA	NA	NA	2nd tertile	3rd tertile	NA	NA	NA	2nd tertile	NA	NA
P-0001442	Male	White	56.82683182	Never smoker	48	Unknown	NA	NA	NA	NA	NA	NA	NA	NA	NA	NA	NA	NA	NA	NA	NA	NA	NA	NA	NA	NA	NA	NA	NA	No	NA	NA	NA	NA	NA	NA	NA	NA	NA	NA	NA	NA	NA	NA
P-0001444	Male	White	74.51882172	Never smoker	2548	Unknown	Yes	NA	Yes	No treatment	NA	Yes	NA	NA	NA	NA	NA	NA	NA	NA	NA	NA	NA	NA	NA	0	NA	NA	Yes	No	NA	3rd tertile	1st tertile	NA	NA	NA	NA	NA	NA	NA	NA	NA	NA	NA
P-0001445	Male	White	85.95482635	Former Smoker	918	Unknown	NA	NA	NA	NA	NA	NA	NA	NA	NA	NA	NA	NA	NA	NA	NA	NA	NA	NA	NA	NA	NA	NA	NA	No	NA	NA	NA	NA	NA	NA	NA	NA	NA	NA	NA	NA	NA	NA
P-0001446	Male	White	69.49212646	Former Smoker	4660	Unknown	Yes	Yes	NA	NA	NA	NA	NA	NA	NA	NA	NA	NA	NA	NA	NA	NA	NA	NA	NA	NA	3rd tertile	Yes	NA	No	3rd tertile	NA	NA	NA	NA	NA	NA	NA	NA	NA	NA	NA	NA	NA
P-0001447	Female	White	46.65023804	NA	2486	Unknown	NA	NA	NA	NA	NA	NA	NA	NA	NA	NA	NA	NA	NA	NA	NA	NA	NA	NA	NA	NA	NA	NA	NA	No	NA	NA	NA	NA	NA	NA	NA	NA	NA	NA	NA	NA	NA	NA
P-0001449	Male	White	57.12799454	Current Smoker	39	Treated	No	Yes	No	No treatment	No	No	No	No	No	No	No	No	No	No	No	No	No	No	No	NA	1st tertile	No	No	Yes	No treatment	No treatment	No treatment	No treatment	No treatment	No treatment	No treatment	No treatment	No treatment	No treatment	No treatment	No treatment	No treatment	No treatment
P-0001450	Female	White	41.96577835	Current Smoker	40	Treated	Yes	No	Yes	No treatment	No	Yes	No	No	No	No	No	No	No	No	No	No	No	No	No	0	No radiation	No	No	Yes	No treatment	No treatment	1st tertile	No treatment	No treatment	No treatment	No treatment	No treatment	No treatment	No treatment	No treatment	No treatment	No treatment	No treatment
P-0001451	Female	White	76.56673431	Former Smoker	14	Untreated	No	No	No	No treatment	No	No	No	No	No	No	No	No	No	No	No	No	No	No	No	NA	No radiation	No	No	Yes	No treatment	No treatment	No treatment	No treatment	No treatment	No treatment	No treatment	No treatment	No treatment	No treatment	No treatment	No treatment	No treatment	No treatment
P-0001452	Female	White	52.53661728	Never smoker	73	Treated	No	Yes	No	No treatment	No	No	No	No	No	No	No	No	No	No	No	No	No	No	No	NA	1st tertile	No	No	Yes	No treatment	No treatment	No treatment	No treatment	No treatment	No treatment	No treatment	No treatment	No treatment	No treatment	No treatment	No treatment	No treatment	No treatment
P-0001453	Male	White	85.76317596	Former Smoker	162	Untreated	No	No	No	No treatment	No	No	No	No	No	No	No	No	No	No	No	No	No	No	No	NA	No radiation	No	No	Yes	No treatment	No treatment	No treatment	No treatment	No treatment	No treatment	No treatment	No treatment	No treatment	No treatment	No treatment	No treatment	No treatment	No treatment
P-0001454	Male	White	70.8008194	Former Smoker	41	Unknown	NA	NA	NA	NA	NA	NA	NA	NA	NA	NA	NA	NA	NA	NA	NA	NA	NA	NA	NA	NA	NA	NA	NA	No	NA	NA	NA	NA	NA	NA	NA	NA	NA	NA	NA	NA	NA	NA
P-0001456	Female	Black	69.22655487	Never smoker	635	Unknown	Yes	NA	Yes	3rd tertile	NA	NA	NA	NA	NA	NA	Yes	Yes	NA	Yes	Yes	NA	Yes	NA	NA	256	NA	NA	NA	No	NA	NA	NA	NA	NA	NA	3rd tertile	3rd tertile	NA	1st tertile	1st tertile	3rd tertile	NA	NA
P-0001457	Female	White	81.67556763	Former Smoker	962	Treated	Yes	No	Yes	3rd tertile	No	No	No	No	No	No	Yes	Yes	No	Yes	Yes	No	Yes	No	No	909	No radiation	No	No	Yes	No treatment	No treatment	No treatment	No treatment	No treatment	No treatment	3rd tertile	3rd tertile	No treatment	3rd tertile	3rd tertile	3rd tertile	No treatment	No treatment
P-0001458	Male	White	24.16700935	Never smoker	1580	Unknown	Yes	NA	NA	NA	NA	NA	NA	NA	NA	NA	NA	NA	NA	NA	NA	NA	NA	NA	NA	NA	NA	Yes	NA	No	3rd tertile	NA	NA	NA	NA	NA	NA	NA	NA	NA	NA	NA	NA	NA
P-0001459	Female	White	42.55989075	Former Smoker	212	Treated	Yes	No	Yes	2nd tertile	No	No	Yes	No	No	No	Yes	No	No	No	No	No	No	No	Yes	194	No radiation	No	No	Yes	No treatment	No treatment	No treatment	2nd tertile	No treatment	No treatment	3rd tertile	No treatment	No treatment	No treatment	No treatment	No treatment	No treatment	3rd tertile
P-0001460	Female	Asian	67.22792816	Never smoker	970	Unknown	Yes	NA	Yes	2nd tertile	NA	NA	NA	NA	NA	NA	Yes	Yes	NA	NA	NA	NA	Yes	NA	NA	238	NA	NA	NA	No	NA	NA	NA	NA	NA	NA	3rd tertile	2nd tertile	NA	NA	NA	3rd tertile	NA	NA
P-0001461	Male	Black	65.40451813	Never smoker	0	Unknown	Yes	NA	NA	NA	NA	NA	NA	NA	NA	NA	NA	NA	NA	NA	NA	NA	NA	NA	NA	NA	NA	Yes	NA	No	1st tertile	NA	NA	NA	NA	NA	NA	NA	NA	NA	NA	NA	NA	NA
P-0001462	Male	White	56.82956696	Never smoker	1350	Treated	No	Yes	No	No treatment	No	No	No	No	No	No	No	No	No	No	No	No	No	No	No	NA	2nd tertile	No	No	Yes	No treatment	No treatment	No treatment	No treatment	No treatment	No treatment	No treatment	No treatment	No treatment	No treatment	No treatment	No treatment	No treatment	No treatment
P-0001463	Female	White	56.76112366	Never smoker	1499	Treated	Yes	Yes	Yes	3rd tertile	No	No	No	Yes	Yes	No	Yes	Yes	Yes	No	No	No	Yes	Yes	No	1448	1st tertile	Yes	No	Yes	2nd tertile	No treatment	No treatment	No treatment	3rd tertile	2nd tertile	3rd tertile	3rd tertile	2nd tertile	No treatment	No treatment	3rd tertile	3rd tertile	No treatment
P-0001464	Female	White	43.81930161	Former Smoker	469	Treated	Yes	Yes	Yes	3rd tertile	No	Yes	Yes	No	No	No	No	Yes	No	Yes	Yes	Yes	No	No	No	396	1st tertile	No	No	Yes	No treatment	No treatment	1st tertile	3rd tertile	No treatment	No treatment	No treatment	3rd tertile	No treatment	1st tertile	1st tertile	No treatment	No treatment	No treatment
P-0001465	Male	White	25.85078621	Never smoker	1130	Unknown	Yes	NA	Yes	2nd tertile	NA	Yes	NA	NA	NA	NA	NA	NA	NA	Yes	Yes	NA	NA	NA	NA	137	NA	Yes	NA	No	2nd tertile	NA	3rd tertile	NA	NA	NA	NA	NA	NA	2nd tertile	2nd tertile	NA	NA	NA
P-0001467	Female	White	47.72621536	Current Smoker	702	Unknown	NA	NA	NA	NA	NA	NA	NA	NA	NA	NA	NA	NA	NA	NA	NA	NA	NA	NA	NA	NA	NA	NA	NA	No	NA	NA	NA	NA	NA	NA	NA	NA	NA	NA	NA	NA	NA	NA
P-0001468	Female	Black	58.12457275	Never smoker	488	Treated	Yes	No	Yes	1st tertile	No	No	No	No	No	No	Yes	Yes	No	No	No	No	Yes	No	No	308	No radiation	No	No	Yes	No treatment	No treatment	No treatment	No treatment	No treatment	No treatment	2nd tertile	1st tertile	No treatment	No treatment	No treatment	2nd tertile	No treatment	No treatment
P-0001469	Female	Missing	63.86858368	Never smoker	52	Unknown	NA	NA	NA	NA	NA	NA	NA	NA	NA	NA	NA	NA	NA	NA	NA	NA	NA	NA	NA	NA	NA	NA	NA	No	NA	NA	NA	NA	NA	NA	NA	NA	NA	NA	NA	NA	NA	NA
P-0001470	Female	White	59.86584473	Current Smoker	1469	Treated	Yes	No	Yes	2nd tertile	No	No	Yes	No	No	No	Yes	No	No	No	No	Yes	No	No	Yes	1426	No radiation	No	No	Yes	No treatment	No treatment	No treatment	3rd tertile	No treatment	No treatment	3rd tertile	No treatment	No treatment	No treatment	No treatment	No treatment	No treatment	3rd tertile
P-0001471	Female	White	20.15605736	Never smoker	18	Unknown	Yes	NA	Yes	No treatment	NA	Yes	NA	NA	NA	NA	NA	NA	NA	NA	NA	NA	NA	NA	NA	0	NA	NA	NA	No	NA	NA	1st tertile	NA	NA	NA	NA	NA	NA	NA	NA	NA	NA	NA
P-0001472	Female	Asian	70.26693726	Never smoker	217	Treated	Yes	No	Yes	1st tertile	No	No	Yes	No	No	No	No	No	No	No	No	No	No	No	No	0	No radiation	No	No	Yes	No treatment	No treatment	No treatment	2nd tertile	No treatment	No treatment	No treatment	No treatment	No treatment	No treatment	No treatment	No treatment	No treatment	No treatment
P-0001473	Female	White	56.57494736	Former Smoker	544	Treated	No	Yes	No	No treatment	No	No	No	No	No	No	No	No	No	No	No	No	No	No	No	NA	2nd tertile	No	No	Yes	No treatment	No treatment	No treatment	No treatment	No treatment	No treatment	No treatment	No treatment	No treatment	No treatment	No treatment	No treatment	No treatment	No treatment
P-0001474	Female	White	70.53798676	Former Smoker	134	Unknown	NA	NA	NA	NA	NA	NA	NA	NA	NA	NA	NA	NA	NA	NA	NA	NA	NA	NA	NA	NA	NA	NA	NA	No	NA	NA	NA	NA	NA	NA	NA	NA	NA	NA	NA	NA	NA	NA
P-0001475	Female	White	70.43395233	Former Smoker	1318	Unknown	NA	NA	NA	NA	NA	NA	NA	NA	NA	NA	NA	NA	NA	NA	NA	NA	NA	NA	NA	NA	NA	NA	NA	No	NA	NA	NA	NA	NA	NA	NA	NA	NA	NA	NA	NA	NA	NA
P-0001478	Female	White	29.64270973	Former Smoker	1239	Unknown	Yes	NA	Yes	1st tertile	NA	NA	NA	NA	NA	NA	Yes	Yes	NA	NA	NA	NA	Yes	NA	NA	1145	NA	NA	NA	No	NA	NA	NA	NA	NA	NA	1st tertile	1st tertile	NA	NA	NA	1st tertile	NA	NA
P-0001479	Male	White	49.22655869	Former Smoker	3024	Unknown	Yes	No	NA	NA	NA	NA	NA	NA	NA	NA	NA	NA	NA	NA	NA	NA	NA	NA	NA	NA	No radiation	Yes	NA	No	2nd tertile	NA	NA	NA	NA	NA	NA	NA	NA	NA	NA	NA	NA	NA
P-0001481	Female	Other	56.96920013	Never smoker	61	Unknown	NA	Yes	NA	NA	NA	NA	NA	NA	NA	NA	NA	NA	NA	NA	NA	NA	NA	NA	NA	NA	2nd tertile	NA	NA	No	NA	NA	NA	NA	NA	NA	NA	NA	NA	NA	NA	NA	NA	NA
P-0001482	Male	Black	39.44147873	Former Smoker	1319	Treated	Yes	Yes	Yes	1st tertile	No	No	No	No	No	No	No	No	No	Yes	Yes	No	No	No	No	111	3rd tertile	Yes	No	Yes	3rd tertile	No treatment	No treatment	No treatment	No treatment	No treatment	No treatment	No treatment	No treatment	2nd tertile	2nd tertile	No treatment	No treatment	No treatment
P-0001483	Female	Other	53.97399139	Never smoker	1042	Unknown	Yes	Yes	Yes	2nd tertile	NA	NA	NA	NA	NA	NA	Yes	Yes	NA	NA	NA	NA	Yes	NA	NA	916	3rd tertile	Yes	NA	No	3rd tertile	NA	NA	NA	NA	NA	3rd tertile	3rd tertile	NA	NA	NA	3rd tertile	NA	NA
P-0001484	Female	Black	46.92128754	Former Smoker	2989	Unknown	NA	No	NA	NA	NA	NA	NA	NA	NA	NA	NA	NA	NA	NA	NA	NA	NA	NA	NA	NA	No radiation	NA	NA	No	NA	NA	NA	NA	NA	NA	NA	NA	NA	NA	NA	NA	NA	NA
P-0001485	Male	White	71.50992584	Former Smoker	1193	Unknown	NA	NA	NA	NA	NA	NA	NA	NA	NA	NA	NA	NA	NA	NA	NA	NA	NA	NA	NA	NA	NA	NA	NA	No	NA	NA	NA	NA	NA	NA	NA	NA	NA	NA	NA	NA	NA	NA
P-0001487	Male	White	52.03011703	Never smoker	440	Unknown	Yes	NA	Yes	1st tertile	NA	Yes	NA	NA	NA	NA	NA	NA	NA	NA	NA	NA	NA	NA	NA	41	NA	NA	NA	No	NA	NA	2nd tertile	NA	NA	NA	NA	NA	NA	NA	NA	NA	NA	NA
P-0001488	Female	Missing	47.54551697	Never smoker	5212	Unknown	NA	NA	NA	NA	NA	NA	NA	NA	NA	NA	NA	NA	NA	NA	NA	NA	NA	NA	NA	NA	NA	NA	NA	No	NA	NA	NA	NA	NA	NA	NA	NA	NA	NA	NA	NA	NA	NA
P-0001489	Female	White	38.21492004	Never smoker	3984	Unknown	Yes	Yes	Yes	3rd tertile	NA	NA	Yes	NA	Yes	NA	Yes	Yes	NA	Yes	Yes	Yes	Yes	NA	NA	1015	1st tertile	NA	NA	No	NA	NA	NA	2nd tertile	NA	3rd tertile	3rd tertile	3rd tertile	NA	2nd tertile	2nd tertile	3rd tertile	NA	NA
P-0001490	Male	White	67.12114716	Former Smoker	823	Treated	Yes	No	Yes	1st tertile	No	No	Yes	No	No	No	No	No	No	No	No	Yes	No	No	No	462	No radiation	No	No	Yes	No treatment	No treatment	No treatment	3rd tertile	No treatment	No treatment	No treatment	No treatment	No treatment	No treatment	No treatment	No treatment	No treatment	No treatment
P-0001491	Female	White	46.42026138	Never smoker	1682	Unknown	NA	NA	NA	NA	NA	NA	NA	NA	NA	NA	NA	NA	NA	NA	NA	NA	NA	NA	NA	NA	NA	NA	NA	No	NA	NA	NA	NA	NA	NA	NA	NA	NA	NA	NA	NA	NA	NA
P-0001494	Male	White	65.61807251	Never smoker	598	Unknown	Yes	NA	Yes	NA	NA	NA	Yes	NA	NA	NA	NA	NA	Yes	NA	NA	Yes	NA	NA	NA	496	NA	Yes	NA	No	NA	NA	NA	NA	NA	NA	NA	NA	NA	NA	NA	NA	NA	NA
P-0001495	Male	White	56.41067886	Current Smoker	511	Treated	Yes	No	Yes	3rd tertile	No	No	Yes	No	No	No	Yes	Yes	No	No	No	Yes	No	Yes	No	490	No radiation	Yes	Yes	Yes	2nd tertile	2nd tertile	No treatment	3rd tertile	No treatment	No treatment	3rd tertile	3rd tertile	No treatment	No treatment	No treatment	No treatment	3rd tertile	No treatment
P-0001496	Male	White	32.56673431	Never smoker	146	Unknown	NA	NA	NA	NA	NA	NA	NA	NA	NA	NA	NA	NA	NA	NA	NA	NA	NA	NA	NA	NA	NA	NA	NA	No	NA	NA	NA	NA	NA	NA	NA	NA	NA	NA	NA	NA	NA	NA
P-0001497	Female	White	51.7453804	Never smoker	318	Treated	Yes	No	Yes	2nd tertile	No	No	No	No	No	No	Yes	Yes	No	No	No	No	Yes	No	No	281	No radiation	No	No	Yes	No treatment	No treatment	No treatment	No treatment	No treatment	No treatment	3rd tertile	2nd tertile	No treatment	No treatment	No treatment	3rd tertile	No treatment	No treatment
P-0001498	Male	White	79.43052673	Never smoker	3007	Treated	Yes	No	No	No treatment	Yes	No	No	No	No	No	No	No	No	No	No	No	No	No	No	NA	No radiation	No	No	Yes	No treatment	No treatment	No treatment	No treatment	No treatment	No treatment	No treatment	No treatment	No treatment	No treatment	No treatment	No treatment	No treatment	No treatment
P-0001499	Male	White	36.11499023	Former Smoker	342	Unknown	NA	NA	NA	NA	NA	NA	NA	NA	NA	NA	NA	NA	NA	NA	NA	NA	NA	NA	NA	NA	NA	NA	NA	No	NA	NA	NA	NA	NA	NA	NA	NA	NA	NA	NA	NA	NA	NA
P-0001500	Female	White	54.51882172	Never smoker	251	Treated	Yes	No	Yes	3rd tertile	No	No	Yes	No	No	No	No	No	Yes	No	No	Yes	No	No	No	167	No radiation	No	No	Yes	No treatment	No treatment	No treatment	3rd tertile	No treatment	No treatment	No treatment	No treatment	3rd tertile	No treatment	No treatment	No treatment	No treatment	No treatment
P-0001501	Female	White	54.97056961	Former Smoker	310	Unknown	NA	NA	NA	NA	NA	NA	NA	NA	NA	NA	NA	NA	NA	NA	NA	NA	NA	NA	NA	NA	NA	NA	NA	No	NA	NA	NA	NA	NA	NA	NA	NA	NA	NA	NA	NA	NA	NA
P-0001502	Male	White	40.29294968	Former Smoker	62	Untreated	No	No	No	No treatment	No	No	No	No	No	No	No	No	No	No	No	No	No	No	No	NA	No radiation	No	No	Yes	No treatment	No treatment	No treatment	No treatment	No treatment	No treatment	No treatment	No treatment	No treatment	No treatment	No treatment	No treatment	No treatment	No treatment
P-0001503	Female	Other	76.62696838	Former Smoker	129	Unknown	NA	NA	NA	NA	NA	NA	NA	NA	NA	NA	NA	NA	NA	NA	NA	NA	NA	NA	NA	NA	NA	NA	NA	No	NA	NA	NA	NA	NA	NA	NA	NA	NA	NA	NA	NA	NA	NA
P-0001504	Female	White	64.09308624	Former Smoker	5030	Unknown	Yes	No	Yes	NA	NA	Yes	NA	NA	NA	NA	NA	Yes	NA	NA	NA	NA	NA	NA	NA	1530	No radiation	Yes	NA	No	NA	NA	NA	NA	NA	NA	NA	NA	NA	NA	NA	NA	NA	NA
P-0001505	Female	White	67.92333984	Former Smoker	296	Unknown	NA	NA	NA	NA	NA	NA	NA	NA	NA	NA	NA	NA	NA	NA	NA	NA	NA	NA	NA	NA	NA	NA	NA	No	NA	NA	NA	NA	NA	NA	NA	NA	NA	NA	NA	NA	NA	NA
P-0001506	Male	White	73.59890747	NA	14	Unknown	NA	NA	NA	NA	NA	NA	NA	NA	NA	NA	NA	NA	NA	NA	NA	NA	NA	NA	NA	NA	NA	NA	NA	No	NA	NA	NA	NA	NA	NA	NA	NA	NA	NA	NA	NA	NA	NA
P-0001507	Female	White	54.87200546	Former Smoker	131	Treated	Yes	No	Yes	2nd tertile	No	No	Yes	No	No	No	Yes	No	No	No	No	Yes	No	No	Yes	77	No radiation	No	No	Yes	No treatment	No treatment	No treatment	2nd tertile	No treatment	No treatment	3rd tertile	No treatment	No treatment	No treatment	No treatment	No treatment	No treatment	3rd tertile
P-0001508	Female	Other	56.54209518	Never smoker	7927	Unknown	Yes	NA	Yes	3rd tertile	NA	Yes	Yes	NA	NA	Yes	NA	NA	NA	NA	NA	Yes	NA	NA	NA	7870	NA	NA	NA	No	NA	NA	3rd tertile	3rd tertile	NA	NA	NA	NA	NA	NA	NA	NA	NA	NA
P-0001509	Female	Black	58.34633636	Never smoker	0	Unknown	NA	NA	NA	NA	NA	NA	NA	NA	NA	NA	NA	NA	NA	NA	NA	NA	NA	NA	NA	NA	NA	NA	NA	No	NA	NA	NA	NA	NA	NA	NA	NA	NA	NA	NA	NA	NA	NA
P-0001510	Male	White	59.44421768	Former Smoker	935	Treated	Yes	Yes	Yes	3rd tertile	No	No	Yes	No	No	No	Yes	Yes	Yes	No	No	Yes	Yes	Yes	Yes	907	1st tertile	Yes	No	Yes	2nd tertile	No treatment	No treatment	3rd tertile	No treatment	No treatment	3rd tertile	3rd tertile	3rd tertile	No treatment	No treatment	2nd tertile	2nd tertile	3rd tertile
P-0001511	Male	White	32.03011703	Never smoker	197	Treated	Yes	Yes	Yes	1st tertile	No	Yes	Yes	No	No	No	Yes	No	No	No	No	Yes	No	Yes	No	145	1st tertile	No	No	Yes	No treatment	No treatment	2nd tertile	1st tertile	No treatment	No treatment	1st tertile	No treatment	No treatment	No treatment	No treatment	No treatment	1st tertile	No treatment
P-0001512	Female	White	61.77412796	Never smoker	372	Treated	Yes	No	No	No treatment	No	No	No	No	No	No	No	No	No	No	No	No	No	No	No	NA	No radiation	Yes	No	Yes	2nd tertile	No treatment	No treatment	No treatment	No treatment	No treatment	No treatment	No treatment	No treatment	No treatment	No treatment	No treatment	No treatment	No treatment
P-0001513	Female	White	51.98630905	Never smoker	3364	Unknown	Yes	Yes	Yes	3rd tertile	NA	NA	Yes	NA	NA	NA	NA	Yes	NA	Yes	Yes	Yes	NA	NA	NA	2086	2nd tertile	Yes	NA	No	2nd tertile	NA	NA	3rd tertile	NA	NA	NA	3rd tertile	NA	3rd tertile	3rd tertile	NA	NA	NA
P-0001514	Female	White	43.75085449	Never smoker	15	Untreated	No	No	No	No treatment	No	No	No	No	No	No	No	No	No	No	No	No	No	No	No	NA	No radiation	No	No	Yes	No treatment	No treatment	No treatment	No treatment	No treatment	No treatment	No treatment	No treatment	No treatment	No treatment	No treatment	No treatment	No treatment	No treatment
P-0001515	Female	White	72.61328125	Never smoker	322	Treated	Yes	No	Yes	No treatment	No	No	Yes	No	No	No	No	No	No	No	No	Yes	No	No	No	0	No radiation	No	No	Yes	No treatment	No treatment	No treatment	1st tertile	No treatment	No treatment	No treatment	No treatment	No treatment	No treatment	No treatment	No treatment	No treatment	No treatment
P-0001516	Female	White	64.39698792	Never smoker	2258	Unknown	Yes	Yes	Yes	NA	NA	Yes	Yes	NA	NA	NA	NA	Yes	NA	Yes	Yes	Yes	NA	NA	NA	2215	3rd tertile	Yes	NA	No	NA	NA	NA	NA	NA	NA	NA	NA	NA	NA	NA	NA	NA	NA
P-0001517	Male	White	57.27310181	Former Smoker	0	Unknown	Yes	NA	NA	NA	NA	NA	NA	NA	NA	NA	NA	NA	NA	NA	NA	NA	NA	NA	NA	NA	NA	Yes	NA	No	1st tertile	NA	NA	NA	NA	NA	NA	NA	NA	NA	NA	NA	NA	NA
P-0001518	Male	White	58.54072571	Current Smoker	14	Untreated	No	No	No	No treatment	No	No	No	No	No	No	No	No	No	No	No	No	No	No	No	NA	No radiation	No	No	Yes	No treatment	No treatment	No treatment	No treatment	No treatment	No treatment	No treatment	No treatment	No treatment	No treatment	No treatment	No treatment	No treatment	No treatment
P-0001519	Male	Black	59.63039017	Former Smoker	672	Unknown	Yes	NA	Yes	3rd tertile	NA	Yes	Yes	NA	NA	NA	Yes	Yes	NA	NA	NA	Yes	NA	Yes	NA	497	NA	NA	NA	No	NA	NA	2nd tertile	2nd tertile	NA	NA	3rd tertile	2nd tertile	NA	NA	NA	NA	3rd tertile	NA
P-0001520	Male	White	70.31348419	Former Smoker	6121	Unknown	Yes	NA	NA	NA	Yes	NA	NA	NA	NA	NA	NA	NA	NA	NA	NA	NA	NA	NA	NA	NA	NA	NA	NA	No	NA	NA	NA	NA	NA	NA	NA	NA	NA	NA	NA	NA	NA	NA
P-0001521	Male	White	77.68925476	Former Smoker	61	Unknown	Yes	NA	Yes	NA	NA	NA	NA	NA	NA	NA	NA	Yes	NA	NA	NA	NA	NA	NA	NA	47	NA	NA	NA	No	NA	NA	NA	NA	NA	NA	NA	NA	NA	NA	NA	NA	NA	NA
P-0001522	Male	White	48.03285599	Never smoker	30	Unknown	NA	NA	NA	NA	NA	NA	NA	NA	NA	NA	NA	NA	NA	NA	NA	NA	NA	NA	NA	NA	NA	NA	NA	No	NA	NA	NA	NA	NA	NA	NA	NA	NA	NA	NA	NA	NA	NA
P-0001523	Male	Missing	30.14921379	NA	0	Unknown	NA	NA	NA	NA	NA	NA	NA	NA	NA	NA	NA	NA	NA	NA	NA	NA	NA	NA	NA	NA	NA	NA	NA	No	NA	NA	NA	NA	NA	NA	NA	NA	NA	NA	NA	NA	NA	NA
P-0001524	Male	White	68.91991425	Former Smoker	101	Treated	Yes	No	Yes	1st tertile	No	No	No	No	No	No	Yes	Yes	No	No	No	No	Yes	No	No	42	No radiation	No	No	Yes	No treatment	No treatment	No treatment	No treatment	No treatment	No treatment	2nd tertile	1st tertile	No treatment	No treatment	No treatment	2nd tertile	No treatment	No treatment
P-0001525	Male	Black	63.00889969	Former Smoker	387	Unknown	NA	Yes	NA	NA	NA	NA	NA	NA	NA	NA	NA	NA	NA	NA	NA	NA	NA	NA	NA	NA	2nd tertile	NA	NA	No	NA	NA	NA	NA	NA	NA	NA	NA	NA	NA	NA	NA	NA	NA
P-0001526	Male	Asian	54.65297699	Never smoker	3321	Treated	Yes	No	Yes	2nd tertile	No	Yes	Yes	No	No	No	No	No	No	No	No	No	No	No	No	741	No radiation	Yes	No	Yes	2nd tertile	No treatment	2nd tertile	3rd tertile	No treatment	No treatment	No treatment	No treatment	No treatment	No treatment	No treatment	No treatment	No treatment	No treatment
P-0001527	Male	White	38.19849396	Never smoker	1354	Treated	Yes	Yes	Yes	2nd tertile	No	Yes	No	No	No	No	No	No	No	Yes	Yes	No	No	No	No	1058	3rd tertile	No	No	Yes	No treatment	No treatment	3rd tertile	No treatment	No treatment	No treatment	No treatment	No treatment	No treatment	3rd tertile	3rd tertile	No treatment	No treatment	No treatment
P-0001528	Male	White	68.66529846	Former Smoker	14	Unknown	NA	NA	NA	NA	NA	NA	NA	NA	NA	NA	NA	NA	NA	NA	NA	NA	NA	NA	NA	NA	NA	NA	NA	No	NA	NA	NA	NA	NA	NA	NA	NA	NA	NA	NA	NA	NA	NA
P-0001529	Male	White	70.08076477	Never smoker	420	Treated	Yes	Yes	Yes	2nd tertile	No	Yes	Yes	No	Yes	Yes	Yes	No	No	Yes	Yes	Yes	No	No	Yes	6272	NA	No	No	Yes	No treatment	No treatment	NA	2nd tertile	No treatment	NA	3rd tertile	No treatment	No treatment	NA	NA	No treatment	No treatment	3rd tertile
P-0001530	Male	White	83.0034256	Never smoker	904	Unknown	NA	NA	NA	NA	NA	NA	NA	NA	NA	NA	NA	NA	NA	NA	NA	NA	NA	NA	NA	NA	NA	NA	NA	No	NA	NA	NA	NA	NA	NA	NA	NA	NA	NA	NA	NA	NA	NA
P-0001531	Male	White	40.47090912	Former Smoker	20	Untreated	No	No	No	No treatment	No	No	No	No	No	No	No	No	No	No	No	No	No	No	No	NA	No radiation	No	No	Yes	No treatment	No treatment	No treatment	No treatment	No treatment	No treatment	No treatment	No treatment	No treatment	No treatment	No treatment	No treatment	No treatment	No treatment
P-0001532	Female	Asian	51.65776825	Never smoker	30	Untreated	No	No	No	No treatment	No	No	No	No	No	No	No	No	No	No	No	No	No	No	No	NA	No radiation	No	No	Yes	No treatment	No treatment	No treatment	No treatment	No treatment	No treatment	No treatment	No treatment	No treatment	No treatment	No treatment	No treatment	No treatment	No treatment
P-0001533	Male	White	79.63312531	Former Smoker	161	Unknown	NA	Yes	NA	NA	NA	NA	NA	NA	NA	NA	NA	NA	NA	NA	NA	NA	NA	NA	NA	NA	2nd tertile	NA	NA	No	NA	NA	NA	NA	NA	NA	NA	NA	NA	NA	NA	NA	NA	NA
P-0001534	Male	White	47.04449081	Former Smoker	32	Treated	Yes	No	Yes	1st tertile	No	No	Yes	No	No	No	Yes	No	No	No	No	Yes	No	No	Yes	0	No radiation	No	No	Yes	No treatment	No treatment	No treatment	1st tertile	No treatment	No treatment	1st tertile	No treatment	No treatment	No treatment	No treatment	No treatment	No treatment	1st tertile
P-0001535	Female	White	47.08555603	Former Smoker	1531	Unknown	NA	Yes	NA	NA	NA	NA	NA	NA	NA	NA	NA	NA	NA	NA	NA	NA	NA	NA	NA	NA	1st tertile	NA	NA	No	NA	NA	NA	NA	NA	NA	NA	NA	NA	NA	NA	NA	NA	NA
P-0001536	Female	White	58.88021851	Former Smoker	448	Unknown	Yes	NA	Yes	3rd tertile	NA	Yes	NA	NA	NA	NA	NA	Yes	NA	Yes	Yes	NA	NA	NA	NA	411	NA	NA	NA	No	NA	NA	2nd tertile	NA	NA	NA	NA	2nd tertile	NA	3rd tertile	3rd tertile	NA	NA	NA
P-0001537	Male	White	63.85215759	Former Smoker	386	Unknown	NA	NA	NA	NA	NA	NA	NA	NA	NA	NA	NA	NA	NA	NA	NA	NA	NA	NA	NA	NA	NA	NA	NA	No	NA	NA	NA	NA	NA	NA	NA	NA	NA	NA	NA	NA	NA	NA
P-0001538	Male	White	54.49692154	Former Smoker	556	Unknown	Yes	NA	NA	NA	NA	NA	NA	NA	NA	NA	NA	NA	NA	NA	NA	NA	NA	NA	NA	NA	NA	Yes	NA	No	3rd tertile	NA	NA	NA	NA	NA	NA	NA	NA	NA	NA	NA	NA	NA
P-0001539	Female	White	68.86789703	Former Smoker	36	Unknown	NA	NA	NA	NA	NA	NA	NA	NA	NA	NA	NA	NA	NA	NA	NA	NA	NA	NA	NA	NA	NA	NA	NA	No	NA	NA	NA	NA	NA	NA	NA	NA	NA	NA	NA	NA	NA	NA
P-0001540	Female	White	61.58521652	Never smoker	72	Treated	Yes	No	Yes	1st tertile	No	No	No	No	No	No	Yes	No	No	Yes	Yes	No	No	Yes	No	1	No radiation	No	No	Yes	No treatment	No treatment	No treatment	No treatment	No treatment	No treatment	1st tertile	No treatment	No treatment	1st tertile	1st tertile	No treatment	1st tertile	No treatment
P-0001541	Male	White	78.37645721	Former Smoker	6038	Unknown	Yes	Yes	NA	NA	NA	NA	NA	NA	NA	NA	NA	NA	NA	NA	NA	NA	NA	NA	NA	NA	1st tertile	Yes	NA	No	3rd tertile	NA	NA	NA	NA	NA	NA	NA	NA	NA	NA	NA	NA	NA
P-0001542	Male	White	37.29500198	Former Smoker	300	Unknown	Yes	NA	Yes	2nd tertile	NA	NA	NA	NA	NA	NA	Yes	NA	NA	Yes	NA	NA	NA	Yes	NA	73	NA	NA	NA	No	NA	NA	NA	NA	NA	NA	3rd tertile	NA	NA	3rd tertile	NA	NA	3rd tertile	NA
P-0001543	Male	White	50.33812332	Former Smoker	662	Treated	Yes	Yes	Yes	3rd tertile	No	No	Yes	No	No	No	Yes	Yes	No	No	No	Yes	Yes	No	Yes	630	1st tertile	No	No	Yes	No treatment	No treatment	No treatment	3rd tertile	No treatment	No treatment	3rd tertile	1st tertile	No treatment	No treatment	No treatment	2nd tertile	No treatment	2nd tertile
P-0001544	Male	White	44.10677719	Former Smoker	765	Treated	Yes	No	Yes	2nd tertile	No	Yes	No	No	No	No	No	No	No	Yes	Yes	No	No	No	No	741	No radiation	Yes	No	Yes	3rd tertile	No treatment	3rd tertile	No treatment	No treatment	No treatment	No treatment	No treatment	No treatment	3rd tertile	3rd tertile	No treatment	No treatment	No treatment
P-0001545	Female	White	51.04175186	Never smoker	3206	Unknown	NA	NA	NA	NA	NA	NA	NA	NA	NA	NA	NA	NA	NA	NA	NA	NA	NA	NA	NA	NA	NA	NA	NA	No	NA	NA	NA	NA	NA	NA	NA	NA	NA	NA	NA	NA	NA	NA
P-0001546	Female	Other	86.81724548	Former Smoker	12833	Unknown	NA	No	NA	NA	NA	NA	NA	NA	NA	NA	NA	NA	NA	NA	NA	NA	NA	NA	NA	NA	No radiation	NA	NA	No	NA	NA	NA	NA	NA	NA	NA	NA	NA	NA	NA	NA	NA	NA
P-0001547	Female	White	48.06570816	Former Smoker	1492	Unknown	Yes	NA	Yes	2nd tertile	NA	NA	Yes	NA	NA	NA	Yes	NA	NA	NA	NA	Yes	Yes	NA	NA	574	NA	NA	NA	No	NA	NA	NA	2nd tertile	NA	NA	3rd tertile	NA	NA	NA	NA	3rd tertile	NA	NA
P-0001548	Female	Asian	68.04927826	Never smoker	251	Treated	Yes	No	Yes	3rd tertile	No	No	Yes	No	No	No	Yes	Yes	Yes	No	No	Yes	No	No	Yes	224	No radiation	No	No	Yes	No treatment	No treatment	No treatment	3rd tertile	No treatment	No treatment	3rd tertile	1st tertile	3rd tertile	No treatment	No treatment	No treatment	No treatment	3rd tertile
P-0001549	Female	White	64.25188446	Current Smoker	242	Unknown	Yes	NA	Yes	1st tertile	NA	Yes	Yes	NA	NA	NA	NA	Yes	NA	Yes	Yes	Yes	NA	NA	NA	125	NA	NA	NA	No	NA	NA	1st tertile	1st tertile	NA	NA	NA	1st tertile	NA	1st tertile	1st tertile	NA	NA	NA
P-0001550	Female	White	57.81519318	Former Smoker	26	Unknown	NA	NA	NA	NA	NA	NA	NA	NA	NA	NA	NA	NA	NA	NA	NA	NA	NA	NA	NA	NA	NA	NA	NA	No	NA	NA	NA	NA	NA	NA	NA	NA	NA	NA	NA	NA	NA	NA
P-0001551	Female	Black	48.89527893	Never smoker	26	Treated	Yes	No	Yes	NA	No	No	Yes	No	No	No	No	No	No	No	No	Yes	No	No	No	15	No radiation	No	No	Yes	No treatment	No treatment	No treatment	NA	No treatment	No treatment	No treatment	No treatment	No treatment	No treatment	No treatment	No treatment	No treatment	No treatment
P-0001552	Male	White	48.04654312	Never smoker	2287	Unknown	Yes	Yes	NA	NA	NA	NA	NA	NA	NA	NA	NA	NA	NA	NA	NA	NA	NA	NA	NA	NA	1st tertile	Yes	NA	No	3rd tertile	NA	NA	NA	NA	NA	NA	NA	NA	NA	NA	NA	NA	NA
P-0001553	Female	Asian	81.5331955	Never smoker	2352	Unknown	NA	NA	NA	NA	NA	NA	NA	NA	NA	NA	NA	NA	NA	NA	NA	NA	NA	NA	NA	NA	NA	NA	NA	No	NA	NA	NA	NA	NA	NA	NA	NA	NA	NA	NA	NA	NA	NA
P-0001554	Female	Asian	53.06228638	Never smoker	641	Unknown	NA	NA	NA	NA	NA	NA	NA	NA	NA	NA	NA	NA	NA	NA	NA	NA	NA	NA	NA	NA	NA	NA	NA	No	NA	NA	NA	NA	NA	NA	NA	NA	NA	NA	NA	NA	NA	NA
P-0001555	Female	White	66.28063202	Former Smoker	87	Treated	Yes	Yes	Yes	3rd tertile	No	Yes	No	No	No	No	Yes	Yes	No	Yes	Yes	No	Yes	No	No	1392	3rd tertile	No	No	Yes	No treatment	No treatment	2nd tertile	No treatment	No treatment	No treatment	1st tertile	3rd tertile	No treatment	3rd tertile	3rd tertile	1st tertile	No treatment	No treatment
P-0001557	Male	White	62.50513458	NA	260	Unknown	NA	NA	NA	NA	NA	NA	NA	NA	NA	NA	NA	NA	NA	NA	NA	NA	NA	NA	NA	NA	NA	NA	NA	No	NA	NA	NA	NA	NA	NA	NA	NA	NA	NA	NA	NA	NA	NA
P-0001558	Female	White	55.87405777	Former Smoker	3019	Unknown	NA	NA	NA	NA	NA	NA	NA	NA	NA	NA	NA	NA	NA	NA	NA	NA	NA	NA	NA	NA	NA	NA	NA	No	NA	NA	NA	NA	NA	NA	NA	NA	NA	NA	NA	NA	NA	NA
P-0001559	Female	White	38.19849396	Former Smoker	523	Unknown	Yes	NA	Yes	1st tertile	NA	NA	NA	Yes	NA	NA	NA	Yes	NA	NA	NA	NA	NA	NA	NA	0	NA	Yes	NA	No	1st tertile	NA	NA	NA	1st tertile	NA	NA	1st tertile	NA	NA	NA	NA	NA	NA
P-0001560	Male	White	64.77754974	Current Smoker	336	Treated	Yes	No	No	No treatment	No	No	No	No	No	No	No	No	No	No	No	No	No	No	No	NA	No radiation	No	Yes	Yes	No treatment	2nd tertile	No treatment	No treatment	No treatment	No treatment	No treatment	No treatment	No treatment	No treatment	No treatment	No treatment	No treatment	No treatment
P-0001561	Female	White	55.61943817	Current Smoker	1745	Treated	Yes	No	Yes	3rd tertile	No	Yes	Yes	No	Yes	Yes	Yes	Yes	Yes	Yes	Yes	Yes	Yes	No	No	1723	No radiation	Yes	Yes	Yes	3rd tertile	3rd tertile	1st tertile	3rd tertile	No treatment	2nd tertile	3rd tertile	3rd tertile	3rd tertile	3rd tertile	3rd tertile	3rd tertile	No treatment	No treatment
P-0001562	Male	White	45.29226685	Never smoker	757	Untreated	No	No	No	No treatment	No	No	No	No	No	No	No	No	No	No	No	No	No	No	No	NA	No radiation	No	No	Yes	No treatment	No treatment	No treatment	No treatment	No treatment	No treatment	No treatment	No treatment	No treatment	No treatment	No treatment	No treatment	No treatment	No treatment
P-0001563	Male	White	65.45653534	Former Smoker	903	Untreated	No	No	No	No treatment	No	No	No	No	No	No	No	No	No	No	No	No	No	No	No	NA	No radiation	No	No	Yes	No treatment	No treatment	No treatment	No treatment	No treatment	No treatment	No treatment	No treatment	No treatment	No treatment	No treatment	No treatment	No treatment	No treatment
P-0001565	Female	White	57.50034332	Former Smoker	798	Unknown	Yes	NA	NA	NA	NA	NA	NA	NA	NA	NA	NA	NA	NA	NA	NA	NA	NA	NA	NA	NA	NA	Yes	NA	No	2nd tertile	NA	NA	NA	NA	NA	NA	NA	NA	NA	NA	NA	NA	NA
P-0001568	Female	White	58.34086227	Current Smoker	4127	Treated	Yes	Yes	Yes	3rd tertile	No	Yes	No	No	Yes	No	No	Yes	No	Yes	Yes	No	No	No	No	4043	2nd tertile	Yes	No	Yes	3rd tertile	No treatment	2nd tertile	No treatment	No treatment	3rd tertile	No treatment	2nd tertile	No treatment	2nd tertile	2nd tertile	No treatment	No treatment	No treatment
P-0001569	Female	White	69.61533356	Former Smoker	1033	Treated	Yes	Yes	Yes	1st tertile	No	Yes	No	No	No	No	No	No	No	No	No	No	No	No	No	1008	2nd tertile	No	No	Yes	No treatment	No treatment	3rd tertile	No treatment	No treatment	No treatment	No treatment	No treatment	No treatment	No treatment	No treatment	No treatment	No treatment	No treatment
P-0001570	Female	White	51.55373001	Never smoker	1351	Treated	Yes	No	Yes	3rd tertile	No	No	Yes	No	No	No	Yes	Yes	Yes	Yes	Yes	Yes	Yes	Yes	No	1308	No radiation	Yes	No	Yes	3rd tertile	No treatment	No treatment	2nd tertile	No treatment	No treatment	3rd tertile	3rd tertile	1st tertile	3rd tertile	3rd tertile	3rd tertile	2nd tertile	No treatment
P-0001571	Female	White	65.7084198	Former Smoker	990	Unknown	Yes	NA	Yes	NA	NA	Yes	NA	NA	NA	NA	NA	Yes	NA	Yes	Yes	NA	NA	NA	NA	895	NA	Yes	NA	No	NA	NA	NA	NA	NA	NA	NA	NA	NA	NA	NA	NA	NA	NA
P-0001572	Female	White	62.26146317	Never smoker	5929	Unknown	Yes	Yes	Yes	1st tertile	NA	NA	Yes	NA	NA	NA	NA	NA	NA	NA	NA	Yes	NA	NA	NA	98	3rd tertile	NA	NA	No	NA	NA	NA	2nd tertile	NA	NA	NA	NA	NA	NA	NA	NA	NA	NA
P-0001573	Female	White	81.07871246	Never smoker	2192	Unknown	NA	NA	NA	NA	NA	NA	NA	NA	NA	NA	NA	NA	NA	NA	NA	NA	NA	NA	NA	NA	NA	NA	NA	No	NA	NA	NA	NA	NA	NA	NA	NA	NA	NA	NA	NA	NA	NA
P-0001574	Male	White	62.4613266	Former Smoker	344	Treated	Yes	Yes	Yes	2nd tertile	No	No	Yes	No	No	Yes	Yes	No	No	No	No	Yes	Yes	Yes	No	280	3rd tertile	Yes	No	Yes	3rd tertile	No treatment	No treatment	3rd tertile	No treatment	No treatment	2nd tertile	No treatment	No treatment	No treatment	No treatment	1st tertile	1st tertile	No treatment
P-0001576	Female	White	51.67693329	Never smoker	101	Treated	Yes	Yes	Yes	1st tertile	No	No	Yes	No	No	Yes	Yes	No	No	No	No	No	Yes	No	No	4	1st tertile	No	No	Yes	No treatment	No treatment	No treatment	1st tertile	No treatment	No treatment	1st tertile	No treatment	No treatment	No treatment	No treatment	1st tertile	No treatment	No treatment
P-0001577	Female	White	76.18617249	Current Smoker	521	Treated	Yes	No	Yes	1st tertile	No	No	Yes	No	No	No	Yes	No	No	No	No	Yes	No	No	Yes	450	No radiation	No	No	Yes	No treatment	No treatment	No treatment	2nd tertile	No treatment	No treatment	2nd tertile	No treatment	No treatment	No treatment	No treatment	No treatment	No treatment	2nd tertile
P-0001578	Male	White	77.89185333	Former Smoker	253	Treated	Yes	No	Yes	2nd tertile	No	No	Yes	No	No	No	Yes	No	No	No	No	Yes	No	Yes	No	219	No radiation	Yes	No	Yes	2nd tertile	No treatment	No treatment	3rd tertile	No treatment	No treatment	3rd tertile	No treatment	No treatment	No treatment	No treatment	No treatment	3rd tertile	No treatment
P-0001579	Male	White	8.251882553	Never smoker	94	Treated	Yes	No	Yes	3rd tertile	No	Yes	No	Yes	Yes	No	Yes	No	No	Yes	Yes	No	Yes	No	No	94	No radiation	No	No	Yes	No treatment	No treatment	3rd tertile	No treatment	3rd tertile	3rd tertile	1st tertile	No treatment	No treatment	3rd tertile	2nd tertile	1st tertile	No treatment	No treatment
P-0001581	Female	Asian	49.24845886	Never smoker	51	Treated	Yes	No	Yes	1st tertile	No	No	Yes	No	No	No	Yes	No	No	No	No	Yes	No	No	Yes	14	No radiation	No	No	Yes	No treatment	No treatment	No treatment	1st tertile	No treatment	No treatment	1st tertile	No treatment	No treatment	No treatment	No treatment	No treatment	No treatment	1st tertile
P-0001582	Male	White	78.34086609	Former Smoker	545	Treated	Yes	Yes	Yes	1st tertile	No	Yes	No	No	No	No	No	No	No	No	No	No	No	No	No	525	2nd tertile	No	No	Yes	No treatment	No treatment	2nd tertile	No treatment	No treatment	No treatment	No treatment	No treatment	No treatment	No treatment	No treatment	No treatment	No treatment	No treatment
P-0001583	Male	Other	55.01437378	Former Smoker	73	Treated	Yes	No	Yes	1st tertile	No	No	Yes	No	No	No	No	No	Yes	No	No	Yes	No	No	No	42	No radiation	No	No	Yes	No treatment	No treatment	No treatment	2nd tertile	No treatment	No treatment	No treatment	No treatment	2nd tertile	No treatment	No treatment	No treatment	No treatment	No treatment
P-0001585	Female	White	17.88911629	Former Smoker	507	Unknown	NA	NA	NA	NA	NA	NA	NA	NA	NA	NA	NA	NA	NA	NA	NA	NA	NA	NA	NA	NA	NA	NA	NA	No	NA	NA	NA	NA	NA	NA	NA	NA	NA	NA	NA	NA	NA	NA
P-0001586	Male	White	57.27583694	Former Smoker	0	Unknown	Yes	No	Yes	2nd tertile	No	No	Yes	No	No	No	Yes	Yes	No	No	No	Yes	No	Yes	No	56	No radiation	Yes	No	No	1st tertile	No treatment	No treatment	2nd tertile	No treatment	No treatment	1st tertile	2nd tertile	No treatment	No treatment	No treatment	No treatment	1st tertile	No treatment
P-0001589	Female	White	68.01916504	Former Smoker	2620	Unknown	NA	NA	NA	NA	NA	NA	NA	NA	NA	NA	NA	NA	NA	NA	NA	NA	NA	NA	NA	NA	NA	NA	NA	No	NA	NA	NA	NA	NA	NA	NA	NA	NA	NA	NA	NA	NA	NA
P-0001591	Male	White	16.82409286	Never smoker	57	Treated	Yes	Yes	Yes	No treatment	No	Yes	No	No	No	No	No	No	No	No	No	No	No	No	No	34	2nd tertile	No	No	Yes	No treatment	No treatment	1st tertile	No treatment	No treatment	No treatment	No treatment	No treatment	No treatment	No treatment	No treatment	No treatment	No treatment	No treatment
P-0001596	Female	Black	45.04038239	NA	1668	Unknown	NA	NA	NA	NA	NA	NA	NA	NA	NA	NA	NA	NA	NA	NA	NA	NA	NA	NA	NA	NA	NA	NA	NA	No	NA	NA	NA	NA	NA	NA	NA	NA	NA	NA	NA	NA	NA	NA
P-0001597	Female	White	50.38466644	Never smoker	42	Untreated	No	No	No	No treatment	No	No	No	No	No	No	No	No	No	No	No	No	No	No	No	NA	No radiation	No	No	Yes	No treatment	No treatment	No treatment	No treatment	No treatment	No treatment	No treatment	No treatment	No treatment	No treatment	No treatment	No treatment	No treatment	No treatment
P-0001598	Male	White	75.76454163	Never smoker	18	Unknown	NA	NA	NA	NA	NA	NA	NA	NA	NA	NA	NA	NA	NA	NA	NA	NA	NA	NA	NA	NA	NA	NA	NA	No	NA	NA	NA	NA	NA	NA	NA	NA	NA	NA	NA	NA	NA	NA
P-0001599	Female	White	65.8836441	Former Smoker	208	Unknown	NA	NA	NA	NA	NA	NA	NA	NA	NA	NA	NA	NA	NA	NA	NA	NA	NA	NA	NA	NA	NA	NA	NA	No	NA	NA	NA	NA	NA	NA	NA	NA	NA	NA	NA	NA	NA	NA
P-0001600	Female	Other	52.84051895	Never smoker	418	Treated	Yes	No	Yes	2nd tertile	No	No	Yes	No	No	No	Yes	No	No	No	No	Yes	No	No	Yes	379	No radiation	No	No	Yes	No treatment	No treatment	No treatment	3rd tertile	No treatment	No treatment	3rd tertile	No treatment	No treatment	No treatment	No treatment	No treatment	No treatment	3rd tertile
P-0001601	Male	White	90.67761993	Never smoker	283	Unknown	Yes	NA	Yes	1st tertile	NA	NA	NA	NA	NA	NA	Yes	NA	NA	Yes	NA	NA	Yes	NA	NA	120	NA	NA	NA	No	NA	NA	NA	NA	NA	NA	1st tertile	NA	NA	1st tertile	NA	1st tertile	NA	NA
P-0001602	Female	White	15.26351833	NA	328	Unknown	NA	NA	NA	NA	NA	NA	NA	NA	NA	NA	NA	NA	NA	NA	NA	NA	NA	NA	NA	NA	NA	NA	NA	No	NA	NA	NA	NA	NA	NA	NA	NA	NA	NA	NA	NA	NA	NA
P-0001603	Male	White	61.06228638	Never smoker	1665	Unknown	NA	NA	NA	NA	NA	NA	NA	NA	NA	NA	NA	NA	NA	NA	NA	NA	NA	NA	NA	NA	NA	NA	NA	No	NA	NA	NA	NA	NA	NA	NA	NA	NA	NA	NA	NA	NA	NA
P-0001604	Female	White	71.92881775	Former Smoker	959	Unknown	NA	NA	NA	NA	NA	NA	NA	NA	NA	NA	NA	NA	NA	NA	NA	NA	NA	NA	NA	NA	NA	NA	NA	No	NA	NA	NA	NA	NA	NA	NA	NA	NA	NA	NA	NA	NA	NA
P-0001605	Female	White	51.80013657	Never smoker	2860	Untreated	No	No	No	No treatment	No	No	No	No	No	No	No	No	No	No	No	No	No	No	No	NA	No radiation	No	No	Yes	No treatment	No treatment	No treatment	No treatment	No treatment	No treatment	No treatment	No treatment	No treatment	No treatment	No treatment	No treatment	No treatment	No treatment
P-0001606	Female	White	59.30732346	Former Smoker	191	Unknown	NA	NA	NA	NA	NA	NA	NA	NA	NA	NA	NA	NA	NA	NA	NA	NA	NA	NA	NA	NA	NA	NA	NA	No	NA	NA	NA	NA	NA	NA	NA	NA	NA	NA	NA	NA	NA	NA
P-0001607	Female	White	66.92676544	Current Smoker	167	Unknown	NA	NA	NA	NA	NA	NA	NA	NA	NA	NA	NA	NA	NA	NA	NA	NA	NA	NA	NA	NA	NA	NA	NA	No	NA	NA	NA	NA	NA	NA	NA	NA	NA	NA	NA	NA	NA	NA
P-0001608	Female	White	56.41067886	Current Smoker	1792	Treated	Yes	Yes	Yes	3rd tertile	No	Yes	Yes	No	No	No	No	Yes	No	Yes	Yes	No	No	No	No	1670	2nd tertile	No	No	Yes	No treatment	No treatment	1st tertile	3rd tertile	No treatment	No treatment	No treatment	1st tertile	No treatment	2nd tertile	2nd tertile	No treatment	No treatment	No treatment
P-0001609	Male	White	65.95756531	NA	208	Unknown	NA	NA	NA	NA	NA	NA	NA	NA	NA	NA	NA	NA	NA	NA	NA	NA	NA	NA	NA	NA	NA	NA	NA	No	NA	NA	NA	NA	NA	NA	NA	NA	NA	NA	NA	NA	NA	NA
P-0001610	Male	White	64.43531799	Former Smoker	253	Unknown	NA	NA	NA	NA	NA	NA	NA	NA	NA	NA	NA	NA	NA	NA	NA	NA	NA	NA	NA	NA	NA	NA	NA	No	NA	NA	NA	NA	NA	NA	NA	NA	NA	NA	NA	NA	NA	NA
P-0001612	Male	White	58.05065155	Current Smoker	1001	Treated	Yes	No	Yes	1st tertile	No	No	Yes	No	No	No	No	Yes	No	No	No	Yes	No	No	No	449	No radiation	Yes	No	Yes	3rd tertile	No treatment	No treatment	1st tertile	No treatment	No treatment	No treatment	1st tertile	No treatment	No treatment	No treatment	No treatment	No treatment	No treatment
P-0001613	Female	Asian	60.82683182	Never smoker	167	Treated	Yes	No	No	No treatment	No	No	No	No	No	No	No	No	No	No	No	No	No	No	No	NA	No radiation	Yes	No	Yes	1st tertile	No treatment	No treatment	No treatment	No treatment	No treatment	No treatment	No treatment	No treatment	No treatment	No treatment	No treatment	No treatment	No treatment
P-0001614	Female	White	98.68582916	Former Smoker	1033	Treated	Yes	Yes	No	No treatment	No	No	No	No	No	No	No	No	No	No	No	No	No	No	No	NA	2nd tertile	Yes	No	Yes	3rd tertile	No treatment	No treatment	No treatment	No treatment	No treatment	No treatment	No treatment	No treatment	No treatment	No treatment	No treatment	No treatment	No treatment
P-0001615	Female	White	37.94113541	Former Smoker	481	Unknown	NA	NA	NA	NA	NA	NA	NA	NA	NA	NA	NA	NA	NA	NA	NA	NA	NA	NA	NA	NA	NA	NA	NA	No	NA	NA	NA	NA	NA	NA	NA	NA	NA	NA	NA	NA	NA	NA
P-0001616	Female	Asian	75.58384705	Never smoker	1764	Treated	Yes	No	Yes	3rd tertile	No	No	Yes	No	No	No	Yes	Yes	No	No	No	Yes	Yes	Yes	No	1716	No radiation	No	Yes	Yes	No treatment	3rd tertile	No treatment	2nd tertile	No treatment	No treatment	3rd tertile	3rd tertile	No treatment	No treatment	No treatment	3rd tertile	3rd tertile	No treatment
P-0001618	Female	White	53.83435822	Former Smoker	3809	Unknown	Yes	Yes	Yes	3rd tertile	NA	Yes	Yes	NA	Yes	Yes	Yes	Yes	Yes	Yes	Yes	Yes	Yes	NA	NA	1113	1st tertile	NA	NA	No	NA	NA	2nd tertile	3rd tertile	NA	3rd tertile	2nd tertile	3rd tertile	2nd tertile	1st tertile	1st tertile	2nd tertile	NA	NA
P-0001619	Male	White	61.45653534	Never smoker	1344	Unknown	Yes	Yes	Yes	1st tertile	NA	Yes	Yes	NA	NA	NA	Yes	NA	NA	NA	NA	Yes	NA	Yes	Yes	1165	3rd tertile	NA	NA	No	NA	NA	NA	NA	NA	NA	3rd tertile	NA	NA	NA	NA	NA	2nd tertile	2nd tertile
P-0001620	Female	White	81.59616852	Never smoker	5764	Unknown	Yes	NA	Yes	2nd tertile	NA	Yes	NA	NA	NA	NA	NA	Yes	NA	Yes	Yes	NA	NA	NA	NA	5726	NA	NA	NA	No	NA	NA	1st tertile	NA	NA	NA	NA	2nd tertile	NA	2nd tertile	2nd tertile	NA	NA	NA
P-0001621	Female	White	37.33059692	Never smoker	1938	Unknown	NA	NA	NA	NA	NA	NA	NA	NA	NA	NA	NA	NA	NA	NA	NA	NA	NA	NA	NA	NA	NA	NA	NA	No	NA	NA	NA	NA	NA	NA	NA	NA	NA	NA	NA	NA	NA	NA
P-0001622	Male	White	61.73853683	Former Smoker	1279	Unknown	Yes	Yes	Yes	3rd tertile	NA	NA	Yes	NA	NA	NA	Yes	Yes	NA	Yes	NA	Yes	Yes	Yes	NA	385	2nd tertile	NA	NA	No	NA	NA	NA	1st tertile	NA	NA	3rd tertile	2nd tertile	NA	2nd tertile	NA	1st tertile	3rd tertile	NA
P-0001623	Female	White	49.42368317	Former Smoker	1084	Treated	Yes	Yes	Yes	3rd tertile	No	Yes	No	No	No	No	No	Yes	No	Yes	Yes	No	No	No	No	1029	2nd tertile	Yes	No	Yes	2nd tertile	No treatment	2nd tertile	No treatment	No treatment	No treatment	No treatment	2nd tertile	No treatment	3rd tertile	3rd tertile	No treatment	No treatment	No treatment
P-0001624	Male	White	34.80082321	Never smoker	1869	Unknown	NA	NA	NA	NA	NA	NA	NA	NA	NA	NA	NA	NA	NA	NA	NA	NA	NA	NA	NA	NA	NA	NA	NA	No	NA	NA	NA	NA	NA	NA	NA	NA	NA	NA	NA	NA	NA	NA
P-0001625	Male	Black	62.66666794	Never smoker	26	Untreated	No	No	No	No treatment	No	No	No	No	No	No	No	No	No	No	No	No	No	No	No	NA	No radiation	No	No	Yes	No treatment	No treatment	No treatment	No treatment	No treatment	No treatment	No treatment	No treatment	No treatment	No treatment	No treatment	No treatment	No treatment	No treatment
P-0001627	Female	Black	57.89459229	Former Smoker	134	Treated	Yes	No	Yes	1st tertile	No	No	No	No	No	No	No	Yes	No	No	No	No	No	No	No	63	No radiation	Yes	No	Yes	3rd tertile	No treatment	No treatment	No treatment	No treatment	No treatment	No treatment	2nd tertile	No treatment	No treatment	No treatment	No treatment	No treatment	No treatment
P-0001628	Female	Black	56.84599686	Current Smoker	80	Treated	Yes	No	Yes	1st tertile	No	No	No	No	No	No	Yes	Yes	No	No	No	No	No	Yes	No	21	No radiation	No	No	Yes	No treatment	No treatment	No treatment	No treatment	No treatment	No treatment	1st tertile	1st tertile	No treatment	No treatment	No treatment	No treatment	1st tertile	No treatment
P-0001629	Female	White	71.01711273	Never smoker	3269	Unknown	NA	NA	NA	NA	NA	NA	NA	NA	NA	NA	NA	NA	NA	NA	NA	NA	NA	NA	NA	NA	NA	NA	NA	No	NA	NA	NA	NA	NA	NA	NA	NA	NA	NA	NA	NA	NA	NA
P-0001630	Male	Asian	62.23682404	Never smoker	1230	Untreated	No	No	No	No treatment	No	No	No	No	No	No	No	No	No	No	No	No	No	No	No	NA	No radiation	No	No	Yes	No treatment	No treatment	No treatment	No treatment	No treatment	No treatment	No treatment	No treatment	No treatment	No treatment	No treatment	No treatment	No treatment	No treatment
P-0001631	Female	White	65.53045654	Former Smoker	2727	Unknown	NA	NA	NA	NA	NA	NA	NA	NA	NA	NA	NA	NA	NA	NA	NA	NA	NA	NA	NA	NA	NA	NA	NA	No	NA	NA	NA	NA	NA	NA	NA	NA	NA	NA	NA	NA	NA	NA
P-0001632	Female	White	53.54414749	Former Smoker	3356	Treated	Yes	Yes	Yes	2nd tertile	No	Yes	No	No	No	No	No	Yes	No	Yes	Yes	No	No	No	No	3355	1st tertile	Yes	No	Yes	3rd tertile	No treatment	1st tertile	No treatment	No treatment	No treatment	No treatment	2nd tertile	No treatment	2nd tertile	2nd tertile	No treatment	No treatment	No treatment
P-0001633	Female	White	54.86379242	Never smoker	484	Unknown	Yes	NA	Yes	3rd tertile	NA	NA	Yes	NA	NA	Yes	Yes	Yes	NA	NA	NA	NA	Yes	NA	NA	362	NA	Yes	NA	No	3rd tertile	NA	NA	2nd tertile	NA	NA	3rd tertile	3rd tertile	NA	NA	NA	3rd tertile	NA	NA
P-0001634	Female	White	60.38603592	Never smoker	1443	Treated	Yes	No	Yes	3rd tertile	No	Yes	Yes	No	No	No	Yes	Yes	Yes	Yes	Yes	Yes	Yes	Yes	No	1433	No radiation	Yes	No	Yes	3rd tertile	No treatment	1st tertile	3rd tertile	No treatment	No treatment	3rd tertile	3rd tertile	3rd tertile	2nd tertile	2nd tertile	3rd tertile	1st tertile	No treatment
P-0001636	Male	White	68.94455719	Never smoker	7316	Unknown	NA	Yes	NA	NA	NA	NA	NA	NA	NA	NA	NA	NA	NA	NA	NA	NA	NA	NA	NA	NA	2nd tertile	NA	NA	No	NA	NA	NA	NA	NA	NA	NA	NA	NA	NA	NA	NA	NA	NA
P-0001637	Female	White	52.90349197	Former Smoker	199	Treated	Yes	No	Yes	1st tertile	No	No	No	No	No	No	No	Yes	No	No	No	No	No	No	No	49	No radiation	Yes	No	Yes	2nd tertile	No treatment	No treatment	No treatment	No treatment	No treatment	No treatment	2nd tertile	No treatment	No treatment	No treatment	No treatment	No treatment	No treatment
P-0001638	Female	White	59.00068283	Never smoker	19	Treated	Yes	Yes	Yes	1st tertile	No	No	Yes	No	No	No	Yes	No	No	No	No	Yes	No	Yes	No	0	1st tertile	No	No	Yes	No treatment	No treatment	No treatment	1st tertile	No treatment	No treatment	1st tertile	No treatment	No treatment	No treatment	No treatment	No treatment	1st tertile	No treatment
P-0001639	Male	Missing	59.75906754	Never smoker	1609	Unknown	NA	NA	NA	NA	NA	NA	NA	NA	NA	NA	NA	NA	NA	NA	NA	NA	NA	NA	NA	NA	NA	NA	NA	No	NA	NA	NA	NA	NA	NA	NA	NA	NA	NA	NA	NA	NA	NA
P-0001640	Male	White	60.8542099	Never smoker	2120	Unknown	Yes	NA	Yes	1st tertile	NA	NA	Yes	NA	NA	NA	Yes	NA	Yes	NA	NA	Yes	NA	NA	Yes	0	NA	NA	NA	No	NA	NA	NA	1st tertile	NA	NA	1st tertile	NA	1st tertile	NA	NA	NA	NA	1st tertile
P-0001641	Female	Asian	74.55989075	Never smoker	878	Treated	Yes	Yes	Yes	3rd tertile	No	No	No	No	No	No	Yes	Yes	No	No	No	No	Yes	Yes	No	838	2nd tertile	Yes	No	Yes	3rd tertile	No treatment	No treatment	No treatment	No treatment	No treatment	3rd tertile	3rd tertile	No treatment	No treatment	No treatment	2nd tertile	2nd tertile	No treatment
P-0001642	Female	Asian	72.89801788	Never smoker	1552	Unknown	Yes	Yes	NA	NA	NA	NA	NA	NA	NA	NA	NA	NA	NA	NA	NA	NA	NA	NA	NA	NA	3rd tertile	Yes	NA	No	1st tertile	NA	NA	NA	NA	NA	NA	NA	NA	NA	NA	NA	NA	NA
P-0001643	Female	White	57.30047989	Former Smoker	4251	Unknown	Yes	Yes	Yes	2nd tertile	NA	NA	Yes	NA	NA	NA	NA	Yes	NA	NA	NA	Yes	NA	NA	NA	728	3rd tertile	NA	NA	No	NA	NA	NA	3rd tertile	NA	NA	NA	3rd tertile	NA	NA	NA	NA	NA	NA
P-0001645	Male	White	52.35591888	Never smoker	835	Unknown	Yes	Yes	Yes	3rd tertile	NA	Yes	Yes	NA	Yes	NA	Yes	Yes	NA	Yes	Yes	NA	Yes	Yes	NA	5024	3rd tertile	Yes	Yes	No	1st tertile	2nd tertile	1st tertile	NA	NA	NA	3rd tertile	2nd tertile	NA	NA	NA	1st tertile	3rd tertile	NA
P-0001647	Male	White	42.29705811	Former Smoker	714	Unknown	NA	NA	NA	NA	NA	NA	NA	NA	NA	NA	NA	NA	NA	NA	NA	NA	NA	NA	NA	NA	NA	NA	NA	No	NA	NA	NA	NA	NA	NA	NA	NA	NA	NA	NA	NA	NA	NA
P-0001648	Female	Black	47.41136169	Never smoker	3486	Unknown	Yes	NA	Yes	1st tertile	NA	NA	Yes	NA	NA	NA	NA	NA	NA	NA	NA	NA	NA	NA	NA	70	NA	Yes	NA	No	1st tertile	NA	NA	2nd tertile	NA	NA	NA	NA	NA	NA	NA	NA	NA	NA
P-0001652	Female	White	30.18754196	Never smoker	1978	Unknown	Yes	NA	NA	NA	NA	NA	NA	NA	NA	NA	NA	NA	NA	NA	NA	NA	NA	NA	NA	NA	NA	Yes	NA	No	3rd tertile	NA	NA	NA	NA	NA	NA	NA	NA	NA	NA	NA	NA	NA
P-0001653	Female	Black	54.22039795	Never smoker	306	Treated	Yes	No	Yes	2nd tertile	No	No	No	No	No	No	Yes	Yes	No	Yes	Yes	No	Yes	No	No	226	No radiation	No	No	Yes	No treatment	No treatment	No treatment	No treatment	No treatment	No treatment	2nd tertile	2nd tertile	No treatment	1st tertile	1st tertile	2nd tertile	No treatment	No treatment
P-0001654	Female	White	40.33401871	Former Smoker	139	Treated	Yes	Yes	Yes	1st tertile	No	Yes	No	No	No	No	No	No	No	No	No	No	No	No	No	63	2nd tertile	Yes	No	Yes	1st tertile	No treatment	2nd tertile	No treatment	No treatment	No treatment	No treatment	No treatment	No treatment	No treatment	No treatment	No treatment	No treatment	No treatment
P-0001655	Female	White	31.95071793	Former Smoker	196	Treated	Yes	Yes	Yes	1st tertile	No	No	No	No	No	No	Yes	Yes	No	No	No	No	Yes	Yes	No	168	2nd tertile	No	No	Yes	No treatment	No treatment	No treatment	No treatment	No treatment	No treatment	3rd tertile	1st tertile	No treatment	No treatment	No treatment	1st tertile	2nd tertile	No treatment
P-0001656	Male	White	61.15263367	Never smoker	427	Unknown	NA	NA	NA	NA	NA	NA	NA	NA	NA	NA	NA	NA	NA	NA	NA	NA	NA	NA	NA	NA	NA	NA	NA	No	NA	NA	NA	NA	NA	NA	NA	NA	NA	NA	NA	NA	NA	NA
P-0001658	Male	White	91.36755371	Never smoker	340	Unknown	NA	NA	NA	NA	NA	NA	NA	NA	NA	NA	NA	NA	NA	NA	NA	NA	NA	NA	NA	NA	NA	NA	NA	No	NA	NA	NA	NA	NA	NA	NA	NA	NA	NA	NA	NA	NA	NA
P-0001659	Male	White	68.17248535	Never smoker	1620	Unknown	Yes	NA	NA	NA	NA	NA	NA	NA	NA	NA	NA	NA	NA	NA	NA	NA	NA	NA	NA	NA	NA	Yes	NA	No	1st tertile	NA	NA	NA	NA	NA	NA	NA	NA	NA	NA	NA	NA	NA
P-0001660	Female	White	50.88295746	Never smoker	604	Treated	Yes	Yes	Yes	1st tertile	No	No	No	No	No	No	Yes	No	No	No	No	No	No	Yes	No	546	3rd tertile	No	No	Yes	No treatment	No treatment	No treatment	No treatment	No treatment	No treatment	2nd tertile	No treatment	No treatment	No treatment	No treatment	No treatment	2nd tertile	No treatment
P-0001661	Female	White	67.54551697	Current Smoker	167	Untreated	No	No	No	No treatment	No	No	No	No	No	No	No	No	No	No	No	No	No	No	No	NA	No radiation	No	No	Yes	No treatment	No treatment	No treatment	No treatment	No treatment	No treatment	No treatment	No treatment	No treatment	No treatment	No treatment	No treatment	No treatment	No treatment
P-0001662	Male	Black	64.81587982	Never smoker	490	Treated	Yes	Yes	Yes	3rd tertile	No	No	Yes	No	No	No	Yes	No	No	No	No	Yes	No	No	Yes	452	1st tertile	No	No	Yes	No treatment	No treatment	No treatment	3rd tertile	No treatment	No treatment	3rd tertile	No treatment	No treatment	No treatment	No treatment	No treatment	No treatment	3rd tertile
P-0001663	Male	White	24.90349007	Never smoker	88	Treated	Yes	No	Yes	3rd tertile	No	No	No	Yes	No	No	Yes	No	No	Yes	No	No	No	Yes	No	85	No radiation	No	No	Yes	No treatment	No treatment	No treatment	No treatment	3rd tertile	No treatment	3rd tertile	No treatment	No treatment	3rd tertile	No treatment	No treatment	3rd tertile	No treatment
P-0001664	Female	White	74.59274292	Former Smoker	81	Treated	No	Yes	No	No treatment	No	No	No	No	No	No	No	No	No	No	No	No	No	No	No	NA	3rd tertile	No	No	Yes	No treatment	No treatment	No treatment	No treatment	No treatment	No treatment	No treatment	No treatment	No treatment	No treatment	No treatment	No treatment	No treatment	No treatment
P-0001665	Female	Asian	47.64408112	Never smoker	11	Untreated	No	No	No	No treatment	No	No	No	No	No	No	No	No	No	No	No	No	No	No	No	NA	No radiation	No	No	Yes	No treatment	No treatment	No treatment	No treatment	No treatment	No treatment	No treatment	No treatment	No treatment	No treatment	No treatment	No treatment	No treatment	No treatment
P-0001667	Female	White	72.56125641	Former Smoker	13	Untreated	No	No	No	No treatment	No	No	No	No	No	No	No	No	No	No	No	No	No	No	No	NA	No radiation	No	No	Yes	No treatment	No treatment	No treatment	No treatment	No treatment	No treatment	No treatment	No treatment	No treatment	No treatment	No treatment	No treatment	No treatment	No treatment
P-0001669	Male	White	59.99178696	Current Smoker	33	Untreated	No	No	No	No treatment	No	No	No	No	No	No	No	No	No	No	No	No	No	No	No	NA	No radiation	No	No	Yes	No treatment	No treatment	No treatment	No treatment	No treatment	No treatment	No treatment	No treatment	No treatment	No treatment	No treatment	No treatment	No treatment	No treatment
P-0001670	Male	White	72.98014832	Former Smoker	50	Unknown	NA	NA	NA	NA	NA	NA	NA	NA	NA	NA	NA	NA	NA	NA	NA	NA	NA	NA	NA	NA	NA	NA	NA	No	NA	NA	NA	NA	NA	NA	NA	NA	NA	NA	NA	NA	NA	NA
P-0001671	Female	Black	69.83435822	NA	7	Unknown	NA	NA	NA	NA	NA	NA	NA	NA	NA	NA	NA	NA	NA	NA	NA	NA	NA	NA	NA	NA	NA	NA	NA	No	NA	NA	NA	NA	NA	NA	NA	NA	NA	NA	NA	NA	NA	NA
P-0001672	Female	White	62.0479126	Former Smoker	1646	Unknown	Yes	Yes	Yes	NA	NA	Yes	NA	NA	NA	NA	NA	Yes	NA	Yes	Yes	NA	NA	NA	NA	1578	2nd tertile	Yes	NA	No	NA	NA	NA	NA	NA	NA	NA	NA	NA	NA	NA	NA	NA	NA
P-0001673	Female	White	56.39698792	Never smoker	50	Unknown	NA	NA	NA	NA	NA	NA	NA	NA	NA	NA	NA	NA	NA	NA	NA	NA	NA	NA	NA	NA	NA	NA	NA	No	NA	NA	NA	NA	NA	NA	NA	NA	NA	NA	NA	NA	NA	NA
P-0001675	Male	White	66.45311737	Never smoker	83	Treated	Yes	No	Yes	1st tertile	No	No	Yes	No	No	No	Yes	No	No	No	No	Yes	No	No	Yes	56	No radiation	No	No	Yes	No treatment	No treatment	No treatment	2nd tertile	No treatment	No treatment	2nd tertile	No treatment	No treatment	No treatment	No treatment	No treatment	No treatment	2nd tertile
P-0001676	Female	White	35.16221619	NA	302	Unknown	NA	NA	NA	NA	NA	NA	NA	NA	NA	NA	NA	NA	NA	NA	NA	NA	NA	NA	NA	NA	NA	NA	NA	No	NA	NA	NA	NA	NA	NA	NA	NA	NA	NA	NA	NA	NA	NA
P-0001677	Female	White	71.61669922	Never smoker	157	Unknown	NA	NA	NA	NA	NA	NA	NA	NA	NA	NA	NA	NA	NA	NA	NA	NA	NA	NA	NA	NA	NA	NA	NA	No	NA	NA	NA	NA	NA	NA	NA	NA	NA	NA	NA	NA	NA	NA
P-0001678	Male	White	79.92881775	Former Smoker	9	Untreated	No	No	No	No treatment	No	No	No	No	No	No	No	No	No	No	No	No	No	No	No	NA	No radiation	No	No	Yes	No treatment	No treatment	No treatment	No treatment	No treatment	No treatment	No treatment	No treatment	No treatment	No treatment	No treatment	No treatment	No treatment	No treatment
P-0001679	Male	White	69.64544678	Former Smoker	118	Unknown	NA	NA	NA	NA	NA	NA	NA	NA	NA	NA	NA	NA	NA	NA	NA	NA	NA	NA	NA	NA	NA	NA	NA	No	NA	NA	NA	NA	NA	NA	NA	NA	NA	NA	NA	NA	NA	NA
P-0001680	Female	Other	75.86858368	Former Smoker	204	Unknown	Yes	NA	Yes	1st tertile	NA	NA	NA	NA	NA	NA	NA	Yes	Yes	NA	NA	NA	NA	NA	NA	55	NA	NA	NA	No	NA	NA	NA	NA	NA	NA	NA	1st tertile	1st tertile	NA	NA	NA	NA	NA
P-0001681	Female	White	46.29705811	Former Smoker	2779	Unknown	Yes	NA	Yes	No treatment	NA	NA	NA	NA	NA	NA	Yes	NA	NA	NA	NA	NA	Yes	NA	NA	0	NA	NA	NA	No	NA	NA	NA	NA	NA	NA	1st tertile	NA	NA	NA	NA	1st tertile	NA	NA
P-0001682	Male	White	59.14305115	NA	1004	Unknown	NA	NA	NA	NA	NA	NA	NA	NA	NA	NA	NA	NA	NA	NA	NA	NA	NA	NA	NA	NA	NA	NA	NA	No	NA	NA	NA	NA	NA	NA	NA	NA	NA	NA	NA	NA	NA	NA
P-0001683	Female	Other	69.3415451	Never smoker	48	Untreated	No	No	No	No treatment	No	No	No	No	No	No	No	No	No	No	No	No	No	No	No	NA	No radiation	No	No	Yes	No treatment	No treatment	No treatment	No treatment	No treatment	No treatment	No treatment	No treatment	No treatment	No treatment	No treatment	No treatment	No treatment	No treatment
P-0001684	Male	White	66.2231369	Never smoker	49	Untreated	No	No	No	No treatment	No	No	No	No	No	No	No	No	No	No	No	No	No	No	No	NA	No radiation	No	No	Yes	No treatment	No treatment	No treatment	No treatment	No treatment	No treatment	No treatment	No treatment	No treatment	No treatment	No treatment	No treatment	No treatment	No treatment
P-0001685	Male	Missing	41.29774094	Never smoker	35	Unknown	NA	NA	NA	NA	NA	NA	NA	NA	NA	NA	NA	NA	NA	NA	NA	NA	NA	NA	NA	NA	NA	NA	NA	No	NA	NA	NA	NA	NA	NA	NA	NA	NA	NA	NA	NA	NA	NA
P-0001686	Female	White	76.56125641	NA	62	Unknown	NA	Yes	NA	NA	NA	NA	NA	NA	NA	NA	NA	NA	NA	NA	NA	NA	NA	NA	NA	NA	2nd tertile	NA	NA	No	NA	NA	NA	NA	NA	NA	NA	NA	NA	NA	NA	NA	NA	NA
P-0001687	Male	White	62.71047211	Never smoker	33	Untreated	No	No	No	No treatment	No	No	No	No	No	No	No	No	No	No	No	No	No	No	No	NA	No radiation	No	No	Yes	No treatment	No treatment	No treatment	No treatment	No treatment	No treatment	No treatment	No treatment	No treatment	No treatment	No treatment	No treatment	No treatment	No treatment
P-0001688	Female	White	66.06159973	Current Smoker	6083	Unknown	Yes	NA	Yes	1st tertile	NA	NA	NA	NA	NA	NA	Yes	Yes	NA	NA	NA	NA	Yes	NA	NA	83	NA	NA	NA	No	NA	NA	NA	NA	NA	NA	2nd tertile	2nd tertile	NA	NA	NA	2nd tertile	NA	NA
P-0001690	Male	White	44.69815063	Former Smoker	12	Treated	Yes	No	Yes	1st tertile	No	No	Yes	No	No	No	Yes	No	No	No	No	Yes	No	No	Yes	0	No radiation	No	No	Yes	No treatment	No treatment	No treatment	1st tertile	No treatment	No treatment	1st tertile	No treatment	No treatment	No treatment	No treatment	No treatment	No treatment	1st tertile
P-0001692	Male	White	68.32032776	NA	39	Unknown	NA	NA	NA	NA	NA	NA	NA	NA	NA	NA	NA	NA	NA	NA	NA	NA	NA	NA	NA	NA	NA	NA	NA	No	NA	NA	NA	NA	NA	NA	NA	NA	NA	NA	NA	NA	NA	NA
P-0001693	Female	White	52.0848732	Never smoker	75	Unknown	NA	NA	NA	NA	NA	NA	NA	NA	NA	NA	NA	NA	NA	NA	NA	NA	NA	NA	NA	NA	NA	NA	NA	No	NA	NA	NA	NA	NA	NA	NA	NA	NA	NA	NA	NA	NA	NA
P-0001694	Male	White	56.85694885	Never smoker	146	Unknown	NA	NA	NA	NA	NA	NA	NA	NA	NA	NA	NA	NA	NA	NA	NA	NA	NA	NA	NA	NA	NA	NA	NA	No	NA	NA	NA	NA	NA	NA	NA	NA	NA	NA	NA	NA	NA	NA
P-0001695	Female	White	71.13757324	Former Smoker	7364	Unknown	Yes	NA	Yes	2nd tertile	NA	NA	NA	NA	NA	NA	Yes	NA	NA	Yes	NA	NA	Yes	NA	NA	131	NA	NA	NA	No	NA	NA	NA	NA	NA	NA	3rd tertile	NA	NA	3rd tertile	NA	3rd tertile	NA	NA
P-0001696	Female	White	61.03764725	NA	1464	Unknown	NA	NA	NA	NA	NA	NA	NA	NA	NA	NA	NA	NA	NA	NA	NA	NA	NA	NA	NA	NA	NA	NA	NA	No	NA	NA	NA	NA	NA	NA	NA	NA	NA	NA	NA	NA	NA	NA
P-0001697	Male	White	67.47980499	NA	1664	Unknown	Yes	Yes	NA	NA	NA	NA	NA	NA	NA	NA	NA	NA	NA	NA	NA	NA	NA	NA	NA	NA	3rd tertile	NA	Yes	No	NA	NA	NA	NA	NA	NA	NA	NA	NA	NA	NA	NA	NA	NA
P-0001698	Male	Other	75.8986969	Former Smoker	3338	Unknown	Yes	NA	Yes	NA	NA	NA	NA	NA	NA	NA	NA	Yes	NA	NA	NA	NA	NA	NA	NA	176	NA	NA	NA	No	NA	NA	NA	NA	NA	NA	NA	NA	NA	NA	NA	NA	NA	NA
P-0001699	Female	White	79.15673828	Never smoker	282	Unknown	Yes	NA	Yes	2nd tertile	NA	NA	Yes	NA	NA	NA	Yes	NA	NA	NA	NA	Yes	NA	NA	Yes	272	NA	NA	NA	No	NA	NA	NA	3rd tertile	NA	NA	3rd tertile	NA	NA	NA	NA	NA	NA	3rd tertile
P-0001700	Female	White	48.97193527	Former Smoker	202	Treated	Yes	No	Yes	3rd tertile	No	No	No	No	No	No	Yes	Yes	No	Yes	Yes	No	Yes	No	No	180	No radiation	No	No	Yes	No treatment	No treatment	No treatment	No treatment	No treatment	No treatment	3rd tertile	3rd tertile	No treatment	1st tertile	1st tertile	3rd tertile	No treatment	No treatment
P-0001701	Female	White	45.67008972	Never smoker	150	Treated	Yes	No	Yes	1st tertile	No	No	Yes	No	No	No	No	Yes	No	No	No	Yes	No	No	No	67	No radiation	No	No	Yes	No treatment	No treatment	No treatment	2nd tertile	No treatment	No treatment	No treatment	2nd tertile	No treatment	No treatment	No treatment	No treatment	No treatment	No treatment
P-0001702	Female	White	48.55030823	Former Smoker	146	Treated	Yes	No	Yes	2nd tertile	No	No	Yes	No	No	No	Yes	No	No	No	No	Yes	No	No	Yes	137	No radiation	No	No	Yes	No treatment	No treatment	No treatment	2nd tertile	No treatment	No treatment	3rd tertile	No treatment	No treatment	No treatment	No treatment	No treatment	No treatment	3rd tertile
P-0001703	Female	White	79.64682007	Former Smoker	272	Unknown	NA	NA	NA	NA	NA	NA	NA	NA	NA	NA	NA	NA	NA	NA	NA	NA	NA	NA	NA	NA	NA	NA	NA	No	NA	NA	NA	NA	NA	NA	NA	NA	NA	NA	NA	NA	NA	NA
P-0001704	Male	White	64.77207184	Former Smoker	460	Treated	Yes	Yes	Yes	3rd tertile	No	No	Yes	No	No	No	Yes	No	No	No	No	Yes	Yes	Yes	No	385	1st tertile	No	No	Yes	No treatment	No treatment	No treatment	3rd tertile	No treatment	No treatment	3rd tertile	No treatment	No treatment	No treatment	No treatment	1st tertile	3rd tertile	No treatment
P-0001705	Male	Missing	52.65982056	Former Smoker	228	Unknown	NA	NA	NA	NA	NA	NA	NA	NA	NA	NA	NA	NA	NA	NA	NA	NA	NA	NA	NA	NA	NA	NA	NA	No	NA	NA	NA	NA	NA	NA	NA	NA	NA	NA	NA	NA	NA	NA
P-0001706	Male	White	44.87337494	Former Smoker	408	Unknown	Yes	NA	Yes	1st tertile	NA	Yes	NA	NA	Yes	NA	Yes	NA	NA	NA	NA	NA	NA	Yes	NA	70	NA	Yes	Yes	No	2nd tertile	3rd tertile	2nd tertile	NA	NA	1st tertile	1st tertile	NA	NA	NA	NA	NA	1st tertile	NA
P-0001707	Male	White	55.58110809	Never smoker	595	Unknown	Yes	Yes	Yes	NA	NA	NA	Yes	NA	NA	Yes	Yes	NA	NA	NA	NA	Yes	Yes	NA	NA	80	NA	Yes	NA	No	1st tertile	NA	NA	NA	NA	NA	NA	NA	NA	NA	NA	NA	NA	NA
P-0001708	Female	White	72.59958649	NA	981	Unknown	NA	NA	NA	NA	NA	NA	NA	NA	NA	NA	NA	NA	NA	NA	NA	NA	NA	NA	NA	NA	NA	NA	NA	No	NA	NA	NA	NA	NA	NA	NA	NA	NA	NA	NA	NA	NA	NA
P-0001709	Male	White	83.00068665	Former Smoker	4374	Unknown	NA	NA	NA	NA	NA	NA	NA	NA	NA	NA	NA	NA	NA	NA	NA	NA	NA	NA	NA	NA	NA	NA	NA	No	NA	NA	NA	NA	NA	NA	NA	NA	NA	NA	NA	NA	NA	NA
P-0001710	Male	White	64.0684433	Former Smoker	6660	Unknown	Yes	Yes	Yes	1st tertile	NA	Yes	NA	NA	NA	NA	NA	NA	NA	NA	NA	NA	NA	NA	NA	1536	2nd tertile	NA	Yes	No	NA	No treatment	3rd tertile	NA	NA	NA	NA	NA	NA	NA	NA	NA	NA	NA
P-0001711	Male	White	54.41752243	Never smoker	947	Treated	Yes	No	Yes	2nd tertile	No	No	Yes	No	No	No	No	Yes	No	No	No	Yes	No	No	No	895	No radiation	Yes	No	Yes	3rd tertile	No treatment	No treatment	3rd tertile	No treatment	No treatment	No treatment	3rd tertile	No treatment	No treatment	No treatment	No treatment	No treatment	No treatment
P-0001712	Female	White	66.14099884	Never smoker	545	Unknown	NA	NA	NA	NA	NA	NA	NA	NA	NA	NA	NA	NA	NA	NA	NA	NA	NA	NA	NA	NA	NA	NA	NA	No	NA	NA	NA	NA	NA	NA	NA	NA	NA	NA	NA	NA	NA	NA
P-0001713	Female	White	84.55578613	Never smoker	767	Unknown	NA	Yes	NA	NA	NA	NA	NA	NA	NA	NA	NA	NA	NA	NA	NA	NA	NA	NA	NA	NA	2nd tertile	NA	NA	No	NA	NA	NA	NA	NA	NA	NA	NA	NA	NA	NA	NA	NA	NA
P-0001714	Female	Black	70.48049164	Never smoker	892	Treated	Yes	Yes	Yes	1st tertile	No	No	No	No	No	No	No	Yes	No	No	No	No	No	No	No	839	2nd tertile	Yes	No	Yes	2nd tertile	No treatment	No treatment	No treatment	No treatment	No treatment	No treatment	2nd tertile	No treatment	No treatment	No treatment	No treatment	No treatment	No treatment
P-0001715	Female	White	69.90554047	Never smoker	4143	Treated	Yes	Yes	Yes	1st tertile	No	No	No	Yes	No	No	No	No	No	No	No	No	No	No	No	1301	3rd tertile	Yes	No	Yes	3rd tertile	No treatment	No treatment	No treatment	3rd tertile	No treatment	No treatment	No treatment	No treatment	No treatment	No treatment	No treatment	No treatment	No treatment
P-0001716	Male	White	61.18822861	Never smoker	4210	Unknown	NA	NA	NA	NA	NA	NA	NA	NA	NA	NA	NA	NA	NA	NA	NA	NA	NA	NA	NA	NA	NA	NA	NA	No	NA	NA	NA	NA	NA	NA	NA	NA	NA	NA	NA	NA	NA	NA
P-0001717	Male	White	62.81177139	NA	816	Treated	Yes	No	Yes	2nd tertile	No	No	No	No	No	No	Yes	Yes	No	No	No	No	Yes	No	No	539	No radiation	Yes	No	Yes	1st tertile	No treatment	No treatment	No treatment	No treatment	No treatment	2nd tertile	3rd tertile	No treatment	No treatment	No treatment	2nd tertile	No treatment	No treatment
P-0001718	Female	White	46.81451035	Never smoker	1635	Treated	Yes	No	Yes	No treatment	No	No	No	No	No	No	No	Yes	No	No	No	No	No	No	No	49	No radiation	Yes	No	Yes	3rd tertile	No treatment	No treatment	No treatment	No treatment	No treatment	No treatment	1st tertile	No treatment	No treatment	No treatment	No treatment	No treatment	No treatment
P-0001720	Male	White	64.50650024	Never smoker	758	Treated	Yes	Yes	Yes	2nd tertile	No	No	No	No	No	No	Yes	No	No	Yes	No	No	No	Yes	No	694	3rd tertile	No	No	Yes	No treatment	No treatment	No treatment	No treatment	No treatment	No treatment	3rd tertile	No treatment	No treatment	3rd tertile	No treatment	No treatment	3rd tertile	No treatment
P-0001721	Female	White	67.65776825	NA	920	Unknown	NA	NA	NA	NA	NA	NA	NA	NA	NA	NA	NA	NA	NA	NA	NA	NA	NA	NA	NA	NA	NA	NA	NA	No	NA	NA	NA	NA	NA	NA	NA	NA	NA	NA	NA	NA	NA	NA
P-0001722	Male	White	75.33470154	Former Smoker	19	Untreated	No	No	No	No treatment	No	No	No	No	No	No	No	No	No	No	No	No	No	No	No	NA	No radiation	No	No	Yes	No treatment	No treatment	No treatment	No treatment	No treatment	No treatment	No treatment	No treatment	No treatment	No treatment	No treatment	No treatment	No treatment	No treatment
P-0001723	Male	White	58.42847443	NA	51	Unknown	NA	NA	NA	NA	NA	NA	NA	NA	NA	NA	NA	NA	NA	NA	NA	NA	NA	NA	NA	NA	NA	NA	NA	No	NA	NA	NA	NA	NA	NA	NA	NA	NA	NA	NA	NA	NA	NA
P-0001724	Male	White	50.18754196	Former Smoker	38	Untreated	No	No	No	No treatment	No	No	No	No	No	No	No	No	No	No	No	No	No	No	No	NA	No radiation	No	No	Yes	No treatment	No treatment	No treatment	No treatment	No treatment	No treatment	No treatment	No treatment	No treatment	No treatment	No treatment	No treatment	No treatment	No treatment
P-0001725	Female	White	12.40520191	Never smoker	38	Treated	Yes	No	Yes	2nd tertile	No	Yes	No	No	Yes	No	No	No	No	Yes	Yes	No	No	No	No	30	No radiation	No	No	Yes	No treatment	No treatment	3rd tertile	No treatment	No treatment	1st tertile	No treatment	No treatment	No treatment	2nd tertile	2nd tertile	No treatment	No treatment	No treatment
P-0001726	Male	White	71.84667969	NA	5	Unknown	NA	NA	NA	NA	NA	NA	NA	NA	NA	NA	NA	NA	NA	NA	NA	NA	NA	NA	NA	NA	NA	NA	NA	No	NA	NA	NA	NA	NA	NA	NA	NA	NA	NA	NA	NA	NA	NA
P-0001727	Male	White	62.44216156	Never smoker	1403	Unknown	Yes	NA	NA	NA	NA	NA	NA	NA	NA	NA	NA	NA	NA	NA	NA	NA	NA	NA	NA	NA	NA	Yes	NA	No	1st tertile	NA	NA	NA	NA	NA	NA	NA	NA	NA	NA	NA	NA	NA
P-0001728	Female	White	41.13620758	Never smoker	13170	Unknown	NA	NA	NA	NA	NA	NA	NA	NA	NA	NA	NA	NA	NA	NA	NA	NA	NA	NA	NA	NA	NA	NA	NA	No	NA	NA	NA	NA	NA	NA	NA	NA	NA	NA	NA	NA	NA	NA
P-0001729	Male	White	63.68788528	NA	4088	Unknown	NA	NA	NA	NA	NA	NA	NA	NA	NA	NA	NA	NA	NA	NA	NA	NA	NA	NA	NA	NA	NA	NA	NA	No	NA	NA	NA	NA	NA	NA	NA	NA	NA	NA	NA	NA	NA	NA
P-0001730	Female	White	24.06844711	Never smoker	31	Treated	Yes	No	Yes	No treatment	No	Yes	No	No	No	No	No	No	No	No	No	No	No	No	No	0	No radiation	No	No	Yes	No treatment	No treatment	1st tertile	No treatment	No treatment	No treatment	No treatment	No treatment	No treatment	No treatment	No treatment	No treatment	No treatment	No treatment
P-0001731	Male	Asian	26.55441475	Never smoker	15	Treated	Yes	Yes	Yes	1st tertile	No	Yes	No	No	No	No	No	No	No	No	No	No	No	No	No	0	1st tertile	No	No	Yes	No treatment	No treatment	2nd tertile	No treatment	No treatment	No treatment	No treatment	No treatment	No treatment	No treatment	No treatment	No treatment	No treatment	No treatment
P-0001732	Female	White	65.17453766	Former Smoker	708	Unknown	Yes	NA	Yes	NA	NA	NA	Yes	NA	NA	NA	Yes	NA	Yes	NA	NA	Yes	NA	NA	Yes	582	NA	Yes	NA	No	NA	NA	NA	NA	NA	NA	NA	NA	NA	NA	NA	NA	NA	NA
P-0001733	Male	White	70.32717133	Former Smoker	69	Treated	Yes	No	Yes	1st tertile	No	No	Yes	No	No	No	Yes	No	No	No	No	Yes	No	No	Yes	7	No radiation	Yes	No	Yes	1st tertile	No treatment	No treatment	1st tertile	No treatment	No treatment	1st tertile	No treatment	No treatment	No treatment	No treatment	No treatment	No treatment	1st tertile
P-0001734	Female	White	59.8302536	Current Smoker	131	Treated	Yes	No	Yes	2nd tertile	No	No	Yes	No	No	No	Yes	No	Yes	No	No	Yes	No	No	Yes	98	No radiation	No	No	Yes	No treatment	No treatment	No treatment	2nd tertile	No treatment	No treatment	2nd tertile	No treatment	1st tertile	No treatment	No treatment	No treatment	No treatment	2nd tertile
P-0001735	Female	White	71.84941864	Former Smoker	4683	Unknown	NA	NA	NA	NA	NA	NA	NA	NA	NA	NA	NA	NA	NA	NA	NA	NA	NA	NA	NA	NA	NA	NA	NA	No	NA	NA	NA	NA	NA	NA	NA	NA	NA	NA	NA	NA	NA	NA
P-0001736	Male	White	45.80150604	Never smoker	0	Unknown	NA	NA	NA	NA	NA	NA	NA	NA	NA	NA	NA	NA	NA	NA	NA	NA	NA	NA	NA	NA	NA	NA	NA	No	NA	NA	NA	NA	NA	NA	NA	NA	NA	NA	NA	NA	NA	NA
P-0001737	Male	Black	22.6420269	Never smoker	125	Unknown	NA	NA	NA	NA	NA	NA	NA	NA	NA	NA	NA	NA	NA	NA	NA	NA	NA	NA	NA	NA	NA	NA	NA	No	NA	NA	NA	NA	NA	NA	NA	NA	NA	NA	NA	NA	NA	NA
P-0001738	Male	White	23.92333984	Never smoker	1133	Unknown	Yes	Yes	Yes	No treatment	NA	NA	NA	Yes	NA	NA	NA	NA	NA	NA	NA	NA	NA	NA	NA	0	2nd tertile	Yes	NA	No	3rd tertile	NA	NA	NA	1st tertile	NA	NA	NA	NA	NA	NA	NA	NA	NA
P-0001739	Male	White	76.46269989	Former Smoker	137	Treated	Yes	No	Yes	1st tertile	No	No	Yes	No	No	Yes	Yes	No	No	No	No	No	Yes	No	No	0	No radiation	No	No	Yes	No treatment	No treatment	No treatment	1st tertile	No treatment	No treatment	1st tertile	No treatment	No treatment	No treatment	No treatment	1st tertile	No treatment	No treatment
P-0001740	Male	White	35.24435425	Former Smoker	329	Unknown	NA	NA	NA	NA	NA	NA	NA	NA	NA	NA	NA	NA	NA	NA	NA	NA	NA	NA	NA	NA	NA	NA	NA	No	NA	NA	NA	NA	NA	NA	NA	NA	NA	NA	NA	NA	NA	NA
P-0001741	Female	Missing	57.27036285	Current Smoker	162	Unknown	NA	NA	NA	NA	NA	NA	NA	NA	NA	NA	NA	NA	NA	NA	NA	NA	NA	NA	NA	NA	NA	NA	NA	No	NA	NA	NA	NA	NA	NA	NA	NA	NA	NA	NA	NA	NA	NA
P-0001742	Male	White	65.99863434	Former Smoker	1727	Treated	Yes	No	Yes	3rd tertile	No	No	Yes	No	No	No	Yes	No	Yes	No	No	Yes	No	No	Yes	1659	No radiation	Yes	No	Yes	3rd tertile	No treatment	No treatment	3rd tertile	No treatment	No treatment	3rd tertile	No treatment	3rd tertile	No treatment	No treatment	No treatment	No treatment	3rd tertile
P-0001743	Female	Black	50.49418259	Never smoker	1509	Unknown	Yes	No	Yes	1st tertile	NA	Yes	NA	NA	NA	NA	NA	NA	NA	Yes	Yes	NA	NA	NA	NA	80	No radiation	Yes	NA	No	3rd tertile	NA	2nd tertile	NA	NA	NA	NA	NA	NA	1st tertile	1st tertile	NA	NA	NA
P-0001744	Male	White	70.89116669	Never smoker	0	Unknown	Yes	NA	Yes	1st tertile	NA	NA	Yes	NA	NA	NA	Yes	NA	NA	NA	NA	Yes	Yes	NA	NA	308	NA	Yes	NA	No	3rd tertile	NA	NA	1st tertile	NA	NA	1st tertile	NA	NA	NA	NA	1st tertile	NA	NA
P-0001745	Female	White	59.94250488	Never smoker	1170	Unknown	NA	NA	NA	NA	NA	NA	NA	NA	NA	NA	NA	NA	NA	NA	NA	NA	NA	NA	NA	NA	NA	NA	NA	No	NA	NA	NA	NA	NA	NA	NA	NA	NA	NA	NA	NA	NA	NA
P-0001746	Male	Asian	76.71731567	Former Smoker	3353	Unknown	NA	NA	NA	NA	NA	NA	NA	NA	NA	NA	NA	NA	NA	NA	NA	NA	NA	NA	NA	NA	NA	NA	NA	No	NA	NA	NA	NA	NA	NA	NA	NA	NA	NA	NA	NA	NA	NA
P-0001747	Female	White	58.89390945	Never smoker	3172	Treated	Yes	No	Yes	1st tertile	No	Yes	Yes	No	No	Yes	Yes	Yes	No	Yes	Yes	Yes	Yes	Yes	No	3150	No radiation	Yes	Yes	Yes	NA	3rd tertile	1st tertile	NA	No treatment	No treatment	NA	NA	No treatment	3rd tertile	3rd tertile	NA	NA	No treatment
P-0001749	Male	White	28.71457863	Current Smoker	737	Unknown	NA	NA	NA	NA	NA	NA	NA	NA	NA	NA	NA	NA	NA	NA	NA	NA	NA	NA	NA	NA	NA	NA	NA	No	NA	NA	NA	NA	NA	NA	NA	NA	NA	NA	NA	NA	NA	NA
P-0001750	Female	White	59.93976593	NA	312	Unknown	Yes	NA	NA	NA	NA	NA	NA	NA	NA	NA	NA	NA	NA	NA	NA	NA	NA	NA	NA	NA	NA	Yes	NA	No	NA	NA	NA	NA	NA	NA	NA	NA	NA	NA	NA	NA	NA	NA
P-0001751	Female	Black	41.1088295	Never smoker	1721	Unknown	NA	NA	NA	NA	NA	NA	NA	NA	NA	NA	NA	NA	NA	NA	NA	NA	NA	NA	NA	NA	NA	NA	NA	No	NA	NA	NA	NA	NA	NA	NA	NA	NA	NA	NA	NA	NA	NA
P-0001752	Female	White	68.61875153	Former Smoker	557	Treated	Yes	No	Yes	3rd tertile	No	No	Yes	No	No	No	Yes	Yes	No	Yes	Yes	Yes	Yes	No	No	550	No radiation	No	No	Yes	No treatment	No treatment	No treatment	1st tertile	No treatment	No treatment	3rd tertile	3rd tertile	No treatment	1st tertile	1st tertile	3rd tertile	No treatment	No treatment
P-0001753	Male	Other	64.00547791	Former Smoker	691	Unknown	Yes	NA	NA	NA	NA	NA	NA	NA	NA	NA	NA	NA	NA	NA	NA	NA	NA	NA	NA	NA	NA	Yes	NA	No	3rd tertile	NA	NA	NA	NA	NA	NA	NA	NA	NA	NA	NA	NA	NA
P-0001754	Female	Black	74.01506042	Former Smoker	632	Treated	Yes	No	Yes	3rd tertile	No	No	Yes	No	No	No	Yes	No	Yes	No	No	Yes	No	No	Yes	560	No radiation	Yes	No	Yes	3rd tertile	No treatment	No treatment	3rd tertile	No treatment	No treatment	3rd tertile	No treatment	1st tertile	No treatment	No treatment	No treatment	No treatment	3rd tertile
P-0001755	Male	White	67.96988678	Never smoker	18	Unknown	NA	NA	NA	NA	NA	NA	NA	NA	NA	NA	NA	NA	NA	NA	NA	NA	NA	NA	NA	NA	NA	NA	NA	No	NA	NA	NA	NA	NA	NA	NA	NA	NA	NA	NA	NA	NA	NA
P-0001756	Male	White	73.79328918	Former Smoker	0	Treated	Yes	Yes	No	No treatment	No	No	No	No	No	No	No	No	No	No	No	No	No	No	No	NA	3rd tertile	No	Yes	Yes	No treatment	No treatment	No treatment	No treatment	No treatment	No treatment	No treatment	No treatment	No treatment	No treatment	No treatment	No treatment	No treatment	No treatment
P-0001757	Female	White	67.3155365	Never smoker	1023	Unknown	Yes	Yes	Yes	2nd tertile	NA	NA	Yes	NA	Yes	NA	NA	Yes	NA	NA	NA	Yes	NA	NA	NA	1161	1st tertile	Yes	NA	No	3rd tertile	NA	NA	3rd tertile	NA	NA	NA	NA	NA	NA	NA	NA	NA	NA
P-0001758	Female	White	69.31690979	Former Smoker	44	Unknown	NA	NA	NA	NA	NA	NA	NA	NA	NA	NA	NA	NA	NA	NA	NA	NA	NA	NA	NA	NA	NA	NA	NA	No	NA	NA	NA	NA	NA	NA	NA	NA	NA	NA	NA	NA	NA	NA
P-0001759	Female	Missing	56.8542099	Former Smoker	12473	Treated	Yes	No	No	No treatment	Yes	No	No	No	No	No	No	No	No	No	No	No	No	No	No	NA	No radiation	No	No	Yes	No treatment	No treatment	No treatment	No treatment	No treatment	No treatment	No treatment	No treatment	No treatment	No treatment	No treatment	No treatment	No treatment	No treatment
P-0001760	Female	Black	45.56057358	Never smoker	873	Treated	Yes	Yes	Yes	1st tertile	No	Yes	No	No	No	No	No	Yes	No	Yes	Yes	No	No	No	No	816	3rd tertile	No	No	Yes	No treatment	No treatment	1st tertile	No treatment	No treatment	No treatment	No treatment	1st tertile	No treatment	2nd tertile	2nd tertile	No treatment	No treatment	No treatment
P-0001761	Female	White	59.01437378	Never smoker	37	Treated	Yes	No	Yes	1st tertile	No	No	Yes	No	No	No	Yes	No	No	No	No	Yes	No	No	Yes	1	No radiation	No	No	Yes	No treatment	No treatment	No treatment	1st tertile	No treatment	No treatment	1st tertile	No treatment	No treatment	No treatment	No treatment	No treatment	No treatment	1st tertile
P-0001762	Female	Asian	36.22176743	Former Smoker	18	Untreated	No	No	No	No treatment	No	No	No	No	No	No	No	No	No	No	No	No	No	No	No	NA	No radiation	No	No	Yes	No treatment	No treatment	No treatment	No treatment	No treatment	No treatment	No treatment	No treatment	No treatment	No treatment	No treatment	No treatment	No treatment	No treatment
P-0001763	Female	White	70.11088562	Former Smoker	80	Untreated	No	No	No	No treatment	No	No	No	No	No	No	No	No	No	No	No	No	No	No	No	NA	No radiation	No	No	Yes	No treatment	No treatment	No treatment	No treatment	No treatment	No treatment	No treatment	No treatment	No treatment	No treatment	No treatment	No treatment	No treatment	No treatment
P-0001764	Female	White	52.1697464	Never smoker	42	Treated	Yes	No	Yes	1st tertile	No	No	Yes	No	No	No	Yes	Yes	No	No	No	Yes	No	Yes	No	28	No radiation	Yes	No	Yes	1st tertile	No treatment	No treatment	1st tertile	No treatment	No treatment	1st tertile	1st tertile	No treatment	No treatment	No treatment	No treatment	1st tertile	No treatment
P-0001766	Female	White	54.52977371	Never smoker	15	Untreated	No	No	No	No treatment	No	No	No	No	No	No	No	No	No	No	No	No	No	No	No	NA	No radiation	No	No	Yes	No treatment	No treatment	No treatment	No treatment	No treatment	No treatment	No treatment	No treatment	No treatment	No treatment	No treatment	No treatment	No treatment	No treatment
P-0001767	Female	White	47.01711273	Former Smoker	115	Treated	Yes	No	Yes	1st tertile	No	No	Yes	No	No	No	Yes	No	No	No	No	Yes	No	No	Yes	70	No radiation	No	No	Yes	No treatment	No treatment	No treatment	2nd tertile	No treatment	No treatment	2nd tertile	No treatment	No treatment	No treatment	No treatment	No treatment	No treatment	2nd tertile
P-0001768	Male	White	52.83778381	Never smoker	44	Untreated	No	No	No	No treatment	No	No	No	No	No	No	No	No	No	No	No	No	No	No	No	NA	No radiation	No	No	Yes	No treatment	No treatment	No treatment	No treatment	No treatment	No treatment	No treatment	No treatment	No treatment	No treatment	No treatment	No treatment	No treatment	No treatment
P-0001769	Male	White	78.10266876	Former Smoker	135	Untreated	No	No	No	No treatment	No	No	No	No	No	No	No	No	No	No	No	No	No	No	No	NA	No radiation	No	No	Yes	No treatment	No treatment	No treatment	No treatment	No treatment	No treatment	No treatment	No treatment	No treatment	No treatment	No treatment	No treatment	No treatment	No treatment
P-0001771	Female	Other	43.55920792	Never smoker	1303	Unknown	NA	NA	NA	NA	NA	NA	NA	NA	NA	NA	NA	NA	NA	NA	NA	NA	NA	NA	NA	NA	NA	NA	NA	No	NA	NA	NA	NA	NA	NA	NA	NA	NA	NA	NA	NA	NA	NA
P-0001773	Male	White	83.15673828	Never smoker	17624	Unknown	NA	NA	NA	NA	NA	NA	NA	NA	NA	NA	NA	NA	NA	NA	NA	NA	NA	NA	NA	NA	NA	NA	NA	No	NA	NA	NA	NA	NA	NA	NA	NA	NA	NA	NA	NA	NA	NA
P-0001774	Male	White	74.47228241	Former Smoker	714	Unknown	NA	Yes	NA	NA	NA	NA	NA	NA	NA	NA	NA	NA	NA	NA	NA	NA	NA	NA	NA	NA	1st tertile	NA	NA	No	NA	NA	NA	NA	NA	NA	NA	NA	NA	NA	NA	NA	NA	NA
P-0001775	Female	White	18.52703667	Never smoker	946	Treated	Yes	No	No	No treatment	No	No	No	No	No	No	No	No	No	No	No	No	No	No	No	NA	No radiation	Yes	No	Yes	1st tertile	No treatment	No treatment	No treatment	No treatment	No treatment	No treatment	No treatment	No treatment	No treatment	No treatment	No treatment	No treatment	No treatment
P-0001776	Male	White	61.62628174	Current Smoker	769	Unknown	NA	NA	NA	NA	NA	NA	NA	NA	NA	NA	NA	NA	NA	NA	NA	NA	NA	NA	NA	NA	NA	NA	NA	No	NA	NA	NA	NA	NA	NA	NA	NA	NA	NA	NA	NA	NA	NA
P-0001777	Female	White	54.25325012	Never smoker	979	Unknown	Yes	NA	Yes	1st tertile	NA	NA	NA	NA	NA	NA	NA	Yes	NA	NA	NA	NA	NA	NA	NA	134	NA	Yes	NA	No	3rd tertile	NA	NA	NA	NA	NA	NA	3rd tertile	NA	NA	NA	NA	NA	NA
P-0001778	Male	White	53.56878662	Never smoker	1090	Treated	Yes	No	Yes	3rd tertile	No	No	Yes	No	No	No	Yes	No	Yes	No	No	Yes	No	No	Yes	1043	No radiation	Yes	No	Yes	2nd tertile	No treatment	No treatment	3rd tertile	No treatment	No treatment	3rd tertile	No treatment	3rd tertile	No treatment	No treatment	No treatment	No treatment	3rd tertile
P-0001779	Male	White	35.79739761	Former Smoker	0	Unknown	NA	NA	NA	NA	NA	NA	NA	NA	NA	NA	NA	NA	NA	NA	NA	NA	NA	NA	NA	NA	NA	NA	NA	No	NA	NA	NA	NA	NA	NA	NA	NA	NA	NA	NA	NA	NA	NA
P-0001780	Female	Missing	61.93839645	Former Smoker	4123	Unknown	Yes	NA	Yes	1st tertile	NA	NA	NA	NA	NA	NA	NA	NA	NA	Yes	Yes	NA	NA	NA	NA	530	NA	NA	NA	No	NA	NA	NA	NA	NA	NA	NA	NA	NA	3rd tertile	3rd tertile	NA	NA	NA
P-0001781	Female	White	60.84873199	Former Smoker	739	Unknown	Yes	NA	Yes	3rd tertile	NA	NA	Yes	NA	NA	NA	NA	Yes	NA	Yes	Yes	Yes	NA	NA	NA	697	NA	Yes	NA	No	2nd tertile	NA	NA	3rd tertile	NA	NA	NA	3rd tertile	NA	1st tertile	1st tertile	NA	NA	NA
P-0001782	Female	Black	43.12936401	Former Smoker	549	Treated	Yes	No	Yes	2nd tertile	No	No	Yes	No	No	Yes	Yes	No	No	No	No	No	No	Yes	No	486	No radiation	Yes	No	Yes	3rd tertile	No treatment	No treatment	3rd tertile	No treatment	No treatment	3rd tertile	No treatment	No treatment	No treatment	No treatment	No treatment	3rd tertile	No treatment
P-0001783	Female	Black	53.54140854	Never smoker	378	Treated	Yes	No	Yes	3rd tertile	No	No	No	No	No	No	Yes	No	No	Yes	No	No	Yes	Yes	No	350	No radiation	No	No	Yes	No treatment	No treatment	No treatment	No treatment	No treatment	No treatment	3rd tertile	No treatment	No treatment	3rd tertile	No treatment	1st tertile	3rd tertile	No treatment
P-0001784	Female	White	48.2600975	Never smoker	246	Unknown	Yes	Yes	Yes	1st tertile	NA	NA	NA	NA	NA	NA	NA	Yes	NA	NA	NA	NA	NA	NA	NA	228	3rd tertile	NA	NA	No	NA	NA	NA	NA	NA	NA	NA	3rd tertile	NA	NA	NA	NA	NA	NA
P-0001785	Female	White	42.37371826	Never smoker	925	Unknown	Yes	No	Yes	No treatment	NA	NA	NA	NA	NA	NA	NA	Yes	NA	NA	NA	NA	NA	NA	NA	0	No radiation	Yes	NA	No	2nd tertile	NA	NA	NA	NA	NA	NA	1st tertile	NA	NA	NA	NA	NA	NA
P-0001787	Female	White	60.57494736	Former Smoker	457	Treated	Yes	No	Yes	2nd tertile	No	No	Yes	No	No	Yes	Yes	No	No	No	No	No	No	Yes	No	439	No radiation	No	No	Yes	No treatment	No treatment	No treatment	3rd tertile	No treatment	No treatment	3rd tertile	No treatment	No treatment	No treatment	No treatment	No treatment	3rd tertile	No treatment
P-0001788	Female	White	55.78644943	Former Smoker	694	Untreated	No	No	No	No treatment	No	No	No	No	No	No	No	No	No	No	No	No	No	No	No	NA	No radiation	No	No	Yes	No treatment	No treatment	No treatment	No treatment	No treatment	No treatment	No treatment	No treatment	No treatment	No treatment	No treatment	No treatment	No treatment	No treatment
P-0001789	Female	White	61.70020676	Never smoker	1691	Unknown	Yes	Yes	Yes	NA	NA	Yes	NA	NA	NA	NA	NA	Yes	NA	NA	NA	NA	NA	NA	NA	1628	NA	NA	NA	No	NA	NA	NA	NA	NA	NA	NA	NA	NA	NA	NA	NA	NA	NA
P-0001790	Female	White	68.39972687	Current Smoker	892	Treated	Yes	Yes	Yes	1st tertile	No	No	No	No	No	No	Yes	No	No	Yes	No	No	Yes	No	No	842	1st tertile	No	No	Yes	No treatment	No treatment	No treatment	No treatment	No treatment	No treatment	2nd tertile	No treatment	No treatment	2nd tertile	No treatment	2nd tertile	No treatment	No treatment
P-0001791	Female	White	85.97399139	Never smoker	1089	Treated	Yes	Yes	Yes	2nd tertile	No	No	No	No	No	No	Yes	Yes	No	No	No	No	Yes	No	No	1040	1st tertile	No	No	Yes	No treatment	No treatment	No treatment	No treatment	No treatment	No treatment	2nd tertile	3rd tertile	No treatment	No treatment	No treatment	2nd tertile	No treatment	No treatment
P-0001793	Female	White	71.11567688	Never smoker	3441	Unknown	Yes	Yes	Yes	NA	NA	NA	NA	NA	NA	NA	Yes	Yes	NA	NA	NA	NA	Yes	NA	NA	3424	3rd tertile	Yes	NA	No	NA	NA	NA	NA	NA	NA	NA	NA	NA	NA	NA	NA	NA	NA
P-0001794	Male	White	61.94934845	Current Smoker	2387	Treated	Yes	Yes	Yes	2nd tertile	No	No	No	No	No	No	Yes	Yes	No	No	No	No	Yes	No	No	518	3rd tertile	Yes	No	Yes	3rd tertile	No treatment	No treatment	No treatment	No treatment	No treatment	3rd tertile	3rd tertile	No treatment	No treatment	No treatment	3rd tertile	No treatment	No treatment
P-0001795	Male	Asian	67.94524384	Former Smoker	3176	Unknown	NA	Yes	NA	NA	NA	NA	NA	NA	NA	NA	NA	NA	NA	NA	NA	NA	NA	NA	NA	NA	2nd tertile	NA	NA	No	NA	NA	NA	NA	NA	NA	NA	NA	NA	NA	NA	NA	NA	NA
P-0001796	Female	White	69.72758484	Never smoker	2416	Treated	Yes	No	Yes	3rd tertile	No	Yes	Yes	No	Yes	Yes	Yes	Yes	Yes	Yes	Yes	Yes	Yes	No	No	2368	No radiation	Yes	No	Yes	3rd tertile	No treatment	1st tertile	3rd tertile	No treatment	3rd tertile	3rd tertile	3rd tertile	3rd tertile	2nd tertile	2nd tertile	3rd tertile	No treatment	No treatment
P-0001797	Female	White	64.20259857	Never smoker	3667	Unknown	Yes	Yes	Yes	3rd tertile	NA	Yes	Yes	NA	Yes	NA	NA	Yes	NA	Yes	Yes	Yes	NA	NA	NA	3643	3rd tertile	Yes	NA	No	3rd tertile	NA	NA	2nd tertile	NA	3rd tertile	NA	3rd tertile	NA	NA	NA	NA	NA	NA
P-0001798	Female	Black	52.30390167	Never smoker	932	Treated	Yes	No	Yes	2nd tertile	No	No	No	No	No	No	Yes	Yes	No	No	No	No	Yes	No	No	848	No radiation	No	No	Yes	No treatment	No treatment	No treatment	No treatment	No treatment	No treatment	3rd tertile	3rd tertile	No treatment	No treatment	No treatment	3rd tertile	No treatment	No treatment
P-0001799	Female	White	63.50992584	Never smoker	1285	Treated	Yes	No	Yes	3rd tertile	No	No	Yes	No	No	No	Yes	Yes	No	Yes	Yes	Yes	Yes	No	No	1241	No radiation	Yes	No	Yes	3rd tertile	No treatment	No treatment	2nd tertile	No treatment	No treatment	3rd tertile	3rd tertile	No treatment	1st tertile	1st tertile	3rd tertile	No treatment	No treatment
P-0001800	Female	Asian	55.05817795	Never smoker	1302	Treated	Yes	No	No	No treatment	Yes	No	No	No	No	No	No	No	No	No	No	No	No	No	No	NA	No radiation	No	No	Yes	No treatment	No treatment	No treatment	No treatment	No treatment	No treatment	No treatment	No treatment	No treatment	No treatment	No treatment	No treatment	No treatment	No treatment
P-0001801	Female	Missing	60.0848732	Never smoker	1315	Treated	Yes	No	Yes	3rd tertile	No	No	No	No	No	No	Yes	Yes	No	Yes	Yes	No	Yes	No	No	1259	No radiation	Yes	No	Yes	3rd tertile	No treatment	No treatment	No treatment	No treatment	No treatment	3rd tertile	3rd tertile	No treatment	1st tertile	1st tertile	3rd tertile	No treatment	No treatment
P-0001802	Male	White	78.0533905	Former Smoker	6613	Untreated	No	No	No	No treatment	No	No	No	No	No	No	No	No	No	No	No	No	No	No	No	NA	No radiation	No	No	Yes	No treatment	No treatment	No treatment	No treatment	No treatment	No treatment	No treatment	No treatment	No treatment	No treatment	No treatment	No treatment	No treatment	No treatment
P-0001803	Male	White	68.87611389	Former Smoker	1498	Unknown	NA	NA	NA	NA	NA	NA	NA	NA	NA	NA	NA	NA	NA	NA	NA	NA	NA	NA	NA	NA	NA	NA	NA	No	NA	NA	NA	NA	NA	NA	NA	NA	NA	NA	NA	NA	NA	NA
P-0001804	Female	Other	61.03764725	Never smoker	2640	Unknown	Yes	NA	Yes	3rd tertile	NA	NA	Yes	NA	NA	NA	Yes	NA	Yes	NA	NA	Yes	NA	Yes	NA	1999	NA	NA	NA	No	NA	NA	NA	3rd tertile	NA	NA	3rd tertile	NA	3rd tertile	NA	NA	NA	3rd tertile	NA
P-0001805	Male	White	53.17179871	Never smoker	7571	Treated	Yes	No	Yes	3rd tertile	No	Yes	Yes	Yes	Yes	Yes	Yes	Yes	No	Yes	Yes	No	Yes	No	No	7547	No radiation	No	Yes	Yes	No treatment	2nd tertile	3rd tertile	1st tertile	2nd tertile	3rd tertile	2nd tertile	2nd tertile	No treatment	3rd tertile	3rd tertile	2nd tertile	No treatment	No treatment
P-0001806	Male	White	64.46543121	Former Smoker	657	Unknown	Yes	NA	Yes	No treatment	NA	NA	NA	NA	NA	NA	NA	NA	NA	Yes	Yes	NA	NA	NA	NA	0	NA	Yes	NA	No	3rd tertile	NA	NA	NA	NA	NA	NA	NA	NA	1st tertile	1st tertile	NA	NA	NA
P-0001807	Male	White	70.47228241	Former Smoker	593	Unknown	Yes	NA	Yes	3rd tertile	NA	NA	Yes	NA	NA	NA	Yes	NA	NA	NA	NA	Yes	NA	NA	Yes	3473	NA	NA	NA	No	NA	NA	NA	3rd tertile	NA	NA	3rd tertile	NA	NA	NA	NA	NA	NA	3rd tertile
P-0001808	Male	Black	57.75222397	Former Smoker	1082	Treated	Yes	No	Yes	2nd tertile	No	No	Yes	No	No	No	Yes	No	No	No	No	Yes	No	No	Yes	1023	No radiation	Yes	No	Yes	2nd tertile	No treatment	No treatment	3rd tertile	No treatment	No treatment	3rd tertile	No treatment	No treatment	No treatment	No treatment	No treatment	No treatment	3rd tertile
P-0001809	Female	White	76.27378845	Never smoker	2338	Unknown	Yes	NA	Yes	1st tertile	NA	NA	NA	NA	NA	NA	Yes	NA	NA	NA	NA	NA	Yes	NA	NA	350	NA	Yes	NA	No	2nd tertile	NA	NA	NA	NA	NA	2nd tertile	NA	NA	NA	NA	2nd tertile	NA	NA
P-0001810	Male	White	69.56331635	Former Smoker	5929	Treated	Yes	No	Yes	1st tertile	No	No	No	No	Yes	No	No	No	No	No	No	No	No	No	No	145	No radiation	No	No	Yes	No treatment	No treatment	No treatment	No treatment	No treatment	2nd tertile	No treatment	No treatment	No treatment	No treatment	No treatment	No treatment	No treatment	No treatment
P-0001811	Female	White	54.41478348	Current Smoker	1813	Treated	Yes	Yes	Yes	3rd tertile	No	No	Yes	No	Yes	Yes	Yes	No	No	No	No	Yes	No	Yes	No	1758	3rd tertile	Yes	No	Yes	3rd tertile	No treatment	No treatment	3rd tertile	No treatment	3rd tertile	3rd tertile	No treatment	No treatment	No treatment	No treatment	No treatment	3rd tertile	No treatment
P-0001812	Male	White	63.27720642	Former Smoker	1029	Treated	Yes	No	Yes	3rd tertile	No	No	Yes	No	No	No	Yes	No	Yes	No	No	Yes	No	No	Yes	952	No radiation	No	No	Yes	No treatment	No treatment	No treatment	3rd tertile	No treatment	No treatment	2nd tertile	No treatment	3rd tertile	No treatment	No treatment	No treatment	No treatment	2nd tertile
P-0001813	Male	White	80.19165039	Current Smoker	2048	Unknown	Yes	NA	Yes	2nd tertile	NA	NA	Yes	NA	NA	Yes	Yes	NA	NA	NA	NA	NA	Yes	NA	NA	445	NA	Yes	NA	No	3rd tertile	NA	NA	3rd tertile	NA	NA	2nd tertile	NA	NA	NA	NA	2nd tertile	NA	NA
P-0001814	Female	White	66.16564178	Former Smoker	1392	Unknown	Yes	NA	Yes	1st tertile	NA	NA	Yes	NA	NA	NA	NA	NA	NA	Yes	Yes	Yes	NA	NA	NA	837	NA	Yes	NA	No	3rd tertile	NA	NA	2nd tertile	NA	NA	NA	NA	NA	2nd tertile	2nd tertile	NA	NA	NA
P-0001816	Male	White	27.69062233	Never smoker	38	Untreated	No	No	No	No treatment	No	No	No	No	No	No	No	No	No	No	No	No	No	No	No	NA	No radiation	No	No	Yes	No treatment	No treatment	No treatment	No treatment	No treatment	No treatment	No treatment	No treatment	No treatment	No treatment	No treatment	No treatment	No treatment	No treatment
P-0001817	Female	Other	40.72005463	Former Smoker	162	Treated	Yes	No	No	No treatment	No	No	No	No	No	No	No	No	No	No	No	No	No	No	No	NA	No radiation	Yes	No	Yes	3rd tertile	No treatment	No treatment	No treatment	No treatment	No treatment	No treatment	No treatment	No treatment	No treatment	No treatment	No treatment	No treatment	No treatment
P-0001818	Female	White	70.14647675	Never smoker	806	Unknown	NA	NA	NA	NA	NA	NA	NA	NA	NA	NA	NA	NA	NA	NA	NA	NA	NA	NA	NA	NA	NA	NA	NA	No	NA	NA	NA	NA	NA	NA	NA	NA	NA	NA	NA	NA	NA	NA
P-0001819	Male	White	67.40314484	Never smoker	294	Unknown	Yes	Yes	Yes	NA	NA	Yes	NA	NA	NA	NA	NA	NA	NA	NA	NA	NA	NA	NA	NA	93	3rd tertile	NA	NA	No	NA	NA	NA	NA	NA	NA	NA	NA	NA	NA	NA	NA	NA	NA
P-0001820	Female	White	75.06912994	Former Smoker	0	Unknown	Yes	NA	Yes	1st tertile	NA	NA	NA	NA	NA	NA	Yes	Yes	NA	NA	NA	NA	Yes	NA	NA	84	NA	NA	NA	No	NA	NA	NA	NA	NA	NA	1st tertile	1st tertile	NA	NA	NA	1st tertile	NA	NA
P-0001821	Female	White	59.45790482	Never smoker	311	Unknown	Yes	NA	Yes	1st tertile	NA	NA	Yes	NA	NA	NA	NA	Yes	NA	NA	NA	Yes	NA	NA	NA	224	NA	NA	NA	No	NA	NA	NA	2nd tertile	NA	NA	NA	2nd tertile	NA	NA	NA	NA	NA	NA
P-0001822	Male	White	65.49212646	Former Smoker	117	Untreated	No	No	No	No treatment	No	No	No	No	No	No	No	No	No	No	No	No	No	No	No	NA	No radiation	No	No	Yes	No treatment	No treatment	No treatment	No treatment	No treatment	No treatment	No treatment	No treatment	No treatment	No treatment	No treatment	No treatment	No treatment	No treatment
P-0001823	Female	White	36.36413574	Former Smoker	463	Treated	Yes	Yes	Yes	1st tertile	No	Yes	No	No	No	No	No	No	No	No	No	No	No	No	No	441	2nd tertile	No	No	Yes	No treatment	No treatment	2nd tertile	No treatment	No treatment	No treatment	No treatment	No treatment	No treatment	No treatment	No treatment	No treatment	No treatment	No treatment
P-0001824	Male	White	64.78302765	Never smoker	1926	Unknown	Yes	NA	Yes	3rd tertile	NA	NA	Yes	NA	NA	NA	Yes	NA	Yes	NA	NA	Yes	NA	Yes	NA	602	NA	NA	NA	No	NA	NA	NA	3rd tertile	NA	NA	3rd tertile	NA	1st tertile	NA	NA	NA	3rd tertile	NA
P-0001825	Female	White	51.29637146	Current Smoker	587	Unknown	Yes	NA	Yes	2nd tertile	NA	NA	Yes	NA	NA	NA	NA	Yes	NA	NA	NA	Yes	NA	NA	NA	516	NA	NA	NA	No	NA	NA	NA	3rd tertile	NA	NA	NA	2nd tertile	NA	NA	NA	NA	NA	NA
P-0001826	Female	Asian	55.09103394	Never smoker	736	Treated	Yes	No	Yes	2nd tertile	No	No	Yes	No	No	Yes	Yes	No	No	No	No	No	Yes	Yes	No	687	No radiation	Yes	No	Yes	3rd tertile	No treatment	No treatment	3rd tertile	No treatment	No treatment	3rd tertile	No treatment	No treatment	No treatment	No treatment	2nd tertile	1st tertile	No treatment
P-0001827	Female	White	58.44763947	Never smoker	682	Untreated	No	No	No	No treatment	No	No	No	No	No	No	No	No	No	No	No	No	No	No	No	NA	No radiation	No	No	Yes	No treatment	No treatment	No treatment	No treatment	No treatment	No treatment	No treatment	No treatment	No treatment	No treatment	No treatment	No treatment	No treatment	No treatment
P-0001828	Female	White	75.0034256	Former Smoker	205	Unknown	Yes	NA	Yes	1st tertile	NA	NA	Yes	NA	NA	Yes	Yes	NA	NA	NA	NA	NA	Yes	NA	NA	120	NA	NA	NA	No	NA	NA	NA	2nd tertile	NA	NA	2nd tertile	NA	NA	NA	NA	2nd tertile	NA	NA
P-0001829	Male	White	71.67419434	Never smoker	690	Untreated	No	No	No	No treatment	No	No	No	No	No	No	No	No	No	No	No	No	No	No	No	NA	No radiation	No	No	Yes	No treatment	No treatment	No treatment	No treatment	No treatment	No treatment	No treatment	No treatment	No treatment	No treatment	No treatment	No treatment	No treatment	No treatment
P-0001830	Female	White	74.67214203	Former Smoker	399	Treated	Yes	No	Yes	2nd tertile	No	No	Yes	No	No	Yes	Yes	No	No	No	No	No	Yes	No	No	374	No radiation	Yes	Yes	Yes	3rd tertile	3rd tertile	No treatment	3rd tertile	No treatment	No treatment	3rd tertile	No treatment	No treatment	No treatment	No treatment	3rd tertile	No treatment	No treatment
P-0001832	Female	White	67.56468201	Former Smoker	1107	Unknown	Yes	NA	Yes	No treatment	NA	NA	Yes	NA	NA	Yes	Yes	NA	NA	NA	NA	NA	Yes	Yes	NA	1027	NA	NA	NA	No	NA	NA	NA	NA	NA	NA	1st tertile	NA	NA	NA	NA	1st tertile	NA	NA
P-0001833	Male	White	63.2197113	Current Smoker	23	Untreated	No	No	No	No treatment	No	No	No	No	No	No	No	No	No	No	No	No	No	No	No	NA	No radiation	No	No	Yes	No treatment	No treatment	No treatment	No treatment	No treatment	No treatment	No treatment	No treatment	No treatment	No treatment	No treatment	No treatment	No treatment	No treatment
P-0001834	Male	White	59.8247757	Never smoker	0	Unknown	NA	NA	NA	NA	NA	NA	NA	NA	NA	NA	NA	NA	NA	NA	NA	NA	NA	NA	NA	NA	NA	NA	NA	No	NA	NA	NA	NA	NA	NA	NA	NA	NA	NA	NA	NA	NA	NA
P-0001835	Male	White	43.27720642	Never smoker	98	Treated	Yes	No	No	No treatment	No	No	No	No	No	No	No	No	No	No	No	No	No	No	No	NA	No radiation	Yes	No	Yes	1st tertile	No treatment	No treatment	No treatment	No treatment	No treatment	No treatment	No treatment	No treatment	No treatment	No treatment	No treatment	No treatment	No treatment
P-0001836	Female	White	59.44969177	Current Smoker	49	Untreated	No	No	No	No treatment	No	No	No	No	No	No	No	No	No	No	No	No	No	No	No	NA	No radiation	No	No	Yes	No treatment	No treatment	No treatment	No treatment	No treatment	No treatment	No treatment	No treatment	No treatment	No treatment	No treatment	No treatment	No treatment	No treatment
P-0001837	Female	Asian	42.8062973	Never smoker	45	Treated	Yes	No	Yes	1st tertile	No	No	Yes	No	No	Yes	Yes	No	No	No	No	No	No	Yes	No	0	No radiation	No	No	Yes	No treatment	No treatment	No treatment	1st tertile	No treatment	No treatment	1st tertile	No treatment	No treatment	No treatment	No treatment	No treatment	1st tertile	No treatment
P-0001838	Female	White	73.25393677	Never smoker	650	Unknown	NA	NA	NA	NA	NA	NA	NA	NA	NA	NA	NA	NA	NA	NA	NA	NA	NA	NA	NA	NA	NA	NA	NA	No	NA	NA	NA	NA	NA	NA	NA	NA	NA	NA	NA	NA	NA	NA
P-0001839	Female	White	38.96235275	Never smoker	540	Unknown	NA	NA	NA	NA	NA	NA	NA	NA	NA	NA	NA	NA	NA	NA	NA	NA	NA	NA	NA	NA	NA	NA	NA	No	NA	NA	NA	NA	NA	NA	NA	NA	NA	NA	NA	NA	NA	NA
P-0001840	Female	White	37.99863052	Never smoker	21	Untreated	No	No	No	No treatment	No	No	No	No	No	No	No	No	No	No	No	No	No	No	No	NA	No radiation	No	No	Yes	No treatment	No treatment	No treatment	No treatment	No treatment	No treatment	No treatment	No treatment	No treatment	No treatment	No treatment	No treatment	No treatment	No treatment
P-0001841	Male	White	61.15537262	Former Smoker	600	Unknown	NA	NA	NA	NA	NA	NA	NA	NA	NA	NA	NA	NA	NA	NA	NA	NA	NA	NA	NA	NA	NA	NA	NA	No	NA	NA	NA	NA	NA	NA	NA	NA	NA	NA	NA	NA	NA	NA
P-0001842	Male	White	32.20807648	Never smoker	3138	Unknown	NA	NA	NA	NA	NA	NA	NA	NA	NA	NA	NA	NA	NA	NA	NA	NA	NA	NA	NA	NA	NA	NA	NA	No	NA	NA	NA	NA	NA	NA	NA	NA	NA	NA	NA	NA	NA	NA
P-0001843	Female	White	62.1218338	Former Smoker	422	Treated	Yes	Yes	Yes	1st tertile	No	Yes	No	No	No	No	No	No	No	No	No	No	No	No	No	413	2nd tertile	Yes	No	Yes	3rd tertile	No treatment	3rd tertile	No treatment	No treatment	No treatment	No treatment	No treatment	No treatment	No treatment	No treatment	No treatment	No treatment	No treatment
P-0001844	Male	Other	23.19780922	Never smoker	338	Unknown	Yes	NA	Yes	1st tertile	NA	Yes	NA	NA	NA	NA	NA	NA	NA	Yes	Yes	NA	NA	NA	NA	33	NA	NA	NA	No	NA	NA	2nd tertile	NA	NA	NA	NA	NA	NA	2nd tertile	2nd tertile	NA	NA	NA
P-0001845	Male	White	48.36139679	Former Smoker	242	Unknown	NA	NA	NA	NA	NA	NA	NA	NA	NA	NA	NA	NA	NA	NA	NA	NA	NA	NA	NA	NA	NA	NA	NA	No	NA	NA	NA	NA	NA	NA	NA	NA	NA	NA	NA	NA	NA	NA
P-0001846	Female	White	42.65023804	Never smoker	1954	Unknown	Yes	NA	Yes	3rd tertile	NA	NA	Yes	NA	Yes	NA	NA	NA	NA	NA	NA	Yes	NA	NA	NA	275	NA	NA	NA	No	NA	NA	NA	3rd tertile	NA	3rd tertile	NA	NA	NA	NA	NA	NA	NA	NA
[truncated: 22,652 more rows]
