# Supplementary material for: The comparison of cancer gene mutation frequencies in Chinese and U.S. patient populations
Source: Nat Commun. 2022 Sep 26;13:5651. doi: 10.1038/s41467-022-33351-4 (PMC9512793; doi:10.1038/s41467-022-33351-4)
Supplement: Supplementary file 9 — Supplementary Software 1 [file 41467_2022_33351_MOESM9_ESM.zip › Supplementary Software 1 New/Input Files/msk2020_ClinicalSample.txt]

#Patient Identifier	Sample Identifier	Oncotree Code	Cancer Type	Cancer Type Detailed	TMB (nonsynonymous)
#Patient Identifier	A unique sample identifier.	Oncotree Code	Cancer Type	Cancer Type Detailed	TMB (nonsynonymous)
#STRING	STRING	STRING	STRING	STRING	NUMBER
#1	1	0	1	1	1
PATIENT_ID	SAMPLE_ID	ONCOTREE_CODE	CANCER_TYPE	CANCER_TYPE_DETAILED	TMB_NONSYNONYMOUS
P-0000004	P-0000004-N01	BRCA	Breast Cancer	Invasive Breast Carcinoma	0.0666666666667
P-0000015	P-0000015-N01	BRCA	Breast Cancer	Invasive Breast Carcinoma	NA
P-0000023	P-0000023-N01	PEMESO	Mesothelioma	Peritoneal Mesothelioma	NA
P-0000024	P-0000024-N01	OUTT	Endometrial Cancer	Other Uterine Tumor	NA
P-0000025	P-0000025-N01	OUTT	Endometrial Cancer	Other Uterine Tumor	NA
P-0000026	P-0000026-N01	OUTT	Endometrial Cancer	Other Uterine Tumor	NA
P-0000027	P-0000027-N01	PEMESO	Mesothelioma	Peritoneal Mesothelioma	NA
P-0000034	P-0000034-N01	BLAD	Bladder Cancer	Bladder Adenocarcinoma	0.0333333333333
P-0000037	P-0000037-N01	HCC	Hepatobiliary Cancer	Hepatocellular Carcinoma	0.0333333333333
P-0000039	P-0000039-N01	PEMESO	Mesothelioma	Peritoneal Mesothelioma	0.0333333333333
P-0000041	P-0000041-N01	BRCA	Breast Cancer	Invasive Breast Carcinoma	NA
P-0000042	P-0000042-N01	PEMESO	Mesothelioma	Peritoneal Mesothelioma	NA
P-0000047	P-0000047-N01	PEMESO	Mesothelioma	Peritoneal Mesothelioma	NA
P-0000053	P-0000053-N01	PEMESO	Mesothelioma	Peritoneal Mesothelioma	NA
P-0000055	P-0000055-N01	OUTT	Endometrial Cancer	Other Uterine Tumor	NA
P-0000056	P-0000056-N01	BLAD	Bladder Cancer	Bladder Adenocarcinoma	NA
P-0000057	P-0000057-N01	BRCA	Breast Cancer	Invasive Breast Carcinoma	NA
P-0000058	P-0000058-N01	BRCA	Breast Cancer	Invasive Breast Carcinoma	NA
P-0000059	P-0000059-N01	EGC	Esophagogastric Cancer	Esophagogastric Adenocarcinoma	0.0333333333333
P-0000060	P-0000060-N01	OUTT	Endometrial Cancer	Other Uterine Tumor	NA
P-0000061	P-0000061-N01	OUTT	Endometrial Cancer	Other Uterine Tumor	NA
P-0000062	P-0000062-N01	EGC	Esophagogastric Cancer	Esophagogastric Adenocarcinoma	0.1
P-0000063	P-0000063-N01	BLAD	Bladder Cancer	Bladder Adenocarcinoma	NA
P-0000064	P-0000064-N01	OUTT	Endometrial Cancer	Other Uterine Tumor	NA
P-0000065	P-0000065-N01	BLAD	Bladder Cancer	Bladder Adenocarcinoma	NA
P-0000066	P-0000066-N01	BRCA	Breast Cancer	Invasive Breast Carcinoma	0.0333333333333
P-0000067	P-0000067-N01	CCBOV	Ovarian Cancer	Clear Cell Borderline Ovarian Tumor	NA
P-0000068	P-0000068-N01	BLAD	Bladder Cancer	Bladder Adenocarcinoma	NA
P-0000069	P-0000069-N01	OUTT	Endometrial Cancer	Other Uterine Tumor	NA
P-0000071	P-0000071-N01	BLAD	Bladder Cancer	Bladder Adenocarcinoma	0.0333333333333
P-0000073	P-0000073-N01	CCBOV	Ovarian Cancer	Clear Cell Borderline Ovarian Tumor	NA
P-0000081	P-0000081-N01	BRCA	Breast Cancer	Invasive Breast Carcinoma	0.0333333333333
P-0000085	P-0000085-N01	BLAD	Bladder Cancer	Bladder Adenocarcinoma	0.0666666666667
P-0000088	P-0000088-N01	BLAD	Bladder Cancer	Bladder Adenocarcinoma	NA
P-0000092	P-0000092-N01	ESS	Uterine Sarcoma	Endometrial Stromal Sarcoma	NA
P-0000093	P-0000093-N01	BRCA	Breast Cancer	Invasive Breast Carcinoma	NA
P-0000096	P-0000096-N01	BLAD	Bladder Cancer	Bladder Adenocarcinoma	0.0333333333333
P-0000098	P-0000098-N01	BRCA	Breast Cancer	Invasive Breast Carcinoma	0.0333333333333
P-0000100	P-0000100-N01	BCCA	Germ Cell Tumor	Choriocarcinoma	NA
P-0000102	P-0000102-N01	BRCA	Breast Cancer	Invasive Breast Carcinoma	NA
P-0000103	P-0000103-N01	EGC	Esophagogastric Cancer	Esophagogastric Adenocarcinoma	NA
P-0000104	P-0000104-N01	BRCA	Breast Cancer	Invasive Breast Carcinoma	NA
P-0000105	P-0000105-N01	OUTT	Endometrial Cancer	Other Uterine Tumor	NA
P-0000106	P-0000106-N01	BRCA	Breast Cancer	Invasive Breast Carcinoma	0.0333333333333
P-0000107	P-0000107-N01	BRCA	Breast Cancer	Invasive Breast Carcinoma	NA
P-0000108	P-0000108-N01	BCCA	Germ Cell Tumor	Choriocarcinoma	NA
P-0000110	P-0000110-N01	ALUCA	Non-Small Cell Lung Cancer	Atypical Lung Carcinoid	0.0333333333333
P-0000112	P-0000112-N01	EGC	Esophagogastric Cancer	Esophagogastric Adenocarcinoma	0.0333333333333
P-0000114	P-0000114-N01	BILIARY_TRACT	Biliary Tract Cancer, NOS	Biliary Tract	NA
P-0000115	P-0000115-N01	EGC	Esophagogastric Cancer	Esophagogastric Adenocarcinoma	NA
P-0000116	P-0000116-N01	ESS	Uterine Sarcoma	Endometrial Stromal Sarcoma	NA
P-0000117	P-0000117-N01	EGC	Esophagogastric Cancer	Esophagogastric Adenocarcinoma	NA
P-0000118	P-0000118-N01	FT	Sex Cord Stromal Tumor	Fibrothecoma	NA
P-0000119	P-0000119-N01	CAIS	Colorectal Cancer	Colon Adenocarcinoma In Situ	NA
P-0000120	P-0000120-N01	BRCA	Breast Cancer	Invasive Breast Carcinoma	0.0666666666667
P-0000121	P-0000121-N01	EGC	Esophagogastric Cancer	Esophagogastric Adenocarcinoma	NA
P-0000122	P-0000122-N01	ESS	Uterine Sarcoma	Endometrial Stromal Sarcoma	NA
P-0000126	P-0000126-N01	BRCA	Breast Cancer	Invasive Breast Carcinoma	NA
P-0000127	P-0000127-N01	BILIARY_TRACT	Biliary Tract Cancer, NOS	Biliary Tract	NA
P-0000129	P-0000129-N01	BRCA	Breast Cancer	Invasive Breast Carcinoma	NA
P-0000130	P-0000130-N01	CSCLC	Small Cell Lung Cancer	Combined Small Cell Lung Carcinoma	NA
P-0000131	P-0000131-N01	BRCA	Breast Cancer	Invasive Breast Carcinoma	0.0333333333333
P-0000132	P-0000132-N01	CSCLC	Small Cell Lung Cancer	Combined Small Cell Lung Carcinoma	NA
P-0000133	P-0000133-N01	ALUCA	Non-Small Cell Lung Cancer	Atypical Lung Carcinoid	0.0333333333333
P-0000134	P-0000134-N01	GIST	Gastrointestinal Stromal Tumor	Gastrointestinal Stromal Tumor	NA
P-0000135	P-0000135-N01	OUTT	Endometrial Cancer	Other Uterine Tumor	NA
P-0000136	P-0000136-N01	BRCA	Breast Cancer	Invasive Breast Carcinoma	0.0333333333333
P-0000137	P-0000137-N01	CEAD	Cervical Cancer	Cervical Adenocarcinoma	NA
P-0000138	P-0000138-N01	BRCA	Breast Cancer	Invasive Breast Carcinoma	0.0333333333333
P-0000140	P-0000140-N01	PRAD	Prostate Cancer	Prostate Adenocarcinoma	NA
P-0000141	P-0000141-N01	CCBOV	Ovarian Cancer	Clear Cell Borderline Ovarian Tumor	NA
P-0000142	P-0000142-N01	IPMN	Pancreatic Cancer	Intraductal Papillary Mucinous Neoplasm	NA
P-0000143	P-0000143-N01	PEMESO	Mesothelioma	Peritoneal Mesothelioma	NA
P-0000144	P-0000144-N01	EGC	Esophagogastric Cancer	Esophagogastric Adenocarcinoma	NA
P-0000145	P-0000145-N01	OUTT	Endometrial Cancer	Other Uterine Tumor	NA
P-0000146	P-0000146-N01	ANGS	Soft Tissue Sarcoma	Angiosarcoma	NA
P-0000147	P-0000147-N01	BILIARY_TRACT	Biliary Tract Cancer, NOS	Biliary Tract	NA
P-0000148	P-0000148-N01	CCBOV	Ovarian Cancer	Clear Cell Borderline Ovarian Tumor	NA
P-0000149	P-0000149-N01	ALUCA	Non-Small Cell Lung Cancer	Atypical Lung Carcinoid	NA
P-0000152	P-0000152-N01	BRCA	Breast Cancer	Invasive Breast Carcinoma	NA
P-0000153	P-0000153-N01	BRCA	Breast Cancer	Invasive Breast Carcinoma	NA
P-0000154	P-0000154-N01	BILIARY_TRACT	Biliary Tract Cancer, NOS	Biliary Tract	NA
P-0000155	P-0000155-N01	BRCA	Breast Cancer	Invasive Breast Carcinoma	0.0333333333333
P-0000156	P-0000156-N01	OUTT	Endometrial Cancer	Other Uterine Tumor	NA
P-0000157	P-0000157-N01	OUTT	Endometrial Cancer	Other Uterine Tumor	NA
P-0000158	P-0000158-N01	BRCA	Breast Cancer	Invasive Breast Carcinoma	NA
P-0000159	P-0000159-N01	BILIARY_TRACT	Biliary Tract Cancer, NOS	Biliary Tract	NA
P-0000160	P-0000160-N01	BRCA	Breast Cancer	Invasive Breast Carcinoma	NA
P-0000162	P-0000162-N01	BCCA	Germ Cell Tumor	Choriocarcinoma	NA
P-0000163	P-0000163-N01	ALUCA	Non-Small Cell Lung Cancer	Atypical Lung Carcinoid	NA
P-0000165	P-0000165-N01	ALUCA	Non-Small Cell Lung Cancer	Atypical Lung Carcinoid	0.0666666666667
P-0000167	P-0000167-N01	BRCA	Breast Cancer	Invasive Breast Carcinoma	NA
P-0000168	P-0000168-N01	ALUCA	Non-Small Cell Lung Cancer	Atypical Lung Carcinoid	NA
P-0000174	P-0000174-N01	OAT	Thyroid Cancer	Oncocytic Adenoma of the Thyroid	0.2
P-0000175	P-0000175-N01	BRCA	Breast Cancer	Invasive Breast Carcinoma	NA
P-0000178	P-0000178-N01	EGC	Esophagogastric Cancer	Esophagogastric Adenocarcinoma	NA
P-0000180	P-0000180-N01	EGC	Esophagogastric Cancer	Esophagogastric Adenocarcinoma	NA
P-0000181	P-0000181-N01	BCCA	Germ Cell Tumor	Choriocarcinoma	NA
P-0000182	P-0000182-N01	HCC	Hepatobiliary Cancer	Hepatocellular Carcinoma	0.233333333333
P-0000183	P-0000183-N01	BRCA	Breast Cancer	Invasive Breast Carcinoma	NA
P-0000184	P-0000184-N01	BLAD	Bladder Cancer	Bladder Adenocarcinoma	NA
P-0000185	P-0000185-N01	CCBOV	Ovarian Cancer	Clear Cell Borderline Ovarian Tumor	NA
P-0000186	P-0000186-N01	EGC	Esophagogastric Cancer	Esophagogastric Adenocarcinoma	NA
P-0000187	P-0000187-N01	BRCA	Breast Cancer	Invasive Breast Carcinoma	0.0333333333333
P-0000188	P-0000188-N01	BRCA	Breast Cancer	Invasive Breast Carcinoma	NA
P-0000189	P-0000189-N01	BILIARY_TRACT	Biliary Tract Cancer, NOS	Biliary Tract	NA
P-0000190	P-0000190-N01	CSCLC	Small Cell Lung Cancer	Combined Small Cell Lung Carcinoma	NA
P-0000191	P-0000191-N01	BRCA	Breast Cancer	Invasive Breast Carcinoma	NA
P-0000192	P-0000192-N01	BILIARY_TRACT	Biliary Tract Cancer, NOS	Biliary Tract	NA
P-0000193	P-0000193-N01	OUTT	Endometrial Cancer	Other Uterine Tumor	NA
P-0000195	P-0000195-N01	BRCA	Breast Cancer	Invasive Breast Carcinoma	NA
P-0000196	P-0000196-N01	BRCA	Breast Cancer	Invasive Breast Carcinoma	0.0333333333333
P-0000197	P-0000197-N01	PRAD	Prostate Cancer	Prostate Adenocarcinoma	NA
P-0000199	P-0000199-N01	CCBOV	Ovarian Cancer	Clear Cell Borderline Ovarian Tumor	NA
P-0000201	P-0000201-N01	BRCA	Breast Cancer	Invasive Breast Carcinoma	NA
P-0000202	P-0000202-N01	SACA	Salivary Gland Cancer	Salivary Carcinoma	NA
P-0000203	P-0000203-N01	OAT	Thyroid Cancer	Oncocytic Adenoma of the Thyroid	NA
P-0000204	P-0000204-N01	BRCA	Breast Cancer	Invasive Breast Carcinoma	NA
P-0000206	P-0000206-N01	SACA	Salivary Gland Cancer	Salivary Carcinoma	NA
P-0000207	P-0000207-N01	BRCA	Breast Cancer	Invasive Breast Carcinoma	0.0333333333333
P-0000208	P-0000208-N01	ALUCA	Non-Small Cell Lung Cancer	Atypical Lung Carcinoid	NA
P-0000210	P-0000210-N01	CEAD	Cervical Cancer	Cervical Adenocarcinoma	NA
P-0000211	P-0000211-N01	BILIARY_TRACT	Biliary Tract Cancer, NOS	Biliary Tract	NA
P-0000212	P-0000212-N01	CCBOV	Ovarian Cancer	Clear Cell Borderline Ovarian Tumor	0.0333333333333
P-0000214	P-0000214-N01	BRCA	Breast Cancer	Invasive Breast Carcinoma	NA
P-0000215	P-0000215-N01	BRCA	Breast Cancer	Invasive Breast Carcinoma	NA
P-0000216	P-0000216-N01	BRCA	Breast Cancer	Invasive Breast Carcinoma	0.0333333333333
P-0000217	P-0000217-N01	AGA	Anal Cancer	Anal Gland Adenocarcinoma	NA
P-0000218	P-0000218-N01	HCC	Hepatobiliary Cancer	Hepatocellular Carcinoma	NA
P-0000219	P-0000219-N01	ALUCA	Non-Small Cell Lung Cancer	Atypical Lung Carcinoid	NA
P-0000220	P-0000220-N01	BRCA	Breast Cancer	Invasive Breast Carcinoma	NA
P-0000221	P-0000221-N01	EGC	Esophagogastric Cancer	Esophagogastric Adenocarcinoma	NA
P-0000223	P-0000223-N01	AASTR	Glioma	Anaplastic Astrocytoma	NA
P-0000224	P-0000224-N01	BRCA	Breast Cancer	Invasive Breast Carcinoma	NA
P-0000225	P-0000225-N01	EGC	Esophagogastric Cancer	Esophagogastric Adenocarcinoma	NA
P-0000226	P-0000226-N01	ANGS	Soft Tissue Sarcoma	Angiosarcoma	NA
P-0000227	P-0000227-N01	OHNCA	Head and Neck Cancer	Head and Neck Carcinoma, Other	0.0333333333333
P-0000228	P-0000228-N01	HCC	Hepatobiliary Cancer	Hepatocellular Carcinoma	NA
P-0000230	P-0000230-N01	OUTT	Endometrial Cancer	Other Uterine Tumor	0.0666666666667
P-0000231	P-0000231-N01	ALUCA	Non-Small Cell Lung Cancer	Atypical Lung Carcinoid	NA
P-0000232	P-0000232-N01	ES	Bone Cancer	Ewing Sarcoma	0.0333333333333
P-0000233	P-0000233-N01	ALUCA	Non-Small Cell Lung Cancer	Atypical Lung Carcinoid	NA
P-0000234	P-0000234-N01	BRCA	Breast Cancer	Invasive Breast Carcinoma	NA
P-0000235	P-0000235-N01	ALUCA	Non-Small Cell Lung Cancer	Atypical Lung Carcinoid	NA
P-0000236	P-0000236-N01	CCBOV	Ovarian Cancer	Clear Cell Borderline Ovarian Tumor	NA
P-0000237	P-0000237-N01	ADPA	Skin Cancer, Non-Melanoma	Aggressive Digital Papillary Adenocarcinoma	NA
P-0000238	P-0000238-N01	BILIARY_TRACT	Biliary Tract Cancer, NOS	Biliary Tract	0.0333333333333
P-0000239	P-0000239-N01	ALUCA	Non-Small Cell Lung Cancer	Atypical Lung Carcinoid	NA
P-0000240	P-0000240-N01	OAT	Thyroid Cancer	Oncocytic Adenoma of the Thyroid	NA
P-0000241	P-0000241-N01	CAIS	Colorectal Cancer	Colon Adenocarcinoma In Situ	NA
P-0000242	P-0000242-N01	BRCA	Breast Cancer	Invasive Breast Carcinoma	NA
P-0000244	P-0000244-N01	BRCA	Breast Cancer	Invasive Breast Carcinoma	NA
P-0000245	P-0000245-N01	BILIARY_TRACT	Biliary Tract Cancer, NOS	Biliary Tract	NA
P-0000247	P-0000247-N01	BRCA	Breast Cancer	Invasive Breast Carcinoma	NA
P-0000250	P-0000250-N01	BRCA	Breast Cancer	Invasive Breast Carcinoma	NA
P-0000252	P-0000252-N01	ALUCA	Non-Small Cell Lung Cancer	Atypical Lung Carcinoid	NA
P-0000253	P-0000253-N01	ES	Bone Cancer	Ewing Sarcoma	0.0333333333333
P-0000257	P-0000257-N01	ANGS	Soft Tissue Sarcoma	Angiosarcoma	NA
P-0000258	P-0000258-N01	ANGS	Soft Tissue Sarcoma	Angiosarcoma	NA
P-0000259	P-0000259-N01	BRCA	Breast Cancer	Invasive Breast Carcinoma	NA
P-0000260	P-0000260-N01	ALUCA	Non-Small Cell Lung Cancer	Atypical Lung Carcinoid	NA
P-0000263	P-0000263-N01	ALUCA	Non-Small Cell Lung Cancer	Atypical Lung Carcinoid	NA
P-0000266	P-0000266-N01	BRCA	Breast Cancer	Invasive Breast Carcinoma	NA
P-0000268	P-0000268-N01	BLAD	Bladder Cancer	Bladder Adenocarcinoma	NA
P-0000269	P-0000269-N01	CCBOV	Ovarian Cancer	Clear Cell Borderline Ovarian Tumor	NA
P-0000270	P-0000270-N01	BRCA	Breast Cancer	Invasive Breast Carcinoma	0.0333333333333
P-0000271	P-0000271-N01	ESS	Uterine Sarcoma	Endometrial Stromal Sarcoma	NA
P-0000272	P-0000272-N01	CCPRC	Renal Cell Carcinoma	Clear Cell Papillary Renal Cell Carcinoma	NA
P-0000273	P-0000273-N01	ACN	Cancer of Unknown Primary	Acinar Cell Carcinoma, NOS	0.0333333333333
P-0000274	P-0000274-N01	BRCA	Breast Cancer	Invasive Breast Carcinoma	NA
P-0000275	P-0000275-N01	BRCA	Breast Cancer	Invasive Breast Carcinoma	NA
P-0000276	P-0000276-N01	BRCA	Breast Cancer	Invasive Breast Carcinoma	NA
P-0000277	P-0000277-N01	ACN	Cancer of Unknown Primary	Acinar Cell Carcinoma, NOS	NA
P-0000278	P-0000278-N01	BRCA	Breast Cancer	Invasive Breast Carcinoma	NA
P-0000279	P-0000279-N01	BCCA	Germ Cell Tumor	Choriocarcinoma	NA
P-0000280	P-0000280-N01	ALUCA	Non-Small Cell Lung Cancer	Atypical Lung Carcinoid	NA
P-0000281	P-0000281-N01	BRCA	Breast Cancer	Invasive Breast Carcinoma	0.0333333333333
P-0000282	P-0000282-N01	EGC	Esophagogastric Cancer	Esophagogastric Adenocarcinoma	NA
P-0000283	P-0000283-N01	BLAD	Bladder Cancer	Bladder Adenocarcinoma	NA
P-0000284	P-0000284-N01	OHNCA	Head and Neck Cancer	Head and Neck Carcinoma, Other	NA
P-0000285	P-0000285-N01	OAT	Thyroid Cancer	Oncocytic Adenoma of the Thyroid	NA
P-0000286	P-0000286-N01	PEMESO	Mesothelioma	Peritoneal Mesothelioma	NA
P-0000287	P-0000287-N01	BCCA	Germ Cell Tumor	Choriocarcinoma	NA
P-0000288	P-0000288-N01	BRCA	Breast Cancer	Invasive Breast Carcinoma	NA
P-0000289	P-0000289-N01	ALUCA	Non-Small Cell Lung Cancer	Atypical Lung Carcinoid	NA
P-0000290	P-0000290-N01	BLAD	Bladder Cancer	Bladder Adenocarcinoma	0.0333333333333
P-0000291	P-0000291-N01	EGC	Esophagogastric Cancer	Esophagogastric Adenocarcinoma	NA
P-0000292	P-0000292-N01	BRCA	Breast Cancer	Invasive Breast Carcinoma	NA
P-0000293	P-0000293-N01	ADPA	Skin Cancer, Non-Melanoma	Aggressive Digital Papillary Adenocarcinoma	NA
P-0000295	P-0000295-N01	BRCA	Breast Cancer	Invasive Breast Carcinoma	NA
P-0000296	P-0000296-N01	BRCA	Breast Cancer	Invasive Breast Carcinoma	NA
P-0000298	P-0000298-N01	BILIARY_TRACT	Biliary Tract Cancer, NOS	Biliary Tract	NA
P-0000299	P-0000299-N01	ALUCA	Non-Small Cell Lung Cancer	Atypical Lung Carcinoid	NA
P-0000300	P-0000300-N01	EGC	Esophagogastric Cancer	Esophagogastric Adenocarcinoma	NA
P-0000301	P-0000301-N01	ALUCA	Non-Small Cell Lung Cancer	Atypical Lung Carcinoid	NA
P-0000302	P-0000302-N01	ALUCA	Non-Small Cell Lung Cancer	Atypical Lung Carcinoid	NA
P-0000303	P-0000303-N01	BILIARY_TRACT	Biliary Tract Cancer, NOS	Biliary Tract	NA
P-0000306	P-0000306-N01	GIST	Gastrointestinal Stromal Tumor	Gastrointestinal Stromal Tumor	NA
P-0000307	P-0000307-N01	BLAD	Bladder Cancer	Bladder Adenocarcinoma	NA
P-0000308	P-0000308-N01	BLAD	Bladder Cancer	Bladder Adenocarcinoma	NA
P-0000309	P-0000309-N01	GIST	Gastrointestinal Stromal Tumor	Gastrointestinal Stromal Tumor	NA
P-0000313	P-0000313-N01	SACA	Salivary Gland Cancer	Salivary Carcinoma	NA
P-0000314	P-0000314-N01	IPMN	Pancreatic Cancer	Intraductal Papillary Mucinous Neoplasm	NA
P-0000315	P-0000315-N01	ALUCA	Non-Small Cell Lung Cancer	Atypical Lung Carcinoid	NA
P-0000316	P-0000316-N01	ALUCA	Non-Small Cell Lung Cancer	Atypical Lung Carcinoid	0.0333333333333
P-0000317	P-0000317-N01	BRCA	Breast Cancer	Invasive Breast Carcinoma	NA
P-0000318	P-0000318-N01	PRAD	Prostate Cancer	Prostate Adenocarcinoma	0.0333333333333
P-0000319	P-0000319-N01	OHNCA	Head and Neck Cancer	Head and Neck Carcinoma, Other	NA
P-0000320	P-0000320-N01	OAT	Thyroid Cancer	Oncocytic Adenoma of the Thyroid	NA
P-0000321	P-0000321-N01	OUTT	Endometrial Cancer	Other Uterine Tumor	NA
P-0000322	P-0000322-N01	ETT	Gestational Trophoblastic Disease	Epithelioid Trophoblastic Tumor	NA
P-0000323	P-0000323-N01	CSCLC	Small Cell Lung Cancer	Combined Small Cell Lung Carcinoma	NA
P-0000324	P-0000324-N01	ACN	Cancer of Unknown Primary	Acinar Cell Carcinoma, NOS	0.1
P-0000325	P-0000325-N01	AGA	Anal Cancer	Anal Gland Adenocarcinoma	NA
P-0000326	P-0000326-N01	ACN	Cancer of Unknown Primary	Acinar Cell Carcinoma, NOS	NA
P-0000327	P-0000327-N01	BILIARY_TRACT	Biliary Tract Cancer, NOS	Biliary Tract	0.0666666666667
P-0000328	P-0000328-N01	BILIARY_TRACT	Biliary Tract Cancer, NOS	Biliary Tract	NA
P-0000329	P-0000329-N01	ALUCA	Non-Small Cell Lung Cancer	Atypical Lung Carcinoid	NA
P-0000332	P-0000332-N01	PEMESO	Mesothelioma	Peritoneal Mesothelioma	NA
P-0000333	P-0000333-N01	OAT	Thyroid Cancer	Oncocytic Adenoma of the Thyroid	0.0333333333333
P-0000334	P-0000334-N01	CCBOV	Ovarian Cancer	Clear Cell Borderline Ovarian Tumor	NA
P-0000335	P-0000335-N01	BRCA	Breast Cancer	Invasive Breast Carcinoma	NA
P-0000336	P-0000336-N01	ACN	Cancer of Unknown Primary	Acinar Cell Carcinoma, NOS	0.0333333333333
P-0000337	P-0000337-N01	BRCA	Breast Cancer	Invasive Breast Carcinoma	NA
P-0000339	P-0000339-N01	CSCLC	Small Cell Lung Cancer	Combined Small Cell Lung Carcinoma	NA
P-0000341	P-0000341-N01	BRCA	Breast Cancer	Invasive Breast Carcinoma	NA
P-0000342	P-0000342-N01	EGC	Esophagogastric Cancer	Esophagogastric Adenocarcinoma	0.0333333333333
P-0000343	P-0000343-N01	OUTT	Endometrial Cancer	Other Uterine Tumor	0.0333333333333
P-0000344	P-0000344-N01	ALUCA	Non-Small Cell Lung Cancer	Atypical Lung Carcinoid	NA
P-0000345	P-0000345-N01	BRCA	Breast Cancer	Invasive Breast Carcinoma	NA
P-0000346	P-0000346-N01	BRCA	Breast Cancer	Invasive Breast Carcinoma	NA
P-0000347	P-0000347-N01	ALUCA	Non-Small Cell Lung Cancer	Atypical Lung Carcinoid	0.0333333333333
P-0000348	P-0000348-N01	ALUCA	Non-Small Cell Lung Cancer	Atypical Lung Carcinoid	NA
P-0000349	P-0000349-N01	ALUCA	Non-Small Cell Lung Cancer	Atypical Lung Carcinoid	NA
P-0000350	P-0000350-N01	CCPRC	Renal Cell Carcinoma	Clear Cell Papillary Renal Cell Carcinoma	NA
P-0000352	P-0000352-N01	ALUCA	Non-Small Cell Lung Cancer	Atypical Lung Carcinoid	NA
P-0000353	P-0000353-N01	BRCA	Breast Cancer	Invasive Breast Carcinoma	NA
P-0000354	P-0000354-N01	OAT	Thyroid Cancer	Oncocytic Adenoma of the Thyroid	NA
P-0000355	P-0000355-N01	ESS	Uterine Sarcoma	Endometrial Stromal Sarcoma	NA
P-0000356	P-0000356-N01	BRCA	Breast Cancer	Invasive Breast Carcinoma	NA
P-0000357	P-0000357-N01	ACN	Cancer of Unknown Primary	Acinar Cell Carcinoma, NOS	NA
P-0000358	P-0000358-N01	BRCA	Breast Cancer	Invasive Breast Carcinoma	NA
P-0000360	P-0000360-N01	BILIARY_TRACT	Biliary Tract Cancer, NOS	Biliary Tract	NA
P-0000361	P-0000361-N01	ANGS	Soft Tissue Sarcoma	Angiosarcoma	NA
P-0000362	P-0000362-N01	BILIARY_TRACT	Biliary Tract Cancer, NOS	Biliary Tract	NA
P-0000363	P-0000363-N01	ALUCA	Non-Small Cell Lung Cancer	Atypical Lung Carcinoid	NA
P-0000364	P-0000364-N01	BLAD	Bladder Cancer	Bladder Adenocarcinoma	NA
P-0000365	P-0000365-N01	ANGS	Soft Tissue Sarcoma	Angiosarcoma	0.0333333333333
P-0000366	P-0000366-N01	CCBOV	Ovarian Cancer	Clear Cell Borderline Ovarian Tumor	NA
P-0000367	P-0000367-N01	OUTT	Endometrial Cancer	Other Uterine Tumor	NA
P-0000368	P-0000368-N01	PEMESO	Mesothelioma	Peritoneal Mesothelioma	0.0333333333333
P-0000369	P-0000369-N01	EGC	Esophagogastric Cancer	Esophagogastric Adenocarcinoma	NA
P-0000370	P-0000370-N01	ALUCA	Non-Small Cell Lung Cancer	Atypical Lung Carcinoid	0.0666666666667
P-0000372	P-0000372-N01	ADPA	Skin Cancer, Non-Melanoma	Aggressive Digital Papillary Adenocarcinoma	NA
P-0000373	P-0000373-N01	PRAD	Prostate Cancer	Prostate Adenocarcinoma	NA
P-0000374	P-0000374-N01	SACA	Salivary Gland Cancer	Salivary Carcinoma	0.0666666666667
P-0000377	P-0000377-N01	PRAD	Prostate Cancer	Prostate Adenocarcinoma	NA
P-0000378	P-0000378-N01	AASTR	Glioma	Anaplastic Astrocytoma	NA
P-0000379	P-0000379-N01	CHS	Bone Cancer	Chondrosarcoma	NA
P-0000380	P-0000380-N01	ALUCA	Non-Small Cell Lung Cancer	Atypical Lung Carcinoid	0.0666666666667
P-0000381	P-0000381-N01	BRCA	Breast Cancer	Invasive Breast Carcinoma	NA
P-0000382	P-0000382-N01	ESS	Uterine Sarcoma	Endometrial Stromal Sarcoma	NA
P-0000383	P-0000383-N01	EGC	Esophagogastric Cancer	Esophagogastric Adenocarcinoma	NA
P-0000384	P-0000384-N01	BLAD	Bladder Cancer	Bladder Adenocarcinoma	NA
P-0000386	P-0000386-N01	BLAD	Bladder Cancer	Bladder Adenocarcinoma	NA
P-0000387	P-0000387-N01	CSCLC	Small Cell Lung Cancer	Combined Small Cell Lung Carcinoma	NA
P-0000388	P-0000388-N01	ALUCA	Non-Small Cell Lung Cancer	Atypical Lung Carcinoid	NA
P-0000390	P-0000390-N01	ALUCA	Non-Small Cell Lung Cancer	Atypical Lung Carcinoid	NA
P-0000391	P-0000391-N01	PRAD	Prostate Cancer	Prostate Adenocarcinoma	NA
P-0000392	P-0000392-N01	BRCA	Breast Cancer	Invasive Breast Carcinoma	NA
P-0000394	P-0000394-N01	BLAD	Bladder Cancer	Bladder Adenocarcinoma	NA
P-0000395	P-0000395-N01	ALUCA	Non-Small Cell Lung Cancer	Atypical Lung Carcinoid	NA
P-0000396	P-0000396-N01	OHNCA	Head and Neck Cancer	Head and Neck Carcinoma, Other	0.0333333333333
P-0000397	P-0000397-N01	BRCA	Breast Cancer	Invasive Breast Carcinoma	NA
P-0000398	P-0000398-N01	BRCA	Breast Cancer	Invasive Breast Carcinoma	NA
P-0000400	P-0000400-N01	BLAD	Bladder Cancer	Bladder Adenocarcinoma	0.0666666666667
P-0000401	P-0000401-N01	PRAD	Prostate Cancer	Prostate Adenocarcinoma	NA
P-0000402	P-0000402-N01	BILIARY_TRACT	Biliary Tract Cancer, NOS	Biliary Tract	NA
P-0000403	P-0000403-N01	CCBOV	Ovarian Cancer	Clear Cell Borderline Ovarian Tumor	NA
P-0000404	P-0000404-N01	OUTT	Endometrial Cancer	Other Uterine Tumor	0.0333333333333
P-0000405	P-0000405-N01	ALUCA	Non-Small Cell Lung Cancer	Atypical Lung Carcinoid	NA
P-0000406	P-0000406-N01	EGC	Esophagogastric Cancer	Esophagogastric Adenocarcinoma	NA
P-0000407	P-0000407-N01	BRCA	Breast Cancer	Invasive Breast Carcinoma	NA
P-0000408	P-0000408-N01	EGC	Esophagogastric Cancer	Esophagogastric Adenocarcinoma	NA
P-0000409	P-0000409-N01	BRCA	Breast Cancer	Invasive Breast Carcinoma	NA
P-0000410	P-0000410-N01	BLAD	Bladder Cancer	Bladder Adenocarcinoma	0.0333333333333
P-0000411	P-0000411-N01	BRCA	Breast Cancer	Invasive Breast Carcinoma	0.0333333333333
P-0000412	P-0000412-N01	BRCA	Breast Cancer	Invasive Breast Carcinoma	NA
P-0000413	P-0000413-N01	EGC	Esophagogastric Cancer	Esophagogastric Adenocarcinoma	NA
P-0000414	P-0000414-N01	BRCA	Breast Cancer	Invasive Breast Carcinoma	NA
P-0000415	P-0000415-N01	OAT	Thyroid Cancer	Oncocytic Adenoma of the Thyroid	NA
P-0000416	P-0000416-N01	OUTT	Endometrial Cancer	Other Uterine Tumor	NA
P-0000417	P-0000417-N01	EGC	Esophagogastric Cancer	Esophagogastric Adenocarcinoma	NA
P-0000418	P-0000418-N01	ALUCA	Non-Small Cell Lung Cancer	Atypical Lung Carcinoid	NA
P-0000419	P-0000419-N01	BILIARY_TRACT	Biliary Tract Cancer, NOS	Biliary Tract	NA
P-0000420	P-0000420-N01	AGA	Anal Cancer	Anal Gland Adenocarcinoma	NA
P-0000421	P-0000421-N01	IPMN	Pancreatic Cancer	Intraductal Papillary Mucinous Neoplasm	NA
P-0000422	P-0000422-N01	BRCA	Breast Cancer	Invasive Breast Carcinoma	NA
P-0000423	P-0000423-N01	BRCA	Breast Cancer	Invasive Breast Carcinoma	NA
P-0000425	P-0000425-N01	OAT	Thyroid Cancer	Oncocytic Adenoma of the Thyroid	NA
P-0000426	P-0000426-N01	ALUCA	Non-Small Cell Lung Cancer	Atypical Lung Carcinoid	0.0333333333333
P-0000427	P-0000427-N01	ALUCA	Non-Small Cell Lung Cancer	Atypical Lung Carcinoid	NA
P-0000428	P-0000428-N01	BRCA	Breast Cancer	Invasive Breast Carcinoma	NA
P-0000431	P-0000431-N01	PRAD	Prostate Cancer	Prostate Adenocarcinoma	NA
P-0000432	P-0000432-N01	BRCA	Breast Cancer	Invasive Breast Carcinoma	NA
P-0000433	P-0000433-N01	OHNCA	Head and Neck Cancer	Head and Neck Carcinoma, Other	NA
P-0000434	P-0000434-N01	SACA	Salivary Gland Cancer	Salivary Carcinoma	NA
P-0000435	P-0000435-N01	BRCA	Breast Cancer	Invasive Breast Carcinoma	0.0333333333333
P-0000436	P-0000436-N01	EGC	Esophagogastric Cancer	Esophagogastric Adenocarcinoma	NA
P-0000439	P-0000439-N01	ADPA	Skin Cancer, Non-Melanoma	Aggressive Digital Papillary Adenocarcinoma	NA
P-0000440	P-0000440-N01	BRCA	Breast Cancer	Invasive Breast Carcinoma	NA
P-0000441	P-0000441-N01	PRAD	Prostate Cancer	Prostate Adenocarcinoma	NA
P-0000442	P-0000442-N01	PRAD	Prostate Cancer	Prostate Adenocarcinoma	NA
P-0000444	P-0000444-N01	EGC	Esophagogastric Cancer	Esophagogastric Adenocarcinoma	NA
P-0000445	P-0000445-N01	BRCA	Breast Cancer	Invasive Breast Carcinoma	NA
P-0000446	P-0000446-N01	EGC	Esophagogastric Cancer	Esophagogastric Adenocarcinoma	NA
P-0000447	P-0000447-N01	BRCA	Breast Cancer	Invasive Breast Carcinoma	NA
P-0000448	P-0000448-N01	OUTT	Endometrial Cancer	Other Uterine Tumor	NA
P-0000449	P-0000449-N01	PRAD	Prostate Cancer	Prostate Adenocarcinoma	0.0666666666667
P-0000451	P-0000451-N01	ESS	Uterine Sarcoma	Endometrial Stromal Sarcoma	NA
P-0000452	P-0000452-N01	CEAD	Cervical Cancer	Cervical Adenocarcinoma	NA
P-0000453	P-0000453-N01	CEAD	Cervical Cancer	Cervical Adenocarcinoma	NA
P-0000454	P-0000454-N01	OHNCA	Head and Neck Cancer	Head and Neck Carcinoma, Other	NA
P-0000455	P-0000455-N01	CSCLC	Small Cell Lung Cancer	Combined Small Cell Lung Carcinoma	NA
P-0000457	P-0000457-N01	BLAD	Bladder Cancer	Bladder Adenocarcinoma	NA
P-0000458	P-0000458-N01	ALUCA	Non-Small Cell Lung Cancer	Atypical Lung Carcinoid	NA
P-0000459	P-0000459-N01	ALUCA	Non-Small Cell Lung Cancer	Atypical Lung Carcinoid	0.0666666666667
P-0000460	P-0000460-N01	OAT	Thyroid Cancer	Oncocytic Adenoma of the Thyroid	0.0333333333333
P-0000462	P-0000462-N01	BRCA	Breast Cancer	Invasive Breast Carcinoma	NA
P-0000463	P-0000463-N01	ALUCA	Non-Small Cell Lung Cancer	Atypical Lung Carcinoid	NA
P-0000465	P-0000465-N01	OUTT	Endometrial Cancer	Other Uterine Tumor	NA
P-0000466	P-0000466-N01	BRCA	Breast Cancer	Invasive Breast Carcinoma	NA
P-0000467	P-0000467-N01	OHNCA	Head and Neck Cancer	Head and Neck Carcinoma, Other	0.0333333333333
P-0000468	P-0000468-N01	BRCA	Breast Cancer	Invasive Breast Carcinoma	NA
P-0000469	P-0000469-N01	BRCA	Breast Cancer	Invasive Breast Carcinoma	NA
P-0000470	P-0000470-N01	BRCA	Breast Cancer	Invasive Breast Carcinoma	NA
P-0000471	P-0000471-N01	BRCA	Breast Cancer	Invasive Breast Carcinoma	NA
P-0000472	P-0000472-N01	BRCA	Breast Cancer	Invasive Breast Carcinoma	NA
P-0000473	P-0000473-N01	BRCA	Breast Cancer	Invasive Breast Carcinoma	NA
P-0000474	P-0000474-N01	ALUCA	Non-Small Cell Lung Cancer	Atypical Lung Carcinoid	NA
P-0000475	P-0000475-N01	BCCA	Germ Cell Tumor	Choriocarcinoma	NA
P-0000476	P-0000476-N01	EPMT	CNS Cancer	Ependymomal Tumor	NA
P-0000477	P-0000477-N01	ALUCA	Non-Small Cell Lung Cancer	Atypical Lung Carcinoid	NA
P-0000478	P-0000478-N01	BRCA	Breast Cancer	Invasive Breast Carcinoma	NA
P-0000479	P-0000479-N01	PRAD	Prostate Cancer	Prostate Adenocarcinoma	0.0333333333333
P-0000480	P-0000480-N01	ADPA	Skin Cancer, Non-Melanoma	Aggressive Digital Papillary Adenocarcinoma	NA
P-0000481	P-0000481-N01	EGC	Esophagogastric Cancer	Esophagogastric Adenocarcinoma	NA
P-0000482	P-0000482-N01	ESS	Uterine Sarcoma	Endometrial Stromal Sarcoma	0.0333333333333
P-0000483	P-0000483-N01	BRCA	Breast Cancer	Invasive Breast Carcinoma	NA
P-0000484	P-0000484-N01	PRAD	Prostate Cancer	Prostate Adenocarcinoma	NA
P-0000485	P-0000485-N01	EGC	Esophagogastric Cancer	Esophagogastric Adenocarcinoma	0.0333333333333
P-0000486	P-0000486-N01	AASTR	Glioma	Anaplastic Astrocytoma	NA
P-0000488	P-0000488-N01	EGC	Esophagogastric Cancer	Esophagogastric Adenocarcinoma	NA
P-0000489	P-0000489-N01	SACA	Salivary Gland Cancer	Salivary Carcinoma	NA
P-0000490	P-0000490-N01	BRCA	Breast Cancer	Invasive Breast Carcinoma	NA
P-0000491	P-0000491-N01	ALUCA	Non-Small Cell Lung Cancer	Atypical Lung Carcinoid	0.0333333333333
P-0000494	P-0000494-N01	ACN	Cancer of Unknown Primary	Acinar Cell Carcinoma, NOS	NA
P-0000495	P-0000495-N01	BRCA	Breast Cancer	Invasive Breast Carcinoma	NA
P-0000499	P-0000499-N01	ESS	Uterine Sarcoma	Endometrial Stromal Sarcoma	NA
P-0000500	P-0000500-N01	AASTR	Glioma	Anaplastic Astrocytoma	0.0333333333333
P-0000501	P-0000501-N01	GIST	Gastrointestinal Stromal Tumor	Gastrointestinal Stromal Tumor	NA
P-0000502	P-0000502-N01	BLAD	Bladder Cancer	Bladder Adenocarcinoma	NA
P-0000503	P-0000503-N01	BCCA	Germ Cell Tumor	Choriocarcinoma	NA
P-0000504	P-0000504-N01	PRAD	Prostate Cancer	Prostate Adenocarcinoma	0.0333333333333
P-0000505	P-0000505-N01	PRAD	Prostate Cancer	Prostate Adenocarcinoma	NA
P-0000506	P-0000506-N01	OAT	Thyroid Cancer	Oncocytic Adenoma of the Thyroid	NA
P-0000507	P-0000507-N01	SACA	Salivary Gland Cancer	Salivary Carcinoma	NA
P-0000508	P-0000508-N01	BRCA	Breast Cancer	Invasive Breast Carcinoma	NA
P-0000509	P-0000509-N01	PRAD	Prostate Cancer	Prostate Adenocarcinoma	NA
P-0000511	P-0000511-N01	CAIS	Colorectal Cancer	Colon Adenocarcinoma In Situ	NA
P-0000512	P-0000512-N01	OAT	Thyroid Cancer	Oncocytic Adenoma of the Thyroid	NA
P-0000513	P-0000513-N01	BLAD	Bladder Cancer	Bladder Adenocarcinoma	NA
P-0000514	P-0000514-N01	BRCA	Breast Cancer	Invasive Breast Carcinoma	NA
P-0000515	P-0000515-N01	ACN	Cancer of Unknown Primary	Acinar Cell Carcinoma, NOS	NA
P-0000516	P-0000516-N01	ALUCA	Non-Small Cell Lung Cancer	Atypical Lung Carcinoid	0.0333333333333
P-0000517	P-0000517-N01	BRCA	Breast Cancer	Invasive Breast Carcinoma	0.0666666666667
P-0000519	P-0000519-N01	BRCA	Breast Cancer	Invasive Breast Carcinoma	NA
P-0000520	P-0000520-N01	CAIS	Colorectal Cancer	Colon Adenocarcinoma In Situ	0.0333333333333
P-0000521	P-0000521-N01	PRAD	Prostate Cancer	Prostate Adenocarcinoma	0.0333333333333
P-0000522	P-0000522-N01	BRCA	Breast Cancer	Invasive Breast Carcinoma	NA
P-0000523	P-0000523-N01	EGC	Esophagogastric Cancer	Esophagogastric Adenocarcinoma	NA
P-0000524	P-0000524-N01	SACA	Salivary Gland Cancer	Salivary Carcinoma	NA
P-0000525	P-0000525-N01	BRCA	Breast Cancer	Invasive Breast Carcinoma	NA
P-0000526	P-0000526-N01	CAIS	Colorectal Cancer	Colon Adenocarcinoma In Situ	NA
P-0000527	P-0000527-N01	ALUCA	Non-Small Cell Lung Cancer	Atypical Lung Carcinoid	NA
P-0000530	P-0000530-N01	BRCA	Breast Cancer	Invasive Breast Carcinoma	0.0333333333333
P-0000531	P-0000531-N01	ALUCA	Non-Small Cell Lung Cancer	Atypical Lung Carcinoid	0.0333333333333
P-0000532	P-0000532-N01	BRCA	Breast Cancer	Invasive Breast Carcinoma	NA
P-0000533	P-0000533-N01	OAT	Thyroid Cancer	Oncocytic Adenoma of the Thyroid	0.0333333333333
P-0000535	P-0000535-N01	BLAD	Bladder Cancer	Bladder Adenocarcinoma	NA
P-0000536	P-0000536-N01	ACN	Cancer of Unknown Primary	Acinar Cell Carcinoma, NOS	0.0333333333333
P-0000538	P-0000538-N01	EGC	Esophagogastric Cancer	Esophagogastric Adenocarcinoma	NA
P-0000539	P-0000539-N01	OAT	Thyroid Cancer	Oncocytic Adenoma of the Thyroid	0.0333333333333
P-0000541	P-0000541-N01	PRAD	Prostate Cancer	Prostate Adenocarcinoma	NA
P-0000542	P-0000542-N01	BRCA	Breast Cancer	Invasive Breast Carcinoma	NA
P-0000543	P-0000543-N01	PEMESO	Mesothelioma	Peritoneal Mesothelioma	NA
P-0000544	P-0000544-N01	BLAD	Bladder Cancer	Bladder Adenocarcinoma	NA
P-0000546	P-0000546-N01	PEMESO	Mesothelioma	Peritoneal Mesothelioma	NA
P-0000547	P-0000547-N01	BRCA	Breast Cancer	Invasive Breast Carcinoma	0.0333333333333
P-0000550	P-0000550-N01	BRCA	Breast Cancer	Invasive Breast Carcinoma	NA
P-0000552	P-0000552-N01	CAIS	Colorectal Cancer	Colon Adenocarcinoma In Situ	0.0666666666667
P-0000553	P-0000553-N01	EGC	Esophagogastric Cancer	Esophagogastric Adenocarcinoma	NA
P-0000554	P-0000554-N01	ALUCA	Non-Small Cell Lung Cancer	Atypical Lung Carcinoid	0.0666666666667
P-0000555	P-0000555-N01	OAT	Thyroid Cancer	Oncocytic Adenoma of the Thyroid	NA
P-0000557	P-0000557-N01	ALUCA	Non-Small Cell Lung Cancer	Atypical Lung Carcinoid	NA
P-0000558	P-0000558-N01	OUTT	Endometrial Cancer	Other Uterine Tumor	NA
P-0000560	P-0000560-N01	PRAD	Prostate Cancer	Prostate Adenocarcinoma	0.0333333333333
P-0000561	P-0000561-N01	CAIS	Colorectal Cancer	Colon Adenocarcinoma In Situ	NA
P-0000562	P-0000562-N01	CAIS	Colorectal Cancer	Colon Adenocarcinoma In Situ	NA
P-0000563	P-0000563-N01	ALUCA	Non-Small Cell Lung Cancer	Atypical Lung Carcinoid	NA
P-0000564	P-0000564-N01	ANGS	Soft Tissue Sarcoma	Angiosarcoma	NA
P-0000566	P-0000566-N01	OUTT	Endometrial Cancer	Other Uterine Tumor	NA
P-0000569	P-0000569-N01	ALUCA	Non-Small Cell Lung Cancer	Atypical Lung Carcinoid	NA
P-0000570	P-0000570-N01	EGC	Esophagogastric Cancer	Esophagogastric Adenocarcinoma	0.0666666666667
P-0000571	P-0000571-N01	ALUCA	Non-Small Cell Lung Cancer	Atypical Lung Carcinoid	NA
P-0000573	P-0000573-N01	OHNCA	Head and Neck Cancer	Head and Neck Carcinoma, Other	0.0333333333333
P-0000575	P-0000575-N01	AGA	Anal Cancer	Anal Gland Adenocarcinoma	NA
P-0000576	P-0000576-N01	ESS	Uterine Sarcoma	Endometrial Stromal Sarcoma	NA
P-0000578	P-0000578-N01	OUTT	Endometrial Cancer	Other Uterine Tumor	NA
P-0000579	P-0000579-N01	ANGS	Soft Tissue Sarcoma	Angiosarcoma	0.0333333333333
P-0000580	P-0000580-N01	ALUCA	Non-Small Cell Lung Cancer	Atypical Lung Carcinoid	NA
P-0000581	P-0000581-N01	PEMESO	Mesothelioma	Peritoneal Mesothelioma	NA
P-0000582	P-0000582-N01	ADPA	Skin Cancer, Non-Melanoma	Aggressive Digital Papillary Adenocarcinoma	NA
P-0000583	P-0000583-N01	ALUCA	Non-Small Cell Lung Cancer	Atypical Lung Carcinoid	NA
P-0000584	P-0000584-N01	BRCA	Breast Cancer	Invasive Breast Carcinoma	NA
P-0000585	P-0000585-N01	BRCA	Breast Cancer	Invasive Breast Carcinoma	NA
P-0000587	P-0000587-N01	HCC	Hepatobiliary Cancer	Hepatocellular Carcinoma	0.0666666666667
P-0000589	P-0000589-N01	ADPA	Skin Cancer, Non-Melanoma	Aggressive Digital Papillary Adenocarcinoma	NA
P-0000591	P-0000591-N01	ACN	Cancer of Unknown Primary	Acinar Cell Carcinoma, NOS	0.0333333333333
P-0000592	P-0000592-N01	BRCA	Breast Cancer	Invasive Breast Carcinoma	NA
P-0000593	P-0000593-N01	PEMESO	Mesothelioma	Peritoneal Mesothelioma	NA
P-0000594	P-0000594-N01	ALUCA	Non-Small Cell Lung Cancer	Atypical Lung Carcinoid	NA
P-0000595	P-0000595-N01	BRCA	Breast Cancer	Invasive Breast Carcinoma	NA
P-0000599	P-0000599-N01	BILIARY_TRACT	Biliary Tract Cancer, NOS	Biliary Tract	NA
P-0000600	P-0000600-N01	PRAD	Prostate Cancer	Prostate Adenocarcinoma	NA
P-0000602	P-0000602-N01	ALUCA	Non-Small Cell Lung Cancer	Atypical Lung Carcinoid	NA
P-0000603	P-0000603-N01	PRAD	Prostate Cancer	Prostate Adenocarcinoma	NA
P-0000604	P-0000604-N01	ALUCA	Non-Small Cell Lung Cancer	Atypical Lung Carcinoid	NA
P-0000606	P-0000606-N01	BRCA	Breast Cancer	Invasive Breast Carcinoma	NA
P-0000607	P-0000607-N01	BRCA	Breast Cancer	Invasive Breast Carcinoma	0.0333333333333
P-0000609	P-0000609-N01	ANGS	Soft Tissue Sarcoma	Angiosarcoma	NA
P-0000610	P-0000610-N01	PRAD	Prostate Cancer	Prostate Adenocarcinoma	NA
P-0000611	P-0000611-N01	AASTR	Glioma	Anaplastic Astrocytoma	NA
P-0000612	P-0000612-N01	BRCA	Breast Cancer	Invasive Breast Carcinoma	NA
P-0000614	P-0000614-N01	OUTT	Endometrial Cancer	Other Uterine Tumor	NA
P-0000615	P-0000615-N01	PRAD	Prostate Cancer	Prostate Adenocarcinoma	NA
P-0000616	P-0000616-N01	CAIS	Colorectal Cancer	Colon Adenocarcinoma In Situ	NA
P-0000617	P-0000617-N01	BRCA	Breast Cancer	Invasive Breast Carcinoma	0.0666666666667
P-0000618	P-0000618-N01	SACA	Salivary Gland Cancer	Salivary Carcinoma	NA
P-0000619	P-0000619-N01	ADPA	Skin Cancer, Non-Melanoma	Aggressive Digital Papillary Adenocarcinoma	NA
P-0000620	P-0000620-N01	BRCA	Breast Cancer	Invasive Breast Carcinoma	NA
P-0000621	P-0000621-N01	OHNCA	Head and Neck Cancer	Head and Neck Carcinoma, Other	NA
P-0000622	P-0000622-N01	ALUCA	Non-Small Cell Lung Cancer	Atypical Lung Carcinoid	0.0333333333333
P-0000623	P-0000623-N01	SACA	Salivary Gland Cancer	Salivary Carcinoma	NA
P-0000624	P-0000624-N01	BRCA	Breast Cancer	Invasive Breast Carcinoma	NA
P-0000626	P-0000626-N01	ALUCA	Non-Small Cell Lung Cancer	Atypical Lung Carcinoid	NA
P-0000627	P-0000627-N01	ALUCA	Non-Small Cell Lung Cancer	Atypical Lung Carcinoid	0.0333333333333
P-0000628	P-0000628-N01	ALUCA	Non-Small Cell Lung Cancer	Atypical Lung Carcinoid	NA
P-0000629	P-0000629-N01	ANGS	Soft Tissue Sarcoma	Angiosarcoma	0.0333333333333
P-0000630	P-0000630-N01	ALUCA	Non-Small Cell Lung Cancer	Atypical Lung Carcinoid	NA
P-0000632	P-0000632-N01	ALUCA	Non-Small Cell Lung Cancer	Atypical Lung Carcinoid	NA
P-0000633	P-0000633-N01	CCBOV	Ovarian Cancer	Clear Cell Borderline Ovarian Tumor	NA
P-0000634	P-0000634-N01	CCBOV	Ovarian Cancer	Clear Cell Borderline Ovarian Tumor	NA
P-0000635	P-0000635-N01	CAIS	Colorectal Cancer	Colon Adenocarcinoma In Situ	NA
P-0000636	P-0000636-N01	ALUCA	Non-Small Cell Lung Cancer	Atypical Lung Carcinoid	NA
P-0000637	P-0000637-N01	BILIARY_TRACT	Biliary Tract Cancer, NOS	Biliary Tract	NA
P-0000638	P-0000638-N01	BRCA	Breast Cancer	Invasive Breast Carcinoma	NA
P-0000639	P-0000639-N01	ADPA	Skin Cancer, Non-Melanoma	Aggressive Digital Papillary Adenocarcinoma	0.0333333333333
P-0000640	P-0000640-N01	PRAD	Prostate Cancer	Prostate Adenocarcinoma	NA
P-0000641	P-0000641-N01	ALUCA	Non-Small Cell Lung Cancer	Atypical Lung Carcinoid	NA
P-0000642	P-0000642-N01	ALUCA	Non-Small Cell Lung Cancer	Atypical Lung Carcinoid	NA
P-0000643	P-0000643-N01	BILIARY_TRACT	Biliary Tract Cancer, NOS	Biliary Tract	NA
P-0000644	P-0000644-N01	BILIARY_TRACT	Biliary Tract Cancer, NOS	Biliary Tract	NA
P-0000645	P-0000645-N01	BLAD	Bladder Cancer	Bladder Adenocarcinoma	NA
P-0000646	P-0000646-N01	ACRM	Melanoma	Acral Melanoma	0.0333333333333
P-0000647	P-0000647-N01	PRAD	Prostate Cancer	Prostate Adenocarcinoma	NA
P-0000648	P-0000648-N01	BCCA	Germ Cell Tumor	Choriocarcinoma	NA
P-0000649	P-0000649-N01	ALUCA	Non-Small Cell Lung Cancer	Atypical Lung Carcinoid	NA
P-0000650	P-0000650-N01	BCCA	Germ Cell Tumor	Choriocarcinoma	NA
P-0000651	P-0000651-N01	AASTR	Glioma	Anaplastic Astrocytoma	NA
P-0000652	P-0000652-N01	ANGS	Soft Tissue Sarcoma	Angiosarcoma	NA
P-0000653	P-0000653-N01	AASTR	Glioma	Anaplastic Astrocytoma	NA
P-0000654	P-0000654-N01	BCCA	Germ Cell Tumor	Choriocarcinoma	NA
P-0000655	P-0000655-N01	PRAD	Prostate Cancer	Prostate Adenocarcinoma	NA
P-0000656	P-0000656-N01	BRCA	Breast Cancer	Invasive Breast Carcinoma	NA
P-0000657	P-0000657-N01	AASTR	Glioma	Anaplastic Astrocytoma	NA
P-0000658	P-0000658-N01	BRCA	Breast Cancer	Invasive Breast Carcinoma	NA
P-0000659	P-0000659-N01	PRAD	Prostate Cancer	Prostate Adenocarcinoma	NA
P-0000660	P-0000660-N01	ANGS	Soft Tissue Sarcoma	Angiosarcoma	NA
P-0000661	P-0000661-N01	BRCA	Breast Cancer	Invasive Breast Carcinoma	NA
P-0000662	P-0000662-N01	OAT	Thyroid Cancer	Oncocytic Adenoma of the Thyroid	NA
P-0000663	P-0000663-N01	BCCA	Germ Cell Tumor	Choriocarcinoma	NA
P-0000664	P-0000664-N01	BCCA	Germ Cell Tumor	Choriocarcinoma	NA
P-0000666	P-0000666-N01	CCBOV	Ovarian Cancer	Clear Cell Borderline Ovarian Tumor	NA
P-0000667	P-0000667-N01	CCBOV	Ovarian Cancer	Clear Cell Borderline Ovarian Tumor	NA
P-0000668	P-0000668-N01	OHNCA	Head and Neck Cancer	Head and Neck Carcinoma, Other	NA
P-0000670	P-0000670-N01	ALUCA	Non-Small Cell Lung Cancer	Atypical Lung Carcinoid	NA
P-0000671	P-0000671-N01	ALUCA	Non-Small Cell Lung Cancer	Atypical Lung Carcinoid	NA
P-0000672	P-0000672-N01	PRAD	Prostate Cancer	Prostate Adenocarcinoma	NA
P-0000673	P-0000673-N01	ANGS	Soft Tissue Sarcoma	Angiosarcoma	NA
P-0000674	P-0000674-N01	CAIS	Colorectal Cancer	Colon Adenocarcinoma In Situ	NA
P-0000675	P-0000675-N01	PRAD	Prostate Cancer	Prostate Adenocarcinoma	NA
P-0000676	P-0000676-N01	ALUCA	Non-Small Cell Lung Cancer	Atypical Lung Carcinoid	NA
P-0000677	P-0000677-N01	AASTR	Glioma	Anaplastic Astrocytoma	NA
P-0000678	P-0000678-N01	CAIS	Colorectal Cancer	Colon Adenocarcinoma In Situ	NA
P-0000679	P-0000679-N01	AASTR	Glioma	Anaplastic Astrocytoma	0.0333333333333
P-0000681	P-0000681-N01	ALUCA	Non-Small Cell Lung Cancer	Atypical Lung Carcinoid	0.0666666666667
P-0000682	P-0000682-N01	CAIS	Colorectal Cancer	Colon Adenocarcinoma In Situ	NA
P-0000683	P-0000683-N01	PRAD	Prostate Cancer	Prostate Adenocarcinoma	0.0333333333333
P-0000684	P-0000684-N01	ALUCA	Non-Small Cell Lung Cancer	Atypical Lung Carcinoid	0.0333333333333
P-0000686	P-0000686-N01	ACRM	Melanoma	Acral Melanoma	NA
P-0000687	P-0000687-N01	CAIS	Colorectal Cancer	Colon Adenocarcinoma In Situ	NA
P-0000688	P-0000688-N01	CEAD	Cervical Cancer	Cervical Adenocarcinoma	NA
P-0000689	P-0000689-N01	ALUCA	Non-Small Cell Lung Cancer	Atypical Lung Carcinoid	NA
P-0000690	P-0000690-N01	BRCA	Breast Cancer	Invasive Breast Carcinoma	NA
P-0000691	P-0000691-N01	PRAD	Prostate Cancer	Prostate Adenocarcinoma	NA
P-0000692	P-0000692-N01	FT	Sex Cord Stromal Tumor	Fibrothecoma	NA
P-0000693	P-0000693-N01	ANGS	Soft Tissue Sarcoma	Angiosarcoma	0.0333333333333
P-0000694	P-0000694-N01	BRCA	Breast Cancer	Invasive Breast Carcinoma	NA
P-0000695	P-0000695-N01	CAIS	Colorectal Cancer	Colon Adenocarcinoma In Situ	NA
P-0000697	P-0000697-N01	ACRM	Melanoma	Acral Melanoma	0.0333333333333
P-0000698	P-0000698-N01	OUTT	Endometrial Cancer	Other Uterine Tumor	0.0333333333333
P-0000699	P-0000699-N01	CAIS	Colorectal Cancer	Colon Adenocarcinoma In Situ	NA
P-0000700	P-0000700-N01	OAT	Thyroid Cancer	Oncocytic Adenoma of the Thyroid	NA
P-0000702	P-0000702-N01	ALUCA	Non-Small Cell Lung Cancer	Atypical Lung Carcinoid	NA
P-0000703	P-0000703-N01	CAIS	Colorectal Cancer	Colon Adenocarcinoma In Situ	NA
P-0000704	P-0000704-N01	BRCA	Breast Cancer	Invasive Breast Carcinoma	NA
P-0000706	P-0000706-N01	ALUCA	Non-Small Cell Lung Cancer	Atypical Lung Carcinoid	0.0333333333333
P-0000708	P-0000708-N01	CSCHW	Nerve Sheath Tumor	Cellular Schwannoma	NA
P-0000709	P-0000709-N01	ACN	Cancer of Unknown Primary	Acinar Cell Carcinoma, NOS	NA
P-0000710	P-0000710-N01	CHBL	Bone Cancer	Chondroblastoma	NA
P-0000711	P-0000711-N01	ESS	Uterine Sarcoma	Endometrial Stromal Sarcoma	NA
P-0000713	P-0000713-N01	BILIARY_TRACT	Biliary Tract Cancer, NOS	Biliary Tract	0.0333333333333
P-0000714	P-0000714-N01	CAIS	Colorectal Cancer	Colon Adenocarcinoma In Situ	NA
P-0000715	P-0000715-N01	OAT	Thyroid Cancer	Oncocytic Adenoma of the Thyroid	0.1
P-0000716	P-0000716-N01	EGC	Esophagogastric Cancer	Esophagogastric Adenocarcinoma	NA
P-0000717	P-0000717-N01	SACA	Salivary Gland Cancer	Salivary Carcinoma	0.0333333333333
P-0000718	P-0000718-N01	CHS	Bone Cancer	Chondrosarcoma	0.0333333333333
P-0000719	P-0000719-N01	ES	Bone Cancer	Ewing Sarcoma	NA
P-0000720	P-0000720-N01	ESS	Uterine Sarcoma	Endometrial Stromal Sarcoma	NA
P-0000721	P-0000721-N01	CAIS	Colorectal Cancer	Colon Adenocarcinoma In Situ	0.0333333333333
P-0000722	P-0000722-N01	EGC	Esophagogastric Cancer	Esophagogastric Adenocarcinoma	NA
P-0000723	P-0000723-N01	ES	Bone Cancer	Ewing Sarcoma	NA
P-0000724	P-0000724-N01	BLAD	Bladder Cancer	Bladder Adenocarcinoma	NA
P-0000725	P-0000725-N01	PRAD	Prostate Cancer	Prostate Adenocarcinoma	NA
P-0000726	P-0000726-N01	ALUCA	Non-Small Cell Lung Cancer	Atypical Lung Carcinoid	0.0666666666667
P-0000728	P-0000728-N01	ADPA	Skin Cancer, Non-Melanoma	Aggressive Digital Papillary Adenocarcinoma	0.0333333333333
P-0000729	P-0000729-N01	ALUCA	Non-Small Cell Lung Cancer	Atypical Lung Carcinoid	0.0333333333333
P-0000730	P-0000730-N01	EGC	Esophagogastric Cancer	Esophagogastric Adenocarcinoma	NA
P-0000731	P-0000731-N01	ALUCA	Non-Small Cell Lung Cancer	Atypical Lung Carcinoid	NA
P-0000732	P-0000732-N01	ALUCA	Non-Small Cell Lung Cancer	Atypical Lung Carcinoid	0.0333333333333
P-0000733	P-0000733-N01	ANGS	Soft Tissue Sarcoma	Angiosarcoma	NA
P-0000735	P-0000735-N01	THYC	Thymic Tumor	Thymic Carcinoma	0.0666666666667
P-0000736	P-0000736-N01	CAIS	Colorectal Cancer	Colon Adenocarcinoma In Situ	0.0333333333333
P-0000737	P-0000737-N01	CAIS	Colorectal Cancer	Colon Adenocarcinoma In Situ	NA
P-0000738	P-0000738-N01	CAIS	Colorectal Cancer	Colon Adenocarcinoma In Situ	0.0333333333333
P-0000739	P-0000739-N01	CAIS	Colorectal Cancer	Colon Adenocarcinoma In Situ	NA
P-0000740	P-0000740-N01	CCPRC	Renal Cell Carcinoma	Clear Cell Papillary Renal Cell Carcinoma	NA
P-0000741	P-0000741-N01	PEMESO	Mesothelioma	Peritoneal Mesothelioma	0.1
P-0000742	P-0000742-N01	CAIS	Colorectal Cancer	Colon Adenocarcinoma In Situ	0.0333333333333
P-0000743	P-0000743-N01	BILIARY_TRACT	Biliary Tract Cancer, NOS	Biliary Tract	NA
P-0000744	P-0000744-N01	CAIS	Colorectal Cancer	Colon Adenocarcinoma In Situ	NA
P-0000745	P-0000745-N01	CAIS	Colorectal Cancer	Colon Adenocarcinoma In Situ	NA
P-0000746	P-0000746-N01	BLAD	Bladder Cancer	Bladder Adenocarcinoma	0.0333333333333
P-0000748	P-0000748-N01	AASTR	Glioma	Anaplastic Astrocytoma	NA
P-0000749	P-0000749-N01	AASTR	Glioma	Anaplastic Astrocytoma	NA
P-0000750	P-0000750-N01	PEMESO	Mesothelioma	Peritoneal Mesothelioma	0.0333333333333
P-0000751	P-0000751-N01	EGC	Esophagogastric Cancer	Esophagogastric Adenocarcinoma	NA
P-0000753	P-0000753-N01	PEMESO	Mesothelioma	Peritoneal Mesothelioma	NA
P-0000754	P-0000754-N01	CAIS	Colorectal Cancer	Colon Adenocarcinoma In Situ	NA
P-0000755	P-0000755-N01	PRAD	Prostate Cancer	Prostate Adenocarcinoma	NA
P-0000756	P-0000756-N01	ALUCA	Non-Small Cell Lung Cancer	Atypical Lung Carcinoid	NA
P-0000757	P-0000757-N01	CAIS	Colorectal Cancer	Colon Adenocarcinoma In Situ	NA
P-0000758	P-0000758-N01	AASTR	Glioma	Anaplastic Astrocytoma	NA
P-0000759	P-0000759-N01	AASTR	Glioma	Anaplastic Astrocytoma	NA
P-0000760	P-0000760-N01	AASTR	Glioma	Anaplastic Astrocytoma	NA
P-0000761	P-0000761-N01	AASTR	Glioma	Anaplastic Astrocytoma	NA
P-0000762	P-0000762-N01	CAIS	Colorectal Cancer	Colon Adenocarcinoma In Situ	NA
P-0000763	P-0000763-N01	CAIS	Colorectal Cancer	Colon Adenocarcinoma In Situ	0.0333333333333
P-0000765	P-0000765-N01	ALUCA	Non-Small Cell Lung Cancer	Atypical Lung Carcinoid	NA
P-0000766	P-0000766-N01	BILIARY_TRACT	Biliary Tract Cancer, NOS	Biliary Tract	0.0333333333333
P-0000767	P-0000767-N01	CEAD	Cervical Cancer	Cervical Adenocarcinoma	NA
P-0000768	P-0000768-N01	OHNCA	Head and Neck Cancer	Head and Neck Carcinoma, Other	NA
P-0000769	P-0000769-N01	CAIS	Colorectal Cancer	Colon Adenocarcinoma In Situ	0.0333333333333
P-0000770	P-0000770-N01	BRCA	Breast Cancer	Invasive Breast Carcinoma	NA
P-0000771	P-0000771-N01	BCCA	Germ Cell Tumor	Choriocarcinoma	0.0333333333333
P-0000772	P-0000772-N01	CAIS	Colorectal Cancer	Colon Adenocarcinoma In Situ	NA
P-0000774	P-0000774-N01	ALUCA	Non-Small Cell Lung Cancer	Atypical Lung Carcinoid	0.0666666666667
P-0000775	P-0000775-N01	SACA	Salivary Gland Cancer	Salivary Carcinoma	0.0333333333333
P-0000776	P-0000776-N01	EGC	Esophagogastric Cancer	Esophagogastric Adenocarcinoma	NA
P-0000777	P-0000777-N01	CAIS	Colorectal Cancer	Colon Adenocarcinoma In Situ	0.0333333333333
P-0000778	P-0000778-N01	BRCA	Breast Cancer	Invasive Breast Carcinoma	NA
P-0000779	P-0000779-N01	CSCHW	Nerve Sheath Tumor	Cellular Schwannoma	NA
P-0000780	P-0000780-N01	OUTT	Endometrial Cancer	Other Uterine Tumor	NA
P-0000782	P-0000782-N01	BCCA	Germ Cell Tumor	Choriocarcinoma	NA
P-0000783	P-0000783-N01	IPMN	Pancreatic Cancer	Intraductal Papillary Mucinous Neoplasm	NA
P-0000784	P-0000784-N01	BCCA	Germ Cell Tumor	Choriocarcinoma	NA
P-0000785	P-0000785-N01	ALUCA	Non-Small Cell Lung Cancer	Atypical Lung Carcinoid	NA
P-0000786	P-0000786-N01	BRCA	Breast Cancer	Invasive Breast Carcinoma	NA
P-0000787	P-0000787-N01	EGC	Esophagogastric Cancer	Esophagogastric Adenocarcinoma	0.0333333333333
P-0000789	P-0000789-N01	ALUCA	Non-Small Cell Lung Cancer	Atypical Lung Carcinoid	0.0333333333333
P-0000790	P-0000790-N01	SACA	Salivary Gland Cancer	Salivary Carcinoma	NA
P-0000792	P-0000792-N01	SACA	Salivary Gland Cancer	Salivary Carcinoma	NA
P-0000793	P-0000793-N01	EGC	Esophagogastric Cancer	Esophagogastric Adenocarcinoma	NA
P-0000795	P-0000795-N01	BRCA	Breast Cancer	Invasive Breast Carcinoma	NA
P-0000796	P-0000796-N01	ANGS	Soft Tissue Sarcoma	Angiosarcoma	NA
P-0000798	P-0000798-N01	CAIS	Colorectal Cancer	Colon Adenocarcinoma In Situ	NA
P-0000800	P-0000800-N01	OAT	Thyroid Cancer	Oncocytic Adenoma of the Thyroid	NA
P-0000802	P-0000802-N01	CAIS	Colorectal Cancer	Colon Adenocarcinoma In Situ	NA
P-0000803	P-0000803-N01	ANGS	Soft Tissue Sarcoma	Angiosarcoma	NA
P-0000804	P-0000804-N01	BRCA	Breast Cancer	Invasive Breast Carcinoma	NA
P-0000805	P-0000805-N01	BRCA	Breast Cancer	Invasive Breast Carcinoma	NA
P-0000806	P-0000806-N01	BRCA	Breast Cancer	Invasive Breast Carcinoma	NA
P-0000807	P-0000807-N01	ALUCA	Non-Small Cell Lung Cancer	Atypical Lung Carcinoid	0.0333333333333
P-0000808	P-0000808-N01	ALUCA	Non-Small Cell Lung Cancer	Atypical Lung Carcinoid	NA
P-0000809	P-0000809-N01	ALUCA	Non-Small Cell Lung Cancer	Atypical Lung Carcinoid	0.0666666666667
P-0000811	P-0000811-N01	ALUCA	Non-Small Cell Lung Cancer	Atypical Lung Carcinoid	NA
P-0000812	P-0000812-N01	ACC	Adrenocortical Carcinoma	Adrenocortical Carcinoma	NA
P-0000813	P-0000813-N01	ANGS	Soft Tissue Sarcoma	Angiosarcoma	NA
P-0000814	P-0000814-N01	EGC	Esophagogastric Cancer	Esophagogastric Adenocarcinoma	NA
P-0000815	P-0000815-N01	OS	Bone Cancer	Osteosarcoma	NA
P-0000816	P-0000816-N01	BRCA	Breast Cancer	Invasive Breast Carcinoma	0.0333333333333
P-0000817	P-0000817-N01	ANGS	Soft Tissue Sarcoma	Angiosarcoma	NA
P-0000818	P-0000818-N01	AASTR	Glioma	Anaplastic Astrocytoma	NA
P-0000819	P-0000819-N01	ALUCA	Non-Small Cell Lung Cancer	Atypical Lung Carcinoid	NA
P-0000820	P-0000820-N01	BRCA	Breast Cancer	Invasive Breast Carcinoma	NA
P-0000821	P-0000821-N01	ADPA	Skin Cancer, Non-Melanoma	Aggressive Digital Papillary Adenocarcinoma	NA
P-0000824	P-0000824-N01	PEMESO	Mesothelioma	Peritoneal Mesothelioma	0.0333333333333
P-0000825	P-0000825-N01	ALUCA	Non-Small Cell Lung Cancer	Atypical Lung Carcinoid	0.0333333333333
P-0000826	P-0000826-N01	ADPA	Skin Cancer, Non-Melanoma	Aggressive Digital Papillary Adenocarcinoma	NA
P-0000827	P-0000827-N01	CAIS	Colorectal Cancer	Colon Adenocarcinoma In Situ	NA
P-0000828	P-0000828-N01	PRAD	Prostate Cancer	Prostate Adenocarcinoma	0.0333333333333
P-0000829	P-0000829-N01	HCC	Hepatobiliary Cancer	Hepatocellular Carcinoma	NA
P-0000830	P-0000830-N01	BRCA	Breast Cancer	Invasive Breast Carcinoma	NA
P-0000831	P-0000831-N01	ALUCA	Non-Small Cell Lung Cancer	Atypical Lung Carcinoid	NA
P-0000835	P-0000835-N01	ANGS	Soft Tissue Sarcoma	Angiosarcoma	NA
P-0000836	P-0000836-N01	OAT	Thyroid Cancer	Oncocytic Adenoma of the Thyroid	NA
P-0000837	P-0000837-N01	BA	Breast Sarcoma	Breast Angiosarcoma	NA
P-0000838	P-0000838-N01	ALUCA	Non-Small Cell Lung Cancer	Atypical Lung Carcinoid	NA
P-0000839	P-0000839-N01	OUTT	Endometrial Cancer	Other Uterine Tumor	NA
P-0000840	P-0000840-N01	ALUCA	Non-Small Cell Lung Cancer	Atypical Lung Carcinoid	NA
P-0000841	P-0000841-N01	AASTR	Glioma	Anaplastic Astrocytoma	NA
P-0000842	P-0000842-N01	PRAD	Prostate Cancer	Prostate Adenocarcinoma	NA
P-0000843	P-0000843-N01	CAIS	Colorectal Cancer	Colon Adenocarcinoma In Situ	NA
P-0000845	P-0000845-N01	ANGS	Soft Tissue Sarcoma	Angiosarcoma	NA
P-0000846	P-0000846-N01	CCPRC	Renal Cell Carcinoma	Clear Cell Papillary Renal Cell Carcinoma	NA
P-0000847	P-0000847-N01	PRAD	Prostate Cancer	Prostate Adenocarcinoma	NA
P-0000848	P-0000848-N01	CHS	Bone Cancer	Chondrosarcoma	NA
P-0000849	P-0000849-N01	ANGS	Soft Tissue Sarcoma	Angiosarcoma	NA
P-0000850	P-0000850-N01	BA	Breast Sarcoma	Breast Angiosarcoma	NA
P-0000851	P-0000851-N01	ANGS	Soft Tissue Sarcoma	Angiosarcoma	NA
P-0000852	P-0000852-N01	ACRM	Melanoma	Acral Melanoma	NA
P-0000853	P-0000853-N01	HCC	Hepatobiliary Cancer	Hepatocellular Carcinoma	NA
P-0000854	P-0000854-N01	CAIS	Colorectal Cancer	Colon Adenocarcinoma In Situ	NA
P-0000855	P-0000855-N01	ANGS	Soft Tissue Sarcoma	Angiosarcoma	NA
P-0000856	P-0000856-N01	ANGS	Soft Tissue Sarcoma	Angiosarcoma	NA
P-0000857	P-0000857-N01	CHS	Bone Cancer	Chondrosarcoma	NA
P-0000858	P-0000858-N01	ALUCA	Non-Small Cell Lung Cancer	Atypical Lung Carcinoid	0.0333333333333
P-0000859	P-0000859-N01	ANGS	Soft Tissue Sarcoma	Angiosarcoma	NA
P-0000860	P-0000860-N01	CAIS	Colorectal Cancer	Colon Adenocarcinoma In Situ	NA
P-0000861	P-0000861-N01	BRCA	Breast Cancer	Invasive Breast Carcinoma	NA
P-0000862	P-0000862-N01	CAIS	Colorectal Cancer	Colon Adenocarcinoma In Situ	0.0666666666667
P-0000863	P-0000863-N01	ANGS	Soft Tissue Sarcoma	Angiosarcoma	NA
P-0000864	P-0000864-N01	BRCA	Breast Cancer	Invasive Breast Carcinoma	0.0333333333333
P-0000865	P-0000865-N01	ACRM	Melanoma	Acral Melanoma	0.0333333333333
P-0000866	P-0000866-N01	ANGS	Soft Tissue Sarcoma	Angiosarcoma	NA
P-0000867	P-0000867-N01	ALUCA	Non-Small Cell Lung Cancer	Atypical Lung Carcinoid	NA
P-0000868	P-0000868-N01	CAIS	Colorectal Cancer	Colon Adenocarcinoma In Situ	NA
P-0000869	P-0000869-N01	CAIS	Colorectal Cancer	Colon Adenocarcinoma In Situ	NA
P-0000870	P-0000870-N01	EGC	Esophagogastric Cancer	Esophagogastric Adenocarcinoma	0.0333333333333
P-0000871	P-0000871-N01	BRCA	Breast Cancer	Invasive Breast Carcinoma	NA
P-0000872	P-0000872-N01	BLAD	Bladder Cancer	Bladder Adenocarcinoma	NA
P-0000873	P-0000873-N01	ALUCA	Non-Small Cell Lung Cancer	Atypical Lung Carcinoid	NA
P-0000874	P-0000874-N01	CAIS	Colorectal Cancer	Colon Adenocarcinoma In Situ	NA
P-0000875	P-0000875-N01	BLAD	Bladder Cancer	Bladder Adenocarcinoma	NA
P-0000876	P-0000876-N01	OAT	Thyroid Cancer	Oncocytic Adenoma of the Thyroid	NA
P-0000877	P-0000877-N01	BLAD	Bladder Cancer	Bladder Adenocarcinoma	NA
P-0000878	P-0000878-N01	OUTT	Endometrial Cancer	Other Uterine Tumor	NA
P-0000879	P-0000879-N01	IPMN	Pancreatic Cancer	Intraductal Papillary Mucinous Neoplasm	NA
P-0000880	P-0000880-N01	BLAD	Bladder Cancer	Bladder Adenocarcinoma	0.0333333333333
P-0000881	P-0000881-N01	ANGS	Soft Tissue Sarcoma	Angiosarcoma	NA
P-0000883	P-0000883-N01	AASTR	Glioma	Anaplastic Astrocytoma	NA
P-0000885	P-0000885-N01	CAIS	Colorectal Cancer	Colon Adenocarcinoma In Situ	NA
P-0000887	P-0000887-N01	BRCA	Breast Cancer	Invasive Breast Carcinoma	NA
P-0000888	P-0000888-N01	PRAD	Prostate Cancer	Prostate Adenocarcinoma	NA
P-0000889	P-0000889-N01	OAT	Thyroid Cancer	Oncocytic Adenoma of the Thyroid	NA
P-0000890	P-0000890-N01	OAT	Thyroid Cancer	Oncocytic Adenoma of the Thyroid	NA
P-0000891	P-0000891-N01	BLAD	Bladder Cancer	Bladder Adenocarcinoma	0.1
P-0000892	P-0000892-N01	BLAD	Bladder Cancer	Bladder Adenocarcinoma	NA
P-0000893	P-0000893-N01	ACRM	Melanoma	Acral Melanoma	0.0666666666667
P-0000894	P-0000894-N01	ALUCA	Non-Small Cell Lung Cancer	Atypical Lung Carcinoid	0.0333333333333
P-0000895	P-0000895-N01	ACRM	Melanoma	Acral Melanoma	NA
P-0000897	P-0000897-N01	ALUCA	Non-Small Cell Lung Cancer	Atypical Lung Carcinoid	NA
P-0000898	P-0000898-N01	ACRM	Melanoma	Acral Melanoma	NA
P-0000899	P-0000899-N01	EGC	Esophagogastric Cancer	Esophagogastric Adenocarcinoma	NA
P-0000900	P-0000900-N01	ALUCA	Non-Small Cell Lung Cancer	Atypical Lung Carcinoid	NA
P-0000901	P-0000901-N01	ACN	Cancer of Unknown Primary	Acinar Cell Carcinoma, NOS	0.0333333333333
P-0000902	P-0000902-N01	OAT	Thyroid Cancer	Oncocytic Adenoma of the Thyroid	0.0333333333333
P-0000903	P-0000903-N01	ALUCA	Non-Small Cell Lung Cancer	Atypical Lung Carcinoid	NA
P-0000904	P-0000904-N01	OAT	Thyroid Cancer	Oncocytic Adenoma of the Thyroid	NA
P-0000905	P-0000905-N01	ANGS	Soft Tissue Sarcoma	Angiosarcoma	NA
P-0000906	P-0000906-N01	AASTR	Glioma	Anaplastic Astrocytoma	0.0333333333333
P-0000907	P-0000907-N01	ALUCA	Non-Small Cell Lung Cancer	Atypical Lung Carcinoid	0.0333333333333
P-0000908	P-0000908-N01	BLAD	Bladder Cancer	Bladder Adenocarcinoma	0.0333333333333
P-0000910	P-0000910-N01	SACA	Salivary Gland Cancer	Salivary Carcinoma	0.0333333333333
P-0000911	P-0000911-N01	CAIS	Colorectal Cancer	Colon Adenocarcinoma In Situ	NA
P-0000912	P-0000912-N01	PRAD	Prostate Cancer	Prostate Adenocarcinoma	NA
P-0000913	P-0000913-N01	ALUCA	Non-Small Cell Lung Cancer	Atypical Lung Carcinoid	NA
P-0000914	P-0000914-N01	CCPRC	Renal Cell Carcinoma	Clear Cell Papillary Renal Cell Carcinoma	NA
P-0000915	P-0000915-N01	CAIS	Colorectal Cancer	Colon Adenocarcinoma In Situ	0.0333333333333
P-0000916	P-0000916-N01	BLAD	Bladder Cancer	Bladder Adenocarcinoma	NA
P-0000917	P-0000917-N01	ACN	Cancer of Unknown Primary	Acinar Cell Carcinoma, NOS	NA
P-0000918	P-0000918-N01	AASTR	Glioma	Anaplastic Astrocytoma	NA
P-0000919	P-0000919-N01	ADPA	Skin Cancer, Non-Melanoma	Aggressive Digital Papillary Adenocarcinoma	NA
P-0000920	P-0000920-N01	BRCA	Breast Cancer	Invasive Breast Carcinoma	NA
P-0000921	P-0000921-N01	BRCA	Breast Cancer	Invasive Breast Carcinoma	NA
P-0000922	P-0000922-N01	ACRM	Melanoma	Acral Melanoma	NA
P-0000923	P-0000923-N01	SACA	Salivary Gland Cancer	Salivary Carcinoma	NA
P-0000924	P-0000924-N01	ALUCA	Non-Small Cell Lung Cancer	Atypical Lung Carcinoid	NA
P-0000925	P-0000925-N01	BLAD	Bladder Cancer	Bladder Adenocarcinoma	NA
P-0000926	P-0000926-N01	ANGS	Soft Tissue Sarcoma	Angiosarcoma	NA
P-0000927	P-0000927-N01	APAD	Appendiceal Cancer	Appendiceal Adenocarcinoma	NA
P-0000928	P-0000928-N01	AASTR	Glioma	Anaplastic Astrocytoma	NA
P-0000929	P-0000929-N01	ALUCA	Non-Small Cell Lung Cancer	Atypical Lung Carcinoid	0.0333333333333
P-0000930	P-0000930-N01	AASTR	Glioma	Anaplastic Astrocytoma	0.0333333333333
P-0000931	P-0000931-N01	PRAD	Prostate Cancer	Prostate Adenocarcinoma	NA
P-0000932	P-0000932-N01	BILIARY_TRACT	Biliary Tract Cancer, NOS	Biliary Tract	NA
P-0000933	P-0000933-N01	CAIS	Colorectal Cancer	Colon Adenocarcinoma In Situ	NA
P-0000934	P-0000934-N01	OAT	Thyroid Cancer	Oncocytic Adenoma of the Thyroid	NA
P-0000935	P-0000935-N01	PRAD	Prostate Cancer	Prostate Adenocarcinoma	0.0333333333333
P-0000936	P-0000936-N01	ACN	Cancer of Unknown Primary	Acinar Cell Carcinoma, NOS	NA
P-0000937	P-0000937-N01	CHDM	Bone Cancer	Chordoma	NA
P-0000938	P-0000938-N01	EGC	Esophagogastric Cancer	Esophagogastric Adenocarcinoma	NA
P-0000939	P-0000939-N01	ADPA	Skin Cancer, Non-Melanoma	Aggressive Digital Papillary Adenocarcinoma	0.0333333333333
P-0000940	P-0000940-N01	CAIS	Colorectal Cancer	Colon Adenocarcinoma In Situ	NA
P-0000941	P-0000941-N01	BCCA	Germ Cell Tumor	Choriocarcinoma	0.0333333333333
P-0000942	P-0000942-N01	HCC	Hepatobiliary Cancer	Hepatocellular Carcinoma	NA
P-0000943	P-0000943-N01	ADPA	Skin Cancer, Non-Melanoma	Aggressive Digital Papillary Adenocarcinoma	0.0333333333333
P-0000944	P-0000944-N01	AASTR	Glioma	Anaplastic Astrocytoma	0.0333333333333
P-0000945	P-0000945-N01	OHNCA	Head and Neck Cancer	Head and Neck Carcinoma, Other	NA
P-0000946	P-0000946-N01	BRCA	Breast Cancer	Invasive Breast Carcinoma	NA
P-0000947	P-0000947-N01	BRCA	Breast Cancer	Invasive Breast Carcinoma	0.0333333333333
P-0000948	P-0000948-N01	SACA	Salivary Gland Cancer	Salivary Carcinoma	NA
P-0000949	P-0000949-N01	OHNCA	Head and Neck Cancer	Head and Neck Carcinoma, Other	0.0333333333333
P-0000950	P-0000950-N01	DA	Small Bowel Cancer	Duodenal Adenocarcinoma	NA
P-0000951	P-0000951-N01	ADPA	Skin Cancer, Non-Melanoma	Aggressive Digital Papillary Adenocarcinoma	0.0333333333333
P-0000952	P-0000952-N01	OUTT	Endometrial Cancer	Other Uterine Tumor	NA
P-0000954	P-0000954-N01	OAT	Thyroid Cancer	Oncocytic Adenoma of the Thyroid	NA
P-0000955	P-0000955-N01	BRCA	Breast Cancer	Invasive Breast Carcinoma	NA
P-0000956	P-0000956-N01	DA	Small Bowel Cancer	Duodenal Adenocarcinoma	NA
P-0000957	P-0000957-N01	SACA	Salivary Gland Cancer	Salivary Carcinoma	NA
P-0000958	P-0000958-N01	ACRM	Melanoma	Acral Melanoma	NA
P-0000960	P-0000960-N01	AASTR	Glioma	Anaplastic Astrocytoma	NA
P-0000961	P-0000961-N01	BCCA	Germ Cell Tumor	Choriocarcinoma	NA
P-0000962	P-0000962-N01	ESS	Uterine Sarcoma	Endometrial Stromal Sarcoma	NA
P-0000963	P-0000963-N01	ALUCA	Non-Small Cell Lung Cancer	Atypical Lung Carcinoid	0.0333333333333
P-0000964	P-0000964-N01	PRAD	Prostate Cancer	Prostate Adenocarcinoma	NA
P-0000965	P-0000965-N01	BRCA	Breast Cancer	Invasive Breast Carcinoma	NA
P-0000967	P-0000967-N01	OAT	Thyroid Cancer	Oncocytic Adenoma of the Thyroid	0.0333333333333
P-0000969	P-0000969-N01	BRCA	Breast Cancer	Invasive Breast Carcinoma	NA
P-0000970	P-0000970-N01	AWDNET	Gastrointestinal Neuroendocrine Tumor	Well-Differentiated Neuroendocrine Tumor of the Appendix	NA
P-0000972	P-0000972-N01	CHS	Bone Cancer	Chondrosarcoma	NA
P-0000973	P-0000973-N01	BRCA	Breast Cancer	Invasive Breast Carcinoma	NA
P-0000976	P-0000976-N01	OAT	Thyroid Cancer	Oncocytic Adenoma of the Thyroid	NA
P-0000977	P-0000977-N01	EGC	Esophagogastric Cancer	Esophagogastric Adenocarcinoma	NA
P-0000978	P-0000978-N01	ALUCA	Non-Small Cell Lung Cancer	Atypical Lung Carcinoid	NA
P-0000979	P-0000979-N01	CAIS	Colorectal Cancer	Colon Adenocarcinoma In Situ	NA
P-0000980	P-0000980-N01	SACA	Salivary Gland Cancer	Salivary Carcinoma	NA
P-0000982	P-0000982-N01	CAIS	Colorectal Cancer	Colon Adenocarcinoma In Situ	NA
P-0000984	P-0000984-N01	BRCA	Breast Cancer	Invasive Breast Carcinoma	NA
P-0000985	P-0000985-N01	BRCA	Breast Cancer	Invasive Breast Carcinoma	NA
P-0000987	P-0000987-N01	ALUCA	Non-Small Cell Lung Cancer	Atypical Lung Carcinoid	NA
P-0000988	P-0000988-N01	CAIS	Colorectal Cancer	Colon Adenocarcinoma In Situ	NA
P-0000989	P-0000989-N01	ALUCA	Non-Small Cell Lung Cancer	Atypical Lung Carcinoid	NA
P-0000990	P-0000990-N01	PRAD	Prostate Cancer	Prostate Adenocarcinoma	0.0333333333333
P-0000991	P-0000991-N01	EGC	Esophagogastric Cancer	Esophagogastric Adenocarcinoma	NA
P-0000992	P-0000992-N01	BCCA	Germ Cell Tumor	Choriocarcinoma	NA
P-0000993	P-0000993-N01	ALUCA	Non-Small Cell Lung Cancer	Atypical Lung Carcinoid	NA
P-0000994	P-0000994-N01	CAIS	Colorectal Cancer	Colon Adenocarcinoma In Situ	NA
P-0000995	P-0000995-N01	AWDNET	Gastrointestinal Neuroendocrine Tumor	Well-Differentiated Neuroendocrine Tumor of the Appendix	NA
P-0000997	P-0000997-N01	CAIS	Colorectal Cancer	Colon Adenocarcinoma In Situ	0.0666666666667
P-0000998	P-0000998-N01	ALUCA	Non-Small Cell Lung Cancer	Atypical Lung Carcinoid	NA
P-0000999	P-0000999-N01	AWDNET	Gastrointestinal Neuroendocrine Tumor	Well-Differentiated Neuroendocrine Tumor of the Appendix	NA
P-0001000	P-0001000-N01	ANGS	Soft Tissue Sarcoma	Angiosarcoma	NA
P-0001001	P-0001001-N01	BILIARY_TRACT	Biliary Tract Cancer, NOS	Biliary Tract	NA
P-0001002	P-0001002-N01	CSCHW	Nerve Sheath Tumor	Cellular Schwannoma	NA
P-0001003	P-0001003-N01	ANGS	Soft Tissue Sarcoma	Angiosarcoma	NA
P-0001005	P-0001005-N01	OUTT	Endometrial Cancer	Other Uterine Tumor	NA
P-0001006	P-0001006-N01	OAT	Thyroid Cancer	Oncocytic Adenoma of the Thyroid	NA
P-0001007	P-0001007-N01	OAT	Thyroid Cancer	Oncocytic Adenoma of the Thyroid	NA
P-0001008	P-0001008-N01	BLAD	Bladder Cancer	Bladder Adenocarcinoma	NA
P-0001010	P-0001010-N01	ALUCA	Non-Small Cell Lung Cancer	Atypical Lung Carcinoid	NA
P-0001011	P-0001011-N01	BRCA	Breast Cancer	Invasive Breast Carcinoma	NA
P-0001013	P-0001013-N01	BILIARY_TRACT	Biliary Tract Cancer, NOS	Biliary Tract	0.0666666666667
P-0001016	P-0001016-N01	ANGS	Soft Tissue Sarcoma	Angiosarcoma	0.0333333333333
P-0001017	P-0001017-N01	CAIS	Colorectal Cancer	Colon Adenocarcinoma In Situ	NA
P-0001018	P-0001018-N01	OAT	Thyroid Cancer	Oncocytic Adenoma of the Thyroid	NA
P-0001020	P-0001020-N01	CAIS	Colorectal Cancer	Colon Adenocarcinoma In Situ	NA
P-0001021	P-0001021-N01	PRAD	Prostate Cancer	Prostate Adenocarcinoma	NA
P-0001023	P-0001023-N01	EGC	Esophagogastric Cancer	Esophagogastric Adenocarcinoma	NA
P-0001026	P-0001026-N01	OS	Bone Cancer	Osteosarcoma	NA
P-0001027	P-0001027-N01	PEMESO	Mesothelioma	Peritoneal Mesothelioma	NA
P-0001028	P-0001028-N01	OAT	Thyroid Cancer	Oncocytic Adenoma of the Thyroid	NA
P-0001029	P-0001029-N01	ACRM	Melanoma	Acral Melanoma	0.133333333333
P-0001030	P-0001030-N01	AGA	Anal Cancer	Anal Gland Adenocarcinoma	NA
P-0001031	P-0001031-N01	ACN	Cancer of Unknown Primary	Acinar Cell Carcinoma, NOS	NA
P-0001034	P-0001034-N01	SACA	Salivary Gland Cancer	Salivary Carcinoma	NA
P-0001035	P-0001035-N01	ANGS	Soft Tissue Sarcoma	Angiosarcoma	NA
P-0001036	P-0001036-N01	CCBOV	Ovarian Cancer	Clear Cell Borderline Ovarian Tumor	NA
P-0001037	P-0001037-N01	ALUCA	Non-Small Cell Lung Cancer	Atypical Lung Carcinoid	NA
P-0001038	P-0001038-N01	OUTT	Endometrial Cancer	Other Uterine Tumor	NA
P-0001039	P-0001039-N01	ANGS	Soft Tissue Sarcoma	Angiosarcoma	NA
P-0001040	P-0001040-N01	EGC	Esophagogastric Cancer	Esophagogastric Adenocarcinoma	NA
P-0001041	P-0001041-N01	OAT	Thyroid Cancer	Oncocytic Adenoma of the Thyroid	0.0333333333333
P-0001043	P-0001043-N01	BRCA	Breast Cancer	Invasive Breast Carcinoma	0.0333333333333
P-0001044	P-0001044-N01	OUTT	Endometrial Cancer	Other Uterine Tumor	NA
P-0001046	P-0001046-N01	ESS	Uterine Sarcoma	Endometrial Stromal Sarcoma	NA
P-0001047	P-0001047-N01	EGC	Esophagogastric Cancer	Esophagogastric Adenocarcinoma	NA
P-0001049	P-0001049-N01	AASTR	Glioma	Anaplastic Astrocytoma	NA
P-0001050	P-0001050-N01	CCBOV	Ovarian Cancer	Clear Cell Borderline Ovarian Tumor	NA
P-0001051	P-0001051-N01	EPMT	CNS Cancer	Ependymomal Tumor	NA
P-0001052	P-0001052-N01	AASTR	Glioma	Anaplastic Astrocytoma	NA
P-0001053	P-0001053-N01	AASTR	Glioma	Anaplastic Astrocytoma	NA
P-0001054	P-0001054-N01	CAIS	Colorectal Cancer	Colon Adenocarcinoma In Situ	NA
P-0001055	P-0001055-N01	MNGT	CNS Cancer	Meningothelial Tumor	NA
P-0001056	P-0001056-N01	ANGS	Soft Tissue Sarcoma	Angiosarcoma	0.0333333333333
P-0001057	P-0001057-N01	CEAD	Cervical Cancer	Cervical Adenocarcinoma	NA
P-0001058	P-0001058-N01	ETT	Gestational Trophoblastic Disease	Epithelioid Trophoblastic Tumor	NA
P-0001059	P-0001059-N01	BPSCC	Penile Cancer	Basaloid Penile Squamous Cell Carcinoma	NA
P-0001060	P-0001060-N01	CCPRC	Renal Cell Carcinoma	Clear Cell Papillary Renal Cell Carcinoma	0.0333333333333
P-0001061	P-0001061-N01	BRCA	Breast Cancer	Invasive Breast Carcinoma	NA
P-0001062	P-0001062-N01	ANGS	Soft Tissue Sarcoma	Angiosarcoma	NA
P-0001063	P-0001063-N01	THYC	Thymic Tumor	Thymic Carcinoma	0.0666666666667
P-0001071	P-0001071-N01	PRAD	Prostate Cancer	Prostate Adenocarcinoma	0.0666666666667
P-0001073	P-0001073-N01	OUTT	Endometrial Cancer	Other Uterine Tumor	NA
P-0001074	P-0001074-N01	BLAD	Bladder Cancer	Bladder Adenocarcinoma	NA
P-0001076	P-0001076-N01	AASTR	Glioma	Anaplastic Astrocytoma	NA
P-0001077	P-0001077-N01	EGC	Esophagogastric Cancer	Esophagogastric Adenocarcinoma	NA
P-0001078	P-0001078-N01	BRCA	Breast Cancer	Invasive Breast Carcinoma	NA
P-0001079	P-0001079-N01	CAIS	Colorectal Cancer	Colon Adenocarcinoma In Situ	0.0333333333333
P-0001080	P-0001080-N01	CCBOV	Ovarian Cancer	Clear Cell Borderline Ovarian Tumor	NA
P-0001081	P-0001081-N01	ACRM	Melanoma	Acral Melanoma	NA
P-0001082	P-0001082-N01	OHNCA	Head and Neck Cancer	Head and Neck Carcinoma, Other	NA
P-0001083	P-0001083-N01	ANGS	Soft Tissue Sarcoma	Angiosarcoma	NA
P-0001084	P-0001084-N01	ALUCA	Non-Small Cell Lung Cancer	Atypical Lung Carcinoid	NA
P-0001085	P-0001085-N01	OUTT	Endometrial Cancer	Other Uterine Tumor	NA
P-0001086	P-0001086-N01	CCBOV	Ovarian Cancer	Clear Cell Borderline Ovarian Tumor	NA
P-0001087	P-0001087-N01	ANGS	Soft Tissue Sarcoma	Angiosarcoma	NA
P-0001088	P-0001088-N01	ANGS	Soft Tissue Sarcoma	Angiosarcoma	NA
P-0001089	P-0001089-N01	ALUCA	Non-Small Cell Lung Cancer	Atypical Lung Carcinoid	0.0333333333333
P-0001090	P-0001090-N01	ANGS	Soft Tissue Sarcoma	Angiosarcoma	NA
P-0001091	P-0001091-N01	ANGS	Soft Tissue Sarcoma	Angiosarcoma	NA
P-0001092	P-0001092-N01	PRAD	Prostate Cancer	Prostate Adenocarcinoma	NA
P-0001093	P-0001093-N01	ALUCA	Non-Small Cell Lung Cancer	Atypical Lung Carcinoid	NA
P-0001094	P-0001094-N01	OUTT	Endometrial Cancer	Other Uterine Tumor	NA
P-0001095	P-0001095-N01	ESS	Uterine Sarcoma	Endometrial Stromal Sarcoma	0.0333333333333
P-0001096	P-0001096-N01	ACN	Cancer of Unknown Primary	Acinar Cell Carcinoma, NOS	NA
P-0001097	P-0001097-N01	ALUCA	Non-Small Cell Lung Cancer	Atypical Lung Carcinoid	NA
P-0001099	P-0001099-N01	BRCA	Breast Cancer	Invasive Breast Carcinoma	NA
P-0001100	P-0001100-N01	BLAD	Bladder Cancer	Bladder Adenocarcinoma	0.0333333333333
P-0001101	P-0001101-N01	ANGS	Soft Tissue Sarcoma	Angiosarcoma	NA
P-0001102	P-0001102-N01	DA	Small Bowel Cancer	Duodenal Adenocarcinoma	NA
P-0001103	P-0001103-N01	PEMESO	Mesothelioma	Peritoneal Mesothelioma	0.0333333333333
P-0001104	P-0001104-N01	CAIS	Colorectal Cancer	Colon Adenocarcinoma In Situ	NA
P-0001105	P-0001105-N01	CCBOV	Ovarian Cancer	Clear Cell Borderline Ovarian Tumor	NA
P-0001107	P-0001107-N01	AWDNET	Gastrointestinal Neuroendocrine Tumor	Well-Differentiated Neuroendocrine Tumor of the Appendix	NA
P-0001108	P-0001108-N01	PRAD	Prostate Cancer	Prostate Adenocarcinoma	NA
P-0001109	P-0001109-N01	ANGS	Soft Tissue Sarcoma	Angiosarcoma	NA
P-0001110	P-0001110-N01	PEMESO	Mesothelioma	Peritoneal Mesothelioma	NA
P-0001111	P-0001111-N01	OS	Bone Cancer	Osteosarcoma	NA
P-0001112	P-0001112-N01	ADPA	Skin Cancer, Non-Melanoma	Aggressive Digital Papillary Adenocarcinoma	NA
P-0001113	P-0001113-N01	ESS	Uterine Sarcoma	Endometrial Stromal Sarcoma	NA
P-0001114	P-0001114-N01	BRCA	Breast Cancer	Invasive Breast Carcinoma	NA
P-0001123	P-0001123-N01	ALUCA	Non-Small Cell Lung Cancer	Atypical Lung Carcinoid	0.1
P-0001128	P-0001128-N01	PRAD	Prostate Cancer	Prostate Adenocarcinoma	NA
P-0001130	P-0001130-N01	ALUCA	Non-Small Cell Lung Cancer	Atypical Lung Carcinoid	NA
P-0001131	P-0001131-N01	ALUCA	Non-Small Cell Lung Cancer	Atypical Lung Carcinoid	NA
P-0001135	P-0001135-N01	BLAD	Bladder Cancer	Bladder Adenocarcinoma	NA
P-0001136	P-0001136-N01	EGC	Esophagogastric Cancer	Esophagogastric Adenocarcinoma	NA
P-0001137	P-0001137-N01	EGC	Esophagogastric Cancer	Esophagogastric Adenocarcinoma	NA
P-0001138	P-0001138-N01	IPMN	Pancreatic Cancer	Intraductal Papillary Mucinous Neoplasm	NA
P-0001140	P-0001140-N01	CCBOV	Ovarian Cancer	Clear Cell Borderline Ovarian Tumor	0.0666666666667
P-0001141	P-0001141-N01	PRAD	Prostate Cancer	Prostate Adenocarcinoma	NA
P-0001144	P-0001144-N01	ALUCA	Non-Small Cell Lung Cancer	Atypical Lung Carcinoid	NA
P-0001146	P-0001146-N01	APAD	Appendiceal Cancer	Appendiceal Adenocarcinoma	NA
P-0001149	P-0001149-N01	BRCA	Breast Cancer	Invasive Breast Carcinoma	NA
P-0001150	P-0001150-N01	CAIS	Colorectal Cancer	Colon Adenocarcinoma In Situ	0.0333333333333
P-0001151	P-0001151-N01	CAIS	Colorectal Cancer	Colon Adenocarcinoma In Situ	NA
P-0001152	P-0001152-N01	BRCA	Breast Cancer	Invasive Breast Carcinoma	NA
P-0001153	P-0001153-N01	PRAD	Prostate Cancer	Prostate Adenocarcinoma	NA
P-0001154	P-0001154-N01	ALUCA	Non-Small Cell Lung Cancer	Atypical Lung Carcinoid	NA
P-0001155	P-0001155-N01	ALUCA	Non-Small Cell Lung Cancer	Atypical Lung Carcinoid	NA
P-0001156	P-0001156-N01	BRCA	Breast Cancer	Invasive Breast Carcinoma	NA
P-0001157	P-0001157-N01	GIST	Gastrointestinal Stromal Tumor	Gastrointestinal Stromal Tumor	NA
P-0001158	P-0001158-N01	EGC	Esophagogastric Cancer	Esophagogastric Adenocarcinoma	NA
P-0001161	P-0001161-N01	APAD	Appendiceal Cancer	Appendiceal Adenocarcinoma	NA
P-0001162	P-0001162-N01	ALUCA	Non-Small Cell Lung Cancer	Atypical Lung Carcinoid	0.0333333333333
P-0001163	P-0001163-N01	ALUCA	Non-Small Cell Lung Cancer	Atypical Lung Carcinoid	NA
P-0001164	P-0001164-N01	ESS	Uterine Sarcoma	Endometrial Stromal Sarcoma	NA
P-0001165	P-0001165-N01	ALUCA	Non-Small Cell Lung Cancer	Atypical Lung Carcinoid	NA
P-0001166	P-0001166-N01	BRCA	Breast Cancer	Invasive Breast Carcinoma	NA
P-0001168	P-0001168-N01	BRCA	Breast Cancer	Invasive Breast Carcinoma	NA
P-0001169	P-0001169-N01	MNGT	CNS Cancer	Meningothelial Tumor	NA
P-0001170	P-0001170-N01	CAIS	Colorectal Cancer	Colon Adenocarcinoma In Situ	0.0666666666667
P-0001171	P-0001171-N01	ALUCA	Non-Small Cell Lung Cancer	Atypical Lung Carcinoid	NA
P-0001172	P-0001172-N01	EGC	Esophagogastric Cancer	Esophagogastric Adenocarcinoma	NA
P-0001173	P-0001173-N01	ANGS	Soft Tissue Sarcoma	Angiosarcoma	0.0333333333333
P-0001174	P-0001174-N01	ACRM	Melanoma	Acral Melanoma	NA
P-0001175	P-0001175-N01	BRCA	Breast Cancer	Invasive Breast Carcinoma	NA
P-0001176	P-0001176-N01	BRCA	Breast Cancer	Invasive Breast Carcinoma	NA
P-0001177	P-0001177-N01	PEMESO	Mesothelioma	Peritoneal Mesothelioma	NA
P-0001178	P-0001178-N01	PEMESO	Mesothelioma	Peritoneal Mesothelioma	NA
P-0001179	P-0001179-N01	ACRM	Melanoma	Acral Melanoma	NA
P-0001180	P-0001180-N01	EGC	Esophagogastric Cancer	Esophagogastric Adenocarcinoma	NA
P-0001181	P-0001181-N01	BCCA	Germ Cell Tumor	Choriocarcinoma	NA
P-0001182	P-0001182-N01	BRCA	Breast Cancer	Invasive Breast Carcinoma	NA
P-0001183	P-0001183-N01	BRCA	Breast Cancer	Invasive Breast Carcinoma	0.0333333333333
P-0001184	P-0001184-N01	BRCA	Breast Cancer	Invasive Breast Carcinoma	NA
P-0001185	P-0001185-N01	BILIARY_TRACT	Biliary Tract Cancer, NOS	Biliary Tract	NA
P-0001186	P-0001186-N01	OHNCA	Head and Neck Cancer	Head and Neck Carcinoma, Other	NA
P-0001187	P-0001187-N01	PRAD	Prostate Cancer	Prostate Adenocarcinoma	NA
P-0001188	P-0001188-N01	HCC	Hepatobiliary Cancer	Hepatocellular Carcinoma	0.0333333333333
P-0001189	P-0001189-N01	ALUCA	Non-Small Cell Lung Cancer	Atypical Lung Carcinoid	0.0333333333333
P-0001190	P-0001190-N01	CAIS	Colorectal Cancer	Colon Adenocarcinoma In Situ	NA
P-0001191	P-0001191-N01	BA	Breast Sarcoma	Breast Angiosarcoma	NA
P-0001192	P-0001192-N01	CAIS	Colorectal Cancer	Colon Adenocarcinoma In Situ	0.0666666666667
P-0001193	P-0001193-N01	GIST	Gastrointestinal Stromal Tumor	Gastrointestinal Stromal Tumor	NA
P-0001194	P-0001194-N01	EGC	Esophagogastric Cancer	Esophagogastric Adenocarcinoma	0.0333333333333
P-0001195	P-0001195-N01	OHNCA	Head and Neck Cancer	Head and Neck Carcinoma, Other	NA
P-0001196	P-0001196-N01	ALUCA	Non-Small Cell Lung Cancer	Atypical Lung Carcinoid	NA
P-0001197	P-0001197-N01	EGC	Esophagogastric Cancer	Esophagogastric Adenocarcinoma	0.0666666666667
P-0001198	P-0001198-N01	ADPA	Skin Cancer, Non-Melanoma	Aggressive Digital Papillary Adenocarcinoma	NA
P-0001199	P-0001199-N01	ALUCA	Non-Small Cell Lung Cancer	Atypical Lung Carcinoid	0.1
P-0001200	P-0001200-N01	CAIS	Colorectal Cancer	Colon Adenocarcinoma In Situ	NA
P-0001201	P-0001201-N01	SACA	Salivary Gland Cancer	Salivary Carcinoma	NA
P-0001202	P-0001202-N01	PRAD	Prostate Cancer	Prostate Adenocarcinoma	0.0333333333333
P-0001203	P-0001203-N01	BRCA	Breast Cancer	Invasive Breast Carcinoma	NA
P-0001204	P-0001204-N01	PRAD	Prostate Cancer	Prostate Adenocarcinoma	NA
P-0001205	P-0001205-N01	MNGT	CNS Cancer	Meningothelial Tumor	NA
P-0001206	P-0001206-N01	PRAD	Prostate Cancer	Prostate Adenocarcinoma	NA
P-0001208	P-0001208-N01	ALUCA	Non-Small Cell Lung Cancer	Atypical Lung Carcinoid	0.0333333333333
P-0001209	P-0001209-N01	ACN	Cancer of Unknown Primary	Acinar Cell Carcinoma, NOS	NA
P-0001211	P-0001211-N01	ESS	Uterine Sarcoma	Endometrial Stromal Sarcoma	NA
P-0001212	P-0001212-N01	BRCA	Breast Cancer	Invasive Breast Carcinoma	NA
P-0001214	P-0001214-N01	SACA	Salivary Gland Cancer	Salivary Carcinoma	NA
P-0001215	P-0001215-N01	CAIS	Colorectal Cancer	Colon Adenocarcinoma In Situ	NA
P-0001216	P-0001216-N01	OAT	Thyroid Cancer	Oncocytic Adenoma of the Thyroid	NA
P-0001217	P-0001217-N01	ANGS	Soft Tissue Sarcoma	Angiosarcoma	NA
P-0001218	P-0001218-N01	BRCA	Breast Cancer	Invasive Breast Carcinoma	NA
P-0001220	P-0001220-N01	SACA	Salivary Gland Cancer	Salivary Carcinoma	NA
P-0001221	P-0001221-N01	PRAD	Prostate Cancer	Prostate Adenocarcinoma	NA
P-0001222	P-0001222-N01	EGC	Esophagogastric Cancer	Esophagogastric Adenocarcinoma	NA
P-0001223	P-0001223-N01	BLAD	Bladder Cancer	Bladder Adenocarcinoma	NA
P-0001224	P-0001224-N01	ALUCA	Non-Small Cell Lung Cancer	Atypical Lung Carcinoid	NA
P-0001225	P-0001225-N01	SACA	Salivary Gland Cancer	Salivary Carcinoma	NA
P-0001226	P-0001226-N01	BRCA	Breast Cancer	Invasive Breast Carcinoma	NA
P-0001227	P-0001227-N01	CAIS	Colorectal Cancer	Colon Adenocarcinoma In Situ	NA
P-0001228	P-0001228-N01	BRCA	Breast Cancer	Invasive Breast Carcinoma	NA
P-0001229	P-0001229-N01	ADPA	Skin Cancer, Non-Melanoma	Aggressive Digital Papillary Adenocarcinoma	NA
P-0001230	P-0001230-N01	PRAD	Prostate Cancer	Prostate Adenocarcinoma	0.0666666666667
P-0001231	P-0001231-N01	EGC	Esophagogastric Cancer	Esophagogastric Adenocarcinoma	NA
P-0001232	P-0001232-N01	CCPRC	Renal Cell Carcinoma	Clear Cell Papillary Renal Cell Carcinoma	NA
P-0001233	P-0001233-N01	ES	Bone Cancer	Ewing Sarcoma	NA
P-0001234	P-0001234-N01	OAT	Thyroid Cancer	Oncocytic Adenoma of the Thyroid	NA
P-0001235	P-0001235-N01	DA	Small Bowel Cancer	Duodenal Adenocarcinoma	0.0333333333333
P-0001236	P-0001236-N01	ACN	Cancer of Unknown Primary	Acinar Cell Carcinoma, NOS	NA
P-0001237	P-0001237-N01	CAIS	Colorectal Cancer	Colon Adenocarcinoma In Situ	0.0333333333333
P-0001238	P-0001238-N01	AASTR	Glioma	Anaplastic Astrocytoma	NA
P-0001239	P-0001239-N01	SACA	Salivary Gland Cancer	Salivary Carcinoma	NA
P-0001241	P-0001241-N01	ALUCA	Non-Small Cell Lung Cancer	Atypical Lung Carcinoid	0.1
P-0001242	P-0001242-N01	PRAD	Prostate Cancer	Prostate Adenocarcinoma	NA
P-0001243	P-0001243-N01	ALUCA	Non-Small Cell Lung Cancer	Atypical Lung Carcinoid	NA
P-0001244	P-0001244-N01	PRAD	Prostate Cancer	Prostate Adenocarcinoma	NA
P-0001247	P-0001247-N01	PRAD	Prostate Cancer	Prostate Adenocarcinoma	NA
P-0001248	P-0001248-N01	OUTT	Endometrial Cancer	Other Uterine Tumor	NA
P-0001250	P-0001250-N01	AASTR	Glioma	Anaplastic Astrocytoma	NA
P-0001251	P-0001251-N01	ACRM	Melanoma	Acral Melanoma	NA
P-0001253	P-0001253-N01	AASTR	Glioma	Anaplastic Astrocytoma	NA
P-0001254	P-0001254-N01	GIST	Gastrointestinal Stromal Tumor	Gastrointestinal Stromal Tumor	NA
P-0001255	P-0001255-N01	BILIARY_TRACT	Biliary Tract Cancer, NOS	Biliary Tract	NA
P-0001257	P-0001257-N01	ALUCA	Non-Small Cell Lung Cancer	Atypical Lung Carcinoid	NA
P-0001258	P-0001258-N01	BRCA	Breast Cancer	Invasive Breast Carcinoma	NA
P-0001259	P-0001259-N01	ANGS	Soft Tissue Sarcoma	Angiosarcoma	NA
P-0001260	P-0001260-N01	EGC	Esophagogastric Cancer	Esophagogastric Adenocarcinoma	NA
P-0001261	P-0001261-N01	AWDNET	Gastrointestinal Neuroendocrine Tumor	Well-Differentiated Neuroendocrine Tumor of the Appendix	NA
P-0001262	P-0001262-N01	PRAD	Prostate Cancer	Prostate Adenocarcinoma	NA
P-0001263	P-0001263-N01	BRCA	Breast Cancer	Invasive Breast Carcinoma	NA
P-0001265	P-0001265-N01	CCBOV	Ovarian Cancer	Clear Cell Borderline Ovarian Tumor	NA
P-0001267	P-0001267-N01	FT	Sex Cord Stromal Tumor	Fibrothecoma	NA
P-0001268	P-0001268-N01	BLAD	Bladder Cancer	Bladder Adenocarcinoma	0.0333333333333
P-0001269	P-0001269-N01	ALUCA	Non-Small Cell Lung Cancer	Atypical Lung Carcinoid	NA
P-0001272	P-0001272-N01	CCBOV	Ovarian Cancer	Clear Cell Borderline Ovarian Tumor	0.0333333333333
P-0001273	P-0001273-N01	CCPRC	Renal Cell Carcinoma	Clear Cell Papillary Renal Cell Carcinoma	NA
P-0001274	P-0001274-N01	PRAD	Prostate Cancer	Prostate Adenocarcinoma	0.0333333333333
P-0001275	P-0001275-N01	EGC	Esophagogastric Cancer	Esophagogastric Adenocarcinoma	NA
P-0001276	P-0001276-N01	AASTR	Glioma	Anaplastic Astrocytoma	NA
P-0001278	P-0001278-N01	ALUCA	Non-Small Cell Lung Cancer	Atypical Lung Carcinoid	0.0333333333333
P-0001279	P-0001279-N01	AASTR	Glioma	Anaplastic Astrocytoma	NA
P-0001280	P-0001280-N01	OAT	Thyroid Cancer	Oncocytic Adenoma of the Thyroid	0.0333333333333
P-0001281	P-0001281-N01	AASTR	Glioma	Anaplastic Astrocytoma	NA
P-0001282	P-0001282-N01	BCCA	Germ Cell Tumor	Choriocarcinoma	NA
P-0001283	P-0001283-N01	ALUCA	Non-Small Cell Lung Cancer	Atypical Lung Carcinoid	NA
P-0001284	P-0001284-N01	CCBOV	Ovarian Cancer	Clear Cell Borderline Ovarian Tumor	0.0333333333333
P-0001285	P-0001285-N01	CCBOV	Ovarian Cancer	Clear Cell Borderline Ovarian Tumor	0.0666666666667
P-0001286	P-0001286-N01	OUTT	Endometrial Cancer	Other Uterine Tumor	0.0333333333333
P-0001287	P-0001287-N01	CAIS	Colorectal Cancer	Colon Adenocarcinoma In Situ	NA
P-0001288	P-0001288-N01	CHDM	Bone Cancer	Chordoma	0.0333333333333
P-0001289	P-0001289-N01	CAIS	Colorectal Cancer	Colon Adenocarcinoma In Situ	0.0333333333333
P-0001290	P-0001290-N01	BRCA	Breast Cancer	Invasive Breast Carcinoma	NA
P-0001292	P-0001292-N01	BILIARY_TRACT	Biliary Tract Cancer, NOS	Biliary Tract	NA
P-0001293	P-0001293-N01	ACN	Cancer of Unknown Primary	Acinar Cell Carcinoma, NOS	NA
P-0001294	P-0001294-N01	OAT	Thyroid Cancer	Oncocytic Adenoma of the Thyroid	NA
P-0001295	P-0001295-N01	CAIS	Colorectal Cancer	Colon Adenocarcinoma In Situ	NA
P-0001296	P-0001296-N01	ALUCA	Non-Small Cell Lung Cancer	Atypical Lung Carcinoid	NA
P-0001297	P-0001297-N01	PRAD	Prostate Cancer	Prostate Adenocarcinoma	NA
P-0001298	P-0001298-N01	EGC	Esophagogastric Cancer	Esophagogastric Adenocarcinoma	NA
P-0001300	P-0001300-N01	ALUCA	Non-Small Cell Lung Cancer	Atypical Lung Carcinoid	NA
P-0001301	P-0001301-N01	EGC	Esophagogastric Cancer	Esophagogastric Adenocarcinoma	NA
P-0001302	P-0001302-N01	CAIS	Colorectal Cancer	Colon Adenocarcinoma In Situ	0.0333333333333
P-0001303	P-0001303-N01	ALUCA	Non-Small Cell Lung Cancer	Atypical Lung Carcinoid	0.0333333333333
P-0001304	P-0001304-N01	IPMN	Pancreatic Cancer	Intraductal Papillary Mucinous Neoplasm	NA
P-0001305	P-0001305-N01	ALUCA	Non-Small Cell Lung Cancer	Atypical Lung Carcinoid	0.0333333333333
P-0001306	P-0001306-N01	BRCA	Breast Cancer	Invasive Breast Carcinoma	NA
P-0001307	P-0001307-N01	HCC	Hepatobiliary Cancer	Hepatocellular Carcinoma	0.0333333333333
P-0001310	P-0001310-N01	HCC	Hepatobiliary Cancer	Hepatocellular Carcinoma	NA
P-0001311	P-0001311-N01	CCBOV	Ovarian Cancer	Clear Cell Borderline Ovarian Tumor	NA
P-0001312	P-0001312-N01	BRCA	Breast Cancer	Invasive Breast Carcinoma	NA
P-0001313	P-0001313-N01	IPMN	Pancreatic Cancer	Intraductal Papillary Mucinous Neoplasm	0.0666666666667
P-0001314	P-0001314-N01	ALUCA	Non-Small Cell Lung Cancer	Atypical Lung Carcinoid	NA
P-0001315	P-0001315-N01	GIST	Gastrointestinal Stromal Tumor	Gastrointestinal Stromal Tumor	NA
P-0001316	P-0001316-N01	CAIS	Colorectal Cancer	Colon Adenocarcinoma In Situ	NA
P-0001317	P-0001317-N01	CAIS	Colorectal Cancer	Colon Adenocarcinoma In Situ	NA
P-0001318	P-0001318-N01	CAIS	Colorectal Cancer	Colon Adenocarcinoma In Situ	NA
P-0001319	P-0001319-N01	PRAD	Prostate Cancer	Prostate Adenocarcinoma	NA
P-0001320	P-0001320-N01	AASTR	Glioma	Anaplastic Astrocytoma	NA
P-0001322	P-0001322-N01	APAD	Appendiceal Cancer	Appendiceal Adenocarcinoma	NA
P-0001323	P-0001323-N01	EGC	Esophagogastric Cancer	Esophagogastric Adenocarcinoma	NA
P-0001324	P-0001324-N01	HCC	Hepatobiliary Cancer	Hepatocellular Carcinoma	0.0333333333333
P-0001326	P-0001326-N01	AASTR	Glioma	Anaplastic Astrocytoma	NA
P-0001327	P-0001327-N01	SACA	Salivary Gland Cancer	Salivary Carcinoma	0.0333333333333
P-0001328	P-0001328-N01	ALUCA	Non-Small Cell Lung Cancer	Atypical Lung Carcinoid	0.0333333333333
P-0001329	P-0001329-N01	PRAD	Prostate Cancer	Prostate Adenocarcinoma	0.1
P-0001331	P-0001331-N01	BRCA	Breast Cancer	Invasive Breast Carcinoma	NA
P-0001332	P-0001332-N01	PRAD	Prostate Cancer	Prostate Adenocarcinoma	NA
P-0001335	P-0001335-N01	BRCA	Breast Cancer	Invasive Breast Carcinoma	NA
P-0001336	P-0001336-N01	HCC	Hepatobiliary Cancer	Hepatocellular Carcinoma	NA
P-0001337	P-0001337-N01	PRAD	Prostate Cancer	Prostate Adenocarcinoma	NA
P-0001338	P-0001338-N01	BRCA	Breast Cancer	Invasive Breast Carcinoma	NA
P-0001340	P-0001340-N01	ALUCA	Non-Small Cell Lung Cancer	Atypical Lung Carcinoid	NA
P-0001341	P-0001341-N01	BRCA	Breast Cancer	Invasive Breast Carcinoma	0.0333333333333
P-0001342	P-0001342-N01	CCPRC	Renal Cell Carcinoma	Clear Cell Papillary Renal Cell Carcinoma	NA
P-0001343	P-0001343-N01	ANGS	Soft Tissue Sarcoma	Angiosarcoma	0.0333333333333
P-0001345	P-0001345-N01	ANGS	Soft Tissue Sarcoma	Angiosarcoma	NA
P-0001346	P-0001346-N01	CAIS	Colorectal Cancer	Colon Adenocarcinoma In Situ	NA
P-0001347	P-0001347-N01	CAIS	Colorectal Cancer	Colon Adenocarcinoma In Situ	NA
P-0001348	P-0001348-N01	ALUCA	Non-Small Cell Lung Cancer	Atypical Lung Carcinoid	NA
P-0001350	P-0001350-N01	BRCA	Breast Cancer	Invasive Breast Carcinoma	NA
P-0001351	P-0001351-N01	BRCA	Breast Cancer	Invasive Breast Carcinoma	NA
P-0001352	P-0001352-N01	BRCA	Breast Cancer	Invasive Breast Carcinoma	NA
P-0001354	P-0001354-N01	BRCA	Breast Cancer	Invasive Breast Carcinoma	0.0333333333333
P-0001355	P-0001355-N01	BRCA	Breast Cancer	Invasive Breast Carcinoma	NA
P-0001356	P-0001356-N01	EGC	Esophagogastric Cancer	Esophagogastric Adenocarcinoma	NA
P-0001357	P-0001357-N01	ALUCA	Non-Small Cell Lung Cancer	Atypical Lung Carcinoid	NA
P-0001358	P-0001358-N01	OAT	Thyroid Cancer	Oncocytic Adenoma of the Thyroid	0.133333333333
P-0001359	P-0001359-N01	BILIARY_TRACT	Biliary Tract Cancer, NOS	Biliary Tract	NA
P-0001361	P-0001361-N01	ACRM	Melanoma	Acral Melanoma	NA
P-0001362	P-0001362-N01	THYC	Thymic Tumor	Thymic Carcinoma	0.0333333333333
P-0001363	P-0001363-N01	SACA	Salivary Gland Cancer	Salivary Carcinoma	NA
P-0001364	P-0001364-N01	ANGS	Soft Tissue Sarcoma	Angiosarcoma	0.0333333333333
P-0001365	P-0001365-N01	ALUCA	Non-Small Cell Lung Cancer	Atypical Lung Carcinoid	NA
P-0001366	P-0001366-N01	BRCA	Breast Cancer	Invasive Breast Carcinoma	NA
P-0001367	P-0001367-N01	BRCA	Breast Cancer	Invasive Breast Carcinoma	NA
P-0001368	P-0001368-N01	ALUCA	Non-Small Cell Lung Cancer	Atypical Lung Carcinoid	0.0333333333333
P-0001369	P-0001369-N01	CCPRC	Renal Cell Carcinoma	Clear Cell Papillary Renal Cell Carcinoma	NA
P-0001370	P-0001370-N01	ALUCA	Non-Small Cell Lung Cancer	Atypical Lung Carcinoid	NA
P-0001371	P-0001371-N01	CAIS	Colorectal Cancer	Colon Adenocarcinoma In Situ	NA
P-0001372	P-0001372-N01	BRCA	Breast Cancer	Invasive Breast Carcinoma	NA
P-0001373	P-0001373-N01	SACA	Salivary Gland Cancer	Salivary Carcinoma	NA
P-0001374	P-0001374-N01	VA	Vaginal Cancer	Vaginal Adenocarcinoma	0.0333333333333
P-0001375	P-0001375-N01	ALUCA	Non-Small Cell Lung Cancer	Atypical Lung Carcinoid	NA
P-0001376	P-0001376-N01	BRCA	Breast Cancer	Invasive Breast Carcinoma	NA
P-0001377	P-0001377-N01	ES	Bone Cancer	Ewing Sarcoma	NA
P-0001380	P-0001380-N01	ALUCA	Non-Small Cell Lung Cancer	Atypical Lung Carcinoid	NA
P-0001382	P-0001382-N01	PRAD	Prostate Cancer	Prostate Adenocarcinoma	0.0666666666667
P-0001383	P-0001383-N01	BRCA	Breast Cancer	Invasive Breast Carcinoma	0.0333333333333
P-0001384	P-0001384-N01	OAT	Thyroid Cancer	Oncocytic Adenoma of the Thyroid	NA
P-0001385	P-0001385-N01	ALUCA	Non-Small Cell Lung Cancer	Atypical Lung Carcinoid	NA
P-0001387	P-0001387-N01	ALUCA	Non-Small Cell Lung Cancer	Atypical Lung Carcinoid	0.0333333333333
P-0001388	P-0001388-N01	AASTR	Glioma	Anaplastic Astrocytoma	NA
P-0001389	P-0001389-N01	ALUCA	Non-Small Cell Lung Cancer	Atypical Lung Carcinoid	NA
P-0001390	P-0001390-N01	ALUCA	Non-Small Cell Lung Cancer	Atypical Lung Carcinoid	NA
P-0001391	P-0001391-N01	CAIS	Colorectal Cancer	Colon Adenocarcinoma In Situ	0.0666666666667
P-0001392	P-0001392-N01	CCBOV	Ovarian Cancer	Clear Cell Borderline Ovarian Tumor	NA
P-0001393	P-0001393-N01	EGC	Esophagogastric Cancer	Esophagogastric Adenocarcinoma	0.0333333333333
P-0001394	P-0001394-N01	CAIS	Colorectal Cancer	Colon Adenocarcinoma In Situ	NA
P-0001395	P-0001395-N01	BRCA	Breast Cancer	Invasive Breast Carcinoma	0.0333333333333
P-0001396	P-0001396-N01	BRCA	Breast Cancer	Invasive Breast Carcinoma	NA
P-0001397	P-0001397-N01	ALUCA	Non-Small Cell Lung Cancer	Atypical Lung Carcinoid	0.133333333333
P-0001398	P-0001398-N01	AGA	Anal Cancer	Anal Gland Adenocarcinoma	NA
P-0001400	P-0001400-N01	AASTR	Glioma	Anaplastic Astrocytoma	NA
P-0001401	P-0001401-N01	AWDNET	Gastrointestinal Neuroendocrine Tumor	Well-Differentiated Neuroendocrine Tumor of the Appendix	0.0333333333333
P-0001402	P-0001402-N01	APAD	Appendiceal Cancer	Appendiceal Adenocarcinoma	NA
P-0001403	P-0001403-N01	BILIARY_TRACT	Biliary Tract Cancer, NOS	Biliary Tract	NA
P-0001404	P-0001404-N01	BCCA	Germ Cell Tumor	Choriocarcinoma	NA
P-0001405	P-0001405-N01	OHNCA	Head and Neck Cancer	Head and Neck Carcinoma, Other	NA
P-0001406	P-0001406-N01	AASTR	Glioma	Anaplastic Astrocytoma	0.0666666666667
P-0001407	P-0001407-N01	PRAD	Prostate Cancer	Prostate Adenocarcinoma	NA
P-0001408	P-0001408-N01	AASTR	Glioma	Anaplastic Astrocytoma	NA
P-0001409	P-0001409-N01	HCC	Hepatobiliary Cancer	Hepatocellular Carcinoma	0.0333333333333
P-0001410	P-0001410-N01	GIST	Gastrointestinal Stromal Tumor	Gastrointestinal Stromal Tumor	NA
P-0001411	P-0001411-N01	APAD	Appendiceal Cancer	Appendiceal Adenocarcinoma	NA
P-0001413	P-0001413-N01	PRAD	Prostate Cancer	Prostate Adenocarcinoma	NA
P-0001415	P-0001415-N01	BRCA	Breast Cancer	Invasive Breast Carcinoma	0.0333333333333
P-0001416	P-0001416-N01	ADPA	Skin Cancer, Non-Melanoma	Aggressive Digital Papillary Adenocarcinoma	NA
P-0001417	P-0001417-N01	BRCA	Breast Cancer	Invasive Breast Carcinoma	NA
P-0001418	P-0001418-N01	OAT	Thyroid Cancer	Oncocytic Adenoma of the Thyroid	NA
P-0001419	P-0001419-N01	BRCA	Breast Cancer	Invasive Breast Carcinoma	0.0333333333333
P-0001421	P-0001421-N01	CCBOV	Ovarian Cancer	Clear Cell Borderline Ovarian Tumor	NA
P-0001422	P-0001422-N01	SACA	Salivary Gland Cancer	Salivary Carcinoma	NA
P-0001423	P-0001423-N01	ANGS	Soft Tissue Sarcoma	Angiosarcoma	NA
P-0001424	P-0001424-N01	CAIS	Colorectal Cancer	Colon Adenocarcinoma In Situ	NA
P-0001425	P-0001425-N01	AASTR	Glioma	Anaplastic Astrocytoma	NA
P-0001426	P-0001426-N01	PRAD	Prostate Cancer	Prostate Adenocarcinoma	NA
P-0001427	P-0001427-N01	CAIS	Colorectal Cancer	Colon Adenocarcinoma In Situ	NA
P-0001428	P-0001428-N01	CAIS	Colorectal Cancer	Colon Adenocarcinoma In Situ	NA
P-0001429	P-0001429-N01	ADPA	Skin Cancer, Non-Melanoma	Aggressive Digital Papillary Adenocarcinoma	NA
P-0001430	P-0001430-N01	BCCA	Germ Cell Tumor	Choriocarcinoma	NA
P-0001431	P-0001431-N01	GIST	Gastrointestinal Stromal Tumor	Gastrointestinal Stromal Tumor	NA
P-0001432	P-0001432-N01	AMBL	Embryonal Tumor	Large Cell/Anaplastic Medulloblastoma	NA
P-0001433	P-0001433-N01	AASTR	Glioma	Anaplastic Astrocytoma	NA
P-0001434	P-0001434-N01	ANGS	Soft Tissue Sarcoma	Angiosarcoma	0.0666666666667
P-0001435	P-0001435-N01	BCCA	Germ Cell Tumor	Choriocarcinoma	NA
P-0001436	P-0001436-N01	OS	Bone Cancer	Osteosarcoma	NA
P-0001437	P-0001437-N01	ALUCA	Non-Small Cell Lung Cancer	Atypical Lung Carcinoid	NA
P-0001438	P-0001438-N01	ANGS	Soft Tissue Sarcoma	Angiosarcoma	NA
P-0001439	P-0001439-N01	ESS	Uterine Sarcoma	Endometrial Stromal Sarcoma	0.0333333333333
P-0001440	P-0001440-N01	BRCA	Breast Cancer	Invasive Breast Carcinoma	0.0333333333333
P-0001442	P-0001442-N01	ALUCA	Non-Small Cell Lung Cancer	Atypical Lung Carcinoid	NA
P-0001444	P-0001444-N01	ACRM	Melanoma	Acral Melanoma	NA
P-0001445	P-0001445-N01	PRAD	Prostate Cancer	Prostate Adenocarcinoma	0.1
P-0001446	P-0001446-N01	PRAD	Prostate Cancer	Prostate Adenocarcinoma	NA
P-0001447	P-0001447-N01	BRCA	Breast Cancer	Invasive Breast Carcinoma	NA
P-0001449	P-0001449-N01	PRAD	Prostate Cancer	Prostate Adenocarcinoma	NA
P-0001450	P-0001450-N01	AASTR	Glioma	Anaplastic Astrocytoma	NA
P-0001451	P-0001451-N01	SACA	Salivary Gland Cancer	Salivary Carcinoma	NA
P-0001452	P-0001452-N01	BRCA	Breast Cancer	Invasive Breast Carcinoma	NA
P-0001453	P-0001453-N01	BLAD	Bladder Cancer	Bladder Adenocarcinoma	0.0333333333333
P-0001454	P-0001454-N01	ALUCA	Non-Small Cell Lung Cancer	Atypical Lung Carcinoid	NA
P-0001456	P-0001456-N01	OUTT	Endometrial Cancer	Other Uterine Tumor	NA
P-0001457	P-0001457-N01	CCBOV	Ovarian Cancer	Clear Cell Borderline Ovarian Tumor	0.0333333333333
P-0001458	P-0001458-N01	HCC	Hepatobiliary Cancer	Hepatocellular Carcinoma	NA
P-0001459	P-0001459-N01	CAIS	Colorectal Cancer	Colon Adenocarcinoma In Situ	NA
P-0001460	P-0001460-N01	OUTT	Endometrial Cancer	Other Uterine Tumor	NA
P-0001461	P-0001461-N01	GIST	Gastrointestinal Stromal Tumor	Gastrointestinal Stromal Tumor	NA
P-0001462	P-0001462-N01	PRAD	Prostate Cancer	Prostate Adenocarcinoma	NA
P-0001463	P-0001463-N01	CEAD	Cervical Cancer	Cervical Adenocarcinoma	NA
P-0001464	P-0001464-N01	ESS	Uterine Sarcoma	Endometrial Stromal Sarcoma	NA
P-0001465	P-0001465-N01	CSCHW	Nerve Sheath Tumor	Cellular Schwannoma	NA
P-0001467	P-0001467-N01	OHNCA	Head and Neck Cancer	Head and Neck Carcinoma, Other	NA
P-0001468	P-0001468-N01	OUTT	Endometrial Cancer	Other Uterine Tumor	NA
P-0001469	P-0001469-N01	CAIS	Colorectal Cancer	Colon Adenocarcinoma In Situ	NA
P-0001470	P-0001470-N01	CAIS	Colorectal Cancer	Colon Adenocarcinoma In Situ	NA
P-0001471	P-0001471-N01	AASTR	Glioma	Anaplastic Astrocytoma	NA
P-0001472	P-0001472-N01	CAIS	Colorectal Cancer	Colon Adenocarcinoma In Situ	NA
P-0001473	P-0001473-N01	BRCA	Breast Cancer	Invasive Breast Carcinoma	NA
P-0001474	P-0001474-N01	BRCA	Breast Cancer	Invasive Breast Carcinoma	NA
P-0001475	P-0001475-N01	BRCA	Breast Cancer	Invasive Breast Carcinoma	0.0333333333333
P-0001478	P-0001478-N01	CCBOV	Ovarian Cancer	Clear Cell Borderline Ovarian Tumor	NA
P-0001479	P-0001479-N01	ANGS	Soft Tissue Sarcoma	Angiosarcoma	NA
P-0001481	P-0001481-N01	BRCA	Breast Cancer	Invasive Breast Carcinoma	NA
P-0001482	P-0001482-N01	CHS	Bone Cancer	Chondrosarcoma	NA
P-0001483	P-0001483-N01	BRCA	Breast Cancer	Invasive Breast Carcinoma	NA
P-0001484	P-0001484-N01	BRCA	Breast Cancer	Invasive Breast Carcinoma	NA
P-0001485	P-0001485-N01	ACRM	Melanoma	Acral Melanoma	NA
P-0001487	P-0001487-N01	AASTR	Glioma	Anaplastic Astrocytoma	NA
P-0001488	P-0001488-N01	BRCA	Breast Cancer	Invasive Breast Carcinoma	NA
P-0001489	P-0001489-N01	BRCA	Breast Cancer	Invasive Breast Carcinoma	NA
P-0001490	P-0001490-N01	CAIS	Colorectal Cancer	Colon Adenocarcinoma In Situ	0.0666666666667
P-0001491	P-0001491-N01	BRCA	Breast Cancer	Invasive Breast Carcinoma	0.0333333333333
P-0001494	P-0001494-N01	CAIS	Colorectal Cancer	Colon Adenocarcinoma In Situ	0.0333333333333
P-0001495	P-0001495-N01	EGC	Esophagogastric Cancer	Esophagogastric Adenocarcinoma	NA
P-0001496	P-0001496-N01	BILIARY_TRACT	Biliary Tract Cancer, NOS	Biliary Tract	NA
P-0001497	P-0001497-N01	CCBOV	Ovarian Cancer	Clear Cell Borderline Ovarian Tumor	NA
P-0001498	P-0001498-N01	OAT	Thyroid Cancer	Oncocytic Adenoma of the Thyroid	NA
P-0001499	P-0001499-N01	CAIS	Colorectal Cancer	Colon Adenocarcinoma In Situ	NA
P-0001500	P-0001500-N01	CAIS	Colorectal Cancer	Colon Adenocarcinoma In Situ	NA
P-0001501	P-0001501-N01	BLAD	Bladder Cancer	Bladder Adenocarcinoma	NA
P-0001502	P-0001502-N01	ACN	Cancer of Unknown Primary	Acinar Cell Carcinoma, NOS	NA
P-0001503	P-0001503-N01	BRCA	Breast Cancer	Invasive Breast Carcinoma	NA
P-0001504	P-0001504-N01	BRCA	Breast Cancer	Invasive Breast Carcinoma	0.0666666666667
P-0001505	P-0001505-N01	BRCA	Breast Cancer	Invasive Breast Carcinoma	0.0333333333333
P-0001506	P-0001506-N01	ALUCA	Non-Small Cell Lung Cancer	Atypical Lung Carcinoid	NA
P-0001507	P-0001507-N01	HCC	Hepatobiliary Cancer	Hepatocellular Carcinoma	NA
P-0001508	P-0001508-N01	BRCA	Breast Cancer	Invasive Breast Carcinoma	NA
P-0001509	P-0001509-N01	IPMN	Pancreatic Cancer	Intraductal Papillary Mucinous Neoplasm	NA
P-0001510	P-0001510-N01	EGC	Esophagogastric Cancer	Esophagogastric Adenocarcinoma	NA
P-0001511	P-0001511-N01	AGA	Anal Cancer	Anal Gland Adenocarcinoma	0.0333333333333
P-0001512	P-0001512-N01	GIST	Gastrointestinal Stromal Tumor	Gastrointestinal Stromal Tumor	0.0333333333333
P-0001513	P-0001513-N01	ESS	Uterine Sarcoma	Endometrial Stromal Sarcoma	NA
P-0001514	P-0001514-N01	ALUCA	Non-Small Cell Lung Cancer	Atypical Lung Carcinoid	NA
P-0001515	P-0001515-N01	ESS	Uterine Sarcoma	Endometrial Stromal Sarcoma	NA
P-0001516	P-0001516-N01	BRCA	Breast Cancer	Invasive Breast Carcinoma	0.0333333333333
P-0001517	P-0001517-N01	GIST	Gastrointestinal Stromal Tumor	Gastrointestinal Stromal Tumor	NA
P-0001518	P-0001518-N01	IPMN	Pancreatic Cancer	Intraductal Papillary Mucinous Neoplasm	NA
P-0001519	P-0001519-N01	BLAD	Bladder Cancer	Bladder Adenocarcinoma	NA
P-0001520	P-0001520-N01	OAT	Thyroid Cancer	Oncocytic Adenoma of the Thyroid	0.0333333333333
P-0001521	P-0001521-N01	ANGS	Soft Tissue Sarcoma	Angiosarcoma	0.1
P-0001522	P-0001522-N01	CCPRC	Renal Cell Carcinoma	Clear Cell Papillary Renal Cell Carcinoma	NA
P-0001523	P-0001523-N01	ADPA	Skin Cancer, Non-Melanoma	Aggressive Digital Papillary Adenocarcinoma	NA
P-0001524	P-0001524-N01	ACN	Cancer of Unknown Primary	Acinar Cell Carcinoma, NOS	NA
P-0001525	P-0001525-N01	CAIS	Colorectal Cancer	Colon Adenocarcinoma In Situ	NA
P-0001526	P-0001526-N01	IPMN	Pancreatic Cancer	Intraductal Papillary Mucinous Neoplasm	NA
P-0001527	P-0001527-N01	ANGS	Soft Tissue Sarcoma	Angiosarcoma	NA
P-0001528	P-0001528-N01	ALUCA	Non-Small Cell Lung Cancer	Atypical Lung Carcinoid	NA
P-0001529	P-0001529-N01	ACN	Cancer of Unknown Primary	Acinar Cell Carcinoma, NOS	NA
P-0001530	P-0001530-N01	ACRM	Melanoma	Acral Melanoma	NA
P-0001531	P-0001531-N01	CAIS	Colorectal Cancer	Colon Adenocarcinoma In Situ	NA
P-0001532	P-0001532-N01	ALUCA	Non-Small Cell Lung Cancer	Atypical Lung Carcinoid	NA
P-0001533	P-0001533-N01	ADPA	Skin Cancer, Non-Melanoma	Aggressive Digital Papillary Adenocarcinoma	0.0333333333333
P-0001534	P-0001534-N01	CAIS	Colorectal Cancer	Colon Adenocarcinoma In Situ	NA
P-0001535	P-0001535-N01	THYC	Thymic Tumor	Thymic Carcinoma	NA
P-0001536	P-0001536-N01	BRCA	Breast Cancer	Invasive Breast Carcinoma	NA
P-0001537	P-0001537-N01	PRAD	Prostate Cancer	Prostate Adenocarcinoma	0.0333333333333
P-0001538	P-0001538-N01	OHNCA	Head and Neck Cancer	Head and Neck Carcinoma, Other	NA
P-0001539	P-0001539-N01	BILIARY_TRACT	Biliary Tract Cancer, NOS	Biliary Tract	NA
P-0001540	P-0001540-N01	OS	Bone Cancer	Osteosarcoma	0.0333333333333
P-0001541	P-0001541-N01	OAT	Thyroid Cancer	Oncocytic Adenoma of the Thyroid	NA
P-0001542	P-0001542-N01	BCCA	Germ Cell Tumor	Choriocarcinoma	NA
P-0001543	P-0001543-N01	EGC	Esophagogastric Cancer	Esophagogastric Adenocarcinoma	0.0333333333333
P-0001544	P-0001544-N01	ANGS	Soft Tissue Sarcoma	Angiosarcoma	NA
P-0001545	P-0001545-N01	BRCA	Breast Cancer	Invasive Breast Carcinoma	NA
P-0001546	P-0001546-N01	ALUCA	Non-Small Cell Lung Cancer	Atypical Lung Carcinoid	NA
P-0001547	P-0001547-N01	CCBOV	Ovarian Cancer	Clear Cell Borderline Ovarian Tumor	NA
P-0001548	P-0001548-N01	IPMN	Pancreatic Cancer	Intraductal Papillary Mucinous Neoplasm	NA
P-0001549	P-0001549-N01	ESS	Uterine Sarcoma	Endometrial Stromal Sarcoma	NA
P-0001550	P-0001550-N01	ALUCA	Non-Small Cell Lung Cancer	Atypical Lung Carcinoid	NA
P-0001551	P-0001551-N01	EGC	Esophagogastric Cancer	Esophagogastric Adenocarcinoma	0.0333333333333
P-0001552	P-0001552-N01	MNGT	CNS Cancer	Meningothelial Tumor	NA
P-0001553	P-0001553-N01	ALUCA	Non-Small Cell Lung Cancer	Atypical Lung Carcinoid	NA
P-0001554	P-0001554-N01	CAIS	Colorectal Cancer	Colon Adenocarcinoma In Situ	NA
P-0001555	P-0001555-N01	CSCLC	Small Cell Lung Cancer	Combined Small Cell Lung Carcinoma	NA
P-0001557	P-0001557-N01	OHNCA	Head and Neck Cancer	Head and Neck Carcinoma, Other	NA
P-0001558	P-0001558-N01	BRCA	Breast Cancer	Invasive Breast Carcinoma	NA
P-0001559	P-0001559-N01	BRCA	Breast Cancer	Invasive Breast Carcinoma	NA
P-0001560	P-0001560-N01	ACRM	Melanoma	Acral Melanoma	NA
P-0001561	P-0001561-N01	CCBOV	Ovarian Cancer	Clear Cell Borderline Ovarian Tumor	NA
P-0001562	P-0001562-N01	BCCA	Germ Cell Tumor	Choriocarcinoma	NA
P-0001563	P-0001563-N01	PRAD	Prostate Cancer	Prostate Adenocarcinoma	0.0666666666667
P-0001565	P-0001565-N01	OUTT	Endometrial Cancer	Other Uterine Tumor	NA
P-0001568	P-0001568-N01	BRCA	Breast Cancer	Invasive Breast Carcinoma	NA
P-0001569	P-0001569-N01	AASTR	Glioma	Anaplastic Astrocytoma	NA
P-0001570	P-0001570-N01	CCBOV	Ovarian Cancer	Clear Cell Borderline Ovarian Tumor	NA
P-0001571	P-0001571-N01	ALUCA	Non-Small Cell Lung Cancer	Atypical Lung Carcinoid	0.1
P-0001572	P-0001572-N01	ESS	Uterine Sarcoma	Endometrial Stromal Sarcoma	NA
P-0001573	P-0001573-N01	ACRM	Melanoma	Acral Melanoma	NA
P-0001574	P-0001574-N01	ACN	Cancer of Unknown Primary	Acinar Cell Carcinoma, NOS	0.0666666666667
P-0001576	P-0001576-N01	ALUCA	Non-Small Cell Lung Cancer	Atypical Lung Carcinoid	NA
P-0001577	P-0001577-N01	CAIS	Colorectal Cancer	Colon Adenocarcinoma In Situ	NA
P-0001578	P-0001578-N01	BLAD	Bladder Cancer	Bladder Adenocarcinoma	NA
P-0001579	P-0001579-N01	WT	Wilms Tumor	Wilms' Tumor	NA
P-0001581	P-0001581-N01	APAD	Appendiceal Cancer	Appendiceal Adenocarcinoma	NA
P-0001582	P-0001582-N01	AASTR	Glioma	Anaplastic Astrocytoma	0.1
P-0001583	P-0001583-N01	EGC	Esophagogastric Cancer	Esophagogastric Adenocarcinoma	NA
P-0001585	P-0001585-N01	SACA	Salivary Gland Cancer	Salivary Carcinoma	NA
P-0001586	P-0001586-N01	EGC	Esophagogastric Cancer	Esophagogastric Adenocarcinoma	NA
P-0001589	P-0001589-N01	BRCA	Breast Cancer	Invasive Breast Carcinoma	NA
P-0001591	P-0001591-N01	AASTR	Glioma	Anaplastic Astrocytoma	NA
P-0001596	P-0001596-N01	ANGS	Soft Tissue Sarcoma	Angiosarcoma	NA
P-0001597	P-0001597-N01	DA	Small Bowel Cancer	Duodenal Adenocarcinoma	NA
P-0001598	P-0001598-N01	OHNCA	Head and Neck Cancer	Head and Neck Carcinoma, Other	NA
P-0001599	P-0001599-N01	ALUCA	Non-Small Cell Lung Cancer	Atypical Lung Carcinoid	NA
P-0001600	P-0001600-N01	EGC	Esophagogastric Cancer	Esophagogastric Adenocarcinoma	NA
P-0001601	P-0001601-N01	ADPA	Skin Cancer, Non-Melanoma	Aggressive Digital Papillary Adenocarcinoma	0.133333333333
P-0001602	P-0001602-N01	BCCA	Germ Cell Tumor	Choriocarcinoma	NA
P-0001603	P-0001603-N01	ACRM	Melanoma	Acral Melanoma	NA
P-0001604	P-0001604-N01	ESS	Uterine Sarcoma	Endometrial Stromal Sarcoma	0.0333333333333
P-0001605	P-0001605-N01	ACN	Cancer of Unknown Primary	Acinar Cell Carcinoma, NOS	NA
P-0001606	P-0001606-N01	ESS	Uterine Sarcoma	Endometrial Stromal Sarcoma	0.0333333333333
P-0001607	P-0001607-N01	BRCA	Breast Cancer	Invasive Breast Carcinoma	0.0333333333333
P-0001608	P-0001608-N01	BRCA	Breast Cancer	Invasive Breast Carcinoma	NA
P-0001609	P-0001609-N01	AMPCA	Ampullary Cancer	Ampullary Carcinoma	NA
P-0001610	P-0001610-N01	BLAD	Bladder Cancer	Bladder Adenocarcinoma	0.0666666666667
P-0001612	P-0001612-N01	ANGS	Soft Tissue Sarcoma	Angiosarcoma	0.0333333333333
P-0001613	P-0001613-N01	ALUCA	Non-Small Cell Lung Cancer	Atypical Lung Carcinoid	NA
P-0001614	P-0001614-N01	OHNCA	Head and Neck Cancer	Head and Neck Carcinoma, Other	NA
P-0001615	P-0001615-N01	ESS	Uterine Sarcoma	Endometrial Stromal Sarcoma	NA
P-0001616	P-0001616-N01	CCBOV	Ovarian Cancer	Clear Cell Borderline Ovarian Tumor	0.0333333333333
P-0001618	P-0001618-N01	BRCA	Breast Cancer	Invasive Breast Carcinoma	NA
P-0001619	P-0001619-N01	AGA	Anal Cancer	Anal Gland Adenocarcinoma	0.0333333333333
P-0001620	P-0001620-N01	BRCA	Breast Cancer	Invasive Breast Carcinoma	NA
P-0001621	P-0001621-N01	OHNCA	Head and Neck Cancer	Head and Neck Carcinoma, Other	NA
P-0001622	P-0001622-N01	ALUCA	Non-Small Cell Lung Cancer	Atypical Lung Carcinoid	NA
P-0001623	P-0001623-N01	BRCA	Breast Cancer	Invasive Breast Carcinoma	NA
P-0001624	P-0001624-N01	ACC	Adrenocortical Carcinoma	Adrenocortical Carcinoma	NA
P-0001625	P-0001625-N01	ALUCA	Non-Small Cell Lung Cancer	Atypical Lung Carcinoid	NA
P-0001627	P-0001627-N01	BRCA	Breast Cancer	Invasive Breast Carcinoma	NA
P-0001628	P-0001628-N01	ACN	Cancer of Unknown Primary	Acinar Cell Carcinoma, NOS	NA
P-0001629	P-0001629-N01	OUTT	Endometrial Cancer	Other Uterine Tumor	NA
P-0001630	P-0001630-N01	PRAD	Prostate Cancer	Prostate Adenocarcinoma	NA
P-0001631	P-0001631-N01	BRCA	Breast Cancer	Invasive Breast Carcinoma	NA
P-0001632	P-0001632-N01	BRCA	Breast Cancer	Invasive Breast Carcinoma	NA
P-0001633	P-0001633-N01	ALUCA	Non-Small Cell Lung Cancer	Atypical Lung Carcinoid	NA
P-0001634	P-0001634-N01	CCBOV	Ovarian Cancer	Clear Cell Borderline Ovarian Tumor	NA
P-0001636	P-0001636-N01	PRAD	Prostate Cancer	Prostate Adenocarcinoma	NA
P-0001637	P-0001637-N01	BRCA	Breast Cancer	Invasive Breast Carcinoma	0.0333333333333
P-0001638	P-0001638-N01	BILIARY_TRACT	Biliary Tract Cancer, NOS	Biliary Tract	NA
P-0001639	P-0001639-N01	PRAD	Prostate Cancer	Prostate Adenocarcinoma	0.0333333333333
P-0001640	P-0001640-N01	CAIS	Colorectal Cancer	Colon Adenocarcinoma In Situ	NA
P-0001641	P-0001641-N01	OHNCA	Head and Neck Cancer	Head and Neck Carcinoma, Other	NA
P-0001642	P-0001642-N01	CCPRC	Renal Cell Carcinoma	Clear Cell Papillary Renal Cell Carcinoma	0.1
P-0001643	P-0001643-N01	BRCA	Breast Cancer	Invasive Breast Carcinoma	NA
P-0001645	P-0001645-N01	ADPA	Skin Cancer, Non-Melanoma	Aggressive Digital Papillary Adenocarcinoma	0.0333333333333
P-0001647	P-0001647-N01	CAIS	Colorectal Cancer	Colon Adenocarcinoma In Situ	NA
P-0001648	P-0001648-N01	BRCA	Breast Cancer	Invasive Breast Carcinoma	NA
P-0001652	P-0001652-N01	ANGS	Soft Tissue Sarcoma	Angiosarcoma	NA
P-0001653	P-0001653-N01	OUTT	Endometrial Cancer	Other Uterine Tumor	NA
P-0001654	P-0001654-N01	AASTR	Glioma	Anaplastic Astrocytoma	NA
P-0001655	P-0001655-N01	CEAD	Cervical Cancer	Cervical Adenocarcinoma	NA
P-0001656	P-0001656-N01	CCPRC	Renal Cell Carcinoma	Clear Cell Papillary Renal Cell Carcinoma	0.0333333333333
P-0001658	P-0001658-N01	CAIS	Colorectal Cancer	Colon Adenocarcinoma In Situ	0.0333333333333
P-0001659	P-0001659-N01	CCPRC	Renal Cell Carcinoma	Clear Cell Papillary Renal Cell Carcinoma	0.0333333333333
P-0001660	P-0001660-N01	SACA	Salivary Gland Cancer	Salivary Carcinoma	NA
P-0001661	P-0001661-N01	BRCA	Breast Cancer	Invasive Breast Carcinoma	NA
P-0001662	P-0001662-N01	CAIS	Colorectal Cancer	Colon Adenocarcinoma In Situ	NA
P-0001663	P-0001663-N01	BCCA	Germ Cell Tumor	Choriocarcinoma	NA
P-0001664	P-0001664-N01	ALUCA	Non-Small Cell Lung Cancer	Atypical Lung Carcinoid	NA
P-0001665	P-0001665-N01	ALUCA	Non-Small Cell Lung Cancer	Atypical Lung Carcinoid	NA
P-0001667	P-0001667-N01	EGC	Esophagogastric Cancer	Esophagogastric Adenocarcinoma	0.0666666666667
P-0001669	P-0001669-N01	ACRM	Melanoma	Acral Melanoma	0.0333333333333
P-0001670	P-0001670-N01	CAIS	Colorectal Cancer	Colon Adenocarcinoma In Situ	0.1
P-0001671	P-0001671-N01	OAT	Thyroid Cancer	Oncocytic Adenoma of the Thyroid	0.0333333333333
P-0001672	P-0001672-N01	BRCA	Breast Cancer	Invasive Breast Carcinoma	NA
P-0001673	P-0001673-N01	CAIS	Colorectal Cancer	Colon Adenocarcinoma In Situ	NA
P-0001675	P-0001675-N01	BILIARY_TRACT	Biliary Tract Cancer, NOS	Biliary Tract	NA
P-0001676	P-0001676-N01	CAIS	Colorectal Cancer	Colon Adenocarcinoma In Situ	NA
P-0001677	P-0001677-N01	CCBOV	Ovarian Cancer	Clear Cell Borderline Ovarian Tumor	0.0333333333333
P-0001678	P-0001678-N01	ACN	Cancer of Unknown Primary	Acinar Cell Carcinoma, NOS	0.0333333333333
P-0001679	P-0001679-N01	ACRM	Melanoma	Acral Melanoma	NA
P-0001680	P-0001680-N01	ALUCA	Non-Small Cell Lung Cancer	Atypical Lung Carcinoid	NA
P-0001681	P-0001681-N01	CCBOV	Ovarian Cancer	Clear Cell Borderline Ovarian Tumor	NA
P-0001682	P-0001682-N01	OHNCA	Head and Neck Cancer	Head and Neck Carcinoma, Other	NA
P-0001683	P-0001683-N01	ALUCA	Non-Small Cell Lung Cancer	Atypical Lung Carcinoid	0.0333333333333
P-0001684	P-0001684-N01	PRAD	Prostate Cancer	Prostate Adenocarcinoma	NA
P-0001685	P-0001685-N01	CAIS	Colorectal Cancer	Colon Adenocarcinoma In Situ	NA
P-0001686	P-0001686-N01	ACRM	Melanoma	Acral Melanoma	0.0333333333333
P-0001687	P-0001687-N01	PRAD	Prostate Cancer	Prostate Adenocarcinoma	NA
P-0001688	P-0001688-N01	CEAD	Cervical Cancer	Cervical Adenocarcinoma	NA
P-0001690	P-0001690-N01	CAIS	Colorectal Cancer	Colon Adenocarcinoma In Situ	NA
P-0001692	P-0001692-N01	GIST	Gastrointestinal Stromal Tumor	Gastrointestinal Stromal Tumor	0.1
P-0001693	P-0001693-N01	CAIS	Colorectal Cancer	Colon Adenocarcinoma In Situ	NA
P-0001694	P-0001694-N01	PRAD	Prostate Cancer	Prostate Adenocarcinoma	NA
P-0001695	P-0001695-N01	ACN	Cancer of Unknown Primary	Acinar Cell Carcinoma, NOS	NA
P-0001696	P-0001696-N01	BRCA	Breast Cancer	Invasive Breast Carcinoma	NA
P-0001697	P-0001697-N01	PRAD	Prostate Cancer	Prostate Adenocarcinoma	0.0333333333333
P-0001698	P-0001698-N01	PRAD	Prostate Cancer	Prostate Adenocarcinoma	0.0666666666667
P-0001699	P-0001699-N01	EGC	Esophagogastric Cancer	Esophagogastric Adenocarcinoma	0.1
P-0001700	P-0001700-N01	CCBOV	Ovarian Cancer	Clear Cell Borderline Ovarian Tumor	NA
P-0001701	P-0001701-N01	ESS	Uterine Sarcoma	Endometrial Stromal Sarcoma	NA
P-0001702	P-0001702-N01	CAIS	Colorectal Cancer	Colon Adenocarcinoma In Situ	NA
P-0001703	P-0001703-N01	BLAD	Bladder Cancer	Bladder Adenocarcinoma	0.0333333333333
P-0001704	P-0001704-N01	BLAD	Bladder Cancer	Bladder Adenocarcinoma	0.0333333333333
P-0001705	P-0001705-N01	ADPA	Skin Cancer, Non-Melanoma	Aggressive Digital Papillary Adenocarcinoma	NA
P-0001706	P-0001706-N01	ACRM	Melanoma	Acral Melanoma	NA
P-0001707	P-0001707-N01	ALUCA	Non-Small Cell Lung Cancer	Atypical Lung Carcinoid	NA
P-0001708	P-0001708-N01	ACC	Adrenocortical Carcinoma	Adrenocortical Carcinoma	NA
P-0001709	P-0001709-N01	ANGS	Soft Tissue Sarcoma	Angiosarcoma	NA
P-0001710	P-0001710-N01	ACRM	Melanoma	Acral Melanoma	NA
P-0001711	P-0001711-N01	ANGS	Soft Tissue Sarcoma	Angiosarcoma	NA
P-0001712	P-0001712-N01	PEMESO	Mesothelioma	Peritoneal Mesothelioma	NA
P-0001713	P-0001713-N01	ADPA	Skin Cancer, Non-Melanoma	Aggressive Digital Papillary Adenocarcinoma	0.0333333333333
P-0001714	P-0001714-N01	OAT	Thyroid Cancer	Oncocytic Adenoma of the Thyroid	0.1
P-0001715	P-0001715-N01	BRCA	Breast Cancer	Invasive Breast Carcinoma	NA
P-0001716	P-0001716-N01	ACRM	Melanoma	Acral Melanoma	NA
P-0001717	P-0001717-N01	PRAD	Prostate Cancer	Prostate Adenocarcinoma	NA
P-0001718	P-0001718-N01	BRCA	Breast Cancer	Invasive Breast Carcinoma	NA
P-0001720	P-0001720-N01	ADPA	Skin Cancer, Non-Melanoma	Aggressive Digital Papillary Adenocarcinoma	NA
P-0001721	P-0001721-N01	BRCA	Breast Cancer	Invasive Breast Carcinoma	NA
P-0001722	P-0001722-N01	ALUCA	Non-Small Cell Lung Cancer	Atypical Lung Carcinoid	NA
P-0001723	P-0001723-N01	CCPRC	Renal Cell Carcinoma	Clear Cell Papillary Renal Cell Carcinoma	NA
P-0001724	P-0001724-N01	ALUCA	Non-Small Cell Lung Cancer	Atypical Lung Carcinoid	0.1
P-0001725	P-0001725-N01	ES	Bone Cancer	Ewing Sarcoma	NA
P-0001726	P-0001726-N01	ALUCA	Non-Small Cell Lung Cancer	Atypical Lung Carcinoid	0.0666666666667
P-0001727	P-0001727-N01	CHDM	Bone Cancer	Chordoma	NA
P-0001728	P-0001728-N01	AASTR	Glioma	Anaplastic Astrocytoma	0.0333333333333
P-0001729	P-0001729-N01	CAIS	Colorectal Cancer	Colon Adenocarcinoma In Situ	NA
P-0001730	P-0001730-N01	AASTR	Glioma	Anaplastic Astrocytoma	NA
P-0001731	P-0001731-N01	AASTR	Glioma	Anaplastic Astrocytoma	NA
P-0001732	P-0001732-N01	CAIS	Colorectal Cancer	Colon Adenocarcinoma In Situ	0.0666666666667
P-0001733	P-0001733-N01	EGC	Esophagogastric Cancer	Esophagogastric Adenocarcinoma	NA
P-0001734	P-0001734-N01	CAIS	Colorectal Cancer	Colon Adenocarcinoma In Situ	0.0666666666667
P-0001735	P-0001735-N01	CCBOV	Ovarian Cancer	Clear Cell Borderline Ovarian Tumor	NA
P-0001736	P-0001736-N01	ADPA	Skin Cancer, Non-Melanoma	Aggressive Digital Papillary Adenocarcinoma	NA
P-0001737	P-0001737-N01	CCPRC	Renal Cell Carcinoma	Clear Cell Papillary Renal Cell Carcinoma	NA
P-0001738	P-0001738-N01	CCPRC	Renal Cell Carcinoma	Clear Cell Papillary Renal Cell Carcinoma	NA
P-0001739	P-0001739-N01	PEMESO	Mesothelioma	Peritoneal Mesothelioma	NA
P-0001740	P-0001740-N01	BCCA	Germ Cell Tumor	Choriocarcinoma	NA
P-0001741	P-0001741-N01	ACN	Cancer of Unknown Primary	Acinar Cell Carcinoma, NOS	NA
P-0001742	P-0001742-N01	CAIS	Colorectal Cancer	Colon Adenocarcinoma In Situ	NA
P-0001743	P-0001743-N01	ANGS	Soft Tissue Sarcoma	Angiosarcoma	0.0666666666667
P-0001744	P-0001744-N01	ADPA	Skin Cancer, Non-Melanoma	Aggressive Digital Papillary Adenocarcinoma	NA
P-0001745	P-0001745-N01	ALUCA	Non-Small Cell Lung Cancer	Atypical Lung Carcinoid	NA
P-0001746	P-0001746-N01	CAIS	Colorectal Cancer	Colon Adenocarcinoma In Situ	NA
P-0001747	P-0001747-N01	CCBOV	Ovarian Cancer	Clear Cell Borderline Ovarian Tumor	0.0333333333333
P-0001749	P-0001749-N01	BCCA	Germ Cell Tumor	Choriocarcinoma	NA
P-0001750	P-0001750-N01	ALUCA	Non-Small Cell Lung Cancer	Atypical Lung Carcinoid	0.0666666666667
P-0001751	P-0001751-N01	BRCA	Breast Cancer	Invasive Breast Carcinoma	NA
P-0001752	P-0001752-N01	CCBOV	Ovarian Cancer	Clear Cell Borderline Ovarian Tumor	NA
P-0001753	P-0001753-N01	CCPRC	Renal Cell Carcinoma	Clear Cell Papillary Renal Cell Carcinoma	NA
P-0001754	P-0001754-N01	CAIS	Colorectal Cancer	Colon Adenocarcinoma In Situ	NA
P-0001755	P-0001755-N01	AASTR	Glioma	Anaplastic Astrocytoma	NA
P-0001756	P-0001756-N01	ACRM	Melanoma	Acral Melanoma	0.0666666666667
P-0001757	P-0001757-N01	BRCA	Breast Cancer	Invasive Breast Carcinoma	0.0333333333333
P-0001758	P-0001758-N01	ALUCA	Non-Small Cell Lung Cancer	Atypical Lung Carcinoid	NA
P-0001759	P-0001759-N01	OAT	Thyroid Cancer	Oncocytic Adenoma of the Thyroid	NA
P-0001760	P-0001760-N01	BRCA	Breast Cancer	Invasive Breast Carcinoma	NA
P-0001761	P-0001761-N01	CAIS	Colorectal Cancer	Colon Adenocarcinoma In Situ	NA
P-0001762	P-0001762-N01	BRCA	Breast Cancer	Invasive Breast Carcinoma	NA
P-0001763	P-0001763-N01	ACN	Cancer of Unknown Primary	Acinar Cell Carcinoma, NOS	NA
P-0001764	P-0001764-N01	EGC	Esophagogastric Cancer	Esophagogastric Adenocarcinoma	0.0333333333333
P-0001766	P-0001766-N01	ALUCA	Non-Small Cell Lung Cancer	Atypical Lung Carcinoid	NA
P-0001767	P-0001767-N01	CAIS	Colorectal Cancer	Colon Adenocarcinoma In Situ	NA
P-0001768	P-0001768-N01	PRAD	Prostate Cancer	Prostate Adenocarcinoma	NA
P-0001769	P-0001769-N01	CAIS	Colorectal Cancer	Colon Adenocarcinoma In Situ	NA
P-0001771	P-0001771-N01	CAIS	Colorectal Cancer	Colon Adenocarcinoma In Situ	NA
P-0001773	P-0001773-N01	ACRM	Melanoma	Acral Melanoma	NA
P-0001774	P-0001774-N01	PRAD	Prostate Cancer	Prostate Adenocarcinoma	0.0333333333333
P-0001775	P-0001775-N01	ACC	Adrenocortical Carcinoma	Adrenocortical Carcinoma	NA
P-0001776	P-0001776-N01	PRAD	Prostate Cancer	Prostate Adenocarcinoma	NA
P-0001777	P-0001777-N01	BRCA	Breast Cancer	Invasive Breast Carcinoma	NA
P-0001778	P-0001778-N01	CAIS	Colorectal Cancer	Colon Adenocarcinoma In Situ	NA
P-0001779	P-0001779-N01	ACN	Cancer of Unknown Primary	Acinar Cell Carcinoma, NOS	NA
P-0001780	P-0001780-N01	ESS	Uterine Sarcoma	Endometrial Stromal Sarcoma	NA
P-0001781	P-0001781-N01	ESS	Uterine Sarcoma	Endometrial Stromal Sarcoma	NA
P-0001782	P-0001782-N01	ALUCA	Non-Small Cell Lung Cancer	Atypical Lung Carcinoid	NA
P-0001783	P-0001783-N01	BILIARY_TRACT	Biliary Tract Cancer, NOS	Biliary Tract	NA
P-0001784	P-0001784-N01	BRCA	Breast Cancer	Invasive Breast Carcinoma	NA
P-0001785	P-0001785-N01	BRCA	Breast Cancer	Invasive Breast Carcinoma	NA
P-0001787	P-0001787-N01	ALUCA	Non-Small Cell Lung Cancer	Atypical Lung Carcinoid	NA
P-0001788	P-0001788-N01	ACRM	Melanoma	Acral Melanoma	NA
P-0001789	P-0001789-N01	BRCA	Breast Cancer	Invasive Breast Carcinoma	0.0333333333333
P-0001790	P-0001790-N01	CSCLC	Small Cell Lung Cancer	Combined Small Cell Lung Carcinoma	0.0666666666667
P-0001791	P-0001791-N01	OUTT	Endometrial Cancer	Other Uterine Tumor	0.0333333333333
P-0001793	P-0001793-N01	BRCA	Breast Cancer	Invasive Breast Carcinoma	0.0666666666667
P-0001794	P-0001794-N01	OHNCA	Head and Neck Cancer	Head and Neck Carcinoma, Other	NA
P-0001795	P-0001795-N01	PRAD	Prostate Cancer	Prostate Adenocarcinoma	NA
P-0001796	P-0001796-N01	CCBOV	Ovarian Cancer	Clear Cell Borderline Ovarian Tumor	0.0333333333333
P-0001797	P-0001797-N01	BRCA	Breast Cancer	Invasive Breast Carcinoma	0.0333333333333
P-0001798	P-0001798-N01	OUTT	Endometrial Cancer	Other Uterine Tumor	0.0333333333333
P-0001799	P-0001799-N01	CCBOV	Ovarian Cancer	Clear Cell Borderline Ovarian Tumor	NA
P-0001800	P-0001800-N01	OAT	Thyroid Cancer	Oncocytic Adenoma of the Thyroid	NA
P-0001801	P-0001801-N01	CCBOV	Ovarian Cancer	Clear Cell Borderline Ovarian Tumor	NA
P-0001802	P-0001802-N01	ALUCA	Non-Small Cell Lung Cancer	Atypical Lung Carcinoid	NA
P-0001803	P-0001803-N01	BPSCC	Penile Cancer	Basaloid Penile Squamous Cell Carcinoma	NA
P-0001804	P-0001804-N01	BILIARY_TRACT	Biliary Tract Cancer, NOS	Biliary Tract	NA
P-0001805	P-0001805-N01	BLAD	Bladder Cancer	Bladder Adenocarcinoma	0.0333333333333
P-0001806	P-0001806-N01	HCC	Hepatobiliary Cancer	Hepatocellular Carcinoma	NA
P-0001807	P-0001807-N01	CAIS	Colorectal Cancer	Colon Adenocarcinoma In Situ	0.0333333333333
P-0001808	P-0001808-N01	CAIS	Colorectal Cancer	Colon Adenocarcinoma In Situ	NA
P-0001809	P-0001809-N01	FT	Sex Cord Stromal Tumor	Fibrothecoma	NA
P-0001810	P-0001810-N01	SACA	Salivary Gland Cancer	Salivary Carcinoma	NA
P-0001811	P-0001811-N01	ALUCA	Non-Small Cell Lung Cancer	Atypical Lung Carcinoid	NA
P-0001812	P-0001812-N01	DA	Small Bowel Cancer	Duodenal Adenocarcinoma	NA
P-0001813	P-0001813-N01	ALUCA	Non-Small Cell Lung Cancer	Atypical Lung Carcinoid	NA
P-0001814	P-0001814-N01	ESS	Uterine Sarcoma	Endometrial Stromal Sarcoma	NA
P-0001816	P-0001816-N01	PHC	Pheochromocytoma	Pheochromocytoma	NA
P-0001817	P-0001817-N01	ALUCA	Non-Small Cell Lung Cancer	Atypical Lung Carcinoid	NA
P-0001818	P-0001818-N01	BRCA	Breast Cancer	Invasive Breast Carcinoma	NA
P-0001819	P-0001819-N01	AASTR	Glioma	Anaplastic Astrocytoma	NA
P-0001820	P-0001820-N01	OUTT	Endometrial Cancer	Other Uterine Tumor	NA
P-0001821	P-0001821-N01	ESS	Uterine Sarcoma	Endometrial Stromal Sarcoma	0.0666666666667
P-0001822	P-0001822-N01	PRAD	Prostate Cancer	Prostate Adenocarcinoma	NA
P-0001823	P-0001823-N01	AASTR	Glioma	Anaplastic Astrocytoma	NA
P-0001824	P-0001824-N01	BILIARY_TRACT	Biliary Tract Cancer, NOS	Biliary Tract	NA
P-0001825	P-0001825-N01	ESS	Uterine Sarcoma	Endometrial Stromal Sarcoma	NA
P-0001826	P-0001826-N01	ALUCA	Non-Small Cell Lung Cancer	Atypical Lung Carcinoid	NA
P-0001827	P-0001827-N01	CHS	Bone Cancer	Chondrosarcoma	NA
P-0001828	P-0001828-N01	ALUCA	Non-Small Cell Lung Cancer	Atypical Lung Carcinoid	NA
P-0001829	P-0001829-N01	PRAD	Prostate Cancer	Prostate Adenocarcinoma	NA
P-0001830	P-0001830-N01	ALUCA	Non-Small Cell Lung Cancer	Atypical Lung Carcinoid	0.0333333333333
P-0001832	P-0001832-N01	ALUCA	Non-Small Cell Lung Cancer	Atypical Lung Carcinoid	0.0333333333333
P-0001833	P-0001833-N01	ALUCA	Non-Small Cell Lung Cancer	Atypical Lung Carcinoid	NA
P-0001834	P-0001834-N01	ADPA	Skin Cancer, Non-Melanoma	Aggressive Digital Papillary Adenocarcinoma	NA
P-0001835	P-0001835-N01	ACN	Cancer of Unknown Primary	Acinar Cell Carcinoma, NOS	NA
P-0001836	P-0001836-N01	ALUCA	Non-Small Cell Lung Cancer	Atypical Lung Carcinoid	NA
P-0001837	P-0001837-N01	ALUCA	Non-Small Cell Lung Cancer	Atypical Lung Carcinoid	NA
P-0001838	P-0001838-N01	ESS	Uterine Sarcoma	Endometrial Stromal Sarcoma	0.0333333333333
P-0001839	P-0001839-N01	BRCA	Breast Cancer	Invasive Breast Carcinoma	NA
P-0001840	P-0001840-N01	ALUCA	Non-Small Cell Lung Cancer	Atypical Lung Carcinoid	NA
P-0001841	P-0001841-N01	ACRM	Melanoma	Acral Melanoma	0.0666666666667
P-0001842	P-0001842-N01	BCCA	Germ Cell Tumor	Choriocarcinoma	NA
P-0001843	P-0001843-N01	AASTR	Glioma	Anaplastic Astrocytoma	0.0666666666667
P-0001844	P-0001844-N01	BCCA	Germ Cell Tumor	Choriocarcinoma	0.0333333333333
P-0001845	P-0001845-N01	PRAD	Prostate Cancer	Prostate Adenocarcinoma	NA
P-0001846	P-0001846-N01	BRCA	Breast Cancer	Invasive Breast Carcinoma	NA
P-0001847	P-0001847-N01	AASTR	Glioma	Anaplastic Astrocytoma	NA
P-0001848	P-0001848-N01	CCBOV	Ovarian Cancer	Clear Cell Borderline Ovarian Tumor	NA
P-0001849	P-0001849-N01	HCC	Hepatobiliary Cancer	Hepatocellular Carcinoma	NA
P-0001850	P-0001850-N01	EGC	Esophagogastric Cancer	Esophagogastric Adenocarcinoma	NA
P-0001851	P-0001851-N01	ACC	Adrenocortical Carcinoma	Adrenocortical Carcinoma	NA
P-0001852	P-0001852-N01	HCC	Hepatobiliary Cancer	Hepatocellular Carcinoma	NA
P-0001853	P-0001853-N01	OAT	Thyroid Cancer	Oncocytic Adenoma of the Thyroid	0.1
P-0001854	P-0001854-N01	BCCA	Germ Cell Tumor	Choriocarcinoma	NA
P-0001855	P-0001855-N01	EGC	Esophagogastric Cancer	Esophagogastric Adenocarcinoma	0.0333333333333
P-0001856	P-0001856-N01	BCCA	Germ Cell Tumor	Choriocarcinoma	NA
P-0001857	P-0001857-N01	APAD	Appendiceal Cancer	Appendiceal Adenocarcinoma	NA
P-0001858	P-0001858-N01	BILIARY_TRACT	Biliary Tract Cancer, NOS	Biliary Tract	NA
P-0001859	P-0001859-N01	PRAD	Prostate Cancer	Prostate Adenocarcinoma	0.0333333333333
P-0001860	P-0001860-N01	BRCA	Breast Cancer	Invasive Breast Carcinoma	NA
P-0001861	P-0001861-N01	PRAD	Prostate Cancer	Prostate Adenocarcinoma	NA
P-0001862	P-0001862-N01	BRCA	Breast Cancer	Invasive Breast Carcinoma	NA
P-0001863	P-0001863-N01	BA	Breast Sarcoma	Breast Angiosarcoma	0.0333333333333
P-0001864	P-0001864-N01	CAIS	Colorectal Cancer	Colon Adenocarcinoma In Situ	0.0333333333333
P-0001865	P-0001865-N01	ANGS	Soft Tissue Sarcoma	Angiosarcoma	NA
P-0001867	P-0001867-N01	CAIS	Colorectal Cancer	Colon Adenocarcinoma In Situ	0.0333333333333
P-0001868	P-0001868-N01	OAT	Thyroid Cancer	Oncocytic Adenoma of the Thyroid	NA
P-0001869	P-0001869-N01	BCCA	Germ Cell Tumor	Choriocarcinoma	NA
P-0001870	P-0001870-N01	ANGS	Soft Tissue Sarcoma	Angiosarcoma	NA
P-0001871	P-0001871-N01	BLAD	Bladder Cancer	Bladder Adenocarcinoma	NA
P-0001872	P-0001872-N01	SACA	Salivary Gland Cancer	Salivary Carcinoma	NA
P-0001874	P-0001874-N01	BRCA	Breast Cancer	Invasive Breast Carcinoma	NA
P-0001875	P-0001875-N01	BRCA	Breast Cancer	Invasive Breast Carcinoma	0.0666666666667
P-0001876	P-0001876-N01	PRAD	Prostate Cancer	Prostate Adenocarcinoma	NA
P-0001877	P-0001877-N01	BRCA	Breast Cancer	Invasive Breast Carcinoma	NA
P-0001878	P-0001878-N01	ANGS	Soft Tissue Sarcoma	Angiosarcoma	NA
P-0001879	P-0001879-N01	AWDNET	Gastrointestinal Neuroendocrine Tumor	Well-Differentiated Neuroendocrine Tumor of the Appendix	0.0333333333333
P-0001880	P-0001880-N01	BLAD	Bladder Cancer	Bladder Adenocarcinoma	NA
P-0001881	P-0001881-N01	AASTR	Glioma	Anaplastic Astrocytoma	NA
P-0001882	P-0001882-N01	AASTR	Glioma	Anaplastic Astrocytoma	NA
P-0001883	P-0001883-N01	BRCA	Breast Cancer	Invasive Breast Carcinoma	NA
P-0001884	P-0001884-N01	PRAD	Prostate Cancer	Prostate Adenocarcinoma	NA
P-0001885	P-0001885-N01	MNGT	CNS Cancer	Meningothelial Tumor	NA
P-0001886	P-0001886-N01	IPMN	Pancreatic Cancer	Intraductal Papillary Mucinous Neoplasm	0.0333333333333
P-0001887	P-0001887-N01	BRCA	Breast Cancer	Invasive Breast Carcinoma	NA
P-0001888	P-0001888-N01	BRCA	Breast Cancer	Invasive Breast Carcinoma	NA
P-0001889	P-0001889-N01	BRCA	Breast Cancer	Invasive Breast Carcinoma	NA
P-0001891	P-0001891-N01	ALUCA	Non-Small Cell Lung Cancer	Atypical Lung Carcinoid	0.0333333333333
P-0001892	P-0001892-N01	ACRM	Melanoma	Acral Melanoma	0.1
P-0001893	P-0001893-N01	ALUCA	Non-Small Cell Lung Cancer	Atypical Lung Carcinoid	NA
P-0001894	P-0001894-N01	ALUCA	Non-Small Cell Lung Cancer	Atypical Lung Carcinoid	0.0333333333333
P-0001895	P-0001895-N01	PRAD	Prostate Cancer	Prostate Adenocarcinoma	NA
P-0001896	P-0001896-N01	ES	Bone Cancer	Ewing Sarcoma	NA
P-0001897	P-0001897-N01	BCCA	Germ Cell Tumor	Choriocarcinoma	NA
P-0001898	P-0001898-N01	ALUCA	Non-Small Cell Lung Cancer	Atypical Lung Carcinoid	NA
P-0001899	P-0001899-N01	PRAD	Prostate Cancer	Prostate Adenocarcinoma	NA
P-0001901	P-0001901-N01	ACRM	Melanoma	Acral Melanoma	NA
P-0001902	P-0001902-N01	BRCA	Breast Cancer	Invasive Breast Carcinoma	NA
P-0001903	P-0001903-N01	OHNCA	Head and Neck Cancer	Head and Neck Carcinoma, Other	NA
P-0001904	P-0001904-N01	BLAD	Bladder Cancer	Bladder Adenocarcinoma	0.0333333333333
P-0001906	P-0001906-N01	BRCA	Breast Cancer	Invasive Breast Carcinoma	NA
P-0001907	P-0001907-N01	CCBOV	Ovarian Cancer	Clear Cell Borderline Ovarian Tumor	NA
P-0001908	P-0001908-N01	BRCA	Breast Cancer	Invasive Breast Carcinoma	NA
P-0001909	P-0001909-N01	CAIS	Colorectal Cancer	Colon Adenocarcinoma In Situ	0.0333333333333
P-0001910	P-0001910-N01	OAT	Thyroid Cancer	Oncocytic Adenoma of the Thyroid	NA
P-0001911	P-0001911-N01	CCBOV	Ovarian Cancer	Clear Cell Borderline Ovarian Tumor	NA
P-0001912	P-0001912-N01	OHNCA	Head and Neck Cancer	Head and Neck Carcinoma, Other	NA
P-0001914	P-0001914-N01	AASTR	Glioma	Anaplastic Astrocytoma	NA
P-0001915	P-0001915-N01	BRCA	Breast Cancer	Invasive Breast Carcinoma	NA
P-0001916	P-0001916-N01	ALUCA	Non-Small Cell Lung Cancer	Atypical Lung Carcinoid	NA
P-0001917	P-0001917-N01	PEMESO	Mesothelioma	Peritoneal Mesothelioma	NA
P-0001918	P-0001918-N01	BCCA	Germ Cell Tumor	Choriocarcinoma	NA
P-0001919	P-0001919-N01	ADPA	Skin Cancer, Non-Melanoma	Aggressive Digital Papillary Adenocarcinoma	NA
P-0001920	P-0001920-N01	AASTR	Glioma	Anaplastic Astrocytoma	NA
P-0001921	P-0001921-N01	AASTR	Glioma	Anaplastic Astrocytoma	NA
P-0001922	P-0001922-N01	BCCA	Germ Cell Tumor	Choriocarcinoma	NA
P-0001923	P-0001923-N01	CAIS	Colorectal Cancer	Colon Adenocarcinoma In Situ	NA
P-0001924	P-0001924-N01	DA	Small Bowel Cancer	Duodenal Adenocarcinoma	NA
P-0001925	P-0001925-N01	BRCA	Breast Cancer	Invasive Breast Carcinoma	NA
P-0001926	P-0001926-N01	ADPA	Skin Cancer, Non-Melanoma	Aggressive Digital Papillary Adenocarcinoma	0.0333333333333
P-0001927	P-0001927-N01	ALUCA	Non-Small Cell Lung Cancer	Atypical Lung Carcinoid	NA
P-0001928	P-0001928-N01	AASTR	Glioma	Anaplastic Astrocytoma	NA
P-0001929	P-0001929-N01	AASTR	Glioma	Anaplastic Astrocytoma	NA
P-0001930	P-0001930-N01	THYC	Thymic Tumor	Thymic Carcinoma	0.0333333333333
P-0001931	P-0001931-N01	ALUCA	Non-Small Cell Lung Cancer	Atypical Lung Carcinoid	0.0333333333333
P-0001932	P-0001932-N01	BRCA	Breast Cancer	Invasive Breast Carcinoma	NA
P-0001933	P-0001933-N01	BILIARY_TRACT	Biliary Tract Cancer, NOS	Biliary Tract	NA
P-0001934	P-0001934-N01	BRCA	Breast Cancer	Invasive Breast Carcinoma	NA
P-0001935	P-0001935-N01	BRCA	Breast Cancer	Invasive Breast Carcinoma	NA
P-0001936	P-0001936-N01	OUTT	Endometrial Cancer	Other Uterine Tumor	NA
P-0001937	P-0001937-N01	CSCLC	Small Cell Lung Cancer	Combined Small Cell Lung Carcinoma	NA
P-0001939	P-0001939-N01	BRCA	Breast Cancer	Invasive Breast Carcinoma	NA
P-0001941	P-0001941-N01	BRCA	Breast Cancer	Invasive Breast Carcinoma	0.0333333333333
P-0001942	P-0001942-N01	N/A	NA	NA	0.0333333333333
P-0001943	P-0001943-N01	IPMN	Pancreatic Cancer	Intraductal Papillary Mucinous Neoplasm	0.0666666666667
P-0001944	P-0001944-N01	ALUCA	Non-Small Cell Lung Cancer	Atypical Lung Carcinoid	0.0333333333333
P-0001945	P-0001945-N01	ALUCA	Non-Small Cell Lung Cancer	Atypical Lung Carcinoid	NA
P-0001946	P-0001946-N01	ANGS	Soft Tissue Sarcoma	Angiosarcoma	NA
P-0001947	P-0001947-N01	ANGS	Soft Tissue Sarcoma	Angiosarcoma	0.0333333333333
P-0001948	P-0001948-N01	ANGS	Soft Tissue Sarcoma	Angiosarcoma	NA
P-0001949	P-0001949-N01	CAIS	Colorectal Cancer	Colon Adenocarcinoma In Situ	NA
P-0001952	P-0001952-N01	BRCA	Breast Cancer	Invasive Breast Carcinoma	NA
P-0001954	P-0001954-N01	BILIARY_TRACT	Biliary Tract Cancer, NOS	Biliary Tract	0.0333333333333
P-0001955	P-0001955-N01	ALUCA	Non-Small Cell Lung Cancer	Atypical Lung Carcinoid	NA
P-0001956	P-0001956-N01	AMBL	Embryonal Tumor	Large Cell/Anaplastic Medulloblastoma	NA
P-0001957	P-0001957-N01	BRCA	Breast Cancer	Invasive Breast Carcinoma	NA
P-0001959	P-0001959-N01	CEAD	Cervical Cancer	Cervical Adenocarcinoma	NA
P-0001961	P-0001961-N01	CAIS	Colorectal Cancer	Colon Adenocarcinoma In Situ	0.0666666666667
P-0001962	P-0001962-N01	BRCA	Breast Cancer	Invasive Breast Carcinoma	0.0666666666667
P-0001963	P-0001963-N01	OAT	Thyroid Cancer	Oncocytic Adenoma of the Thyroid	0.0666666666667
P-0001964	P-0001964-N01	CAIS	Colorectal Cancer	Colon Adenocarcinoma In Situ	NA
P-0001965	P-0001965-N01	CCBOV	Ovarian Cancer	Clear Cell Borderline Ovarian Tumor	0.0666666666667
P-0001967	P-0001967-N01	BRCA	Breast Cancer	Invasive Breast Carcinoma	0.0333333333333
P-0001968	P-0001968-N01	ALUCA	Non-Small Cell Lung Cancer	Atypical Lung Carcinoid	NA
P-0001970	P-0001970-N01	AASTR	Glioma	Anaplastic Astrocytoma	NA
P-0001971	P-0001971-N01	AASTR	Glioma	Anaplastic Astrocytoma	NA
P-0001972	P-0001972-N01	ALUCA	Non-Small Cell Lung Cancer	Atypical Lung Carcinoid	NA
P-0001973	P-0001973-N01	GIST	Gastrointestinal Stromal Tumor	Gastrointestinal Stromal Tumor	NA
P-0001974	P-0001974-N01	HCC	Hepatobiliary Cancer	Hepatocellular Carcinoma	NA
P-0001975	P-0001975-N01	AASTR	Glioma	Anaplastic Astrocytoma	NA
P-0001976	P-0001976-N01	BRCA	Breast Cancer	Invasive Breast Carcinoma	0.1
P-0001977	P-0001977-N01	ALUCA	Non-Small Cell Lung Cancer	Atypical Lung Carcinoid	NA
P-0001978	P-0001978-N01	CCBOV	Ovarian Cancer	Clear Cell Borderline Ovarian Tumor	NA
P-0001979	P-0001979-N01	BRCA	Breast Cancer	Invasive Breast Carcinoma	NA
P-0001980	P-0001980-N01	ACRM	Melanoma	Acral Melanoma	NA
P-0001982	P-0001982-N01	OS	Bone Cancer	Osteosarcoma	NA
P-0001983	P-0001983-N01	ANGS	Soft Tissue Sarcoma	Angiosarcoma	NA
P-0001985	P-0001985-N01	CCBOV	Ovarian Cancer	Clear Cell Borderline Ovarian Tumor	0.0666666666667
P-0001986	P-0001986-N01	ALUCA	Non-Small Cell Lung Cancer	Atypical Lung Carcinoid	0.0333333333333
P-0001987	P-0001987-N01	ALUCA	Non-Small Cell Lung Cancer	Atypical Lung Carcinoid	NA
P-0001988	P-0001988-N01	AASTR	Glioma	Anaplastic Astrocytoma	NA
P-0001989	P-0001989-N01	ESS	Uterine Sarcoma	Endometrial Stromal Sarcoma	NA
P-0001990	P-0001990-N01	BRCA	Breast Cancer	Invasive Breast Carcinoma	0.0333333333333
P-0001991	P-0001991-N01	AASTR	Glioma	Anaplastic Astrocytoma	NA
P-0001992	P-0001992-N01	CCBOV	Ovarian Cancer	Clear Cell Borderline Ovarian Tumor	NA
P-0001993	P-0001993-N01	IPMN	Pancreatic Cancer	Intraductal Papillary Mucinous Neoplasm	NA
P-0001994	P-0001994-N01	OUTT	Endometrial Cancer	Other Uterine Tumor	NA
P-0001995	P-0001995-N01	PBL	Pineal Tumor	Pineoblastoma	0.0333333333333
P-0001996	P-0001996-N01	EGC	Esophagogastric Cancer	Esophagogastric Adenocarcinoma	NA
P-0001997	P-0001997-N01	CSCHW	Nerve Sheath Tumor	Cellular Schwannoma	NA
P-0001998	P-0001998-N01	ANGS	Soft Tissue Sarcoma	Angiosarcoma	0.0333333333333
P-0002000	P-0002000-N01	ALUCA	Non-Small Cell Lung Cancer	Atypical Lung Carcinoid	0.0333333333333
P-0002001	P-0002001-N01	ALUCA	Non-Small Cell Lung Cancer	Atypical Lung Carcinoid	NA
P-0002002	P-0002002-N01	OAT	Thyroid Cancer	Oncocytic Adenoma of the Thyroid	NA
P-0002003	P-0002003-N01	CSCHW	Nerve Sheath Tumor	Cellular Schwannoma	NA
P-0002004	P-0002004-N01	OUTT	Endometrial Cancer	Other Uterine Tumor	0.0333333333333
P-0002005	P-0002005-N01	HGNET	Miscellaneous Brain Tumor	High-Grade Neuroepithelial Tumor	NA
P-0002006	P-0002006-N01	BRCA	Breast Cancer	Invasive Breast Carcinoma	NA
P-0002008	P-0002008-N01	ANGS	Soft Tissue Sarcoma	Angiosarcoma	NA
P-0002009	P-0002009-N01	HCC	Hepatobiliary Cancer	Hepatocellular Carcinoma	NA
P-0002010	P-0002010-N01	CCBOV	Ovarian Cancer	Clear Cell Borderline Ovarian Tumor	NA
P-0002011	P-0002011-N01	BCCA	Germ Cell Tumor	Choriocarcinoma	NA
P-0002013	P-0002013-N01	AASTR	Glioma	Anaplastic Astrocytoma	NA
P-0002014	P-0002014-N01	EGC	Esophagogastric Cancer	Esophagogastric Adenocarcinoma	NA
P-0002015	P-0002015-N01	AASTR	Glioma	Anaplastic Astrocytoma	NA
P-0002016	P-0002016-N01	ALUCA	Non-Small Cell Lung Cancer	Atypical Lung Carcinoid	NA
P-0002017	P-0002017-N01	BRCA	Breast Cancer	Invasive Breast Carcinoma	NA
P-0002019	P-0002019-N01	ACRM	Melanoma	Acral Melanoma	NA
P-0002020	P-0002020-N01	ANGS	Soft Tissue Sarcoma	Angiosarcoma	0.0666666666667
P-0002021	P-0002021-N01	IPMN	Pancreatic Cancer	Intraductal Papillary Mucinous Neoplasm	NA
P-0002022	P-0002022-N01	AASTR	Glioma	Anaplastic Astrocytoma	NA
P-0002023	P-0002023-N01	BRCA	Breast Cancer	Invasive Breast Carcinoma	0.0333333333333
P-0002024	P-0002024-N01	ALUCA	Non-Small Cell Lung Cancer	Atypical Lung Carcinoid	NA
P-0002025	P-0002025-N01	CAIS	Colorectal Cancer	Colon Adenocarcinoma In Situ	NA
P-0002026	P-0002026-N01	ALUCA	Non-Small Cell Lung Cancer	Atypical Lung Carcinoid	NA
P-0002027	P-0002027-N01	EGC	Esophagogastric Cancer	Esophagogastric Adenocarcinoma	NA
P-0002028	P-0002028-N01	ALUCA	Non-Small Cell Lung Cancer	Atypical Lung Carcinoid	NA
P-0002029	P-0002029-N01	BLAD	Bladder Cancer	Bladder Adenocarcinoma	0.0666666666667
P-0002030	P-0002030-N01	AASTR	Glioma	Anaplastic Astrocytoma	NA
P-0002031	P-0002031-N01	HCC	Hepatobiliary Cancer	Hepatocellular Carcinoma	NA
P-0002032	P-0002032-N01	CAIS	Colorectal Cancer	Colon Adenocarcinoma In Situ	NA
P-0002033	P-0002033-N01	ALUCA	Non-Small Cell Lung Cancer	Atypical Lung Carcinoid	NA
P-0002034	P-0002034-N01	ANGS	Soft Tissue Sarcoma	Angiosarcoma	NA
P-0002035	P-0002035-N01	CAIS	Colorectal Cancer	Colon Adenocarcinoma In Situ	NA
P-0002036	P-0002036-N01	BRCA	Breast Cancer	Invasive Breast Carcinoma	NA
P-0002037	P-0002037-N01	AMPCA	Ampullary Cancer	Ampullary Carcinoma	NA
P-0002038	P-0002038-N01	ALUCA	Non-Small Cell Lung Cancer	Atypical Lung Carcinoid	NA
P-0002039	P-0002039-N01	BILIARY_TRACT	Biliary Tract Cancer, NOS	Biliary Tract	NA
P-0002040	P-0002040-N01	BRCA	Breast Cancer	Invasive Breast Carcinoma	NA
P-0002041	P-0002041-N01	BRCA	Breast Cancer	Invasive Breast Carcinoma	NA
P-0002042	P-0002042-N01	CAIS	Colorectal Cancer	Colon Adenocarcinoma In Situ	NA
P-0002043	P-0002043-N01	AASTR	Glioma	Anaplastic Astrocytoma	NA
P-0002044	P-0002044-N01	EGC	Esophagogastric Cancer	Esophagogastric Adenocarcinoma	0.0333333333333
P-0002045	P-0002045-N01	SACA	Salivary Gland Cancer	Salivary Carcinoma	NA
P-0002046	P-0002046-N01	ALUCA	Non-Small Cell Lung Cancer	Atypical Lung Carcinoid	NA
P-0002047	P-0002047-N01	HCC	Hepatobiliary Cancer	Hepatocellular Carcinoma	NA
P-0002048	P-0002048-N01	CAIS	Colorectal Cancer	Colon Adenocarcinoma In Situ	NA
P-0002049	P-0002049-N01	CAIS	Colorectal Cancer	Colon Adenocarcinoma In Situ	NA
P-0002050	P-0002050-N01	CSCLC	Small Cell Lung Cancer	Combined Small Cell Lung Carcinoma	NA
P-0002051	P-0002051-N01	AASTR	Glioma	Anaplastic Astrocytoma	NA
P-0002053	P-0002053-N01	BRCA	Breast Cancer	Invasive Breast Carcinoma	NA
P-0002054	P-0002054-N01	ALUCA	Non-Small Cell Lung Cancer	Atypical Lung Carcinoid	NA
P-0002055	P-0002055-N01	OAT	Thyroid Cancer	Oncocytic Adenoma of the Thyroid	NA
P-0002056	P-0002056-N01	BRCA	Breast Cancer	Invasive Breast Carcinoma	NA
P-0002057	P-0002057-N01	CAIS	Colorectal Cancer	Colon Adenocarcinoma In Situ	NA
P-0002058	P-0002058-N01	OAT	Thyroid Cancer	Oncocytic Adenoma of the Thyroid	NA
P-0002060	P-0002060-N01	ALUCA	Non-Small Cell Lung Cancer	Atypical Lung Carcinoid	NA
P-0002061	P-0002061-N01	OAT	Thyroid Cancer	Oncocytic Adenoma of the Thyroid	0.1
P-0002063	P-0002063-N01	CCPRC	Renal Cell Carcinoma	Clear Cell Papillary Renal Cell Carcinoma	NA
P-0002064	P-0002064-N01	BILIARY_TRACT	Biliary Tract Cancer, NOS	Biliary Tract	NA
P-0002066	P-0002066-N01	ANGS	Soft Tissue Sarcoma	Angiosarcoma	NA
P-0002068	P-0002068-N01	CAIS	Colorectal Cancer	Colon Adenocarcinoma In Situ	NA
P-0002069	P-0002069-N01	ALUCA	Non-Small Cell Lung Cancer	Atypical Lung Carcinoid	NA
P-0002070	P-0002070-N01	CAIS	Colorectal Cancer	Colon Adenocarcinoma In Situ	NA
P-0002071	P-0002071-N01	IPMN	Pancreatic Cancer	Intraductal Papillary Mucinous Neoplasm	0.0333333333333
P-0002072	P-0002072-N01	EGC	Esophagogastric Cancer	Esophagogastric Adenocarcinoma	NA
P-0002073	P-0002073-N01	OHNCA	Head and Neck Cancer	Head and Neck Carcinoma, Other	NA
P-0002075	P-0002075-N01	ALUCA	Non-Small Cell Lung Cancer	Atypical Lung Carcinoid	NA
P-0002076	P-0002076-N01	OAT	Thyroid Cancer	Oncocytic Adenoma of the Thyroid	0.133333333333
P-0002077	P-0002077-N01	ANGS	Soft Tissue Sarcoma	Angiosarcoma	NA
P-0002078	P-0002078-N01	CAIS	Colorectal Cancer	Colon Adenocarcinoma In Situ	NA
P-0002079	P-0002079-N01	ALUCA	Non-Small Cell Lung Cancer	Atypical Lung Carcinoid	NA
P-0002080	P-0002080-N01	CAIS	Colorectal Cancer	Colon Adenocarcinoma In Situ	NA
P-0002081	P-0002081-N01	ALUCA	Non-Small Cell Lung Cancer	Atypical Lung Carcinoid	NA
P-0002082	P-0002082-N01	BRCA	Breast Cancer	Invasive Breast Carcinoma	NA
P-0002083	P-0002083-N01	AASTR	Glioma	Anaplastic Astrocytoma	NA
P-0002084	P-0002084-N01	ES	Bone Cancer	Ewing Sarcoma	NA
P-0002085	P-0002085-N01	ALUCA	Non-Small Cell Lung Cancer	Atypical Lung Carcinoid	NA
P-0002086	P-0002086-N01	BCCA	Germ Cell Tumor	Choriocarcinoma	NA
P-0002087	P-0002087-N01	ACN	Cancer of Unknown Primary	Acinar Cell Carcinoma, NOS	NA
P-0002088	P-0002088-N01	BRCA	Breast Cancer	Invasive Breast Carcinoma	NA
P-0002091	P-0002091-N01	ALUCA	Non-Small Cell Lung Cancer	Atypical Lung Carcinoid	NA
P-0002092	P-0002092-N01	AGA	Anal Cancer	Anal Gland Adenocarcinoma	NA
P-0002093	P-0002093-N01	BLAD	Bladder Cancer	Bladder Adenocarcinoma	NA
P-0002094	P-0002094-N01	BCCA	Germ Cell Tumor	Choriocarcinoma	NA
P-0002095	P-0002095-N01	CAIS	Colorectal Cancer	Colon Adenocarcinoma In Situ	NA
P-0002096	P-0002096-N01	BRCA	Breast Cancer	Invasive Breast Carcinoma	NA
P-0002097	P-0002097-N01	BLAD	Bladder Cancer	Bladder Adenocarcinoma	NA
P-0002098	P-0002098-N01	CCPRC	Renal Cell Carcinoma	Clear Cell Papillary Renal Cell Carcinoma	NA
P-0002099	P-0002099-N01	BCCA	Germ Cell Tumor	Choriocarcinoma	NA
P-0002100	P-0002100-N01	ESS	Uterine Sarcoma	Endometrial Stromal Sarcoma	0.0666666666667
P-0002101	P-0002101-N01	PRAD	Prostate Cancer	Prostate Adenocarcinoma	NA
P-0002102	P-0002102-N01	CAIS	Colorectal Cancer	Colon Adenocarcinoma In Situ	NA
P-0002103	P-0002103-N01	IPMN	Pancreatic Cancer	Intraductal Papillary Mucinous Neoplasm	NA
P-0002105	P-0002105-N01	ALUCA	Non-Small Cell Lung Cancer	Atypical Lung Carcinoid	NA
P-0002106	P-0002106-N01	BRCA	Breast Cancer	Invasive Breast Carcinoma	0.0333333333333
P-0002107	P-0002107-N01	AASTR	Glioma	Anaplastic Astrocytoma	NA
P-0002108	P-0002108-N01	OHNCA	Head and Neck Cancer	Head and Neck Carcinoma, Other	NA
P-0002109	P-0002109-N01	CCBOV	Ovarian Cancer	Clear Cell Borderline Ovarian Tumor	NA
P-0002110	P-0002110-N01	CCBOV	Ovarian Cancer	Clear Cell Borderline Ovarian Tumor	NA
P-0002111	P-0002111-N01	ANGS	Soft Tissue Sarcoma	Angiosarcoma	NA
P-0002113	P-0002113-N01	EGC	Esophagogastric Cancer	Esophagogastric Adenocarcinoma	NA
P-0002116	P-0002116-N01	CCBOV	Ovarian Cancer	Clear Cell Borderline Ovarian Tumor	NA
P-0002118	P-0002118-N01	EGC	Esophagogastric Cancer	Esophagogastric Adenocarcinoma	0.0333333333333
P-0002119	P-0002119-N01	BILIARY_TRACT	Biliary Tract Cancer, NOS	Biliary Tract	0.0333333333333
P-0002122	P-0002122-N01	CCBOV	Ovarian Cancer	Clear Cell Borderline Ovarian Tumor	0.0333333333333
P-0002123	P-0002123-N01	PRAD	Prostate Cancer	Prostate Adenocarcinoma	NA
P-0002124	P-0002124-N01	BRCA	Breast Cancer	Invasive Breast Carcinoma	NA
P-0002125	P-0002125-N01	ADPA	Skin Cancer, Non-Melanoma	Aggressive Digital Papillary Adenocarcinoma	NA
P-0002126	P-0002126-N01	ALUCA	Non-Small Cell Lung Cancer	Atypical Lung Carcinoid	NA
P-0002127	P-0002127-N01	ALUCA	Non-Small Cell Lung Cancer	Atypical Lung Carcinoid	NA
P-0002128	P-0002128-N01	AASTR	Glioma	Anaplastic Astrocytoma	NA
P-0002129	P-0002129-N01	BRCA	Breast Cancer	Invasive Breast Carcinoma	NA
P-0002130	P-0002130-N01	ANGS	Soft Tissue Sarcoma	Angiosarcoma	NA
P-0002131	P-0002131-N01	BRCA	Breast Cancer	Invasive Breast Carcinoma	NA
P-0002132	P-0002132-N01	EGC	Esophagogastric Cancer	Esophagogastric Adenocarcinoma	NA
P-0002133	P-0002133-N01	BRCA	Breast Cancer	Invasive Breast Carcinoma	NA
P-0002134	P-0002134-N01	CSCHW	Nerve Sheath Tumor	Cellular Schwannoma	0.0333333333333
P-0002135	P-0002135-N01	BILIARY_TRACT	Biliary Tract Cancer, NOS	Biliary Tract	0.0333333333333
P-0002136	P-0002136-N01	CCBOV	Ovarian Cancer	Clear Cell Borderline Ovarian Tumor	NA
P-0002139	P-0002139-N01	BRCA	Breast Cancer	Invasive Breast Carcinoma	NA
P-0002140	P-0002140-N01	DA	Small Bowel Cancer	Duodenal Adenocarcinoma	NA
P-0002141	P-0002141-N01	OAT	Thyroid Cancer	Oncocytic Adenoma of the Thyroid	NA
P-0002142	P-0002142-N01	OUTT	Endometrial Cancer	Other Uterine Tumor	NA
P-0002143	P-0002143-N01	BILIARY_TRACT	Biliary Tract Cancer, NOS	Biliary Tract	NA
P-0002144	P-0002144-N01	BRCA	Breast Cancer	Invasive Breast Carcinoma	NA
P-0002145	P-0002145-N01	OAT	Thyroid Cancer	Oncocytic Adenoma of the Thyroid	NA
P-0002146	P-0002146-N01	BLAD	Bladder Cancer	Bladder Adenocarcinoma	NA
P-0002147	P-0002147-N01	BRCA	Breast Cancer	Invasive Breast Carcinoma	NA
P-0002148	P-0002148-N01	ALUCA	Non-Small Cell Lung Cancer	Atypical Lung Carcinoid	0.0333333333333
P-0002149	P-0002149-N01	PRAD	Prostate Cancer	Prostate Adenocarcinoma	NA
P-0002150	P-0002150-N01	OAT	Thyroid Cancer	Oncocytic Adenoma of the Thyroid	0.0333333333333
P-0002151	P-0002151-N01	ALUCA	Non-Small Cell Lung Cancer	Atypical Lung Carcinoid	0.166666666667
P-0002152	P-0002152-N01	EGC	Esophagogastric Cancer	Esophagogastric Adenocarcinoma	NA
P-0002153	P-0002153-N01	ALUCA	Non-Small Cell Lung Cancer	Atypical Lung Carcinoid	0.0333333333333
P-0002154	P-0002154-N01	CAIS	Colorectal Cancer	Colon Adenocarcinoma In Situ	NA
P-0002155	P-0002155-N01	CAIS	Colorectal Cancer	Colon Adenocarcinoma In Situ	NA
P-0002156	P-0002156-N01	ALUCA	Non-Small Cell Lung Cancer	Atypical Lung Carcinoid	0.0333333333333
P-0002157	P-0002157-N01	ACRM	Melanoma	Acral Melanoma	NA
P-0002160	P-0002160-N01	ALUCA	Non-Small Cell Lung Cancer	Atypical Lung Carcinoid	NA
P-0002161	P-0002161-N01	EGC	Esophagogastric Cancer	Esophagogastric Adenocarcinoma	NA
P-0002162	P-0002162-N01	AGA	Anal Cancer	Anal Gland Adenocarcinoma	0.0333333333333
P-0002163	P-0002163-N01	ALUCA	Non-Small Cell Lung Cancer	Atypical Lung Carcinoid	NA
P-0002164	P-0002164-N01	CAIS	Colorectal Cancer	Colon Adenocarcinoma In Situ	NA
P-0002165	P-0002165-N01	ACRM	Melanoma	Acral Melanoma	NA
P-0002166	P-0002166-N01	BLAD	Bladder Cancer	Bladder Adenocarcinoma	NA
P-0002167	P-0002167-N01	IPMN	Pancreatic Cancer	Intraductal Papillary Mucinous Neoplasm	NA
P-0002168	P-0002168-N01	SACA	Salivary Gland Cancer	Salivary Carcinoma	NA
P-0002169	P-0002169-N01	BCCA	Germ Cell Tumor	Choriocarcinoma	NA
P-0002170	P-0002170-N01	ES	Bone Cancer	Ewing Sarcoma	NA
P-0002171	P-0002171-N01	EGC	Esophagogastric Cancer	Esophagogastric Adenocarcinoma	NA
P-0002172	P-0002172-N01	OAT	Thyroid Cancer	Oncocytic Adenoma of the Thyroid	NA
P-0002174	P-0002174-N01	OUTT	Endometrial Cancer	Other Uterine Tumor	NA
P-0002176	P-0002176-N01	BRCA	Breast Cancer	Invasive Breast Carcinoma	NA
P-0002177	P-0002177-N01	BRCA	Breast Cancer	Invasive Breast Carcinoma	0.0333333333333
P-0002178	P-0002178-N01	ALUCA	Non-Small Cell Lung Cancer	Atypical Lung Carcinoid	NA
P-0002179	P-0002179-N01	ANGS	Soft Tissue Sarcoma	Angiosarcoma	NA
P-0002181	P-0002181-N01	AASTR	Glioma	Anaplastic Astrocytoma	NA
P-0002182	P-0002182-N01	ACRM	Melanoma	Acral Melanoma	NA
P-0002183	P-0002183-N01	ALUCA	Non-Small Cell Lung Cancer	Atypical Lung Carcinoid	NA
P-0002184	P-0002184-N01	AWDNET	Gastrointestinal Neuroendocrine Tumor	Well-Differentiated Neuroendocrine Tumor of the Appendix	NA
P-0002185	P-0002185-N01	OHNCA	Head and Neck Cancer	Head and Neck Carcinoma, Other	NA
P-0002186	P-0002186-N01	BLAD	Bladder Cancer	Bladder Adenocarcinoma	NA
P-0002187	P-0002187-N01	ALUCA	Non-Small Cell Lung Cancer	Atypical Lung Carcinoid	0.0333333333333
P-0002188	P-0002188-N01	BRCA	Breast Cancer	Invasive Breast Carcinoma	NA
P-0002189	P-0002189-N01	SACA	Salivary Gland Cancer	Salivary Carcinoma	NA
P-0002190	P-0002190-N01	OS	Bone Cancer	Osteosarcoma	NA
P-0002191	P-0002191-N01	CSCHW	Nerve Sheath Tumor	Cellular Schwannoma	NA
P-0002192	P-0002192-N01	EGC	Esophagogastric Cancer	Esophagogastric Adenocarcinoma	NA
P-0002193	P-0002193-N01	OHNCA	Head and Neck Cancer	Head and Neck Carcinoma, Other	NA
P-0002194	P-0002194-N01	AASTR	Glioma	Anaplastic Astrocytoma	NA
P-0002195	P-0002195-N01	ANGS	Soft Tissue Sarcoma	Angiosarcoma	NA
P-0002196	P-0002196-N01	PRAD	Prostate Cancer	Prostate Adenocarcinoma	NA
P-0002197	P-0002197-N01	IPMN	Pancreatic Cancer	Intraductal Papillary Mucinous Neoplasm	NA
P-0002198	P-0002198-N01	OHNCA	Head and Neck Cancer	Head and Neck Carcinoma, Other	NA
P-0002199	P-0002199-N01	BLAD	Bladder Cancer	Bladder Adenocarcinoma	NA
P-0002200	P-0002200-N01	BILIARY_TRACT	Biliary Tract Cancer, NOS	Biliary Tract	NA
P-0002202	P-0002202-N01	IPMN	Pancreatic Cancer	Intraductal Papillary Mucinous Neoplasm	0.2
P-0002203	P-0002203-N01	BCCA	Germ Cell Tumor	Choriocarcinoma	NA
P-0002204	P-0002204-N01	OAT	Thyroid Cancer	Oncocytic Adenoma of the Thyroid	0.0333333333333
P-0002205	P-0002205-N01	CCBOV	Ovarian Cancer	Clear Cell Borderline Ovarian Tumor	NA
P-0002206	P-0002206-N01	PRAD	Prostate Cancer	Prostate Adenocarcinoma	NA
P-0002207	P-0002207-N01	ALUCA	Non-Small Cell Lung Cancer	Atypical Lung Carcinoid	NA
P-0002208	P-0002208-N01	EGC	Esophagogastric Cancer	Esophagogastric Adenocarcinoma	NA
P-0002209	P-0002209-N01	ADPA	Skin Cancer, Non-Melanoma	Aggressive Digital Papillary Adenocarcinoma	NA
P-0002210	P-0002210-N01	OAT	Thyroid Cancer	Oncocytic Adenoma of the Thyroid	NA
P-0002211	P-0002211-N01	BILIARY_TRACT	Biliary Tract Cancer, NOS	Biliary Tract	NA
P-0002212	P-0002212-N01	OAT	Thyroid Cancer	Oncocytic Adenoma of the Thyroid	NA
P-0002213	P-0002213-N01	BILIARY_TRACT	Biliary Tract Cancer, NOS	Biliary Tract	NA
P-0002214	P-0002214-N01	SACA	Salivary Gland Cancer	Salivary Carcinoma	NA
P-0002215	P-0002215-N01	ALUCA	Non-Small Cell Lung Cancer	Atypical Lung Carcinoid	NA
P-0002216	P-0002216-N01	AASTR	Glioma	Anaplastic Astrocytoma	0.0666666666667
P-0002217	P-0002217-N01	ALUCA	Non-Small Cell Lung Cancer	Atypical Lung Carcinoid	NA
P-0002218	P-0002218-N01	ALUCA	Non-Small Cell Lung Cancer	Atypical Lung Carcinoid	NA
P-0002219	P-0002219-N01	HCC	Hepatobiliary Cancer	Hepatocellular Carcinoma	NA
P-0002220	P-0002220-N01	OAT	Thyroid Cancer	Oncocytic Adenoma of the Thyroid	0.0333333333333
P-0002221	P-0002221-N01	OAT	Thyroid Cancer	Oncocytic Adenoma of the Thyroid	0.133333333333
P-0002222	P-0002222-N01	ACN	Cancer of Unknown Primary	Acinar Cell Carcinoma, NOS	0.0666666666667
P-0002223	P-0002223-N01	PRAD	Prostate Cancer	Prostate Adenocarcinoma	NA
P-0002225	P-0002225-N01	ALUCA	Non-Small Cell Lung Cancer	Atypical Lung Carcinoid	NA
P-0002226	P-0002226-N01	ESS	Uterine Sarcoma	Endometrial Stromal Sarcoma	NA
P-0002227	P-0002227-N01	CCBOV	Ovarian Cancer	Clear Cell Borderline Ovarian Tumor	NA
P-0002228	P-0002228-N01	BRCA	Breast Cancer	Invasive Breast Carcinoma	NA
P-0002229	P-0002229-N01	BRCA	Breast Cancer	Invasive Breast Carcinoma	NA
P-0002230	P-0002230-N01	IPMN	Pancreatic Cancer	Intraductal Papillary Mucinous Neoplasm	0.0333333333333
P-0002231	P-0002231-N01	ANGS	Soft Tissue Sarcoma	Angiosarcoma	0.0333333333333
P-0002232	P-0002232-N01	BRCA	Breast Cancer	Invasive Breast Carcinoma	NA
P-0002233	P-0002233-N01	OAT	Thyroid Cancer	Oncocytic Adenoma of the Thyroid	0.0666666666667
P-0002235	P-0002235-N01	CAIS	Colorectal Cancer	Colon Adenocarcinoma In Situ	0.0666666666667
P-0002236	P-0002236-N01	AMBL	Embryonal Tumor	Large Cell/Anaplastic Medulloblastoma	NA
P-0002237	P-0002237-N01	BRCA	Breast Cancer	Invasive Breast Carcinoma	NA
P-0002239	P-0002239-N01	BRCA	Breast Cancer	Invasive Breast Carcinoma	0.0333333333333
P-0002240	P-0002240-N01	ES	Bone Cancer	Ewing Sarcoma	0.0333333333333
P-0002241	P-0002241-N01	BRCA	Breast Cancer	Invasive Breast Carcinoma	NA
P-0002242	P-0002242-N01	CCBOV	Ovarian Cancer	Clear Cell Borderline Ovarian Tumor	NA
P-0002243	P-0002243-N01	BRCA	Breast Cancer	Invasive Breast Carcinoma	NA
P-0002244	P-0002244-N01	BRCA	Breast Cancer	Invasive Breast Carcinoma	NA
P-0002245	P-0002245-N01	BRCA	Breast Cancer	Invasive Breast Carcinoma	NA
P-0002247	P-0002247-N01	ALUCA	Non-Small Cell Lung Cancer	Atypical Lung Carcinoid	0.0666666666667
P-0002249	P-0002249-N01	OUTT	Endometrial Cancer	Other Uterine Tumor	NA
P-0002251	P-0002251-N01	CAIS	Colorectal Cancer	Colon Adenocarcinoma In Situ	NA
P-0002252	P-0002252-N01	CSCLC	Small Cell Lung Cancer	Combined Small Cell Lung Carcinoma	0.0666666666667
P-0002253	P-0002253-N01	IPMN	Pancreatic Cancer	Intraductal Papillary Mucinous Neoplasm	NA
P-0002254	P-0002254-N01	AASTR	Glioma	Anaplastic Astrocytoma	0.0666666666667
P-0002255	P-0002255-N01	CCPRC	Renal Cell Carcinoma	Clear Cell Papillary Renal Cell Carcinoma	NA
P-0002256	P-0002256-N01	ESS	Uterine Sarcoma	Endometrial Stromal Sarcoma	NA
P-0002257	P-0002257-N01	CCBOV	Ovarian Cancer	Clear Cell Borderline Ovarian Tumor	0.0333333333333
P-0002258	P-0002258-N01	ANGS	Soft Tissue Sarcoma	Angiosarcoma	NA
P-0002259	P-0002259-N01	CHDM	Bone Cancer	Chordoma	NA
P-0002260	P-0002260-N01	PEMESO	Mesothelioma	Peritoneal Mesothelioma	NA
P-0002262	P-0002262-N01	ANGS	Soft Tissue Sarcoma	Angiosarcoma	0.0333333333333
P-0002263	P-0002263-N01	OAT	Thyroid Cancer	Oncocytic Adenoma of the Thyroid	NA
P-0002264	P-0002264-N01	ACN	Cancer of Unknown Primary	Acinar Cell Carcinoma, NOS	NA
P-0002265	P-0002265-N01	AASTR	Glioma	Anaplastic Astrocytoma	NA
P-0002266	P-0002266-N01	ALUCA	Non-Small Cell Lung Cancer	Atypical Lung Carcinoid	NA
P-0002267	P-0002267-N01	HCC	Hepatobiliary Cancer	Hepatocellular Carcinoma	NA
P-0002268	P-0002268-N01	CAIS	Colorectal Cancer	Colon Adenocarcinoma In Situ	0.0666666666667
P-0002269	P-0002269-N01	OS	Bone Cancer	Osteosarcoma	NA
P-0002270	P-0002270-N01	CCPRC	Renal Cell Carcinoma	Clear Cell Papillary Renal Cell Carcinoma	NA
P-0002272	P-0002272-N01	ESS	Uterine Sarcoma	Endometrial Stromal Sarcoma	0.0333333333333
P-0002273	P-0002273-N01	PRAD	Prostate Cancer	Prostate Adenocarcinoma	NA
P-0002274	P-0002274-N01	ACN	Cancer of Unknown Primary	Acinar Cell Carcinoma, NOS	NA
P-0002275	P-0002275-N01	ALUCA	Non-Small Cell Lung Cancer	Atypical Lung Carcinoid	NA
P-0002276	P-0002276-N01	GIST	Gastrointestinal Stromal Tumor	Gastrointestinal Stromal Tumor	NA
P-0002277	P-0002277-N01	CCPRC	Renal Cell Carcinoma	Clear Cell Papillary Renal Cell Carcinoma	NA
P-0002278	P-0002278-N01	ALUCA	Non-Small Cell Lung Cancer	Atypical Lung Carcinoid	NA
P-0002279	P-0002279-N01	ALUCA	Non-Small Cell Lung Cancer	Atypical Lung Carcinoid	NA
P-0002280	P-0002280-N01	OUTT	Endometrial Cancer	Other Uterine Tumor	NA
P-0002284	P-0002284-N01	ESS	Uterine Sarcoma	Endometrial Stromal Sarcoma	NA
P-0002285	P-0002285-N01	CCBOV	Ovarian Cancer	Clear Cell Borderline Ovarian Tumor	NA
P-0002286	P-0002286-N01	BILIARY_TRACT	Biliary Tract Cancer, NOS	Biliary Tract	0.0333333333333
P-0002287	P-0002287-N01	ACN	Cancer of Unknown Primary	Acinar Cell Carcinoma, NOS	0.0333333333333
P-0002288	P-0002288-N01	CCBOV	Ovarian Cancer	Clear Cell Borderline Ovarian Tumor	NA
P-0002289	P-0002289-N01	PRAD	Prostate Cancer	Prostate Adenocarcinoma	NA
P-0002290	P-0002290-N01	IPMN	Pancreatic Cancer	Intraductal Papillary Mucinous Neoplasm	0.0666666666667
P-0002291	P-0002291-N01	CAIS	Colorectal Cancer	Colon Adenocarcinoma In Situ	NA
P-0002292	P-0002292-N01	BLAD	Bladder Cancer	Bladder Adenocarcinoma	0.0333333333333
P-0002293	P-0002293-N01	GIST	Gastrointestinal Stromal Tumor	Gastrointestinal Stromal Tumor	0.0333333333333
P-0002294	P-0002294-N01	AASTR	Glioma	Anaplastic Astrocytoma	NA
P-0002295	P-0002295-N01	ALUCA	Non-Small Cell Lung Cancer	Atypical Lung Carcinoid	NA
P-0002296	P-0002296-N01	PRAD	Prostate Cancer	Prostate Adenocarcinoma	0.1
P-0002297	P-0002297-N01	BRCA	Breast Cancer	Invasive Breast Carcinoma	NA
P-0002298	P-0002298-N01	AASTR	Glioma	Anaplastic Astrocytoma	NA
P-0002299	P-0002299-N01	HCC	Hepatobiliary Cancer	Hepatocellular Carcinoma	NA
P-0002301	P-0002301-N01	ANGS	Soft Tissue Sarcoma	Angiosarcoma	0.0333333333333
P-0002302	P-0002302-N01	CCBOV	Ovarian Cancer	Clear Cell Borderline Ovarian Tumor	0.0333333333333
P-0002303	P-0002303-N01	PRAD	Prostate Cancer	Prostate Adenocarcinoma	0.0333333333333
P-0002304	P-0002304-N01	PRAD	Prostate Cancer	Prostate Adenocarcinoma	0.0333333333333
P-0002305	P-0002305-N01	ACRM	Melanoma	Acral Melanoma	0.1
P-0002306	P-0002306-N01	PRAD	Prostate Cancer	Prostate Adenocarcinoma	NA
P-0002307	P-0002307-N01	PEMESO	Mesothelioma	Peritoneal Mesothelioma	NA
P-0002309	P-0002309-N01	ALUCA	Non-Small Cell Lung Cancer	Atypical Lung Carcinoid	0.0333333333333
P-0002310	P-0002310-N01	CCBOV	Ovarian Cancer	Clear Cell Borderline Ovarian Tumor	NA
P-0002311	P-0002311-N01	BLAD	Bladder Cancer	Bladder Adenocarcinoma	NA
P-0002312	P-0002312-N01	BRCA	Breast Cancer	Invasive Breast Carcinoma	NA
P-0002313	P-0002313-N01	AASTR	Glioma	Anaplastic Astrocytoma	0.0333333333333
P-0002314	P-0002314-N01	PRAD	Prostate Cancer	Prostate Adenocarcinoma	NA
P-0002315	P-0002315-N01	OUTT	Endometrial Cancer	Other Uterine Tumor	0.0333333333333
P-0002316	P-0002316-N01	AASTR	Glioma	Anaplastic Astrocytoma	NA
P-0002317	P-0002317-N01	HCC	Hepatobiliary Cancer	Hepatocellular Carcinoma	0.0333333333333
P-0002318	P-0002318-N01	ANGS	Soft Tissue Sarcoma	Angiosarcoma	NA
P-0002319	P-0002319-N01	BILIARY_TRACT	Biliary Tract Cancer, NOS	Biliary Tract	NA
P-0002320	P-0002320-N01	ALUCA	Non-Small Cell Lung Cancer	Atypical Lung Carcinoid	NA
P-0002321	P-0002321-N01	CAIS	Colorectal Cancer	Colon Adenocarcinoma In Situ	NA
P-0002322	P-0002322-N01	APAD	Appendiceal Cancer	Appendiceal Adenocarcinoma	NA
P-0002323	P-0002323-N01	CAIS	Colorectal Cancer	Colon Adenocarcinoma In Situ	NA
P-0002324	P-0002324-N01	BRCA	Breast Cancer	Invasive Breast Carcinoma	NA
P-0002325	P-0002325-N01	EGC	Esophagogastric Cancer	Esophagogastric Adenocarcinoma	NA
P-0002326	P-0002326-N01	ANGS	Soft Tissue Sarcoma	Angiosarcoma	NA
P-0002327	P-0002327-N01	CAIS	Colorectal Cancer	Colon Adenocarcinoma In Situ	NA
P-0002328	P-0002328-N01	OHNCA	Head and Neck Cancer	Head and Neck Carcinoma, Other	NA
P-0002329	P-0002329-N01	ALUCA	Non-Small Cell Lung Cancer	Atypical Lung Carcinoid	NA
P-0002330	P-0002330-N01	AWDNET	Gastrointestinal Neuroendocrine Tumor	Well-Differentiated Neuroendocrine Tumor of the Appendix	NA
P-0002331	P-0002331-N01	CCPRC	Renal Cell Carcinoma	Clear Cell Papillary Renal Cell Carcinoma	0.0333333333333
P-0002332	P-0002332-N01	ACN	Cancer of Unknown Primary	Acinar Cell Carcinoma, NOS	NA
P-0002333	P-0002333-N01	PRAD	Prostate Cancer	Prostate Adenocarcinoma	NA
P-0002334	P-0002334-N01	PRAD	Prostate Cancer	Prostate Adenocarcinoma	NA
P-0002335	P-0002335-N01	AASTR	Glioma	Anaplastic Astrocytoma	NA
P-0002336	P-0002336-N01	BRCA	Breast Cancer	Invasive Breast Carcinoma	NA
P-0002337	P-0002337-N01	OUTT	Endometrial Cancer	Other Uterine Tumor	NA
P-0002338	P-0002338-N01	ALUCA	Non-Small Cell Lung Cancer	Atypical Lung Carcinoid	NA
P-0002339	P-0002339-N01	CAIS	Colorectal Cancer	Colon Adenocarcinoma In Situ	NA
P-0002340	P-0002340-N01	ALUCA	Non-Small Cell Lung Cancer	Atypical Lung Carcinoid	0.0333333333333
P-0002341	P-0002341-N01	BPSCC	Penile Cancer	Basaloid Penile Squamous Cell Carcinoma	0.0333333333333
P-0002342	P-0002342-N01	ANGS	Soft Tissue Sarcoma	Angiosarcoma	NA
P-0002343	P-0002343-N01	CAIS	Colorectal Cancer	Colon Adenocarcinoma In Situ	0.0333333333333
P-0002344	P-0002344-N01	ALUCA	Non-Small Cell Lung Cancer	Atypical Lung Carcinoid	0.0333333333333
P-0002345	P-0002345-N01	CSCLC	Small Cell Lung Cancer	Combined Small Cell Lung Carcinoma	0.0666666666667
P-0002347	P-0002347-N01	AASTR	Glioma	Anaplastic Astrocytoma	0.0333333333333
P-0002348	P-0002348-N01	PEMESO	Mesothelioma	Peritoneal Mesothelioma	NA
P-0002349	P-0002349-N01	CCPRC	Renal Cell Carcinoma	Clear Cell Papillary Renal Cell Carcinoma	NA
P-0002351	P-0002351-N01	ALUCA	Non-Small Cell Lung Cancer	Atypical Lung Carcinoid	NA
P-0002353	P-0002353-N01	ACRM	Melanoma	Acral Melanoma	NA
P-0002354	P-0002354-N01	ANGS	Soft Tissue Sarcoma	Angiosarcoma	NA
P-0002357	P-0002357-N01	OUTT	Endometrial Cancer	Other Uterine Tumor	NA
P-0002358	P-0002358-N01	BCCA	Germ Cell Tumor	Choriocarcinoma	NA
P-0002359	P-0002359-N01	ALUCA	Non-Small Cell Lung Cancer	Atypical Lung Carcinoid	0.0333333333333
P-0002360	P-0002360-N01	ADPA	Skin Cancer, Non-Melanoma	Aggressive Digital Papillary Adenocarcinoma	0.0666666666667
P-0002361	P-0002361-N01	BILIARY_TRACT	Biliary Tract Cancer, NOS	Biliary Tract	NA
P-0002362	P-0002362-N01	BRCA	Breast Cancer	Invasive Breast Carcinoma	NA
P-0002363	P-0002363-N01	CCBOV	Ovarian Cancer	Clear Cell Borderline Ovarian Tumor	0.0333333333333
P-0002364	P-0002364-N01	PRAD	Prostate Cancer	Prostate Adenocarcinoma	0.0333333333333
P-0002366	P-0002366-N01	BRCA	Breast Cancer	Invasive Breast Carcinoma	NA
P-0002367	P-0002367-N01	OHNCA	Head and Neck Cancer	Head and Neck Carcinoma, Other	0.0666666666667
P-0002368	P-0002368-N01	BRCA	Breast Cancer	Invasive Breast Carcinoma	0.0333333333333
P-0002369	P-0002369-N01	IPMN	Pancreatic Cancer	Intraductal Papillary Mucinous Neoplasm	0.0333333333333
P-0002370	P-0002370-N01	THYC	Thymic Tumor	Thymic Carcinoma	NA
P-0002373	P-0002373-N01	CCBOV	Ovarian Cancer	Clear Cell Borderline Ovarian Tumor	0.0333333333333
P-0002374	P-0002374-N01	BRCA	Breast Cancer	Invasive Breast Carcinoma	NA
P-0002375	P-0002375-N01	PRAD	Prostate Cancer	Prostate Adenocarcinoma	NA
P-0002376	P-0002376-N01	AASTR	Glioma	Anaplastic Astrocytoma	NA
P-0002377	P-0002377-N01	HCC	Hepatobiliary Cancer	Hepatocellular Carcinoma	NA
P-0002378	P-0002378-N01	ANGS	Soft Tissue Sarcoma	Angiosarcoma	NA
P-0002379	P-0002379-N01	BRCA	Breast Cancer	Invasive Breast Carcinoma	NA
P-0002380	P-0002380-N01	ACRM	Melanoma	Acral Melanoma	NA
P-0002381	P-0002381-N01	EPMT	CNS Cancer	Ependymomal Tumor	NA
P-0002382	P-0002382-N01	PRAD	Prostate Cancer	Prostate Adenocarcinoma	NA
P-0002383	P-0002383-N01	AWDNET	Gastrointestinal Neuroendocrine Tumor	Well-Differentiated Neuroendocrine Tumor of the Appendix	0.0333333333333
P-0002384	P-0002384-N01	BRCA	Breast Cancer	Invasive Breast Carcinoma	0.0333333333333
P-0002385	P-0002385-N01	CCBOV	Ovarian Cancer	Clear Cell Borderline Ovarian Tumor	NA
P-0002386	P-0002386-N01	AASTR	Glioma	Anaplastic Astrocytoma	NA
P-0002387	P-0002387-N01	BRCA	Breast Cancer	Invasive Breast Carcinoma	NA
P-0002388	P-0002388-N01	BRCA	Breast Cancer	Invasive Breast Carcinoma	NA
P-0002390	P-0002390-N01	BRCA	Breast Cancer	Invasive Breast Carcinoma	NA
P-0002391	P-0002391-N01	IPMN	Pancreatic Cancer	Intraductal Papillary Mucinous Neoplasm	NA
P-0002392	P-0002392-N01	ACRM	Melanoma	Acral Melanoma	NA
P-0002393	P-0002393-N01	ANGS	Soft Tissue Sarcoma	Angiosarcoma	NA
P-0002394	P-0002394-N01	ALUCA	Non-Small Cell Lung Cancer	Atypical Lung Carcinoid	NA
P-0002395	P-0002395-N01	CAIS	Colorectal Cancer	Colon Adenocarcinoma In Situ	0.0333333333333
P-0002396	P-0002396-N01	AASTR	Glioma	Anaplastic Astrocytoma	NA
P-0002397	P-0002397-N01	PRAD	Prostate Cancer	Prostate Adenocarcinoma	0.0333333333333
P-0002398	P-0002398-N01	PRAD	Prostate Cancer	Prostate Adenocarcinoma	0.0333333333333
P-0002399	P-0002399-N01	BRCA	Breast Cancer	Invasive Breast Carcinoma	NA
P-0002400	P-0002400-N01	AASTR	Glioma	Anaplastic Astrocytoma	NA
P-0002401	P-0002401-N01	BCCA	Germ Cell Tumor	Choriocarcinoma	NA
P-0002402	P-0002402-N01	PEMESO	Mesothelioma	Peritoneal Mesothelioma	NA
P-0002403	P-0002403-N01	ALUCA	Non-Small Cell Lung Cancer	Atypical Lung Carcinoid	NA
P-0002404	P-0002404-N01	BLAD	Bladder Cancer	Bladder Adenocarcinoma	NA
P-0002405	P-0002405-N01	ADPA	Skin Cancer, Non-Melanoma	Aggressive Digital Papillary Adenocarcinoma	0.0333333333333
P-0002406	P-0002406-N01	ACN	Cancer of Unknown Primary	Acinar Cell Carcinoma, NOS	NA
P-0002407	P-0002407-N01	CAIS	Colorectal Cancer	Colon Adenocarcinoma In Situ	NA
P-0002408	P-0002408-N01	ALUCA	Non-Small Cell Lung Cancer	Atypical Lung Carcinoid	NA
P-0002409	P-0002409-N01	GIST	Gastrointestinal Stromal Tumor	Gastrointestinal Stromal Tumor	NA
P-0002410	P-0002410-N01	CCPRC	Renal Cell Carcinoma	Clear Cell Papillary Renal Cell Carcinoma	NA
P-0002411	P-0002411-N01	OHNCA	Head and Neck Cancer	Head and Neck Carcinoma, Other	NA
P-0002412	P-0002412-N01	ALUCA	Non-Small Cell Lung Cancer	Atypical Lung Carcinoid	0.0333333333333
P-0002413	P-0002413-N01	CAIS	Colorectal Cancer	Colon Adenocarcinoma In Situ	NA
[truncated: 22,151 more rows]
