# Supplementary material for: The comparison of cancer gene mutation frequencies in Chinese and U.S. patient populations
Source: Nat Commun. 2022 Sep 26;13:5651. doi: 10.1038/s41467-022-33351-4 (PMC9512793; doi:10.1038/s41467-022-33351-4)
Supplement: Supplementary file 9 — Supplementary Software 1 [file 41467_2022_33351_MOESM9_ESM.zip › Supplementary Software 1 New/Input Files/treatmentStatusPTC.csv]

Case_Submitter_ID	Treatment-naïve 29.9% (105/351)	Gender	Age at Diagnosis	Cancer Type	Cancer Type Detailed	Case_ID	Tumor Stage	Site_Resection or Biopsy
TCGA-EL-A3CW	Treatment-naïve	Female	87	Thyroid carcinoma	Papillary adenocarcinoma, NOS	011ae7b8-5003-4fcd-9f20-906a723f2c66	Stage III	Thyroid gland
TCGA-DJ-A3UY	Treatment-naïve	Female	33	Thyroid carcinoma	Papillary adenocarcinoma, NOS	02a8e937-c747-4ba1-911c-0860e62b8f83	Stage I	Thyroid gland
TCGA-EL-A4K0	Treatment-naïve	Female	55	Thyroid carcinoma	Papillary adenocarcinoma, NOS	08293bf4-727d-45c2-abbf-1aec3ba1c8a4	Stage I	Thyroid gland
TCGA-DJ-A13T	Treatment-naïve	Female	37	Thyroid carcinoma	Papillary adenocarcinoma, NOS	0b170ed4-d919-466b-b765-47878b865aed	Stage I	Thyroid gland
TCGA-EM-A3SZ	Treatment-naïve	Female	43	Thyroid carcinoma	Papillary adenocarcinoma, NOS	104b6629-aff4-411b-9704-547c47ada5a1	Stage I	Thyroid gland
TCGA-DJ-A2PU	Treatment-naïve	Female	52	Thyroid carcinoma	Papillary adenocarcinoma, NOS	13577a2b-ee68-45e5-96a8-b1fd71fc62da	Stage II	Thyroid gland
TCGA-CE-A3MD	Treatment-naïve	Male	31	Thyroid carcinoma	Papillary adenocarcinoma, NOS	16505d78-90d9-47d0-9b86-c6ef91d23aac	Stage I	Thyroid gland
TCGA-DJ-A3VI	Treatment-naïve	Female	52	Thyroid carcinoma	Papillary adenocarcinoma, NOS	188013d3-cefe-4861-b115-c34db1cf3831	Stage III	Thyroid gland
TCGA-ET-A3DP	Treatment-naïve	Female	43	Thyroid carcinoma	Papillary adenocarcinoma, NOS	18a58e3e-f18e-45cf-86bc-1851abb9b3de	Stage I	Thyroid gland
TCGA-E8-A437	Treatment-naïve	Female	58	Thyroid carcinoma	Papillary adenocarcinoma, NOS	1da4ab7d-4353-4565-a522-d2fecadd4a85	Stage I	Thyroid gland
TCGA-DJ-A2QC	Treatment-naïve	Female	70	Thyroid carcinoma	Papillary adenocarcinoma, NOS	1f094db9-f8cc-4066-adff-609682936172	Stage II	Thyroid gland
TCGA-EL-A3ZN	Treatment-naïve	Female	28	Thyroid carcinoma	Papillary adenocarcinoma, NOS	1f3915cb-718c-42ae-ab0a-ce62b8664995	Stage I	Thyroid gland
TCGA-EM-A2OZ	Treatment-naïve	Male	66	Thyroid carcinoma	Papillary adenocarcinoma, NOS	1f6be7ca-76fd-4509-99a6-dfa59b0ac51f	Stage I	Thyroid gland
TCGA-DJ-A1QN	Treatment-naïve	Female	42	Thyroid carcinoma	Papillary adenocarcinoma, NOS	2012869d-c169-4cea-aa09-c892fb79bbaa	Stage I	Thyroid gland
TCGA-DE-A7U5	Treatment-naïve	Female	37	Thyroid carcinoma	Papillary adenocarcinoma, NOS	2378935d-aebd-4f6f-b31b-53bc6bd59bf9	Stage I	Thyroid gland
TCGA-E8-A414	Treatment-naïve	Female	46	Thyroid carcinoma	Papillary adenocarcinoma, NOS	23f47401-1bab-4395-970f-4e388aab2542	Stage III	Thyroid gland
TCGA-EL-A3CR	Treatment-naïve	Female	79	Thyroid carcinoma	Papillary adenocarcinoma, NOS	258dccee-a3ce-4d4b-a60c-64f45ebfb7ad	Stage III	Thyroid gland
TCGA-DJ-A3VA	Treatment-naïve	Female	40	Thyroid carcinoma	Papillary adenocarcinoma, NOS	28aef3ae-5375-4139-9b4e-5569eb394c88	Stage I	Thyroid gland
TCGA-J8-A4HY	Treatment-naïve	Female	69	Thyroid carcinoma	Papillary adenocarcinoma, NOS	2ae6a00c-bc6e-42fe-a0cb-40339d5fdc73	Stage IVA	Thyroid gland
TCGA-DJ-A2PR	Treatment-naïve	Male	27	Thyroid carcinoma	Papillary adenocarcinoma, NOS	2ce580e9-4d75-464c-b403-c9f4626d7aa4	Stage I	Thyroid gland
TCGA-BJ-A45E	Treatment-naïve	Female	47	Thyroid carcinoma	Papillary adenocarcinoma, NOS	3b088cb4-6fd4-45ac-a708-dffd873546dc	Stage I	Thyroid gland
TCGA-DJ-A1QI	Treatment-naïve	Female	63	Thyroid carcinoma	Papillary adenocarcinoma, NOS	3b1e2bd6-3d32-40f7-9b32-0df32dfcbc72	Stage II	Thyroid gland
TCGA-EL-A4JZ	Treatment-naïve	Female	56	Thyroid carcinoma	Papillary adenocarcinoma, NOS	3d952b80-501e-41c6-a3af-0bd6014b81e4	Stage III	Thyroid gland
TCGA-EM-A3AK	Treatment-naïve	Female	63	Thyroid carcinoma	Papillary adenocarcinoma, NOS	47bde6dd-fa41-4d1b-8b20-2a5a5cdb2769	Stage I	Thyroid gland
TCGA-EL-A3CT	Treatment-naïve	Female	78	Thyroid carcinoma	Papillary adenocarcinoma, NOS	4c0b29e6-8530-43d5-8e8a-efb754e83ecd	Stage IVA	Thyroid gland
TCGA-ET-A2MZ	Treatment-naïve	Male	39	Thyroid carcinoma	Papillary adenocarcinoma, NOS	4fa53eb7-1fdb-4fe5-b5ad-f3d8069b3eb8	Stage I	Thyroid gland
TCGA-BJ-A28R	Treatment-naïve	Female	38	Thyroid carcinoma	Papillary adenocarcinoma, NOS	524a39ee-8fa3-418e-98a2-a6a90e9c8064	Stage I	Thyroid gland
TCGA-BJ-A28S	Treatment-naïve	Male	80	Thyroid carcinoma	Papillary adenocarcinoma, NOS	59e91fe5-c80f-4915-be0f-1a7cd3f31f3e	Stage II	Thyroid gland
TCGA-ET-A3DS	Treatment-naïve	Female	34	Thyroid carcinoma	Papillary adenocarcinoma, NOS	5cdaa0c8-27b8-4552-9dcd-20d67b1eb70f	Stage I	Thyroid gland
TCGA-DJ-A2PZ	Treatment-naïve	Male	64	Thyroid carcinoma	Papillary adenocarcinoma, NOS	5dcbdfcf-8a4d-4da5-9049-f2b970fe8ca8	Stage III	Thyroid gland
TCGA-DJ-A3UW	Treatment-naïve	Female	51	Thyroid carcinoma	Papillary adenocarcinoma, NOS	5e085199-152a-40f5-a8f8-3a3a0f31c2e0	Stage I	Thyroid gland
TCGA-DJ-A2PV	Treatment-naïve	Female	54	Thyroid carcinoma	Papillary adenocarcinoma, NOS	63076bda-61a1-4403-a270-4130b5d003ee	Stage II	Thyroid gland
TCGA-FK-A3SD	Treatment-naïve	Female	62	Thyroid carcinoma	Papillary adenocarcinoma, NOS	63b01b43-a68a-4046-89b0-736ba4d08504	Stage I	Thyroid gland
TCGA-J8-A42S	Treatment-naïve	Male	46	Thyroid carcinoma	Papillary adenocarcinoma, NOS	63c20d30-3bc9-4dca-8a8d-09fdea41f288	Stage III	Thyroid gland
TCGA-EL-A3CL	Treatment-naïve	Female	71	Thyroid carcinoma	Papillary adenocarcinoma, NOS	641ba101-135b-4395-9360-2058fabfed56	Stage II	Thyroid gland
TCGA-EM-A4FV	Treatment-naïve	Female	65	Thyroid carcinoma	Papillary adenocarcinoma, NOS	646d1585-2d12-483c-8425-77d5451b2869	Stage I	Thyroid gland
TCGA-DJ-A3V3	Treatment-naïve	Female	58	Thyroid carcinoma	Papillary adenocarcinoma, NOS	6592a7db-cbc7-4afd-9fdb-5cc16c16eeca	Stage II	Thyroid gland
TCGA-BJ-A0ZC	Treatment-naïve	Male	56	Thyroid carcinoma	Papillary adenocarcinoma, NOS	6675c581-297d-44cd-b80f-ae7e53d48228	Stage I	Thyroid gland
TCGA-DJ-A3UN	Treatment-naïve	Female	52	Thyroid carcinoma	Papillary adenocarcinoma, NOS	69f621c8-de77-48c7-8939-4c887da9e6d8	Stage I	Thyroid gland
TCGA-EL-A4JX	Treatment-naïve	Female	31	Thyroid carcinoma	Papillary adenocarcinoma, NOS	6a63961e-6ca4-45fa-93ee-65f7c392fcf0	Stage I	Thyroid gland
TCGA-DJ-A3US	Treatment-naïve	Female	37	Thyroid carcinoma	Papillary adenocarcinoma, NOS	6ee95dc8-2bac-4691-afa2-8222e07506ad	Stage I	Thyroid gland
TCGA-BJ-A2N8	Treatment-naïve	Female	30	Thyroid carcinoma	Papillary adenocarcinoma, NOS	729fc937-192a-4eb7-b357-b8f0d2da1f08	Stage I	Thyroid gland
TCGA-CE-A27D	Treatment-naïve	Female	29	Thyroid carcinoma	Papillary adenocarcinoma, NOS	75a93f0e-cd41-43c6-a303-ff37e31395e9	Stage I	Thyroid gland
TCGA-EM-A1CV	Treatment-naïve	Female	33	Thyroid carcinoma	Papillary adenocarcinoma, NOS	762eddb5-1b47-4b79-b20a-1edfb07c0705	Stage I	Thyroid gland
TCGA-DJ-A13O	Treatment-naïve	Male	57	Thyroid carcinoma	Papillary adenocarcinoma, NOS	77d5b246-33ba-4a96-9d73-06aca797653e	Stage I	Thyroid gland
TCGA-DJ-A4UL	Treatment-naïve	Female	68	Thyroid carcinoma	Papillary adenocarcinoma, NOS	7851512b-5f44-43de-8b27-99b5e91a8119	Stage I	Thyroid gland
TCGA-DJ-A2Q7	Treatment-naïve	Female	53	Thyroid carcinoma	Papillary adenocarcinoma, NOS	7a9b57c9-6f80-4aea-bf9c-76407c8084be	Stage III	Thyroid gland
TCGA-DJ-A3V2	Treatment-naïve	Female	45	Thyroid carcinoma	Papillary adenocarcinoma, NOS	7b46ee87-e976-41bf-bdf1-9bff58f8314e	Stage I	Thyroid gland
TCGA-CE-A483	Treatment-naïve	Female	35	Thyroid carcinoma	Papillary adenocarcinoma, NOS	80da6e75-b7ad-47a6-9923-1e21a519a968	Stage I	Thyroid gland
TCGA-DJ-A2Q0	Treatment-naïve	Female	57	Thyroid carcinoma	Papillary adenocarcinoma, NOS	8bea483b-ac43-4265-b2c4-0f031e539008	Stage II	Thyroid gland
TCGA-EL-A3CX	Treatment-naïve	Female	23	Thyroid carcinoma	Papillary adenocarcinoma, NOS	934a58af-0ffc-487e-9e95-fa7643b7d5cb	Stage I	Thyroid gland
TCGA-EL-A3T1	Treatment-naïve	Female	38	Thyroid carcinoma	Papillary adenocarcinoma, NOS	97d0e1bb-1459-4124-b25a-48195f2ad8b5	Stage I	Thyroid gland
TCGA-E8-A2EA	Treatment-naïve	Female	52	Thyroid carcinoma	Papillary adenocarcinoma, NOS	980d1c65-b675-4568-9ce8-c0278686ae8d	Stage I	Thyroid gland
TCGA-DJ-A1QQ	Treatment-naïve	Male	44	Thyroid carcinoma	Papillary adenocarcinoma, NOS	99ef2fec-5a3c-4e42-8f78-7eaf9877e26d	Stage I	Thyroid gland
TCGA-ET-A39R	Treatment-naïve	Female	24	Thyroid carcinoma	Papillary adenocarcinoma, NOS	9a19f08b-386a-40b1-b694-78e8556a6caa	Stage I	Thyroid gland
TCGA-CE-A485	Treatment-naïve	Male	33	Thyroid carcinoma	Papillary adenocarcinoma, NOS	9b1dbd0d-be6d-4a88-881a-faf57ceba81c	Stage I	Thyroid gland
TCGA-ET-A3DT	Treatment-naïve	Female	24	Thyroid carcinoma	Papillary adenocarcinoma, NOS	9ff3f335-69d1-4caa-a5c5-ee66f4f92d17	Stage I	Thyroid gland
TCGA-ET-A3DR	Treatment-naïve	Female	42	Thyroid carcinoma	Papillary adenocarcinoma, NOS	a061976d-ba2c-4a18-a51e-952f198eb4d5	Stage I	Thyroid gland
TCGA-CE-A13K	Treatment-naïve	Female	30	Thyroid carcinoma	Papillary adenocarcinoma, NOS	a1227ffa-2733-4a43-ba82-834755453870	Stage I	Thyroid gland
TCGA-DJ-A3UX	Treatment-naïve	Female	47	Thyroid carcinoma	Papillary adenocarcinoma, NOS	a3765a2b-ff09-4dec-b990-65529345214e	Stage I	Thyroid gland
TCGA-EL-A4K2	Treatment-naïve	Female	44	Thyroid carcinoma	Papillary adenocarcinoma, NOS	a3f87411-0a7b-4415-ba17-8edcc2639f6c	Stage I	Thyroid gland
TCGA-BJ-A3F0	Treatment-naïve	Female	65	Thyroid carcinoma	Papillary adenocarcinoma, NOS	a6bdba04-f27d-4cef-bd82-872fb8390e46	Stage I	Thyroid gland
TCGA-BJ-A28W	Treatment-naïve	Female	33	Thyroid carcinoma	Papillary adenocarcinoma, NOS	a6d37f61-beca-46ea-a59a-62257475ac77	Stage I	Thyroid gland
TCGA-BJ-A28T	Treatment-naïve	Female	35	Thyroid carcinoma	Papillary adenocarcinoma, NOS	a9d8f797-8a53-4be5-b957-0f1f6d080390	Stage I	Thyroid gland
TCGA-E8-A432	Treatment-naïve	Female	57	Thyroid carcinoma	Papillary adenocarcinoma, NOS	aa3ce865-4bc1-4cca-9ba8-35ff4c5e165e	Stage II	Thyroid gland
TCGA-EL-A3GO	Treatment-naïve	Female	32	Thyroid carcinoma	Papillary adenocarcinoma, NOS	aa528913-cbbc-4e1d-b6d0-87f6a46bcbc9	Stage I	Thyroid gland
TCGA-EL-A4K1	Treatment-naïve	Female	68	Thyroid carcinoma	Papillary adenocarcinoma, NOS	aa6e3437-ea1c-4bed-ab7d-8f3f89f8ceeb	Stage III	Thyroid gland
TCGA-DJ-A3UZ	Treatment-naïve	Female	71	Thyroid carcinoma	Papillary adenocarcinoma, NOS	ab0a98ae-98f1-425e-9418-550df6ac24cd	Stage III	Thyroid gland
TCGA-EL-A3CY	Treatment-naïve	Male	29	Thyroid carcinoma	Papillary adenocarcinoma, NOS	ab17d69e-0078-4206-939e-e4784fdc9a96	Stage I	Thyroid gland
TCGA-DJ-A4UT	Treatment-naïve	Female	32	Thyroid carcinoma	Papillary adenocarcinoma, NOS	acb80b76-2394-4250-8687-60e40e16e83b	Stage I	Thyroid gland
TCGA-EL-A3T7	Treatment-naïve	Female	47	Thyroid carcinoma	Papillary adenocarcinoma, NOS	b1640709-8b2f-4cca-a2c0-55a1b4a1884b	Stage II	Thyroid gland
TCGA-BJ-A28V	Treatment-naïve	Female	81	Thyroid carcinoma	Papillary adenocarcinoma, NOS	bed1fb3c-4459-460e-8190-29211857fa73	Stage III	Thyroid gland
TCGA-E8-A415	Treatment-naïve	Female	39	Thyroid carcinoma	Papillary adenocarcinoma, NOS	c438c562-a2b6-4ceb-b91a-7e77eb2ec962	Stage I	Thyroid gland
TCGA-FY-A3BL	Treatment-naïve	Male	29	Thyroid carcinoma	Papillary adenocarcinoma, NOS	c6f08366-f30d-45bd-b949-b59d2493995d	Stage I	Thyroid gland
TCGA-EM-A2P3	Treatment-naïve	Female	48	Thyroid carcinoma	Papillary adenocarcinoma, NOS	c9dc11ad-d3f5-4cdf-9c26-7139580b59af	Stage I	Thyroid gland
TCGA-DJ-A13P	Treatment-naïve	Female	53	Thyroid carcinoma	Papillary adenocarcinoma, NOS	ca95a11c-b54c-409e-b9a0-da850945033d	Stage II	Thyroid gland
TCGA-DJ-A3UM	Treatment-naïve	Female	45	Thyroid carcinoma	Papillary adenocarcinoma, NOS	d579370b-8aa7-4472-9e28-43c761be3eda	Stage I	Thyroid gland
TCGA-E8-A413	Treatment-naïve	Female	38	Thyroid carcinoma	Papillary adenocarcinoma, NOS	d5ea6520-e446-43d2-9883-441f70d80359	Stage I	Thyroid gland
TCGA-DJ-A2PO	Treatment-naïve	Male	55	Thyroid carcinoma	Papillary adenocarcinoma, NOS	d60f6620-575d-47fe-83e8-80a6ad838bed	Stage I	Thyroid gland
TCGA-DJ-A3UK	Treatment-naïve	Female	36	Thyroid carcinoma	Papillary adenocarcinoma, NOS	d61ca744-adc4-44d5-ad15-cc17399e8083	Stage I	Thyroid gland
TCGA-DJ-A1QD	Treatment-naïve	Female	20	Thyroid carcinoma	Papillary adenocarcinoma, NOS	da201150-748e-4b74-bb35-10c995e26079	Stage I	Thyroid gland
TCGA-DJ-A4V2	Treatment-naïve	Female	39	Thyroid carcinoma	Papillary adenocarcinoma, NOS	da575651-8a69-4d08-aa0f-4a1891b0b44f	Stage I	Thyroid gland
TCGA-EL-A4K7	Treatment-naïve	Male	75	Thyroid carcinoma	Papillary adenocarcinoma, NOS	dc392a57-2028-4eca-8bf3-760ec99703ee	Stage III	Thyroid gland
TCGA-EL-A4KG	Treatment-naïve	Female	36	Thyroid carcinoma	Papillary adenocarcinoma, NOS	dc5c1a76-30de-4b30-b397-3ad691c92a86	Stage I	Thyroid gland
TCGA-DJ-A1QE	Treatment-naïve	Female	62	Thyroid carcinoma	Papillary adenocarcinoma, NOS	dccba97d-4e81-42fb-93b3-90be68a034fb	Stage III	Thyroid gland
TCGA-EL-A3GP	Treatment-naïve	Male	70	Thyroid carcinoma	Papillary adenocarcinoma, NOS	dd981e11-4b49-447e-8ebc-d9db4b55ce9b	Stage III	Thyroid gland
TCGA-CE-A3ME	Treatment-naïve	Female	51	Thyroid carcinoma	Papillary adenocarcinoma, NOS	dec7a0a2-c26e-4a89-a4d5-74bd1409ff91	Stage II	Thyroid gland
TCGA-E8-A436	Treatment-naïve	Female	54	Thyroid carcinoma	Papillary adenocarcinoma, NOS	dff3c4f1-9009-4111-9fc2-3834f8f7dbdd	Stage IVA	Thyroid gland
TCGA-DJ-A3VE	Treatment-naïve	Male	50	Thyroid carcinoma	Papillary adenocarcinoma, NOS	e071c940-60fa-4c73-bb65-1ad670021854	Stage I	Thyroid gland
TCGA-4C-A93U	Treatment-naïve	Female	75	Thyroid carcinoma	Papillary adenocarcinoma, NOS	e1c8af06-9ea4-4062-9264-aa916e0025d1	Stage IVA	Thyroid gland
TCGA-CE-A484	Treatment-naïve	Female	38	Thyroid carcinoma	Papillary adenocarcinoma, NOS	e62a728d-390f-428a-bea1-fc8c9814fb11	Stage I	Thyroid gland
TCGA-EM-A3AQ	Treatment-naïve	Female	85	Thyroid carcinoma	Papillary adenocarcinoma, NOS	e8f56d0f-eee4-4def-a43a-dec91f4382a1	Stage I	Thyroid gland
TCGA-EM-A1CS	Treatment-naïve	Female	56	Thyroid carcinoma	Papillary adenocarcinoma, NOS	e92bdb0d-969a-4d98-ada8-5dfec68119b5	Stage I	Thyroid gland
TCGA-E8-A418	Treatment-naïve	Female	76	Thyroid carcinoma	Papillary adenocarcinoma, NOS	ebbd54ad-7b97-4081-ad11-7f7f3ce74eef	Stage IVA	Thyroid gland
TCGA-DJ-A2Q4	Treatment-naïve	Male	54	Thyroid carcinoma	Papillary adenocarcinoma, NOS	f00fd40a-1254-4300-baf9-88528c453a2e	Stage III	Thyroid gland
TCGA-E8-A438	Treatment-naïve	Female	24	Thyroid carcinoma	Papillary adenocarcinoma, NOS	f12fa57b-3427-45fe-994b-602f498b68da	Stage I	Thyroid gland
TCGA-DJ-A3UV	Treatment-naïve	Female	19	Thyroid carcinoma	Papillary adenocarcinoma, NOS	f2bbb5fa-9997-45de-88d4-8f1e94c18f0d	Stage I	Thyroid gland
TCGA-BJ-A0YZ	Treatment-naïve	Male	66	Thyroid carcinoma	Papillary adenocarcinoma, NOS	f3ee888e-5116-4313-a2f6-3b1dcc3e4bc1	Stage II	Thyroid gland
TCGA-BJ-A2NA	Treatment-naïve	Male	77	Thyroid carcinoma	Papillary adenocarcinoma, NOS	f9d35f8e-ada4-4cc6-8227-28565ee531d2	Stage III	Thyroid gland
TCGA-EL-A3H8	Treatment-naïve	Female	36	Thyroid carcinoma	Papillary adenocarcinoma, NOS	f9deeda6-8f81-441a-9c47-24c2eefd049a	Stage I	Thyroid gland
TCGA-EL-A3H7	Treatment-naïve	Female	37	Thyroid carcinoma	Papillary adenocarcinoma, NOS	faa51172-60ec-48d8-9224-36bfda1d27e0	Stage I	Thyroid gland
TCGA-DJ-A2PN	Treatment-naïve	Female	70	Thyroid carcinoma	Papillary adenocarcinoma, NOS	fb39f29a-5d1e-4f96-8adb-e18cc87fad2e	Stage I	Thyroid gland
TCGA-DJ-A1QF	Treatment-naïve	Female	61	Thyroid carcinoma	Papillary adenocarcinoma, NOS	fca0c7d9-5e6f-4aa7-ba04-5df2eb8ba398	Stage II	Thyroid gland
TCGA-BJ-A3PR	Treatment-naïve	Female	70	Thyroid carcinoma	Papillary adenocarcinoma, NOS	fd036ec5-3ffb-40b1-8002-943be0e2532e	Stage I	Thyroid gland
TCGA-DJ-A4V0	Treatment-naïve	Female	36	Thyroid carcinoma	Papillary adenocarcinoma, NOS	fffdb1d9-58d1-425c-ac12-1e1e5f443bf7	Stage I	Thyroid gland
TCGA-CE-A481	Pharmaceutical Therapy, NOS	Female	42	Thyroid carcinoma	Papillary adenocarcinoma, NOS	2c9e8686-9757-4e05-8d0e-efeaa3045d66	Stage I	Thyroid gland
TCGA-E8-A242	Pharmaceutical Therapy, NOS	Female	56	Thyroid carcinoma	Papillary adenocarcinoma, NOS	4d9de9a1-7df1-412e-9f16-15dd51b4c5f5	Stage III	Thyroid gland
TCGA-E3-A3E0	Pharmaceutical Therapy, NOS	Female	35	Thyroid carcinoma	Papillary adenocarcinoma, NOS	5be6c0d9-6ad7-482f-bd00-0432702df495	Stage I	Thyroid gland
TCGA-E3-A3E1	Pharmaceutical Therapy, NOS	Female	46	Thyroid carcinoma	Papillary adenocarcinoma, NOS	884ad3b9-5350-4580-85f6-80ac05a6dcea	Stage I	Thyroid gland
TCGA-CE-A482	Pharmaceutical Therapy, NOS	Female	28	Thyroid carcinoma	Papillary adenocarcinoma, NOS	a5406575-c840-475a-ab1b-e1a159413fbd	Stage I	Thyroid gland
TCGA-IM-A3ED	Pharmaceutical Therapy, NOS	Female	58	Thyroid carcinoma	Papillary adenocarcinoma, NOS	d2a8035c-a8d3-4038-8a9d-854f2208bc45	Stage I	Thyroid gland
TCGA-FY-A3R9	Pharmaceutical Therapy, NOS	Female	66	Thyroid carcinoma	Papillary adenocarcinoma, NOS	d92902ff-8023-411c-a7ca-1afcbb64937e	Stage I	Thyroid gland
TCGA-IM-A420	Pharmaceutical Therapy, NOS	Female	39	Thyroid carcinoma	Papillary adenocarcinoma, NOS	e28e35b1-eb58-45bb-b19a-958187227500	Stage I	Thyroid gland
TCGA-EL-A3N3	Radiation Therapy, NOS	Female	53	Thyroid carcinoma	Papillary adenocarcinoma, NOS	00a02e62-e1ab-467a-91b3-5f526dd2251a	Stage II	Thyroid gland
TCGA-J8-A3YF	Radiation Therapy, NOS	Male	84	Thyroid carcinoma	Papillary adenocarcinoma, NOS	00d588e3-3db6-4cf3-9def-34d941e8cdb0	Stage III	Thyroid gland
TCGA-J8-A3O2	Radiation Therapy, NOS	Male	39	Thyroid carcinoma	Papillary adenocarcinoma, NOS	039bfc94-fadd-440a-aade-a1595128583e	Stage I	Thyroid gland
TCGA-EL-A3ZM	Radiation Therapy, NOS	Male	60	Thyroid carcinoma	Papillary adenocarcinoma, NOS	04dc8ee3-ec93-4b56-a546-f96746f8122f	Stage IVA	Thyroid gland
TCGA-BJ-A190	Radiation Therapy, NOS	Male	56	Thyroid carcinoma	Papillary adenocarcinoma, NOS	04fff86a-b6f5-4900-9e37-c1f0b881b160	Stage II	Thyroid gland
TCGA-FE-A3PB	Radiation Therapy, NOS	Female	33	Thyroid carcinoma	Papillary adenocarcinoma, NOS	05a8268a-6b33-429b-8638-8c9bb366ef28	Stage I	Thyroid gland
TCGA-DE-A3KN	Radiation Therapy, NOS	Female	50	Thyroid carcinoma	Papillary adenocarcinoma, NOS	085ffcdc-8600-42e2-852a-506465f716a2	Stage IVA	Thyroid gland
TCGA-ET-A3DO	Radiation Therapy, NOS	Female	33	Thyroid carcinoma	Papillary adenocarcinoma, NOS	0cafefef-911b-46e8-9e6c-19a0e7d555aa	Stage I	Thyroid gland
TCGA-BJ-A18Z	Radiation Therapy, NOS	Male	59	Thyroid carcinoma	Papillary adenocarcinoma, NOS	0d497faf-2c1c-4173-a5fe-770cca73323c	Stage IVA	Thyroid gland
TCGA-BJ-A4O8	Radiation Therapy, NOS	Male	48	Thyroid carcinoma	Papillary adenocarcinoma, NOS	1009a500-2a37-4aee-b7c3-049b5ce961a4	Stage III	Thyroid gland
TCGA-EM-A4FM	Radiation Therapy, NOS	Female	59	Thyroid carcinoma	Papillary adenocarcinoma, NOS	12f90efb-c45b-4372-8197-2dfd9ca247ea	Stage IVA	Thyroid gland
TCGA-DJ-A2Q5	Radiation Therapy, NOS	Male	51	Thyroid carcinoma	Papillary adenocarcinoma, NOS	13c97cfb-eea2-4ae8-9209-c967d9642cef	Stage IVA	Thyroid gland
TCGA-EM-A3SX	Radiation Therapy, NOS	Female	29	Thyroid carcinoma	Papillary adenocarcinoma, NOS	14591ce2-ed02-440d-8004-7ca0ad94d0a7	Stage I	Thyroid gland
TCGA-EL-A3ZH	Radiation Therapy, NOS	Female	43	Thyroid carcinoma	Papillary adenocarcinoma, NOS	149b46a3-75de-44e1-ba73-bdc4ff379c7f	Stage I	Thyroid gland
TCGA-EL-A3GY	Radiation Therapy, NOS	Female	41	Thyroid carcinoma	Papillary adenocarcinoma, NOS	154b4e7f-06f9-4813-beab-232227229f8b	Stage II	Thyroid gland
TCGA-ET-A39J	Radiation Therapy, NOS	Female	23	Thyroid carcinoma	Papillary adenocarcinoma, NOS	1757c89f-8795-4c3b-bbad-1e6f617f2472	Stage I	Thyroid gland
TCGA-EM-A3AO	Radiation Therapy, NOS	Male	61	Thyroid carcinoma	Papillary adenocarcinoma, NOS	19378727-e0a6-4898-b2d0-f12241616870	Stage IVA	Thyroid gland
TCGA-EM-A22P	Radiation Therapy, NOS	Male	65	Thyroid carcinoma	Papillary adenocarcinoma, NOS	1a4164d9-4484-452d-9382-8cbf896a870e	Stage IVA	Thyroid gland
TCGA-EL-A4KI	Radiation Therapy, NOS	Male	64	Thyroid carcinoma	Papillary adenocarcinoma, NOS	1bacebf3-609e-4bb7-bb93-eb217b3a1b5c	Stage III	Thyroid gland
TCGA-BJ-A2N9	Radiation Therapy, NOS	Female	42	Thyroid carcinoma	Papillary adenocarcinoma, NOS	1e63d4b3-1b49-4bb9-b64f-001273aae120	Stage I	Thyroid gland
TCGA-EL-A3D6	Radiation Therapy, NOS	Female	51	Thyroid carcinoma	Papillary adenocarcinoma, NOS	2106f0cd-cb3c-4568-bdc5-197ee11f2337	Stage III	Thyroid gland
TCGA-ET-A2N0	Radiation Therapy, NOS	Female	51	Thyroid carcinoma	Papillary adenocarcinoma, NOS	212aa9c4-610d-4286-9ca2-ae6c87b9bc0e	Stage III	Thyroid gland
TCGA-EL-A3CM	Radiation Therapy, NOS	Female	64	Thyroid carcinoma	Papillary adenocarcinoma, NOS	229004af-14eb-442e-905e-61c842b3efa0	Stage III	Thyroid gland
TCGA-EL-A3GS	Radiation Therapy, NOS	Female	37	Thyroid carcinoma	Papillary adenocarcinoma, NOS	24a968aa-8169-44cb-a8ac-72d7efa1fa7b	Stage I	Thyroid gland
TCGA-DJ-A4UP	Radiation Therapy, NOS	Female	15	Thyroid carcinoma	Papillary adenocarcinoma, NOS	256976a4-41ab-445e-ae26-c594ba1fa324	Stage I	Thyroid gland
TCGA-H2-A2K9	Radiation Therapy, NOS	Male	25	Thyroid carcinoma	Papillary adenocarcinoma, NOS	25d8a79e-15fd-4c8a-a7f6-05d78973b757	Stage I	Thyroid gland
TCGA-EL-A3ZG	Radiation Therapy, NOS	Male	15	Thyroid carcinoma	Papillary adenocarcinoma, NOS	286c69b0-75ba-48d6-a26b-26077f101bbb	Stage I	Thyroid gland
TCGA-EM-A1CT	Radiation Therapy, NOS	Male	77	Thyroid carcinoma	Papillary adenocarcinoma, NOS	290be61a-84ef-4bed-8e37-b432cba6c88e	Stage IVA	Thyroid gland
TCGA-EL-A4K4	Radiation Therapy, NOS	Female	34	Thyroid carcinoma	Papillary adenocarcinoma, NOS	29afb71c-c2ca-499e-b1c7-12758c9b03d6	Stage I	Thyroid gland
TCGA-BJ-A3PT	Radiation Therapy, NOS	Female	52	Thyroid carcinoma	Papillary adenocarcinoma, NOS	29c4319c-3ead-42b1-810d-418da8d515c4	Stage III	Thyroid gland
TCGA-EM-A3O3	Radiation Therapy, NOS	Female	84	Thyroid carcinoma	Papillary adenocarcinoma, NOS	2a398af1-aea5-4aae-ab00-a2dc152f965a	Stage III	Thyroid gland
TCGA-EM-A3FR	Radiation Therapy, NOS	Female	56	Thyroid carcinoma	Papillary adenocarcinoma, NOS	2b84cfbc-7cf6-4cb1-a1e3-ba85dafb89f4	Stage III	Thyroid gland
TCGA-ET-A40T	Radiation Therapy, NOS	Female	26	Thyroid carcinoma	Papillary adenocarcinoma, NOS	2cae34a6-73a0-4a67-8dcc-051468c41389	Stage I	Thyroid gland
TCGA-ET-A3BW	Radiation Therapy, NOS	Female	30	Thyroid carcinoma	Papillary adenocarcinoma, NOS	2cb43652-109b-4b59-9fcd-512903591f45	Stage I	Thyroid gland
TCGA-E8-A44M	Radiation Therapy, NOS	Female	23	Thyroid carcinoma	Papillary adenocarcinoma, NOS	2d633ced-ae85-462c-90e7-c1b109e084cf	Stage I	Thyroid gland
TCGA-DJ-A3V9	Radiation Therapy, NOS	Female	50	Thyroid carcinoma	Papillary adenocarcinoma, NOS	2dcdf9a1-9437-4515-88c1-1c17d6b6418c	Stage IVA	Thyroid gland
TCGA-ET-A25K	Radiation Therapy, NOS	Female	37	Thyroid carcinoma	Papillary adenocarcinoma, NOS	2f9ed09d-2626-4c23-ba47-1850d36f812a	Stage I	Thyroid gland
TCGA-EL-A3GZ	Radiation Therapy, NOS	Female	35	Thyroid carcinoma	Papillary adenocarcinoma, NOS	2fa2dd09-593a-4cde-97c7-61cdb8ba2bfe	Stage I	Thyroid gland
TCGA-FE-A236	Radiation Therapy, NOS	Male	34	Thyroid carcinoma	Papillary adenocarcinoma, NOS	300720c8-68e5-4a3b-a873-3ad36ad0f953	Stage I	Thyroid gland
TCGA-EL-A3ZQ	Radiation Therapy, NOS	Female	79	Thyroid carcinoma	Papillary adenocarcinoma, NOS	315cbbe8-62c8-488b-92c5-e2046321efb7	Stage II	Thyroid gland
TCGA-BJ-A0Z3	Radiation Therapy, NOS	Female	34	Thyroid carcinoma	Papillary adenocarcinoma, NOS	331cae6e-2868-4c58-9302-709a9ff7d025	Stage I	Thyroid gland
TCGA-EL-A3N2	Radiation Therapy, NOS	Female	25	Thyroid carcinoma	Papillary adenocarcinoma, NOS	34d4cc10-b868-4e85-96a5-8680fc729e34	Stage I	Thyroid gland
TCGA-EL-A3H3	Radiation Therapy, NOS	Female	19	Thyroid carcinoma	Papillary adenocarcinoma, NOS	39d45532-d2f4-49f1-b1c6-880ff0ebe0ed	Stage I	Thyroid gland
TCGA-EM-A3O7	Radiation Therapy, NOS	Female	46	Thyroid carcinoma	Papillary adenocarcinoma, NOS	3a211d5a-085f-4902-86b6-50e4eb36b897	Stage III	Thyroid gland
TCGA-IM-A3EB	Radiation Therapy, NOS	Female	32	Thyroid carcinoma	Papillary adenocarcinoma, NOS	3a7c35e0-9ed1-4098-8585-52f5991b2534	Stage I	Thyroid gland
TCGA-EL-A3ZO	Radiation Therapy, NOS	Female	79	Thyroid carcinoma	Papillary adenocarcinoma, NOS	3bfa52af-cb40-45d8-9bdc-591985aae7fb	Stage III	Thyroid gland
TCGA-EL-A3ZK	Radiation Therapy, NOS	Female	41	Thyroid carcinoma	Papillary adenocarcinoma, NOS	3d8b7654-b403-4360-80dc-8273ca90c2dc	Stage I	Thyroid gland
TCGA-EL-A3H5	Radiation Therapy, NOS	Female	57	Thyroid carcinoma	Papillary adenocarcinoma, NOS	40a9c1d3-6629-4e22-a783-12e0d48349d1	Stage IVA	Thyroid gland
TCGA-J8-A3NZ	Radiation Therapy, NOS	Female	52	Thyroid carcinoma	Papillary adenocarcinoma, NOS	430ad51d-f68c-40b2-bfa2-9da68370b7fa	Stage III	Thyroid gland
TCGA-ET-A39P	Radiation Therapy, NOS	Female	73	Thyroid carcinoma	Papillary adenocarcinoma, NOS	44465a32-8ee9-4575-94b8-0200ba7c5bd4	Stage III	Thyroid gland
TCGA-DJ-A3UU	Radiation Therapy, NOS	Female	49	Thyroid carcinoma	Papillary adenocarcinoma, NOS	45eefba8-9f7c-49e9-a3f5-d13cfa264ff6	Stage III	Thyroid gland
TCGA-ET-A3BU	Radiation Therapy, NOS	Male	29	Thyroid carcinoma	Papillary adenocarcinoma, NOS	46239f1e-bd85-4d7a-a313-762666599a6d	Stage I	Thyroid gland
TCGA-EL-A3CN	Radiation Therapy, NOS	Female	48	Thyroid carcinoma	Papillary adenocarcinoma, NOS	471636d5-9eca-49df-872a-c2a2cac61838	Stage II	Thyroid gland
TCGA-E8-A433	Radiation Therapy, NOS	Female	25	Thyroid carcinoma	Papillary adenocarcinoma, NOS	4be84ffe-4b12-4b71-90bb-9ea0ca6947f8	Stage I	Thyroid gland
TCGA-BJ-A0ZA	Radiation Therapy, NOS	Female	67	Thyroid carcinoma	Papillary adenocarcinoma, NOS	4c513413-263e-4c7b-b997-7b688c47b698	Stage II	Thyroid gland
TCGA-BJ-A3PU	Radiation Therapy, NOS	Male	52	Thyroid carcinoma	Papillary adenocarcinoma, NOS	4cccc34b-daf6-41ca-9bf8-f1614525eac9	Stage III	Thyroid gland
TCGA-J8-A3YD	Radiation Therapy, NOS	Female	48	Thyroid carcinoma	Papillary adenocarcinoma, NOS	4e227a7a-b885-4e9b-a4c2-aad9e6c154e5	Stage III	Thyroid gland
TCGA-EM-A1CU	Radiation Therapy, NOS	Male	31	Thyroid carcinoma	Papillary adenocarcinoma, NOS	4e80f403-0e10-4725-854d-f023c12ee1e2	Stage I	Thyroid gland
TCGA-DE-A4MB	Radiation Therapy, NOS	Female	79	Thyroid carcinoma	Papillary adenocarcinoma, NOS	4ec2bb20-2190-4c37-8aaa-4086fef1fbb6	Stage IVA	Thyroid gland
TCGA-EL-A4JW	Radiation Therapy, NOS	Female	38	Thyroid carcinoma	Papillary adenocarcinoma, NOS	4f340c8c-5912-4257-b57d-c096da254c26	Stage I	Thyroid gland
TCGA-EL-A4K6	Radiation Therapy, NOS	Male	75	Thyroid carcinoma	Papillary adenocarcinoma, NOS	4fc8e011-4433-4537-b03f-457a3a70240f	Stage IV	Thyroid gland
TCGA-FY-A3RA	Radiation Therapy, NOS	Female	22	Thyroid carcinoma	Papillary adenocarcinoma, NOS	58ff4366-20a3-40a2-a87a-551e17cdb5d3	Stage I	Thyroid gland
TCGA-ET-A2MX	Radiation Therapy, NOS	Male	28	Thyroid carcinoma	Papillary adenocarcinoma, NOS	59681e8f-cf57-47b4-82e1-6be8ead9583e	Stage I	Thyroid gland
TCGA-ET-A3BQ	Radiation Therapy, NOS	Female	27	Thyroid carcinoma	Papillary adenocarcinoma, NOS	5a6b9340-acde-4d97-8836-20ae29732851	Stage I	Thyroid gland
TCGA-EL-A3D4	Radiation Therapy, NOS	Male	63	Thyroid carcinoma	Papillary adenocarcinoma, NOS	5d0cc336-26f2-4cb0-aa9e-58491dda102f	Stage IVA	Thyroid gland
TCGA-ET-A25J	Radiation Therapy, NOS	Female	41	Thyroid carcinoma	Papillary adenocarcinoma, NOS	618a1c29-5c26-46db-83d5-4799f9043cd3	Stage I	Thyroid gland
TCGA-EL-A3D0	Radiation Therapy, NOS	Male	62	Thyroid carcinoma	Papillary adenocarcinoma, NOS	63986dd0-63ba-4ee5-aa25-8ff2cbb762d3	Stage III	Thyroid gland
TCGA-EL-A4KH	Radiation Therapy, NOS	Female	36	Thyroid carcinoma	Papillary adenocarcinoma, NOS	64131b0b-9f36-44be-8bec-92c71ec36343	Stage I	Thyroid gland
TCGA-EL-A3T3	Radiation Therapy, NOS	Male	63	Thyroid carcinoma	Papillary adenocarcinoma, NOS	6435ea21-7214-40c5-9ccb-a1f22685a728	Stage II	Thyroid gland
TCGA-EM-A3AN	Radiation Therapy, NOS	Female	36	Thyroid carcinoma	Papillary adenocarcinoma, NOS	6491d025-c061-4180-bfd4-d7c6e6e55f66	Stage I	Thyroid gland
TCGA-EL-A3ZT	Radiation Therapy, NOS	Male	36	Thyroid carcinoma	Papillary adenocarcinoma, NOS	64de42bd-d134-4f44-82fa-d6614709bf01	Stage I	Thyroid gland
TCGA-EM-A22O	Radiation Therapy, NOS	Male	76	Thyroid carcinoma	Papillary adenocarcinoma, NOS	6abc861a-376d-446b-acee-fb0f03a82c09	Stage IVA	Thyroid gland
TCGA-BJ-A28Z	Radiation Therapy, NOS	Female	46	Thyroid carcinoma	Papillary adenocarcinoma, NOS	6ba76174-620e-4851-857a-d0adbfd6f3e6	Stage III	Thyroid gland
TCGA-ET-A39K	Radiation Therapy, NOS	Female	49	Thyroid carcinoma	Papillary adenocarcinoma, NOS	6e1c9ac8-eead-4db9-8f30-ef3591daf78b	Stage III	Thyroid gland
TCGA-EL-A4JV	Radiation Therapy, NOS	Female	41	Thyroid carcinoma	Papillary adenocarcinoma, NOS	6f77fc81-1bf4-47c8-b1d8-78bb17cb13f8	Stage I	Thyroid gland
TCGA-FE-A231	Radiation Therapy, NOS	Male	70	Thyroid carcinoma	Papillary adenocarcinoma, NOS	7044dee0-fd6c-4e75-b731-dc60a386a1ab	Stage IVA	Thyroid gland
TCGA-EM-A3AR	Radiation Therapy, NOS	Male	42	Thyroid carcinoma	Papillary adenocarcinoma, NOS	707312fe-1d92-413e-a891-1ea3f496c343	Stage I	Thyroid gland
TCGA-BJ-A0Z0	Radiation Therapy, NOS	Male	56	Thyroid carcinoma	Papillary adenocarcinoma, NOS	72d8dcc3-0709-4fd1-98d4-fb75e9340758	Stage II	Thyroid gland
TCGA-EL-A3CU	Radiation Therapy, NOS	Female	71	Thyroid carcinoma	Papillary adenocarcinoma, NOS	745642a0-ddba-495b-bafc-da085552758a	Stage III	Thyroid gland
TCGA-EM-A2CS	Radiation Therapy, NOS	Female	52	Thyroid carcinoma	Papillary adenocarcinoma, NOS	7555e736-a9e2-4b96-a633-fb0f7224d62c	Stage IVA	Thyroid gland
TCGA-EL-A3H2	Radiation Therapy, NOS	Male	58	Thyroid carcinoma	Papillary adenocarcinoma, NOS	77200abe-4a09-4a4a-bb45-60d9b96d4998	Stage II	Thyroid gland
TCGA-EL-A3MY	Radiation Therapy, NOS	Male	81	Thyroid carcinoma	Papillary adenocarcinoma, NOS	7746be87-7ad0-48a7-84fb-08a81b220bdb	Stage IVC	Thyroid gland
TCGA-BJ-A45H	Radiation Therapy, NOS	Male	45	Thyroid carcinoma	Papillary adenocarcinoma, NOS	778a8f53-53f6-4a03-8ce1-b0928539a444	Stage III	Thyroid gland
TCGA-FK-A4UB	Radiation Therapy, NOS	Male	51	Thyroid carcinoma	Papillary adenocarcinoma, NOS	7cec93da-42c9-495d-8110-9fb43763041b	Stage III	Thyroid gland
TCGA-FE-A237	Radiation Therapy, NOS	Female	20	Thyroid carcinoma	Papillary adenocarcinoma, NOS	7d11b016-c564-4fb5-9b85-1b1a0188006f	Stage I	Thyroid gland
TCGA-GE-A2C6	Radiation Therapy, NOS	Female	33	Thyroid carcinoma	Papillary adenocarcinoma, NOS	7deedeba-f05b-453c-9df1-eeb20b0ec72e	Stage I	Thyroid gland
TCGA-DE-A69K	Radiation Therapy, NOS	Female	59	Thyroid carcinoma	Papillary adenocarcinoma, NOS	7f9fad75-ac3e-4580-b949-80eed07a3230	Stage III	Thyroid gland
TCGA-EM-A2P0	Radiation Therapy, NOS	Male	33	Thyroid carcinoma	Papillary adenocarcinoma, NOS	80420c04-709b-4ab2-a88c-1e22b3a09b9c	Stage I	Thyroid gland
TCGA-H2-A421	Radiation Therapy, NOS	Female	35	Thyroid carcinoma	Papillary adenocarcinoma, NOS	80aeb61d-21cf-4804-90ea-5d22eb06e299	Stage I	Thyroid gland
TCGA-EL-A3GX	Radiation Therapy, NOS	Female	42	Thyroid carcinoma	Papillary adenocarcinoma, NOS	856893d6-0ed7-422b-ac19-1a5871088805	Stage I	Thyroid gland
TCGA-DE-A4MC	Radiation Therapy, NOS	Female	44	Thyroid carcinoma	Papillary adenocarcinoma, NOS	85def63a-39ab-4c83-ab8c-02c6f702f05d	Stage I	Thyroid gland
TCGA-EL-A3T0	Radiation Therapy, NOS	Female	46	Thyroid carcinoma	Papillary adenocarcinoma, NOS	861f94ce-45ff-4588-addb-e1ea48878c2e	Stage III	Thyroid gland
TCGA-DE-A4M9	Radiation Therapy, NOS	Male	28	Thyroid carcinoma	Papillary adenocarcinoma, NOS	86657a3c-10cf-48b7-9fda-f2df5e2afad5	Stage I	Thyroid gland
TCGA-E8-A416	Radiation Therapy, NOS	Female	52	Thyroid carcinoma	Papillary adenocarcinoma, NOS	86b82345-6f4d-44fd-a9db-6f107de62f53	Stage I	Thyroid gland
TCGA-DJ-A4V5	Radiation Therapy, NOS	Male	55	Thyroid carcinoma	Papillary adenocarcinoma, NOS	86d5865e-6a1c-467c-97c9-47460b77f5a4	Stage IVA	Thyroid gland
TCGA-ET-A39N	Radiation Therapy, NOS	Female	35	Thyroid carcinoma	Papillary adenocarcinoma, NOS	87858089-1bad-4e5d-80ed-04f846da9ca4	Stage I	Thyroid gland
TCGA-BJ-A0ZJ	Radiation Therapy, NOS	Male	36	Thyroid carcinoma	Papillary adenocarcinoma, NOS	8877b479-b62a-4794-b71e-418de96dff23	Stage I	Thyroid gland
TCGA-FK-A3SB	Radiation Therapy, NOS	Female	28	Thyroid carcinoma	Papillary adenocarcinoma, NOS	8950691c-600f-4a90-adf6-42a8f129aa3e	Stage I	Thyroid gland
TCGA-DE-A4MA	Radiation Therapy, NOS	Female	52	Thyroid carcinoma	Papillary adenocarcinoma, NOS	89c72f0e-e724-4826-bb9c-d7524d1b1258	Stage III	Thyroid gland
TCGA-EL-A4K9	Radiation Therapy, NOS	Male	68	Thyroid carcinoma	Papillary adenocarcinoma, NOS	89f4a6a5-bf9b-4a0e-bacf-8cd715c2ca93	Stage II	Thyroid gland
TCGA-ET-A3BX	Radiation Therapy, NOS	Male	24	Thyroid carcinoma	Papillary adenocarcinoma, NOS	8a02f305-6fd8-4908-bc19-06babf028b5b	Stage I	Thyroid gland
TCGA-EL-A3T2	Radiation Therapy, NOS	Female	56	Thyroid carcinoma	Papillary adenocarcinoma, NOS	8a476795-0e05-4da6-bbe1-ff7304da1b39	Stage III	Thyroid gland
TCGA-EL-A3CS	Radiation Therapy, NOS	Female	63	Thyroid carcinoma	Papillary adenocarcinoma, NOS	8b1987f7-75fd-4e24-be77-891bbd2d40a1	Stage IVA	Thyroid gland
TCGA-DJ-A13U	Radiation Therapy, NOS	Male	61	Thyroid carcinoma	Papillary adenocarcinoma, NOS	8c5aef43-341e-4a37-84eb-fd730eb957c7	Stage III	Thyroid gland
TCGA-EL-A3H1	Radiation Therapy, NOS	Female	67	Thyroid carcinoma	Papillary adenocarcinoma, NOS	8d54a2ed-03f1-4a23-bdd2-f3395f5d3716	Stage I	Thyroid gland
TCGA-EM-A4FR	Radiation Therapy, NOS	Male	28	Thyroid carcinoma	Papillary adenocarcinoma, NOS	8dd09d74-0be8-4c58-bf44-de4a2466d044	Stage I	Thyroid gland
TCGA-H2-A422	Radiation Therapy, NOS	Female	40	Thyroid carcinoma	Papillary adenocarcinoma, NOS	8ed1b900-a8a8-4164-b96b-f060f15d7075	Stage I	Thyroid gland
TCGA-EM-A3FM	Radiation Therapy, NOS	Male	57	Thyroid carcinoma	Papillary adenocarcinoma, NOS	90473122-7221-491d-8fc2-0c72421d7861	Stage IVA	Thyroid gland
TCGA-EL-A3T6	Radiation Therapy, NOS	Female	35	Thyroid carcinoma	Papillary adenocarcinoma, NOS	90507baa-b716-4bcf-a18e-9d8ae97d809a	Stage I	Thyroid gland
TCGA-FY-A3R6	Radiation Therapy, NOS	Female	58	Thyroid carcinoma	Papillary adenocarcinoma, NOS	905469d2-4c97-4293-a20c-1b1f0462a25d	Stage IVA	Thyroid gland
TCGA-EM-A22M	Radiation Therapy, NOS	Male	52	Thyroid carcinoma	Papillary adenocarcinoma, NOS	92e9f5e1-b597-451b-b6d5-fad9a77ba87a	Stage I	Thyroid gland
TCGA-E8-A417	Radiation Therapy, NOS	Female	38	Thyroid carcinoma	Papillary adenocarcinoma, NOS	93691bae-f1bd-437e-ae72-b50736d1e29a	Stage I	Thyroid gland
TCGA-ET-A3BP	Radiation Therapy, NOS	Female	35	Thyroid carcinoma	Papillary adenocarcinoma, NOS	9382942c-40dc-404a-ad8a-697612cdb575	Stage I	Thyroid gland
TCGA-EL-A3ZR	Radiation Therapy, NOS	Female	46	Thyroid carcinoma	Papillary adenocarcinoma, NOS	96b95a2c-fb4f-4cba-89e7-a7f0e90db146	Stage II	Thyroid gland
TCGA-EL-A3T8	Radiation Therapy, NOS	Male	36	Thyroid carcinoma	Papillary adenocarcinoma, NOS	989e9202-c08e-4bbf-85b3-1e278a475cb7	Stage I	Thyroid gland
TCGA-EM-A2OX	Radiation Therapy, NOS	Male	46	Thyroid carcinoma	Papillary adenocarcinoma, NOS	98a08015-9040-4e0b-bcfa-2c6db7d0f888	Stage IVA	Thyroid gland
TCGA-DJ-A13V	Radiation Therapy, NOS	Female	22	Thyroid carcinoma	Papillary adenocarcinoma, NOS	99ac4f2e-2e63-4f1e-af0f-8f23a2caf999	Stage I	Thyroid gland
TCGA-J8-A3YG	Radiation Therapy, NOS	Female	54	Thyroid carcinoma	Papillary adenocarcinoma, NOS	9aa61ab5-f675-43dd-8a99-077164b41f30	Stage III	Thyroid gland
TCGA-EM-A2P1	Radiation Therapy, NOS	Male	34	Thyroid carcinoma	Papillary adenocarcinoma, NOS	9b6acc25-447d-4144-b4c0-ef52b8850d96	Stage I	Thyroid gland
TCGA-L6-A4EP	Radiation Therapy, NOS	Female	42	Thyroid carcinoma	Papillary adenocarcinoma, NOS	9c6c44b3-a2ca-456e-a8d1-d375309c1751	Stage I	Thyroid gland
TCGA-DE-A69J	Radiation Therapy, NOS	Female	34	Thyroid carcinoma	Papillary adenocarcinoma, NOS	9efd27c7-9893-49fd-886e-e85057dd5d2e	Stage I	Thyroid gland
TCGA-DJ-A2PS	Radiation Therapy, NOS	Female	41	Thyroid carcinoma	Papillary adenocarcinoma, NOS	9f31deb9-b9f4-439b-aea4-f87c71406c79	Stage I	Thyroid gland
TCGA-J8-A3YH	Radiation Therapy, NOS	Male	40	Thyroid carcinoma	Papillary adenocarcinoma, NOS	a09b20b5-c187-4632-b996-0d5314a9885c	Stage I	Thyroid gland
TCGA-EL-A3TB	Radiation Therapy, NOS	Female	47	Thyroid carcinoma	Papillary adenocarcinoma, NOS	a09d0be0-fd41-4b30-b488-9a9f2abef8e7	Stage III	Thyroid gland
TCGA-BJ-A45C	Radiation Therapy, NOS	Male	78	Thyroid carcinoma	Papillary adenocarcinoma, NOS	a1196d5f-8c7d-4d9d-9e46-c5c22a9c2fef	Stage III	Thyroid gland
TCGA-EL-A3ZS	Radiation Therapy, NOS	Female	22	Thyroid carcinoma	Papillary adenocarcinoma, NOS	a253b21e-ba9b-4928-95d1-89b59c868794	Stage I	Thyroid gland
TCGA-E8-A419	Radiation Therapy, NOS	Female	31	Thyroid carcinoma	Papillary adenocarcinoma, NOS	a2e2fac3-cca5-4e33-aa6c-1d9d3ac3aeec	Stage I	Thyroid gland
TCGA-DE-A4M8	Radiation Therapy, NOS	Female	61	Thyroid carcinoma	Papillary adenocarcinoma, NOS	a4a217c1-66e8-4cc5-805a-1172ce5da721	Stage III	Thyroid gland
TCGA-E8-A44K	Radiation Therapy, NOS	Female	51	Thyroid carcinoma	Papillary adenocarcinoma, NOS	a552e8ab-9dec-44ea-9f02-7ca704ee8467	Stage I	Thyroid gland
TCGA-FE-A3PC	Radiation Therapy, NOS	Female	38	Thyroid carcinoma	Papillary adenocarcinoma, NOS	a86ac3b5-b5e9-4420-8de0-a358fcad85b6	Stage I	Thyroid gland
TCGA-BJ-A0ZE	Radiation Therapy, NOS	Female	64	Thyroid carcinoma	Papillary adenocarcinoma, NOS	ab8c9101-adeb-4c43-a8bb-b089ebd711f6	Stage III	Thyroid gland
TCGA-BJ-A18Y	Radiation Therapy, NOS	Male	30	Thyroid carcinoma	Papillary adenocarcinoma, NOS	acb3b9db-16e9-40f5-87a9-9df9d4ceee54	Stage I	Thyroid gland
TCGA-DJ-A2Q6	Radiation Therapy, NOS	Female	39	Thyroid carcinoma	Papillary adenocarcinoma, NOS	af546062-0960-41f0-9ed1-6acecbad99f3	Stage I	Thyroid gland
TCGA-FK-A3SE	Radiation Therapy, NOS	Female	31	Thyroid carcinoma	Papillary adenocarcinoma, NOS	afb00cd4-e5da-4251-86fb-532c3f65324c	Stage I	Thyroid gland
TCGA-EL-A3GR	Radiation Therapy, NOS	Female	32	Thyroid carcinoma	Papillary adenocarcinoma, NOS	b107b012-335a-4282-a7aa-273b740831f1	Stage I	Thyroid gland
TCGA-FE-A230	Radiation Therapy, NOS	Female	30	Thyroid carcinoma	Papillary adenocarcinoma, NOS	b1d71782-2443-43f3-bd0e-8b7220515cb6	Stage I	Thyroid gland
TCGA-EM-A3FO	Radiation Therapy, NOS	Male	41	Thyroid carcinoma	Papillary adenocarcinoma, NOS	b2e6933f-50e1-48e3-ae1f-173e1bc889ff	Stage I	Thyroid gland
TCGA-EL-A4KD	Radiation Therapy, NOS	Male	42	Thyroid carcinoma	Papillary adenocarcinoma, NOS	b4a60a32-2c1b-44fb-92f4-b30f985dc424	Stage I	Thyroid gland
TCGA-EM-A4FF	Radiation Therapy, NOS	Female	41	Thyroid carcinoma	Papillary adenocarcinoma, NOS	b7bafe7f-295c-4598-9cc8-49d785bd2218	Stage I	Thyroid gland
TCGA-EL-A3D1	Radiation Therapy, NOS	Male	39	Thyroid carcinoma	Papillary adenocarcinoma, NOS	bcd63672-8a22-4a30-9045-a43def5b4d6f	Stage I	Thyroid gland
TCGA-BJ-A3EZ	Radiation Therapy, NOS	Male	52	Thyroid carcinoma	Papillary adenocarcinoma, NOS	befa0ef5-d621-4866-904d-13341ea54aa1	Stage IVA	Thyroid gland
TCGA-H2-A3RI	Radiation Therapy, NOS	Female	30	Thyroid carcinoma	Papillary adenocarcinoma, NOS	bf193c4f-fbac-41bc-b1af-19b6ce856f0f	Stage I	Thyroid gland
TCGA-ET-A3DU	Radiation Therapy, NOS	Female	22	Thyroid carcinoma	Papillary adenocarcinoma, NOS	c047e741-2b29-45df-a577-351bddc50eb8	Stage I	Thyroid gland
TCGA-ET-A3BV	Radiation Therapy, NOS	Female	48	Thyroid carcinoma	Papillary adenocarcinoma, NOS	c14a0460-30b0-453b-ab81-da03ad4ad02e	Stage III	Thyroid gland
TCGA-ET-A25O	Radiation Therapy, NOS	Female	35	Thyroid carcinoma	Papillary adenocarcinoma, NOS	c30eb9bd-d705-4464-9014-e0aa7cda53c7	Stage I	Thyroid gland
TCGA-QD-A8IV	Radiation Therapy, NOS	Female	50	Thyroid carcinoma	Papillary adenocarcinoma, NOS	c35e4390-2809-4d88-86f3-208de05b338a	Stage IVA	Thyroid gland
TCGA-FE-A235	Radiation Therapy, NOS	Female	27	Thyroid carcinoma	Papillary adenocarcinoma, NOS	c781b49e-d08f-49e6-b774-7cfe4100e92d	Stage I	Thyroid gland
TCGA-ET-A3BS	Radiation Therapy, NOS	Male	42	Thyroid carcinoma	Papillary adenocarcinoma, NOS	c83fb5e6-8af3-47e4-ae48-cee92dff9db7	Stage I	Thyroid gland
TCGA-ET-A40S	Radiation Therapy, NOS	Male	62	Thyroid carcinoma	Papillary adenocarcinoma, NOS	c8d62754-1601-40c0-98ef-e5bb94306b92	Stage II	Thyroid gland
TCGA-J8-A3YE	Radiation Therapy, NOS	Female	31	Thyroid carcinoma	Papillary adenocarcinoma, NOS	c93c47f4-88f3-405a-85f4-ba9450b74522	Stage I	Thyroid gland
TCGA-EL-A3CZ	Radiation Therapy, NOS	Female	38	Thyroid carcinoma	Papillary adenocarcinoma, NOS	c951b786-7de3-4195-85b9-c4c19e95f546	Stage I	Thyroid gland
TCGA-EM-A3FJ	Radiation Therapy, NOS	Female	25	Thyroid carcinoma	Papillary adenocarcinoma, NOS	c9c00e4f-4092-400e-aebb-3d9961be0f0e	Stage I	Thyroid gland
TCGA-EL-A3GW	Radiation Therapy, NOS	Female	37	Thyroid carcinoma	Papillary adenocarcinoma, NOS	ca65a38e-8b49-4b50-908a-478b95b95c02	Stage I	Thyroid gland
TCGA-DE-A4MD	Radiation Therapy, NOS	Male	72	Thyroid carcinoma	Papillary adenocarcinoma, NOS	cd0c33c3-4427-471d-979e-79dc43f3a018	Stage IVA	Thyroid gland
TCGA-FY-A3I4	Radiation Therapy, NOS	Female	35	Thyroid carcinoma	Papillary adenocarcinoma, NOS	cd1656d8-55a5-4248-b81d-fed9d5992cbe	Stage I	Thyroid gland
TCGA-ET-A39L	Radiation Therapy, NOS	Female	21	Thyroid carcinoma	Papillary adenocarcinoma, NOS	cd73c807-a74e-46a8-9855-92de33da9b0d	Stage I	Thyroid gland
TCGA-EL-A3TA	Radiation Therapy, NOS	Male	42	Thyroid carcinoma	Papillary adenocarcinoma, NOS	d4355111-3abb-40f0-bdb7-b9eaa39dc771	Stage I	Thyroid gland
TCGA-DJ-A2PW	Radiation Therapy, NOS	Male	66	Thyroid carcinoma	Papillary adenocarcinoma, NOS	d487536f-0521-4d42-9150-6a806ae00241	Stage III	Thyroid gland
TCGA-L6-A4EQ	Radiation Therapy, NOS	Male	48	Thyroid carcinoma	Papillary adenocarcinoma, NOS	d684399e-46c4-4bad-92e9-3de17c9f9a5f	Stage III	Thyroid gland
TCGA-DJ-A3UO	Radiation Therapy, NOS	Male	64	Thyroid carcinoma	Papillary adenocarcinoma, NOS	d78012b6-24f9-48f5-9409-9845d0be2b3c	Stage IVA	Thyroid gland
TCGA-BJ-A0ZB	Radiation Therapy, NOS	Male	67	Thyroid carcinoma	Papillary adenocarcinoma, NOS	dc4d8468-6f34-40cb-a826-8d582cd86fde	Stage IVA	Thyroid gland
TCGA-DJ-A3VD	Radiation Therapy, NOS	Female	33	Thyroid carcinoma	Papillary adenocarcinoma, NOS	dc659941-8d12-4095-8d8a-1769878c363c	Stage I	Thyroid gland
TCGA-BJ-A45F	Radiation Therapy, NOS	Female	59	Thyroid carcinoma	Papillary adenocarcinoma, NOS	dd305533-e48c-4fed-9283-5082703c23ff	Stage I	Thyroid gland
TCGA-EL-A3GU	Radiation Therapy, NOS	Female	73	Thyroid carcinoma	Papillary adenocarcinoma, NOS	dde7ade8-de24-467f-855d-a422bbede407	Stage III	Thyroid gland
TCGA-EM-A22K	Radiation Therapy, NOS	Female	46	Thyroid carcinoma	Papillary adenocarcinoma, NOS	de9315b3-b3df-45f0-adc2-69aa6b8ff717	Stage IVA	Thyroid gland
TCGA-FE-A238	Radiation Therapy, NOS	Female	36	Thyroid carcinoma	Papillary adenocarcinoma, NOS	dffc4f7a-c67a-4ac5-a338-717dffde686d	Stage I	Thyroid gland
TCGA-EL-A3H4	Radiation Therapy, NOS	Female	46	Thyroid carcinoma	Papillary adenocarcinoma, NOS	e069dcad-2fd1-464e-a5e9-fe36f05a0446	Stage IVA	Thyroid gland
TCGA-EM-A4FO	Radiation Therapy, NOS	Male	73	Thyroid carcinoma	Papillary adenocarcinoma, NOS	e0ab95ef-5c96-4d00-8950-04e26e3b4672	Stage I	Thyroid gland
TCGA-EL-A3ZL	Radiation Therapy, NOS	Female	35	Thyroid carcinoma	Papillary adenocarcinoma, NOS	e2475d48-628b-4095-b101-865d79a4b0ed	Stage I	Thyroid gland
TCGA-DJ-A2Q1	Radiation Therapy, NOS	Female	45	Thyroid carcinoma	Papillary adenocarcinoma, NOS	e35b2928-8784-45d0-a71a-a2df161542fa	Stage I	Thyroid gland
TCGA-FK-A3SH	Radiation Therapy, NOS	Female	51	Thyroid carcinoma	Papillary adenocarcinoma, NOS	e48a8fa7-4e2b-44a0-95f5-e2925c60bad3	Stage III	Thyroid gland
TCGA-FE-A234	Radiation Therapy, NOS	Female	27	Thyroid carcinoma	Papillary adenocarcinoma, NOS	e4c85bdd-7b7c-414f-9503-647d9b825915	Stage I	Thyroid gland
TCGA-H2-A26U	Radiation Therapy, NOS	Female	55	Thyroid carcinoma	Papillary adenocarcinoma, NOS	e61fb24b-613a-4b6d-bb2b-00ccedbd3dbc	Stage III	Thyroid gland
TCGA-FE-A233	Radiation Therapy, NOS	Female	19	Thyroid carcinoma	Papillary adenocarcinoma, NOS	e70feafd-1390-4f4c-a635-da65c1a7daeb	Stage I	Thyroid gland
TCGA-ET-A2N1	Radiation Therapy, NOS	Female	47	Thyroid carcinoma	Papillary adenocarcinoma, NOS	e74b8474-f74a-498d-8848-6aa97d38d2d8	Stage III	Thyroid gland
TCGA-BJ-A2P4	Radiation Therapy, NOS	Female	29	Thyroid carcinoma	Papillary adenocarcinoma, NOS	e8d74dbb-410c-4f8f-8e1f-2b2dd7634160	Stage I	Thyroid gland
TCGA-EL-A3GV	Radiation Therapy, NOS	Female	65	Thyroid carcinoma	Papillary adenocarcinoma, NOS	e95c7f24-89ab-4d56-aae6-d2268888c549	Stage III	Thyroid gland
TCGA-ET-A39M	Radiation Therapy, NOS	Male	34	Thyroid carcinoma	Papillary adenocarcinoma, NOS	e9949320-ad37-4542-98c1-b72df60b1668	Stage I	Thyroid gland
TCGA-EL-A3D5	Radiation Therapy, NOS	Female	44	Thyroid carcinoma	Papillary adenocarcinoma, NOS	e9ccf355-e68a-489c-a914-31b766bd0aef	Stage I	Thyroid gland
TCGA-EL-A3ZP	Radiation Therapy, NOS	Male	19	Thyroid carcinoma	Papillary adenocarcinoma, NOS	ea859a83-00c3-40b2-97c1-fb24ad027ea6	Stage I	Thyroid gland
TCGA-ET-A2MY	Radiation Therapy, NOS	Female	72	Thyroid carcinoma	Papillary adenocarcinoma, NOS	eb15422b-cafd-4af2-973e-8c997a911170	Stage I	Thyroid gland
TCGA-ET-A25N	Radiation Therapy, NOS	Female	28	Thyroid carcinoma	Papillary adenocarcinoma, NOS	ebccfb5f-c0a8-4263-aaff-b5dd83585191	Stage I	Thyroid gland
TCGA-DJ-A2PQ	Radiation Therapy, NOS	Male	26	Thyroid carcinoma	Papillary adenocarcinoma, NOS	edb90376-0ef9-47dd-be6f-a6e8a0380a9c	Stage I	Thyroid gland
TCGA-EM-A22I	Radiation Therapy, NOS	Female	52	Thyroid carcinoma	Papillary adenocarcinoma, NOS	ef306507-f426-499e-8a1f-3401a522fb6b	Stage III	Thyroid gland
TCGA-EL-A3MW	Radiation Therapy, NOS	Female	55	Thyroid carcinoma	Papillary adenocarcinoma, NOS	ef3dd880-7be4-46a8-93c2-7cba1a9cd24d	Stage II	Thyroid gland
TCGA-E8-A434	Radiation Therapy, NOS	Female	56	Thyroid carcinoma	Papillary adenocarcinoma, NOS	efc46db7-f9df-494e-acca-357cb64c019a	Stage I	Thyroid gland
TCGA-E8-A3X7	Radiation Therapy, NOS	Female	57	Thyroid carcinoma	Papillary adenocarcinoma, NOS	f3665b89-957b-4d7b-b67f-39615c47d28b	Stage IVA	Thyroid gland
TCGA-EL-A3MZ	Radiation Therapy, NOS	Male	66	Thyroid carcinoma	Papillary adenocarcinoma, NOS	f82f9ae8-e106-4c61-941c-3614d51b0f41	Stage III	Thyroid gland
TCGA-EM-A4FN	Radiation Therapy, NOS	Female	50	Thyroid carcinoma	Papillary adenocarcinoma, NOS	f854ce67-c586-4424-a674-2dd67ad0ed7f	Stage IVA	Thyroid gland
TCGA-J8-A3O1	Radiation Therapy, NOS	Female	33	Thyroid carcinoma	Papillary adenocarcinoma, NOS	fb14bd0d-b356-42a4-a0e9-2fcdada8f76b	Stage I	Thyroid gland
TCGA-EL-A3CV	Radiation Therapy, NOS	Male	41	Thyroid carcinoma	Papillary adenocarcinoma, NOS	fb83f7d7-2182-4fb7-8e3e-8ad7f1feac72	Stage I	Thyroid gland
TCGA-J8-A4HW	Radiation Therapy, NOS	Female	59	Thyroid carcinoma	Papillary adenocarcinoma, NOS	fd3315da-c870-4ad0-9d2a-50b1647d3e46	Stage III	Thyroid gland
TCGA-EL-A3CO	Radiation Therapy, NOS	Male	88	Thyroid carcinoma	Papillary adenocarcinoma, NOS	fd661b1b-fe0b-4ab0-ae82-76324e2f6a81	Stage III	Thyroid gland
TCGA-FE-A23A	Radiation Therapy, NOS	Female	28	Thyroid carcinoma	Papillary adenocarcinoma, NOS	fd8c4ff3-e759-495f-96e7-1f406bb70190	Stage I	Thyroid gland
TCGA-EM-A3SU	Radiation Therapy, NOS	Female	43	Thyroid carcinoma	Papillary adenocarcinoma, NOS	fe28f76e-7ead-4d29-8c53-a576ae6021f7	Stage I	Thyroid gland
TCGA-EM-A3FK	Radiation/Pharmaceutical Therapy, NOS	Female	30	Thyroid carcinoma	Papillary adenocarcinoma, NOS	0f9b78c8-ee9d-4e60-939c-bdbe040c212d	Stage I	Thyroid gland
TCGA-KS-A41J	Radiation/Pharmaceutical Therapy, NOS	Female	29	Thyroid carcinoma	Papillary adenocarcinoma, NOS	23ad7900-4e99-4abf-82ff-71edeaa8a51c	Stage I	Thyroid gland
TCGA-MK-A4N9	Radiation/Pharmaceutical Therapy, NOS	Female	42	Thyroid carcinoma	Papillary adenocarcinoma, NOS	25184e51-1464-438a-80ff-cfc9a443cd36	Stage I	Thyroid gland
TCGA-DE-A0XZ	Radiation/Pharmaceutical Therapy, NOS	Female	66	Thyroid carcinoma	Papillary adenocarcinoma, NOS	3e9fda23-676d-4e78-8948-0c9df3d10064	Stage III	Thyroid gland
TCGA-FY-A40L	Radiation/Pharmaceutical Therapy, NOS	Female	55	Thyroid carcinoma	Papillary adenocarcinoma, NOS	3fc062bc-1b0b-4c8f-b79c-770bcaa1ec6e	Stage IVA	Thyroid gland
TCGA-FY-A3ON	Radiation/Pharmaceutical Therapy, NOS	Male	20	Thyroid carcinoma	Papillary adenocarcinoma, NOS	4d1aec67-c345-4721-8ee8-356b0dff009b	Stage I	Thyroid gland
TCGA-KS-A4IC	Radiation/Pharmaceutical Therapy, NOS	Female	46	Thyroid carcinoma	Papillary adenocarcinoma, NOS	4d30606f-3ab6-4ef0-9991-8897cdb9960b	Stage III	Thyroid gland
TCGA-KS-A4I9	Radiation/Pharmaceutical Therapy, NOS	Female	46	Thyroid carcinoma	Papillary adenocarcinoma, NOS	52bc133b-8a10-4c9b-adc3-22910a191e6b	Stage I	Thyroid gland
TCGA-FY-A4B4	Radiation/Pharmaceutical Therapy, NOS	Female	63	Thyroid carcinoma	Papillary adenocarcinoma, NOS	5c118e15-1e48-42a6-8d29-179e6e71a26c	Stage III	Thyroid gland
TCGA-FE-A232	Radiation/Pharmaceutical Therapy, NOS	Female	45	Thyroid carcinoma	Papillary adenocarcinoma, NOS	5eb0d577-223b-4409-89d1-5c5d196affc3	Stage I	Thyroid gland
TCGA-E3-A3E3	Radiation/Pharmaceutical Therapy, NOS	Female	50	Thyroid carcinoma	Papillary adenocarcinoma, NOS	63e8c48e-f01b-4a7f-87e2-30607a2c8f6c	Stage II	Thyroid gland
TCGA-DE-A0Y2	Radiation/Pharmaceutical Therapy, NOS	Female	31	Thyroid carcinoma	Papillary adenocarcinoma, NOS	6ad260ad-769a-4f3c-bd07-927adf6b2338	Stage I	Thyroid gland
TCGA-KS-A4I1	Radiation/Pharmaceutical Therapy, NOS	Female	37	Thyroid carcinoma	Papillary adenocarcinoma, NOS	6ff5c8bd-9929-43ee-b53c-3c7c0b23f97b	Stage I	Thyroid gland
TCGA-FY-A40M	Radiation/Pharmaceutical Therapy, NOS	Female	51	Thyroid carcinoma	Papillary adenocarcinoma, NOS	744df1f5-a7d5-4675-92ce-6e4713f0d541	Stage I	Thyroid gland
TCGA-FY-A40K	Radiation/Pharmaceutical Therapy, NOS	Female	47	Thyroid carcinoma	Papillary adenocarcinoma, NOS	8a8e05aa-f13a-4142-a335-7aafbee7b664	Stage I	Thyroid gland
TCGA-KS-A41F	Radiation/Pharmaceutical Therapy, NOS	Female	37	Thyroid carcinoma	Papillary adenocarcinoma, NOS	8e274b77-c05e-4a8c-a106-c552df1f2d11	Stage I	Thyroid gland
TCGA-E3-A3E5	Radiation/Pharmaceutical Therapy, NOS	Male	58	Thyroid carcinoma	Papillary adenocarcinoma, NOS	90750006-fb25-4ccd-90df-9f300cd26a5b	Stage IVA	Thyroid gland
TCGA-DO-A1K0	Radiation/Pharmaceutical Therapy, NOS	Female	31	Thyroid carcinoma	Papillary adenocarcinoma, NOS	b7a01148-5bab-4268-986a-a9cf7bca967f	Stage I	Thyroid gland
TCGA-DE-A0Y3	Radiation/Pharmaceutical Therapy, NOS	Female	61	Thyroid carcinoma	Papillary adenocarcinoma, NOS	c31b3adf-3fc6-4a72-83b0-bbc0f295b5e7	Stage IVC	Thyroid gland
TCGA-FY-A3R8	Radiation/Pharmaceutical Therapy, NOS	Female	63	Thyroid carcinoma	Papillary adenocarcinoma, NOS	c77976b6-35ea-4623-a92a-6d9440a978e6	Stage III	Thyroid gland
TCGA-BJ-A2N7	Radiation/Pharmaceutical Therapy, NOS	Female	31	Thyroid carcinoma	Papillary adenocarcinoma, NOS	cbab7a72-11f7-4dfe-80f8-1b1ef1cf0055	Stage I	Thyroid gland
TCGA-FY-A3YR	Radiation/Pharmaceutical Therapy, NOS	Female	64	Thyroid carcinoma	Papillary adenocarcinoma, NOS	d2cc4d31-38fa-4232-895e-767260f607e9	Stage III	Thyroid gland
TCGA-KS-A4IB	Radiation/Pharmaceutical Therapy, NOS	Female	42	Thyroid carcinoma	Papillary adenocarcinoma, NOS	d3d9ccdd-4789-43b0-8e73-b2c42cb7d83d	Stage I	Thyroid gland
TCGA-MK-A4N6	Radiation/Pharmaceutical Therapy, NOS	Male	35	Thyroid carcinoma	Papillary adenocarcinoma, NOS	dd478399-d2ec-4ae4-a82a-b0258d24d088	Stage I	Thyroid gland
TCGA-KS-A4I7	Radiation/Pharmaceutical Therapy, NOS	Female	61	Thyroid carcinoma	Papillary adenocarcinoma, NOS	e0174496-d774-4417-81d1-cb16771760ad	Stage I	Thyroid gland
TCGA-KS-A4I5	Radiation/Pharmaceutical Therapy, NOS	Female	49	Thyroid carcinoma	Papillary adenocarcinoma, NOS	e94dfd42-4fe4-48e9-aa62-422ae071413f	Stage IVA	Thyroid gland
TCGA-EL-A3MX	Radiation/Pharmaceutical Therapy, NOS	Female	66	Thyroid carcinoma	Papillary adenocarcinoma, NOS	ea2c873a-ea52-4920-8d20-554d5fa8ddc1	Stage IVC	Thyroid gland
TCGA-MK-A4N7	Radiation/Pharmaceutical Therapy, NOS	Female	21	Thyroid carcinoma	Papillary adenocarcinoma, NOS	f0bc4f65-211b-4ae1-8e68-aaef3f3c6db8	Stage I	Thyroid gland
TCGA-E8-A2JQ	Radiation/Pharmaceutical Therapy, NOS	Female	18	Thyroid carcinoma	Papillary adenocarcinoma, NOS	f69ff5fb-7e0b-4b16-9fc9-498379b11562	Stage I	Thyroid gland
TCGA-KS-A4I3	Radiation/Pharmaceutical Therapy, NOS	Male	41	Thyroid carcinoma	Papillary adenocarcinoma, NOS	f9db9757-04d8-40bd-a58d-605f4255b0e6	Stage I	Thyroid gland
TCGA-EM-A3FQ	Radiation/Pharmaceutical Therapy, NOS	Female	20	Thyroid carcinoma	Papillary adenocarcinoma, NOS	fef9c64f-5959-4da0-aaa2-66b56fc7b4c3	Stage I	Thyroid gland
TCGA-FY-A4B3	not reported	Male	52	Thyroid carcinoma	Papillary adenocarcinoma, NOS	00b62df6-1189-4e38-8601-70416e05550d	Stage III	Thyroid gland
TCGA-ET-A3BN	not reported	Female	33	Thyroid carcinoma	Papillary adenocarcinoma, NOS	3b5582e4-58af-4a01-b83d-6fe9704f2b43	Stage I	Thyroid gland
TCGA-FY-A3TY	not reported	Female	62	Thyroid carcinoma	Papillary adenocarcinoma, NOS	53ba15c0-780e-4153-a612-046f1b24b4b3	Stage III	Thyroid gland
TCGA-FY-A76V	not reported	Male	54	Thyroid carcinoma	Papillary adenocarcinoma, NOS	812a2d18-c43b-4484-8a8d-234056a0e90b	Stage II	Thyroid gland
TCGA-DO-A2HM	not reported	Male	50	Thyroid carcinoma	Papillary adenocarcinoma, NOS	82dd133b-691b-4bbf-b948-6270869d9b69	Stage IVA	Thyroid gland
TCGA-FK-A3SG	not reported	Female	21	Thyroid carcinoma	Papillary adenocarcinoma, NOS	8446bcba-0dcd-42eb-96a1-00f5470c9f65	Stage I	Thyroid gland
TCGA-EL-A3T9	not reported	Female	70	Thyroid carcinoma	Papillary adenocarcinoma, NOS	8a233b01-2959-467f-8950-02be16309156	Stage IV	Thyroid gland
TCGA-FY-A2QD	not reported	Female	62	Thyroid carcinoma	Papillary adenocarcinoma, NOS	b0cb6ed7-3d9f-4d5e-8df5-edcc921c43b4	'--	Thyroid gland
TCGA-FY-A3NN	not reported	Female	48	Thyroid carcinoma	Papillary adenocarcinoma, NOS	b3b7d701-ec84-4018-a3ce-f59198b35767	Stage III	Thyroid gland
TCGA-FY-A3R7	not reported	Female	50	Thyroid carcinoma	Papillary adenocarcinoma, NOS	b983a678-b0ae-42c2-8f37-d6ecaf07413b	Stage III	Thyroid gland
TCGA-ET-A39S	not reported	Female	27	Thyroid carcinoma	Papillary adenocarcinoma, NOS	dfe086e6-71a5-4131-9602-f20977bf7454	Stage I	Thyroid gland
TCGA-FY-A3NM	not reported	Female	49	Thyroid carcinoma	Papillary adenocarcinoma, NOS	f7f6e9f4-1aa8-48a0-bea9-efaa9379f6f6	Stage III	Thyroid gland
