# Supplementary material for: The comparison of cancer gene mutation frequencies in Chinese and U.S. patient populations
Source: Nat Commun. 2022 Sep 26;13:5651. doi: 10.1038/s41467-022-33351-4 (PMC9512793; doi:10.1038/s41467-022-33351-4)
Supplement: Supplementary file 9 — Supplementary Software 1 [file 41467_2022_33351_MOESM9_ESM.zip › Supplementary Software 1 New/Input Files/epidemiologicalWeightsUS_final.csv]

Oral Cavity & Pharynx	0.0273544624
Esophagus	0.0106742275
Stomach	0.017938026
Colorectum	0.1055406216
Liver & Intrahepatic Bile Duct	0.0193044575
Gall & Other Biliary	0.0071035946
Pancreas	0.03012824
Lung & Bronchus	0.1437922542
Bones & Joints	0.0021717223
Soft Tissue Including Heart	0.0078455727
Melanoma	0.0523251079
Breast	0.1610384078
Uterine Cervix	0.0097510353
Uterine Corpus	0.0323806946
Ovary	0.0160714335
Prostate	0.1537048493
Urinary Bladder	0.0470537265
Kidney & Renal Pelvis	0.0357617841
Brain & Other	0.0151299609
Thyroid	0.0281942483
Other Endocrine	0.0017879101
NHL	0.0455015943
Leukemia	0.0314358538
