# Supplementary material for: The comparison of cancer gene mutation frequencies in Chinese and U.S. patient populations
Source: Nat Commun. 2022 Sep 26;13:5651. doi: 10.1038/s41467-022-33351-4 (PMC9512793; doi:10.1038/s41467-022-33351-4)
Supplement: Supplementary file 9 — Supplementary Software 1 [file 41467_2022_33351_MOESM9_ESM.zip › Supplementary Software 1 New/Input Files/cancerGenePanelCN.xlsx]

## Sheet: Sheet1
383_OncoKB	GeneName
ENSG00000020181	GPR124
ENSG00000112761	WISP3
ENSG00000158636	C11orf30
ENSG00000163041	H3F3A
ENSG00000020922	MRE11A
ENSG00000109685	WHSC1
ENSG00000185345	PARK2
ENSG00000183508	FAM46C
ENSG00000002016	RAD52
ENSG00000004700	RECQL
ENSG00000005339	CREBBP
ENSG00000006468	ETV1
ENSG00000007312	CD79B
ENSG00000010671	BTK
ENSG00000010810	FYN
ENSG00000012048	BRCA1
ENSG00000019991	HGF
ENSG00000026103	FAS
ENSG00000036257	CUL3
ENSG00000037280	FLT4
ENSG00000039068	CDH1
ENSG00000041880	PARP3
ENSG00000044115	CTNNA1
ENSG00000044524	EPHA3
ENSG00000046889	PREX2
ENSG00000047936	ROS1
ENSG00000049618	ARID1B
ENSG00000051180	RAD51
ENSG00000051382	PIK3CB
ENSG00000052344	PRSS8
ENSG00000055609	KMT2C
ENSG00000057657	PRDM1
ENSG00000062822	POLD1
ENSG00000064692	SNCAIP
ENSG00000065361	ERBB3
ENSG00000065526	SPEN
ENSG00000065559	MAP2K4
ENSG00000066117	SMARCD1
ENSG00000066468	FGFR2
ENSG00000067560	RHOA
ENSG00000067955	CBFB
ENSG00000068078	FGFR3
ENSG00000068323	TFE3
ENSG00000070193	FGF10
ENSG00000072062	PRKACA
ENSG00000073578	SDHA
ENSG00000073614	KDM5A
ENSG00000073803	MAP3K13
ENSG00000074181	NOTCH3
ENSG00000075388	FGF4
ENSG00000076242	MLH1
ENSG00000077264	PAK3
ENSG00000077782	FGFR1
ENSG00000078061	ARAF
ENSG00000079102	RUNX1T1
ENSG00000079432	CIC
ENSG00000079999	KEAP1
ENSG00000080824	HSP90AA1
ENSG00000082701	GSK3B
ENSG00000082898	XPO1
ENSG00000083093	PALB2
ENSG00000083168	KAT6A
ENSG00000083799	CYLD
ENSG00000083857	FAT1
ENSG00000085185	BCORL1
ENSG00000085224	ATRX
ENSG00000085999	RAD54L
ENSG00000087460	GNAS
ENSG00000087586	AURKA
ENSG00000088256	GNA11
ENSG00000089280	FUS
ENSG00000091483	FH
ENSG00000091831	ESR1
ENSG00000095002	MSH2
ENSG00000095015	MAP3K1
ENSG00000096968	JAK2
ENSG00000097007	ABL1
ENSG00000099942	CRKL
ENSG00000099949	LZTR1
ENSG00000099956	SMARCB1
ENSG00000100146	SOX10
ENSG00000100311	PDGFB
ENSG00000100393	EP300
ENSG00000100697	DICER1
ENSG00000100906	NFKBIA
ENSG00000101213	PTK6
ENSG00000101246	ARFRP1
ENSG00000101966	XIAP
ENSG00000101972	STAG2
ENSG00000102145	GATA1
ENSG00000102466	FGF14
ENSG00000102755	FLT1
ENSG00000102900	NUP93
ENSG00000102974	CTCF
ENSG00000103126	AXIN1
ENSG00000103197	TSC2
ENSG00000104320	NBN
ENSG00000104885	DOT1L
ENSG00000105173	CCNE1
ENSG00000105221	AKT2
ENSG00000105369	CD79A
ENSG00000105397	TYK2
ENSG00000105568	PPP2R1A
ENSG00000105639	JAK3
ENSG00000105647	PIK3R2
ENSG00000105810	CDK6
ENSG00000105851	PIK3CG
ENSG00000105976	MET
ENSG00000106462	EZH2
ENSG00000106799	TGFBR1
ENSG00000107485	GATA3
ENSG00000107779	BMPR1A
ENSG00000107882	SUFU
ENSG00000108375	RNF43
ENSG00000108384	RAD51C
ENSG00000108821	COL1A1
ENSG00000108946	PRKAR1A
ENSG00000109452	INPP4B
ENSG00000109670	FBXW7
ENSG00000110092	CCND1
ENSG00000110395	CBL
ENSG00000111087	GLI1
ENSG00000111241	FGF6
ENSG00000111276	CDKN1B
ENSG00000111642	CHD4
ENSG00000112039	FANCE
ENSG00000112531	QKI
ENSG00000112576	CCND3
ENSG00000112715	VEGFA
ENSG00000113263	ITK
ENSG00000113522	RAD50
ENSG00000113721	PDGFRB
ENSG00000113851	CRBN
ENSG00000113916	BCL6
ENSG00000114279	FGF12
ENSG00000114861	FOXP1
ENSG00000115392	FANCL
ENSG00000115524	SF3B1
ENSG00000116044	NFE2L2
ENSG00000116062	MSH6
ENSG00000116285	ERRFI1
ENSG00000116990	MYCL
ENSG00000117020	AKT3
ENSG00000117118	SDHB
ENSG00000117400	MPL
ENSG00000117713	ARID1A
ENSG00000118046	STK11
ENSG00000118058	KMT2A
ENSG00000118503	TNFAIP3
ENSG00000118513	MYB
ENSG00000118971	CCND2
ENSG00000118972	FGF23
ENSG00000119508	NR4A3
ENSG00000119772	DNMT3A
ENSG00000119888	EPCAM
ENSG00000120063	GNA13
ENSG00000120156	TEK
ENSG00000120217	CD274
ENSG00000121067	SPOP
ENSG00000121879	PIK3CA
ENSG00000121966	CXCR4
ENSG00000121989	ACVR2A
ENSG00000122025	FLT3
ENSG00000122512	PMS2
ENSG00000122641	INHBA
ENSG00000123080	CDKN2C
ENSG00000123268	ATF1
ENSG00000124762	CDKN1A
ENSG00000125398	SOX9
ENSG00000126012	KDM5C
ENSG00000126752	SSX1
ENSG00000126934	MAP2K2
ENSG00000127616	SMARCA4
ENSG00000128052	KDR
ENSG00000128602	SMO
ENSG00000129473	BCL2L2
ENSG00000129484	PARP2
ENSG00000131759	RARA
ENSG00000132155	RAF1
ENSG00000132781	MUTYH
ENSG00000132964	CDK8
ENSG00000133056	PIK3C2B
ENSG00000133639	BTG1
ENSG00000133703	KRAS
ENSG00000133895	MEN1
ENSG00000134086	VHL
ENSG00000134250	NOTCH2
ENSG00000134323	MYCN
ENSG00000134371	CDC73
ENSG00000134853	PDGFRA
ENSG00000134982	APC
ENSG00000135100	HNF1A
ENSG00000135111	TBX3
ENSG00000135333	EPHA7
ENSG00000135446	CDK4
ENSG00000135503	ACVR1B
ENSG00000135679	MDM2
ENSG00000136238	RAC1
ENSG00000136352	NKX2-1
ENSG00000136492	BRIP1
ENSG00000136574	GATA4
ENSG00000136997	MYC
ENSG00000137265	IRF4
ENSG00000138336	TET1
ENSG00000138376	BARD1
ENSG00000138378	STAT4
ENSG00000138413	IDH1
ENSG00000139083	ETV6
ENSG00000139618	BRCA2
ENSG00000139687	RB1
ENSG00000140396	NCOA2
ENSG00000140443	IGF1R
ENSG00000140538	NTRK3
ENSG00000141027	NCOR1
ENSG00000141034	GID4
ENSG00000141380	SS18
ENSG00000141448	GATA6
ENSG00000141510	TP53
ENSG00000141564	RPTOR
ENSG00000141579	ZNF750
ENSG00000141646	SMAD4
ENSG00000141736	ERBB2
ENSG00000141867	BRD4
ENSG00000142208	AKT1
ENSG00000143252	SDHC
ENSG00000143322	ABL2
ENSG00000143384	MCL1
ENSG00000143466	IKBKE
ENSG00000143799	PARP1
ENSG00000144554	FANCD2
ENSG00000145242	EPHA5
ENSG00000145675	PIK3R1
ENSG00000145863	GABRA6
ENSG00000146648	EGFR
ENSG00000147050	KDM6A
ENSG00000147133	TAF1
ENSG00000147862	NFIB
ENSG00000147883	CDKN2B
ENSG00000147889	CDKN2A
ENSG00000148053	NTRK2
ENSG00000148400	NOTCH1
ENSG00000148737	TCF7L2
ENSG00000148795	CYP17A1
ENSG00000149311	ATM
ENSG00000149554	CHEK1
ENSG00000150907	FOXO1
ENSG00000151702	FLI1
ENSG00000152256	PDK1
ENSG00000153094	BCL2L11
ENSG00000153201	RANBP2
ENSG00000153208	MERTK
ENSG00000154803	FLCN
ENSG00000154928	EPHB1
ENSG00000156052	GNAQ
ENSG00000157168	NRG1
ENSG00000157404	KIT
ENSG00000157554	ERG
ENSG00000157613	CREB3L1
ENSG00000157764	BRAF
ENSG00000157873	TNFRSF14
ENSG00000158169	FANCC
ENSG00000159216	RUNX1
ENSG00000160201	U2AF1
ENSG00000160867	FGFR4
ENSG00000162344	FGF19
ENSG00000162434	JAK1
ENSG00000162613	FUBP1
ENSG00000162733	DDR2
ENSG00000162924	REL
ENSG00000163497	FEV
ENSG00000163513	TGFBR2
ENSG00000163558	PRKCI
ENSG00000163659	TIPARP
ENSG00000163930	BAP1
ENSG00000163939	PBRM1
ENSG00000164078	MST1R
ENSG00000164327	RICTOR
ENSG00000165025	SYK
ENSG00000165409	TSHR
ENSG00000165671	NSD1
ENSG00000165699	TSC1
ENSG00000165731	RET
ENSG00000166225	FRS2
ENSG00000166407	LMO1
ENSG00000166949	SMAD3
ENSG00000167244	IGF2
ENSG00000167258	CDK12
ENSG00000167548	KMT2D
ENSG00000167601	AXL
ENSG00000168036	CTNNB1
ENSG00000168310	IRF2
ENSG00000168610	STAT3
ENSG00000168646	AXIN2
ENSG00000168685	IL7R
ENSG00000168702	LRP1B
ENSG00000168769	TET2
ENSG00000169032	MAP2K1
ENSG00000169083	AR
ENSG00000171094	ALK
ENSG00000171456	ASXL1
ENSG00000171552	BCL2L1
ENSG00000171608	PIK3CD
ENSG00000171735	CAMTA1
ENSG00000171791	BCL2
ENSG00000171862	PTEN
ENSG00000171940	ZNF217
ENSG00000172578	KLHL6
ENSG00000172936	MYD88
ENSG00000173575	CHD2
ENSG00000174775	HRAS
ENSG00000175054	ATR
ENSG00000175387	SMAD2
ENSG00000175832	ETV4
ENSG00000176105	YES1
ENSG00000177084	POLE
ENSG00000177606	JUN
ENSG00000178568	ERBB4
ENSG00000178999	AURKB
ENSG00000179295	PTPN11
ENSG00000179348	GATA2
ENSG00000181163	NPM1
ENSG00000181449	SOX2
ENSG00000181555	SETD2
ENSG00000182054	IDH2
ENSG00000182158	CREB3L2
ENSG00000182185	RAD51B
ENSG00000182578	CSF1R
ENSG00000182866	LCK
ENSG00000182872	RBM10
ENSG00000182944	EWSR1
ENSG00000183161	FANCF
ENSG00000183337	BCOR
ENSG00000183454	GRIN2A
ENSG00000183765	CHEK2
ENSG00000183770	FOXL2
ENSG00000183779	ZNF703
ENSG00000184012	TMPRSS2
ENSG00000184371	CSF1
ENSG00000184634	MED12
ENSG00000184675	AMER1
ENSG00000184937	WT1
ENSG00000185338	SOCS1
ENSG00000185379	RAD51D
ENSG00000185811	IKZF1
ENSG00000185920	PTCH1
ENSG00000185950	IRS2
ENSG00000186350	RXRA
ENSG00000186575	NF2
ENSG00000186716	BCR
ENSG00000186895	FGF3
ENSG00000187098	MITF
ENSG00000187605	TET3
ENSG00000187741	FANCA
ENSG00000188389	PDCD1
ENSG00000189079	ARID2
ENSG00000196092	PAX5
ENSG00000196159	FAT4
ENSG00000196584	XRCC2
ENSG00000196712	NF1
ENSG00000197122	SRC
ENSG00000197299	BLM
ENSG00000197646	PDCD1LG2
ENSG00000197943	PLCG2
ENSG00000197993	KEL
ENSG00000198286	CARD11
ENSG00000198400	NTRK1
ENSG00000198625	MDM4
ENSG00000198793	MTOR
ENSG00000198822	GRM3
ENSG00000198900	TOP1
ENSG00000203857	HSD3B1
ENSG00000204209	DAXX
ENSG00000204301	NOTCH4
ENSG00000204370	SDHD
ENSG00000204580	DDR1
ENSG00000204983	PRSS1
ENSG00000213281	NRAS
ENSG00000221829	FANCG
ENSG00000244405	ETV5
ENSG00000245848	CEBPA
ENSG00000253729	PRKDC
ENSG00000254087	LYN
