# Supplementary material for: The comparison of cancer gene mutation frequencies in Chinese and U.S. patient populations
Source: Nat Commun. 2022 Sep 26;13:5651. doi: 10.1038/s41467-022-33351-4 (PMC9512793; doi:10.1038/s41467-022-33351-4)
Supplement: Supplementary file 9 — Supplementary Software 1 [file 41467_2022_33351_MOESM9_ESM.zip › Supplementary Software 1 New/Input Files/mutationCountsCN.csv]

C00-C14			C15			C16			C18-C21			C22			C23-C24			C25			C33-C34			C37			C40-C41			C43			C47+C49			C50			C53			C54-C55			C56			C61
TP53	47		TP53	819		TP53	586		TP53	1060		TP53	839		TP53	603		KRAS	428		TP53	1366		TP53	5		TP53	39		BRAF	12		TP53	109		TP53	165		PIK3CA	33		PTEN	36		TP53	209		SPOP	11
KMT2D	18		NOTCH1	195		LRP1B	186		APC	1022		TERT	462		KRAS	284		TP53	379		EGFR	978		BAP1	3		ATRX	18		TERT	9		KIT	56		PIK3CA	120		KMT2D	20		PIK3CA	22		KRAS	28		KDM6A	5
TERT	15		KMT2D	164		ARID1A	158		KRAS	703		CTNNB1	288		ARID1A	180		CDKN2A	118		LRP1B	438		ARID1A	3		TERT	13		NRAS	8		ATRX	47		GATA3	47		KMT2C	16		TP53	22		KMT2D	22		KMT2D	4
EP300	14		LRP1B	125		CDH1	140		PIK3CA	287		LRP1B	218		SMAD4	144		SMAD4	115		RB1	283		TET2	3		H3F3A	12		MET	6		TERT	29		KMT2C	42		TERT	14		ARID1A	20		PIK3CA	22		ARID2	3
NOTCH1	14		FAT1	123		FAT4	130		SMAD4	283		AXIN1	193		TERT	120		ARID1A	64		KMT2D	222		CDKN2A	3		RB1	12		NF1	6		NF1	28		PTEN	25		STK11	13		PIK3R1	19		ARID1A	21		CUL3	3
BAP1	12		PIK3CA	98		KMT2D	96		LRP1B	278		RB1	184		CDKN2A	108		LRP1B	38		KRAS	218		CYLD	3		PTEN	7		PTEN	5		LRP1B	26		MAP3K1	22		FBXW7	12		KRAS	12		NF1	20		PTEN	3
LRP1B	12		ZNF750	91		PIK3CA	96		FAT4	274		ARID1A	175		LRP1B	106		RNF43	33		RBM10	205		SETD2	3		STAG2	7		BRCA2	4		PTEN	24		AKT1	18		LRP1B	11		KMT2D	10		KMT2C	18		TP53	3
PIK3CA	12		CDKN2A	86		KMT2C	91		FBXW7	264		TSC2	153		KMT2C	88		KMT2D	26		CDKN2A	169		KMT2D	3		KMT2C	6		FAT4	4		PIK3CA	23		CDH1	16		EP300	10		LRP1B	10		LRP1B	15		AKT2	2
SPEN	11		EP300	73		PREX2	76		TCF7L2	223		KMT2C	144		PIK3CA	87		TGFBR2	25		FAT4	169		KMT2A	2		COL1A1	6		KIT	4		RB1	19		FAT4	16		TP53	10		PPP2R1A	10		BRCA1	12		ARID1B	2
NFKBIA	11		NFE2L2	63		APC	74		KMT2C	200		KMT2D	140		KMT2D	86		ATM	23		FAT1	166		SMARCA4	2		ARID1A	6		LRP1B	4		CTNNB1	18		ARID1A	15		ATRX	9		SMARCA4	10		MED12	12		ATM	2
CDKN2A	10		CREBBP	61		TGFBR2	73		ATM	173		ARID2	129		ARID2	85		MEN1	22		KMT2C	163		ATM	2		LRP1B	6		ARID1A	3		NF2	15		LRP1B	15		KRAS	7		CHD4	9		CREBBP	10		CAMTA1	2
CREBBP	9		KMT2C	61		RNF43	69		ARID1A	170		PREX2	129		PBRM1	78		KDM6A	21		PIK3CA	155		MYC	2		DOT1L	5		ERBB4	3		ARID1A	15		MAP2K4	15		NOTCH1	7		CTCF	9		FAT4	10		CDK12	2
CYLD	9		FAT4	59		PRKDC	67		SOX9	169		PRKDC	123		BAP1	72		FAT4	20		SMARCA4	140		DOT1L	2		IDH1	5		FLT4	3		KMT2D	15		NF1	14		NSD1	7		CTNNB1	9		NSD1	10		CSF1R	2
ATM	8		FBXW7	54		ERBB3	66		KMT2D	164		FAT1	113		RBM10	72		SMARCA4	17		KEAP1	137		NSD1	2		ERBB3	5		GNA11	3		NOTCH1	13		PIK3R1	14		ARID1A	6		FGFR2	9		PTEN	10		CTNNB1	2
POLE	8		RB1	54		ACVR2A	57		ACVR2A	159		NF1	111		NF1	63		CTNNB1	17		PRKDC	130		FBXW7	2		KMT2D	5		GRIN2A	3		KMT2A	12		SPEN	14		ATM	6		NSD1	9		KMT2A	9		FANCC	2
PRKDC	8		NOTCH3	54		NRG1	53		RNF43	146		ATM	105		ATM	60		STK11	17		NOTCH1	126		KIT	2		CIC	4		PIK3CG	3		NOTCH3	12		TBX3	14		EPHA5	6		ARID1B	7		NOTCH3	9		FLI1	2
NSD1	8		NOTCH2	51		RHOA	53		PRKDC	141		FAT4	105		STK11	57		RB1	16		GRIN2A	116		EPHB1	2		CREBBP	4		SF3B1	3		TSC2	12		SF3B1	13		FAT1	6		FBXW7	7		PIK3R1	9		FLT4	2
FAT1	8		PREX2	41		ATM	52		FAT1	139		KEAP1	98		APC	52		PIK3CA	15		ARID1A	113		ARID1B	2		BCOR	4		SNCAIP	3		KRAS	12		ALK	12		FAT4	6		MTOR	7		RB1	9		FYN	2
NOTCH3	7		PRKDC	41		ERBB4	52		AMER1	132		APC	94		FBXW7	51		TGFBR1	15		APC	110		KMT2C	2		GNAS	4		STAG2	3		CHD2	11		ERBB2	12		KMT2A	6		NF1	7		SPEN	9		GABRA6	2
PREX2	7		PTCH1	40		SMAD4	52		PREX2	123		NCOR1	94		RNF43	50		ACVR2A	15		NF1	107		FAT1	2		KMT2A	3		TP53	3		KMT2C	11		ESR1	12		TAF1	6		PRKDC	7		ATRX	8		KMT2C	2
KMT2A	7		SPEN	38		EPHA5	51		TGFBR2	121		NOTCH3	94		ERBB3	47		BRAF	15		STK11	107		PLCG2	2		NOTCH2	3		ALK	2		SETD2	11		PRKDC	12		APC	5		SETD2	7		BRCA2	8		MTOR	2
ARID1A	7		ASXL1	35		SMARCA4	50		NOTCH3	120		SETD2	87		BRAF	46		ARID2	15		CREBBP	104		FAT4	2		IRF4	3		ARID2	2		MED12	11		BCOR	11		BCORL1	5		FAT4	6		NTRK1	8		NTRK1	2
BRCA2	7		GRIN2A	35		NF1	50		NF1	119		ATR	84		SMARCA4	45		KMT2C	14		EPHA5	104		COL1A1	2		IDH2	3		ATRX	2		ATM	10		BRCA2	11		CDH1	5		KMT2A	6		PPP2R1A	8		PLCG2	2
ALK	6		KDM6A	35		ERBB2	48		BRCA2	117		CREBBP	83		FAT4	44		FAT1	14		PREX2	101		SOCS1	1		PIK3CG	3		BAP1	2		NRAS	10		CREBBP	11		ERBB3	5		POLE	6		TAF1	8		PREX2	2
BCOR	6		ERBB4	34		KRAS	47		BRAF	116		EPHA3	83		TGFBR2	43		APC	14		ERBB2	100		TAF1	1		GRIN2A	3		BMPR1A	2		CREBBP	10		ERBB3	11		POLE	5		ABL2	5		TERT	8		RUNX1T1	2
DOT1L	6		BRCA2	33		ARID1B	47		EPHA5	116		SMARCA4	82		ERBB2	42		BAP1	13		SETD2	97		EP300	1		CDKN2A	3		CREB3L1	2		COL1A1	10		NOTCH4	11		PRKDC	5		AKT1	5		APC	7		ABL2	1
ERBB4	6		NSD1	31		ARID2	47		FLT4	116		ALK	81		ARID1B	42		TSC2	13		ATM	94		NRG1	1		MTOR	3		DDR1	2		ERBB4	10		ASXL1	10		PTEN	5		ARID2	5		ATM	7		ACVR2A	1
FANCA	6		NF1	31		GRM3	46		SMARCA4	116		JAK1	81		IDH1	41		PREX2	13		ERBB4	94		FAS	1		GRM3	3		EPHA7	2		FAT1	10		ATM	10		BAP1	4		ATR	5		CHD4	7		AKT1	1
KEAP1	6		ROS1	31		CIC	45		CREBBP	115		KDR	81		KDM6A	40		ACVR1B	13		PTEN	94		GID4	1		EGFR	3		FAT1	2		PRKDC	10		CDKN2A	10		BRCA1	4		BRCA2	5		EPHA5	7		APC	1
MEN1	6		KEAP1	30		NOTCH3	44		NCOR1	110		KMT2A	81		RB1	40		FLT4	12		NOTCH3	93		ALK	1		EPHB1	3		FGF3	2		CIC	9		KMT2D	10		BRD4	4		EP300	5		JAK3	7		ARID1A	1
PBRM1	6		RUNX1T1	30		PBRM1	44		SPEN	109		IGF1R	77		PREX2	39		ATRX	12		EPHA3	92		CDH1	1		APC	3		FLT3	2		FLT4	8		NOTCH2	10		CDK12	4		ERBB3	5		LZTR1	7		ASXL1	1
ATR	6		ATR	29		CTNNB1	43		CHD4	107		PTCH1	77		BRCA2	36		MAP2K4	12		TERT	92		LYN	1		RANBP2	3		FOXP1	2		PTCH1	8		ATR	9		CIC	4		KDR	5		NFE2L2	7		ATR	1
TET2	6		ATRX	27		NTRK3	42		CTNNB1	107		CARD11	76		SF3B1	35		KMT2A	11		MED12	88		NOTCH1	1		SETD2	3		GABRA6	2		MTOR	8		KDM5C	9		ETV6	4		KMT2C	5		NRAS	7		BAP1	1
KDM6A	6		EPHA7	27		ROS1	42		ERBB4	107		ERBB4	76		ERBB4	35		ERBB4	11		NTRK3	88		POLD1	1		NCOR1	3		GATA6	2		IGF1R	8		NCOR1	9		FLT1	4		NTRK1	5		TSC2	7		BCR	1
FAT4	6		KDR	27		CREBBP	40		POLE	107		NOTCH2	76		KEAP1	34		NTRK3	11		ARID2	87		NOTCH2	1		HGF	2		GNAQ	2		EPHA5	8		NOTCH3	9		GNA13	4		RB1	5		ARID1B	6		BRAF	1
ASXL1	5		GRM3	26		EPHA3	38		GRIN2A	106		FLT4	75		PRKDC	33		BRCA2	11		HGF	86		SSX1	1		SMARCB1	2		GRM3	2		ATR	8		SETD2	9		KDM6A	4		SPEN	5		CIC	6		BRCA1	1
BLM	5		BAP1	26		EPHA7	38		KMT2A	106		MTOR	75		CTNNB1	32		PRKDC	11		ROS1	85		C11orf30	1		ALK	2		HRAS	2		BCORL1	8		TAF1	9		MED12	4		TFE3	5		EPHB1	6		CDKN1B	1
C11orf30	5		APC	25		FAT1	38		ARID1B	105		POLE	75		ATR	32		DAXX	10		CTNNB1	82		CHD4	1		PMS2	2		IL7R	2		FAT4	8		CDK12	8		NFE2L2	4		ACVR2A	4		FBXW7	6		CHD4	1
CARD11	5		EPHA5	25		AR	37		PBRM1	105		ROS1	75		FAT1	32		NOTCH1	9		ALK	81		PIK3C2B	1		PDGFB	2		KEL	2		KDM5A	8		CIC	8		PIK3C2B	4		AMER1	4		KDM5A	6		CREBBP	1
FLT1	5		POLE	25		KMT2A	37		ASXL1	104		SPEN	75		CIC	31		CHD4	9		ATR	81		ABL2	1		NOTCH3	2		KMT2D	2		HGF	7		COL1A1	8		PIK3R1	4		AR	4		LYN	6		CTNNA1	1
HSP90AA1	5		TET2	25		NOTCH1	37		MTOR	101		PBRM1	74		PTEN	30		TBX3	9		PIK3CG	80		MET	1		AXIN1	2		KRAS	2		IRS2	7		CTCF	8		ROS1	4		ATM	4		MTOR	6		CYLD	1
KIT	5		CHEK2	24		ALK	36		CARD11	101		TSC1	74		SPEN	30		SMAD3	9		BRAF	79		STAT4	1		AXIN2	2		NOTCH4	2		PDGFRA	7		MED12	8		SMARCA4	4		BCOR	4		PIK3R2	6		DDR2	1
RAD54L	5		MTOR	24		BCOR	36		NOTCH1	101		NOTCH1	72		TGFBR1	30		NF1	9		NFE2L2	79		WHSC1	1		FLT4	2		PDGFRB	2		NOTCH2	7		NF2	8		SPEN	4		CIC	4		RANBP2	6		EP300	1
SMARCA4	5		NCOR1	24		FBXW7	36		CIC	99		PTEN	71		GNAS	30		RET	9		RUNX1T1	79		AXIN1	1		FLT3	2		POLE	2		SPEN	7		NSD1	8		TET2	4		DICER1	4		RET	6		EPHA3	1
TGFBR2	5		PBRM1	24		RANBP2	36		ERBB3	99		ATRX	70		CREBBP	29		TERT	9		GRM3	78		FANCD2	1		FLT1	2		PREX2	2		NSD1	7		TSC2	8		TET3	4		EGFR	4		ROS1	6		EPHB1	1
FANCE	5		ARID1A	23		POLE	35		NRG1	99		BRCA2	70		ACVR1B	29		RBM10	9		EP300	74		HRAS	1		PDGFRB	2		RAC1	2		ARID1B	7		BRCA1	7		TSC2	4		C11orf30	4		SMARCA4	6		ERBB2	1
HNF1A	5		KMT2A	23		RAD50	35		ATRX	98		RANBP2	70		AXIN1	28		ARID1B	9		FLT4	74		MDM2	1		TBX3	2		RBM10	2		BRAF	7		EPHB1	7		GPR124	3		EPHA5	4		TIPARP	6		ERG	1
TSC2	5		RANBP2	22		RUNX1T1	35		EP300	97		EP300	69		ATRX	27		RANBP2	9		ATRX	73		FLT4	1		PIK3R1	2		SYK	2		FLT1	6		FAT1	7		CDKN2A	3		ESR1	4		BCOR	5		ETV1	1
GRM3	5		CARD11	21		TAF1	34		PTCH1	96		NTRK3	67		ACVR2A	27		SETD2	9		NOTCH4	73		CAMTA1	1		SMAD2	2		TEK	2		PDGFRB	6		FGFR4	7		CHD4	3		FANCA	4		CDKN2A	5		EWSR1	1
AKT1	4		CHD2	21		EPHB1	33		SETD2	96		RPTOR	67		ROS1	27		CARD11	8		BRCA2	72		LCK	1		PIK3CA	2		TET3	2		TBX3	6		FLT1	7		CREBBP	3		FLT3	4		CHD2	5		FANCD2	1
ARID2	4		DICER1	21		BRCA2	33		ERBB2	95		CAMTA1	66		CHD4	26		NOTCH4	8		TET2	72		PIK3R1	1		AMER1	2		ABL1	1		PIK3CG	6		KDR	7		CTCF	3		GATA6	4		COL1A1	5		FAT1	1
CREB3L1	4		PTEN	21		SOX9	33		ALK	95		KAT6A	66		POLE	26		CIC	8		POLE	71		KDR	1		PTCH1	2		ABL2	1		PIK3R1	6		RB1	7		CTNNB1	3		IKBKE	4		EGFR	5		FGFR2	1
CREB3L2	4		TGFBR2	21		TSC2	33		TSC2	94		PIK3CG	66		EP300	25		TET3	8		RANBP2	71		PBRM1	1		NF2	2		ACVR1B	1		FGFR4	6		SMARCA4	7		DOT1L	3		KDM6A	4		EP300	5		FLT3	1
CYP17A1	4		ALK	20		CARD11	32		PRSS1	92		ARID1B	65		NSD1	25		PRSS1	8		TET1	70		ERBB4	1		TSC1	2		GPR124	1		BRD4	6		TET1	7		EPHA7	3		LZTR1	4		EPHA3	5		FUS	1
EPHB1	4		BRCA1	20		PTEN	32		NOTCH2	91		EPHA5	65		EPHA5	25		NCOA2	8		FLT1	68		ERBB3	1		NF1	2		AMER1	1		PREX2	6		CARD11	6		ERBB2	3		MAP3K1	4		FLT1	5		GNAS	1
FLT3	4		PIK3CG	20		MED12	32		AXIN2	91		RUNX1T1	65		KMT2A	24		BCOR	8		SPEN	68		ERBB2	1		TEK	2		APC	1		EPHA7	6		GRIN2A	6		ERBB4	3		MED12	4		KDM5C	5		HGF	1
FLT4	4		TET1	20		NCOR1	32		EPHA7	90		SF3B1	65		GRIN2A	24		POLD1	8		ARID1B	67		PARP1	1		CDKN2C	2		ARFRP1	1		ROS1	6		IGF1R	6		FANCA	3		MYC	4		KDR	5		JAK3	1
IKZF1	4		ARID1B	19		PIK3R1	32		PIK3R1	89		CDKN2A	64		NOTCH3	23		PBRM1	8		EPHB1	67		PTEN	1		WT1	2		ASXL1	1		EPHB1	6		KDM6A	6		FGFR3	3		NOTCH3	4		MAP3K1	5		KAT6A	1
MERTK	4		ARID2	19		GRIN2A	31		PTEN	89		CSF1R	64		MTOR	23		PALB2	8		KMT2A	66		CIC	1		ETV1	2		ATR	1		GLI1	6		KMT2A	6		JAK1	3		PMS2	4		MSH6	5		KLHL6	1
MTOR	4		ATM	19		SPEN	31		ATR	88		INPP4B	64		TAF1	23		MED12	8		SMAD4	66		ATRX	1		BCL6	2		AURKB	1		BRCA2	6		NR4A3	6		JAK3	3		STAG2	4		NCOA2	5		MET	1
RET	4		CAMTA1	19		MTOR	30		PIK3CG	88		GRIN2A	63		NOTCH1	22		FOXO1	7		PDGFRA	65		SOX2	1		SYK	2		AXL	1		APC	6		NRG1	6		KAT6A	3		TAF1	4		NOTCH2	5		MST1R	1
GPR124	4		NCOA2	19		ASXL1	30		PLCG2	86		NCOA2	63		ASXL1	22		NOTCH3	7		RET	64		REL	1		BRD4	2		BARD1	1		ARID2	6		POLE	6		KDM5C	3		TEK	4		NOTCH4	5		MYC	1
NBN	4		NOTCH4	19		FLT4	30		ROS1	86		STAT3	63		SETD2	22		PARP1	7		AMER1	62		WISP3	1		MSH2	2		BCORL1	1		RANBP2	6		PTCH1	6		KEAP1	3		GPR124	3		PAK3	5		NCOR1	1
NRG1	4		MAP3K13	18		NCOA2	30		MAP3K1	82		CIC	61		JAK2	22		PTEN	7		GLI1	61		DICER1	1		EP300	2		BRCA1	1		IKZF1	6		ROS1	6		MAP3K13	3		APC	3		TET2	5		NOTCH2	1
WHSC1	4		CHD4	18		CAMTA1	29		ARID2	82		KIT	61		RANBP2	22		LZTR1	7		NOTCH2	60		STK11	1		PREX2	2		BTK	1		CARD11	5		RUNX1T1	6		MET	3		ASXL1	3		TYK2	5		NRG1	1
SDHA	4		DOT1L	18		TGFBR1	29		EPHA3	82		RICTOR	61		COL1A1	21		MTOR	7		EPHA7	59		ZNF217	1		EPHA7	2		CAMTA1	1		CHD4	5		SMAD4	6		NCOA2	3		BLM	3		AKT2	4		NSD1	1
PTEN	4		HGF	18		EP300	28		KAT6A	82		TET1	61		FGFR2	21		EP300	7		TBX3	59		CDC73	1		SF3B1	2		CBL	1		ABL1	5		TERT	6		PDGFRA	3		BRD4	3		BAP1	4		NTRK3	1
CIC	4		PIK3R1	18		PIK3CG	28		DICER1	81		BCR	60		BCORL1	21		NSD1	7		ABL2	58		NF1	1		POLE	2		CDK12	1		HNF1A	5		ACVR1B	5		RANBP2	3		CARD11	3		BCORL1	4		NUP93	1
KDM5C	4		TSC2	18		DOT1L	28		TERT	81		FANCD2	60		NCOR1	21		FBXW7	7		KDR	58		RET	1		ROS1	2		CDK8	1		RPTOR	5		ARID1B	5		RB1	3		CDC73	3		CDK12	4		PARP3	1
CBFB	4		TYK2	18		NSD1	27		COL1A1	80		NSD1	60		AR	21		SF3B1	7		CARD11	57		PAX5	1		NTRK2	2		CHD4	1		KEL	5		ARID2	5		SUFU	3		CDKN2A	3		CSF1R	4		PBRM1	1
SETD2	4		EPHB1	17		PTCH1	27		POLD1	79		PDGFRA	60		AMER1	21		KIT	7		KEL	56		BCORL1	1		ZNF703	2		COL1A1	1		TMPRSS2	5		ATRX	5		U2AF1	3		CHEK1	3		C11orf30	4		PIK3CD	1
NCOR1	4		CIC	17		IRS2	27		RANBP2	79		FLT1	59		EPHA7	20		RAD50	7		PIK3C2B	55		SPEN	1		ASXL1	2		CREBBP	1		LZTR1	5		BCORL1	5		WT1	3		DOT1L	3		EPHA7	4		PIK3CG	1
RB1	4		CUL3	17		ATRX	26		RICTOR	79		DNMT3A	57		FANCA	20		ERBB3	7		CHD2	54		ETV5	1		JAK3	2		CTNNB1	1		TET3	5		BRD4	5		ZNF750	3		EPHA3	3		ERG	4		PRKCI	1
EPHA7	3		EPHA3	17		WHSC1	26		BCOR	77		EPHA7	57		CAMTA1	20		DDR1	7		MET	54		DNMT3A	1		BRCA2	2		CXCR4	1		GRIN2A	5		CBFB	5		ABL1	2		EPHA7	3		FGF10	4		RAD52	1
ERBB2	3		ETV1	17		GPR124	26		CAMTA1	77		CHD4	56		DNMT3A	20		ATR	7		CAMTA1	53		LRP1B	1		DNMT3A	2		DICER1	1		CDKN2A	5		DAXX	5		ACVR2A	2		ERBB2	3		FOXO1	4		RBM10	1
ESR1	3		FANCA	17		BRAF	25		EPHB1	77		JAK3	56		CHD2	19		TET2	7		KDM5C	53		CREBBP	1		BTK	2		DOT1L	1		GRM3	5		DDR2	5		AKT1	2		ERRFI1	3		GABRA6	4		SDHA	1
GNA11	3		RICTOR	17		BAP1	25		KDR	77		MAP3K1	56		NRAS	19		NCOR1	7		CIC	52		TNFAIP3	1		FAT4	2		EGFR	1		BCR	5		FGF14	5		ALK	2		FAT1	3		GRM3	4		SMAD4	1
GNAS	3		SMARCA4	17		CHD4	25		SMAD2	75		POLD1	56		NFE2L2	19		NRG1	6		BCOR	51		KDM6A	1		KDM5A	2		C11orf30	1		EGFR	5		FGFR1	5		AMER1	2		GATA3	3		IGF1R	4		SNCAIP	1
GRIN2A	3		TAF1	17		GLI1	25		FANCA	74		BAP1	55		EPHA3	19		MLH1	6		BRCA1	51		KRAS	1		MED12	2		EPCAM	1		SS18	5		FLT4	5		ARID1B	2		GLI1	3		KAT6A	4		U2AF1	1
KDR	3		IL7R	16		HGF	25		NTRK3	74		COL1A1	55		EPHB1	19		AR	6		PDGFRB	51		RANBP2	1		IKZF1	2		EPHA3	1		MAP3K1	5		JAK2	5		ASXL1	2		GRIN2A	3		MST1R	4		VEGFA	1
MET	3		ABL2	16		KDM6A	25		RAD50	74		EGFR	55		MAP2K4	19		FLT1	6		TSC2	51		QKI	1		ATM	1		ERBB3	1		POLE	5		KEL	5		ATR	2		GSK3B	3		NBN	4		WT1	1
PARP1	3		CDK12	16		MAP2K4	25		TET1	74		CHD2	54		MED12	19		AMER1	6		FBXW7	50		NFKBIA	1		MLH1	1		ESR1	1		MUTYH	5		MSH6	5		AURKB	2		IGF1R	3		NCOR1	4
PTCH1	3		RET	16		PLCG2	25		TET3	74		DOT1L	54		U2AF1	19		NRAS	6		FLT3	50		VEGFA	1		BCL2	1		FANCC	1		MRE11A	5		NOTCH1	5		BARD1	2		INPP4B	3		NOTCH1	4
STK11	3		BRD4	15		BCORL1	24		BCORL1	73		KDM6A	54		NRG1	19		TSHR	6		GPR124	50		ESR1	1		MYC	1		FGF6	1		TET2	5		NTRK2	5		BCL2L11	2		IRS2	3		NRG1	4
MLH1	3		GLI1	15		CTNNA1	23		MSH6	73		NFE2L2	54		GATA6	19		TEK	6		NCOA2	50		BTG1	1		FOXP1	1		FGFR2	1		BTK	5		PALB2	5		BRCA2	2		ITK	3		WHSC1	4
NOTCH4	3		KAT6A	15		IKZF1	23		MED12	72		HNF1A	53		PTCH1	18		SRC	6		NRG1	50		CSF1R	1		FLCN	1		FOXL2	1		SMARCA4	4		PBRM1	5		CARD11	2		KAT6A	3		NTRK3	4
CHD4	3		PIK3C2B	15		NOTCH2	23		NOTCH4	72		MED12	52		MSH2	18		COL1A1	6		IRS2	49		BTK	1		PDGFRA	1		FUBP1	1		NRG1	4		PIK3C2B	5		CBL	2		KDM5C	3		PALB2	4
RXRA	3		POLD1	15		ATR	23		RET	72		NTRK2	52		KAT6A	18		EGFR	6		NCOR1	49		GNA13	1		CHD2	1		FUS	1		ALK	4		PIK3CD	5		DDR1	2		LYN	3		PBRM1	4
ABL2	3		EGFR	14		BRD4	23		RBM10	71		ACVR2A	51		DOT1L	18		EPHA5	6		KIT	48		EGFR	1		NOTCH1	1		FYN	1		MYB	4		PRSS8	5		DICER1	2		MITF	3		PIK3CD	4
TBX3	3		CTCF	14		CDKN2A	23		FLT1	70		ERBB2	51		ALK	18		GRP124	6		TET3	48		PPP2R1A	1		NOTCH4	1		GATA4	1		AR	4		RAD50	5		EPHA3	2		MRE11A	3		POLD1	4
SMAD4	3		CYLD	14		HNF1A	23		NSD1	70		HGF	51		RICTOR	18		BRCA1	6		KDM5A	47		PARP2	1		CTCF	1		GLI1	1		CYP17A1	4		RICTOR	5		EPHB1	2		NCOR1	3		PRKDC	4
TCF7L2	3		JAK3	14		INHBA	23		DOT1L	69		PIK3CA	51		LZTR1	18		JAK1	6		KDM6A	47		NCOR1	1		MYD88	1		GNAS	1		ABL2	4		STAG2	5		ERG	2		NOTCH4	3		PTCH1	4
NRAS	3		NRG1	14		LZTR1	23		GRM3	69		TAF1	51		TSC2	18		DDR2	6		MTOR	47		FGFR1	1		CHD4	1		INPP4B	1		KDR	4		STAT4	5		ETV1	2		WHSC1	3		RAD52	4
TSC1	3		PALB2	14		MAP3K13	23		TET2	69		DICER1	50		CDK12	18		GNAS	6		PBRM1	47		TFE3	1		ABL1	1		JUN	1		SMAD3	4		TEK	5		FANCC	2		PREX2	3		SMAD4	4
TEK	3		STAG2	14		MRE11A	23		TSHR	69		FGFR2	50		FLT3	17		IRS2	5		DNMT3A	46		FGF14	1		RXRA	1		KAT6A	1		AMER1	4		AKT3	4		FANCD2	2		QKI	3		SMO	4
NFE2L2	3		TERT	14		RET	23		JAK1	68		GNAS	50		TBX3	17		NOTCH2	5		NSD1	46		CBFB	1		BAP1	1		KDM5A	1		CDKN2C	4		APC	4		FANCL	2		RAD50	3		TSC1	4
WT1	3		TSC1	14		RPTOR	23		RPTOR	68		IKZF1	50		KDR	17		CTCF	5		FANCA	45		MED12	1		RICTOR	1		KDM6A	1		TET1	4		AR	4		FLT3	2		RANBP2	3		ABL2	3
SMO	3		PDGFRA	13		SNCAIP	23		BCR	67		KDM5A	49		RUNX1T1	17		IKBKE	5		ITK	45		CDK12	1		HNF1A	1		KMT2C	1		CEBPA	4		BLM	4		GATA4	2		RBM10	3		ACVR2A	3
FGFR2	3		AR	13		FLT1	22		GPR124	67		LZTR1	49		GRP124	17		ABL2	5		SF3B1	45		RB1	1		CAMTA1	1		LYN	1		FGFR1	4		CDC73	4		GLI1	2		REL	3		GPR124	3
ACVR2A	3		FLT1	13		AXIN2	22		IRS2	67		PIK3R1	49		DICER1	17		AXIN1	5		STAG2	45					RPTOR	1		MAP2K2	1		TFE3	4		CHD2	4		GRM3	2		ROS1	3		ALK	3
NCOA2	3		FLT4	13		CDK12	22		KDM5A	67		TEK	49		PIK3CG	17		AXIN2	5		IGF1R	44					SMAD3	1		MED12	1		MSH2	4		DNMT3A	4		INPP4B	2		RUNX1T1	3		AMER1	3
EPHA3	3		GPR124	13		CHD2	22		MLH1	67		TET3	49		NOTCH4	16		PDGFRB	5		KAT6A	44					TMPRSS2	1		MEN1	1		TAF1	4		EP300	4		JAK2	2		SF3B1	3		AR	3
FBXW7	3		IRS2	13		GABRA6	22		NCOA2	67		BCORL1	48		FLT4	16		PIK3CD	5		NTRK1	44					SDHA	1		MRE11A	1		TYK2	4		EPHA3	4		KIT	2		SMAD2	3		ARID2	3
SF3B1	3		LZTR1	13		PDGFRA	22		AR	66		EPHB1	48		RPTOR	16		STAG2	5		IL7R	42					PARP1	1		MYCL	1		MEN1	4		FANCC	4		KLHL6	2		SMARCD1	3		AXIN2	3
HRAS	3		PMS2	13		PIK3R2	22		LZTR1	66		ERBB3	48		KEL	16		SPEN	5		ESR1	41					PIK3CD	1		NF2	1		BCOR	4		FLT3	4		MST1R	2		SPOP	3		AXL	3
KAT6A	3		ZNF217	13		TET1	22		SMAD3	66		MET	48		STAG2	16		GRM3	5		IKZF1	41					RECQL	1		NOTCH1	1		SF3B1	4		FOXP1	4		MTOR	2		SS18	3		BRD4	3
ZNF703	3		AXIN1	12		RB1	21		ACVR1B	65		NRG1	48		BCOR	16		SMO	5		INHBA	41					PAK3	1		NR4A3	1		POLD1	4		GATA4	4		MYCN	2		TERT	3		BRIP1	3
DICER1	3		BCR	12		AXIN1	21		DNMT3A	65		PIK3C2B	48		HGF	16		PARP2	5		PTCH1	41					CDK6	1		NSD1	1		MPL	4		GRM3	4		NBN	2		TET1	3		BTK	3
DDR2	3		DAXX	12		AXL	21		GLI1	65		XPO1	48		IRS2	16		FGFR1	5		TAF1	41					HSP90AA1	1		WHSC1	1		FANCD2	4		IKZF1	4		NCOR1	2		TSC2	3		CAMTA1	3
DNMT3A	3		DDR2	12		GNAS	21		GNAS	65		BRD4	47		CARD11	16		RUNX1T1	5		TSHR	41					TET3	1		NTRK3	1		CHEK2	4		IRF2	4		NF1	2		ABL1	2		CARD11	3
APC	3		DNMT3A	12		KDM5A	21		IGF1R	65		BRIP1	47		PDGFRB	16		IGF1R	5		AR	40					FANCL	1		NUP93	1		PBRM1	4		ITK	4		NF2	2		AKT3	2		CD79A	3
KRAS	3		FANCC	12		MAP3K1	21		WHSC1	65		FLT3	47		NTRK3	16		POLE	5		ASXL1	40					SUFU	1		PALB2	1		NTRK1	4		JAK1	4		NOTCH3	2		ALK	2		CDH1	3
BCL6	2		INPP4B	12		TBX3	21		CHD2	63		ITK	47		RET	15		MSH6	5		DDR2	40					RET	1		PAX5	1		ASXL1	4		KRAS	4		NOTCH4	2		ATRX	2		CDKN1B	3
BRIP1	2		JAK1	12		TET3	21		RUNX1T1	63		MSH6	47		IGF1R	15		MET	5		INPP4B	40					NFE2L2	1		PBRM1	1		DICER1	4		NTRK3	4		NTRK3	2		BCORL1	2		CEBPA	3
CCND1	2		NTRK3	12		BCR	20		BLM	62		MST1R	47		AXIN2	15		NTRK2	5		CYLD	39					PAX5	1		PDGFRA	1		JAK1	4		PIK3CB	4		PARP1	2		BCR	2		CREB3L1	3
CCND3	2		PIK3R2	12		FANCD2	20		TAF1	62		PLCG2	47		EGFR	15		ASXL1	5		JAK2	39					CREB3L2	1		PDK1	1		PLCG2	4		PIK3CG	4		PBRM1	2		BMPR1A	2		CTCF	3
FGFR1	2		SETD2	12		IGF1R	20		TBX3	62		RET	47		KDM5C	15		AXL	5		BCORL1	38					SPEN	1		PIK3CA	1		KEAP1	4		PRDM1	4		PDGFRB	2		BTK	2		CTNNB1	3
GATA2	2		SMAD4	12		JAK3	20		TYK2	62		SDHA	47		JAK1	15		PLCG2	5		CUL3	38					ETV6	1		PIK3CB	1		GNA13	4		PREX2	4		PIK3R2	2		CAMTA1	2		CYLD	3
IGF1R	2		TGFBR1	12		KAT6A	20		AXL	61		STAG2	47		JAK3	15		U2AF1	5		DICER1	38					ETV5	1		PIK3R1	1		BARD1	4		RAD54L	4		REL	2		CCND1	2		DOT1L	3
IKBKE	2		RPTOR	11		NOTCH4	20		SF3B1	61		WHSC1	47		INHBA	15		ALK	4		POLD1	38					CDKN1A	1		PLCG2	1		CDK12	4		RANBP2	4		RHOA	2		CD79A	2		ERBB4	3
JAK1	2		BRAF	11		POLD1	20		TSC1	60		BCOR	46		CTCF	14		PMS2	4		WT1	38					TET1	1		PRDM1	1		FOXP1	3		RNF43	4		RICTOR	2		CDK4	2		ETV1	3
KDM5A	2		COL1A1	11		TEK	20		KDM5C	59		BRAF	46		TET1	14		GABRA6	4		BCR	37					TSC2	1		PRSS1	1		DOT1L	3		RUNX1	4		RXRA	2		CDKN1B	2		ETV5	3
MAP3K1	2		CREB3L1	11		BLM	20		BRCA1	59		MERTK	46		CDH1	14		MYCN	4		CSF1R	37					EWSR1	1		PTCH1	1		ARAF	3		SRC	4		SETD2	2		CHD2	2		EZH2	3
MSH2	2		ERBB3	11		KDR	20		PDGFRA	59		PIK3CB	46		RAD50	14		PIK3CG	4		CDK12	36					SMO	1		RAD51B	1		SNCAIP	3		TYK2	4		STAG2	2		CRBN	2		FAT1	3
NOTCH2	2		KDM5C	11		SMO	19		FANCD2	58		BLM	45		MST1R	14		SDHA	4		JAK3	36					CD79B	1		RAD54L	1		NOTCH4	3		ZNF217	4		STAT3	2		CREBBP	2		FGFR4	3
NTRK3	2		KRAS	11		STK11	19		KEL	58		FANCA	45		PRKCI	14		RAD54L	4		TGFBR2	36					SMARCD1	1		RANBP2	1		PIK3C2B	3		ABL1	3		TBX3	2		CSF1R	2		FOXL2	3
PARP2	2		MET	11		AMER1	19		MRE11A	58		C11orf30	44		BRCA1	14		MAP2K1	4		COL1A1	35					RAC1	1		RECQL	1		WHSC1	3		ABL2	3		TEK	2		CYLD	2		FUBP1	3
PIK3CB	2		MLH1	11		DDR2	19		ZNF217	58		FGFR4	44		PIK3C2B	14		GRIN2A	4		DOT1L	35					FGFR3	1		RET	1		IRF4	3		AXIN1	3		TYK2	2		DDR2	2		GATA3	3
ROS1	2		NF2	11		ESR1	19		ESR1	57		PRDM1	44		GRM3	14		CREBBP	4		GATA3	35					TOP1	1		ROS1	1		AXIN2	3		AXIN2	3		ZNF703	2		EPHB1	2		GSK3B	3
RPTOR	2		PARP1	11		FGFR1	19		PIK3C2B	57		AXL	43		TYK2	14		TET1	4		MAP3K1	35					FGFR1	1		RPTOR	1		CAMTA1	3		BRIP1	3		AKT2	1		ERBB4	2		HGF	3
SOX10	2		PDGFRB	11		FLI1	19		EGFR	56		BRCA1	43		MSH6	14		KDM5C	4		TYK2	35					GSK3B	1		SDHB	1		SDHA	3		CAMTA1	3		AKT3	1		FANCD2	2		KDM6A	3
ZNF217	2		PIK3CB	11		FOXP1	19		BRD4	55		FGFR1	43		KIT	14		FGF14	4		BRD4	34					FGF14	1		SETD2	1		PARP1	3		CDKN1B	3		ARAF	1		FGFR1	2		KEAP1	3
AXIN1	2		RAD50	11		NTRK1	19		FGFR1	55		NTRK1	43		ITK	14		FGF12	4		BRIP1	34					TAF1	1		SMARCA4	1		PIK3CD	3		CHD4	3		ARID2	1		FH	2		LCK	3
MST1R	2		SRC	11		RICTOR	19		FGFR2	55		SYK	43		FLT1	13		BLM	4		ERBB3	34					FH	1		SMARCD1	1		TEK	3		CTNNA1	3		ATF1	1		FLT1	2		MAP3K13	3
NUP93	2		TBX3	11		TET2	19		FGFR4	55		GABRA6	42		MAP2K1	13		EPHB1	4		GABRA6	34					IGF2	1		SPEN	1		ETV6	3		DOT1L	3		AXIN1	1		FLT4	2		MITF	3
PIK3C2B	2		TEK	11		WT1	19		INPP4B	55		PDGFRB	42		MAP3K1	13		ERBB2	4		PIK3R2	34					IGF1R	1		SSX1	1		CDKN1B	3		EGFR	3		AXIN2	1		FOXO1	2		MRE11A	3
SMARCB1	2		XPO1	10		NR4A3	18		AXIN1	54		RAD50	42		AXL	13		PRKACA	4		WHSC1	34					CDH1	1		SUFU	1		TNFAIP3	3		EPHA5	3		AXL	1		FYN	2		MSH2	3
PMS2	2		AMER1	10		ERG	18		HGF	53		SNCAIP	42		MLH1	13		GATA3	4		CHD4	33					PRDM1	1		TAF1	1		BCL6	3		ERBB4	3		BCOR	1		GABRA6	2		MYC	3
IRS2	2		AXIN2	10		JAK1	18		C11orf30	53		AKT2	41		ABL1	13		JAK3	4		PRSS1	33					NCOA2	1		TET2	1		SYK	3		FANCA	3		BRAF	1		GATA4	2		NUP93	3
CHD2	2		BARD1	10		NBN	18		FLCN	53		AXIN2	41		PIK3R1	13		DNMT3A	4		RPTOR	33					DAXX	1		TFE3	1		NUP93	3		FBXW7	3		BRIP1	1		GID4	2		PARP2	3
ABL1	2		BCL6	10		PIK3CD	18		JAK3	53		CDK12	41		TET3	13		CSF1R	4		BTK	32					MEN1	1		TGFBR1	1		EWSR1	3		GATA6	3		BTK	1		GNAQ	2		POLE	3
RICTOR	2		BCOR	10		PPP2R1A	18		MAP2K4	53		HSP90AA1	41		NTRK1	13		BARD1	4		NTRK2	32					NSD1	1		TGFBR2	1		RAC1	3		HGF	3		CAMTA1	1		GNAS	2		PRSS8	3
MDM2	2		BCORL1	10		TYK2	18		MAP3K13	53		PIK3CD	41		MAP3K13	13		SMARCB1	3		PIK3CB	32					EPHA5	1		TNFAIP3	1		PARP3	3		IRF4	3		CDK4	1		HSP90AA1	2		PTK6	3
CAMTA1	2		BLM	10		ACVR1B	17		MST1R	53		STAT4	41		FOXP1	12		FOXP1	3		ETV1	31					FBXW7	1		TSC2	1		AURKB	3		JAK3	3		CDK6	1		IDH2	2		RPTOR	3
PIK3R1	2		CDH1	10		DICER1	17		NBN	53		FBXW7	40		NOTCH2	12		DOT1L	3		FGFR1	31					MAP3K1	1		TSHR	1		KDM5C	3		LCK	3		CDK8	1		IKZF1	2		RUNX1	3
PIK3R2	2		FANCD2	10		ETV1	17		TEK	53		FLI1	40		SRC	12		CHD2	3		PLCG2	31					MET	1		TYK2	1		RAF1	3		MAP2K1	3		CHD2	1		INHBA	2		SETD2	3
CTNNA1	2		FGFR3	10		KDM5C	17		PALB2	52		ZNF217	40		BCR	12		SNCAIP	3		PMS2	31					STAT3	1		VEGFA	1		PRSS1	3		MDM2	3		COL1A1	1		JAK1	2		SNCAIP	3
RHOA	2		JAK2	10		PALB2	17		BRIP1	52		FUBP1	39		MET	12		PIK3C2B	3		BARD1	30					FANCD2	1					TGFBR1	3		MET	3		CRBN	1		JAK2	2		SOX2	3
KMT2C	2		MED12	10		PIK3C2B	17		FLT3	52		GLI1	39		ABL2	12		WHSC1	3		GATA4	30					GRP124	1					EP300	3		MTOR	3		CREB3L2	1		KEL	2		STAG2	3
NF2	2		MERTK	10		ZNF217	17		IKZF1	52		PTPN11	39		BRIP1	12		RICTOR	3		GATA6	30					KIT	1					FH	3		MYB	3		CSF1R	1		KLHL6	2		STAT4	3
CDC73	2		MSH6	10		COL1A1	16		MSH2	52		AMER1	38		IDH2	11		HNF1A	3		MSH6	30					CCND3	1					ACVR2A	3		NCOA2	3		CTNNA1	1		MAP2K1	2		TET3	3
ETV6	2		MST1R	10		BRCA1	16		NUP93	52		FLCN	38		NCOA2	11		CAMTA1	3		FGFR4	29					RNF43	1					DAXX	3		NKX2-1	3		CXCR4	1		MAP2K4	2		TOP1	3
SYK	2		NTRK2	10		CSF1R	16		NRAS	51		FUS	38		INPP4B	11		PIK3R1	3		LZTR1	29					SOX9	1					FRS2	3		NTRK1	3		CYLD	1		MAP3K13	2		ATR	2
RAC1	2		PLCG2	10		FANCA	16		BARD1	51		KDM5C	38		POLD1	11		CTNNA1	3		MST1R	29					MST1R	1					FBXW7	3		NUP93	3		CYP17A1	1		MET	2		AXIN1	2
EGFR	2		STK11	10		IRF2	16		NTRK1	51		PARP1	38		SOX9	11		TCF7L2	3		PALB2	29					ERBB2	1					BLM	3		PARP1	3		DDR2	1		MPL	2		BCR	2
PPP2R1A	2		ACVR1B	9		ITK	16		PIK3R2	51		PPP2R1A	38		DDR1	11		PTCH1	3		TGFBR1	29					ATR	1					C11orf30	3		PIK3R2	3		DNMT3A	1		MSH2	2		BLM	2
RAF1	2		AXL	9		KEL	16		XPO1	51		TBX3	38		TET2	11		NF2	3		HNF1A	28					FANCE	1					STAT3	3		RET	3		EGFR	1		MSH6	2		CBL	2
FGFR3	2		CSF1R	9		PMS2	16		KIT	50		TYK2	38		PDGFRA	11		HSP90AA1	3		KLHL6	28					AKT3	1					FANCC	3		SMAD3	3		EZH2	1		MUTYH	2		CCNE1	2
RBM10	2		CTNNB1	9		CTCF	16		PAX5	49		VEGFA	38		ARAF	11		SDHB	3		PIK3R1	28					WISP3	1					HRAS	3		SOX9	3		FANCE	1		NF2	2		CTNNA1	2
GSK3B	2		ERBB2	9		ETV5	16		PIK3CD	49		ASXL1	37		IKBKE	11		ETV6	3		SDHA	28					AURKA	1					GRP124	3		STAT3	3		FGF10	1		NOTCH1	2		DAXX	2
NR4A3	2		ETV6	9		INPP4B	16		RB1	49		CBL	37		WHSC1	11		CDKN1B	3		TEK	28					PRKCI	1					FANCA	3		TET3	3		FGF3	1		NOTCH2	2		DNMT3A	2
EZH2	2		FOXP1	9		TSHR	16		DDR2	48		FOXP1	37		SMAD3	11		ETV1	3		TSC1	28					FAT1	1					SOX10	3		TGFBR2	3		FGF4	1		NR4A3	2		ERBB2	2
PRDM1	2		GATA2	9		RBM10	15		PDGFRB	48		MAP3K13	37		TSC1	11		NUP93	3		BLM	27					JAK1	1					SOX9	3		TSC1	3		FGFR2	1		NRAS	2		FANCA	2
INPP4B	2		GATA6	9		JAK2	15		ETV1	47		MITF	37		TNFAIP3	11		IL7R	3		JAK1	27					JAK2	1					MST1R	3		WT1	3		FGFR4	1		NRG1	2		FANCE	2
EPHA5	2		HSP90AA1	9		MERTK	15		AKT1	47		MRE11A	37		NTRK2	11		PTK6	3		ABL1	26					AXL	1					ERBB3	3		YES1	3		FOXO1	1		NTRK2	2		FGF12	2
POLD1	2		IGF1R	9		MSH6	15		CTCF	47		NOTCH4	37		DDR2	11		AURKB	3		DDR1	26					GATA6	1					NTRK3	3		ACVR2A	2		FOXP1	1		NTRK3	2		FGF14	2
CHEK2	2		KEL	9		NTRK2	15		EZH2	47		CDH1	36		TCF7L2	10		FGFR4	3		GATA2	26					GATA4	1					FOXL2	3		GPR124	2		FRS2	1		PBRM1	2		FGFR1	2
LCK	2		MAP3K1	9		PDGFRB	15		FLI1	47		CTNNA1	36		FGFR4	10		FGFR3	3		MAP2K4	26					KEAP1	1					AURKA	3		AKT2	2		GATA1	1		PDGFRA	2		FGFR2	2
ARID1B	2		MDM4	9		RUNX1	15		SDHA	46		KRAS	36		MEN1	10		RUNX1	3		MSH2	26					PRKDC	1					ERG	3		AXL	2		GATA6	1		PIK3CB	2		FLT3	2
GLI1	2		NKX2-1	9		SETD2	15		ABL1	46		NBN	36		STAT4	10		MSH2	3		NBN	26					ARID2	1					JAK3	3		BARD1	2		GNAS	1		PIK3CD	2		FLT4	2
ATRX	2		PRKCI	9		RECQL	15		CTNNA1	46		NF2	36		MRE11A	10		IGF2	3		RICTOR	26					PDCD1	1					DDR2	3		BCR	2		GRIN2A	1		PIK3CG	2		FUS	2
ERG	2		RBM10	9		TERT	15		HNF1A	46		NUP93	36		PALB2	10		BRIP1	3		ZNF217	26					MAP3K13	1					DNMT3A	3		CBL	2		HSP90AA1	1		PLCG2	2		GATA2	2
JAK2	2		RNF43	9		AKT1	14		MET	46		RBM10	36		ESR1	10		PRDM1	3		C11orf30	25					INHBA	1					AKT1	3		CCNE1	2		IDH2	1		POLD1	2		GATA6	2
AXL	2		SDHA	9		BRIP1	14		ABL2	45		RXRA	36		BTK	10		TYK2	3		CDC73	25					FYN	1					ESR1	3		CD79B	2		IGF2	1		PRDM1	2		GLI1	2
GATA6	2		SMO	9		BTK	14		BMPR1A	45		STK11	36		PIK3CB	10		INPP4B	3		ETV5	25											SMARCB1	2		CREB3L1	2		IKBKE	1		PRKCI	2		GNA13	2
BCORL1	2		SOX9	9		DNMT3A	14		CDH1	45		BARD1	35		PIK3CD	10		EPHA7	3		FANCD2	25											MLH1	2		CSF1R	2		IRF2	1		PRSS8	2		GNAQ	2
MITF	2		SPOP	9		FUBP1	14		CDK12	45		BCL6	35		NUP93	10		FRS2	3		MERTK	25											MYC	2		EPCAM	2		IRS2	1		RAF1	2		GRIN2A	2
MED12	2		SUFU	9		MLH1	14		FOXP1	45		CUL3	35		CYLD	10		C11orf30	3		MRE11A	25											BCL2L1	2		EPHA7	2		JUN	1		RECQL	2		HRAS	2
CDK12	2		TET3	9		PAX5	14		JAK2	45		DDR2	35		FLCN	9		ROS1	3		SMO	25											FLCN	2		ERG	2		KDR	1		RPTOR	2		HSD3B1	2
ARFRP1	1		ABL1	8		PRDM1	14		PPP2R1A	45		GATA3	35		HNF1A	9		FANCC	3		AXL	24											PDGFB	2		ETV1	2		LYN	1		RXRA	2		IKBKE	2
AXIN2	1		CTNNA1	8		RXRA	14		SMO	45		GRM3	35		NF2	9		FANCA	3		CBL	24											LYN	2		EWSR1	2		MAP3K1	1		SDHD	2		IKZF1	2
BTK	1		DDR1	8		SF3B1	14		CDC73	44		MLH1	35		ETV1	9		CCND2	3		FYN	24											CTCF	2		FANCD2	2		MDM2	1		SMO	2		IL7R	2
CCNE1	1		ESR1	8		ARAF	14		CUL3	44		PMS2	35		CBL	9		PRKAR1A	3		HSP90AA1	24											IKBKE	2		FANCG	2		MERTK	1		SRC	2		IRS2	2
CDH1	1		EWSR1	8		MET	13		PIK3CB	44		SRC	35		EZH2	9		KAT6A	3		IRF4	24											RXRA	2		FANCL	2		MLH1	1		STAT4	2		ITK	2
CDK8	1		FGF12	8		FGFR2	13		SNCAIP	44		ABL2	34		BLM	9		SOX9	3		PAK3	24											BAP1	2		FAS	2		MSH6	1		STK11	2		JAK2	2
COL1A1	1		FGF23	8		GNA11	13		KDM6A	43		CREB3L1	34		ERG	9		MST1R	3		PARP1	24											MDM2	2		FEV	2		MUTYH	1		TET2	2		MAP2K4	2
EPCAM	1		FGFR1	8		KIT	13		FGF12	43		LCK	34		XPO1	9		NTRK1	3		PPP2R1A	24											PIK3R2	2		FGF12	2		MYC	1		TIPARP	2		MDM2	2
FAM46C	1		GABRA6	8		MST1R	13		GATA4	43		MSH2	34		MERTK	9		ITK	3		SOX9	24											CTNNA1	2		FGFR2	2		MYD88	1		TOP1	2		MDM4	2
FGFR4	1		GNAS	8		SMARCB1	13		IL7R	43		ABL1	33		IKZF1	9		DICER1	3		STAT3	24											MAP2K1	2		FGFR3	2		NKX2-1	1		TSHR	2		MERTK	2
FLCN	1		IKBKE	8		TFE3	13		PARP1	43		ETV1	33		SNCAIP	9		ERG	3		STAT4	24											PAK3	2		FH	2		NPM1	1		XIAP	2		MET	2
FOXL2	1		IKZF1	8		TSC1	13		FUBP1	42		IKBKE	33		SDHA	9		JAK2	3		BAP1	23											HSP90AA1	2		FUBP1	2		NR4A3	1		XPO1	2		MLH1	2
FUS	1		KDM5A	8		CDKN1B	13		GABRA6	42		IRF4	33		CUL3	9		GATA6	3		DAXX	23											FANCL	2		FYN	2		NRG1	1		ACVR1B	1		NF2	2
IDH2	1		KIT	8		FOXL2	13		KLHL6	42		IRS2	33		BRD4	9		BCORL1	3		FLI1	23											RET	2		GABRA6	2		WHSC1	1		ARFRP1	1		NFKBIA	2
JAK3	1		MAP2K2	8		KEAP1	13		NR4A3	42		KLHL6	33		GLI1	9		ESR1	3		HSD3B1	23											TSHR	2		GATA1	2		NTRK2	1		AXIN1	1		NKX2-1	2
KLHL6	1		NTRK1	8		MAP2K1	13		TFE3	42		MYB	33		FUS	9		RARA	3		MYB	23											PAX5	2		GATA2	2		NUP93	1		AXL	1		NTRK2	2
LMO1	1		PARP2	8		ABL2	12		ITK	41		BTK	32		KDM5A	9		MAP3K13	3		PRKCI	23											WT1	2		GLI1	2		PAK3	1		BAP1	1		PDGFRB	2
LZTR1	1		PPP2R1A	8		AKT3	12		TGFBR1	41		CDKN1A	32		GABRA6	8		KDM5A	3		U2AF1	23											ETV1	2		H3F3A	2		PDCD1LG2	1		BARD1	1		PIK3C2B	2
MRE11A	1		PTK6	8		EGFR	12		BAP1	40		CDKN1B	32		CTNNA1	8		HGF	2		ACVR2A	22											SRC	2		HRAS	2		PDGFB	1		BCL2L11	1		PIK3CG	2
MUTYH	1		RUNX1	8		FGF12	12		CYLD	40		FGFR3	32		BCL6	8		MYC	2		CHEK2	22											SMO	2		HSD3B1	2		PDK1	1		BRAF	1		PLCG2	2
MYC	1		STAT4	8		FLCN	12		ERG	40		MEN1	32		FGFR3	8		PDGFB	2		ERG	22											FAM46C	2		IL7R	2		PIK3CB	1		BRCA1	1		PMS2	2
MYCL	1		TSHR	8		FOXO1	12		FGFR3	40		PALB2	32		FGFR1	8		FLI1	2		FGF10	22											SMARCD1	2		IRS2	2		PIK3CD	1		BRIP1	1		PREX2	2
PARK2	1		CDC73	7		GATA3	12		GATA3	40		PRKCI	32		FUBP1	8		CYP17A1	2		FGF12	22											PPP2R1A	2		KAT6A	2		PMS2	1		CBFB	1		PRKCI	2
PDGFRA	1		FAM46C	7		IL7R	12		MITF	40		SS18	32		BARD1	8		ABL1	2		FGF6	22											NBN	2		KEAP1	2		POLD1	1		CBL	1		RAD50	2
PLCG2	1		FANCL	7		IRF4	12		SRC	40		AKT1	31		SMARCB1	8		RPTOR	2		FUBP1	22											RAD52	2		KLHL6	2		PRDM1	1		WISP3	1		RAD51B	2
RANBP2	1		FGF14	7		MYCN	12		TOP1	40		CYLD	31		RXRA	8		PIK3R2	2		PRDM1	22											FGFR3	2		MLH1	2		PREX2	1		CCND3	1		RAD51D	2
SDHB	1		FLI1	7		NKX2-1	12		DDR1	39		EWSR1	31		PIK3R2	8		KDR	2		RNF43	22											GSK3B	2		MPL	2		PRSS1	1		CDH1	1		RICTOR	2
SRC	1		FOXL2	7		SMAD2	12		FUS	39		EZH2	31		PAK3	8		KEL	2		SNCAIP	22											FGF14	2		MRE11A	2		PRSS8	1		CDK8	1		RNF43	2
WISP3	1		FYN	7		STAT3	12		MEN1	39		JAK2	31		TSHR	8		MAP2K2	2		AXIN1	21											RUNX1T1	2		MST1R	2		PTCH1	1		CDKN1A	1		RUNX1T1	2
YES1	1		GATA3	7		BARD1	12		RECQL	39		MAP2K4	31		NR4A3	8		TSC1	2		CDH1	21											NR4A3	2		MYCN	2		RAD51	1		CHEK2	1		SDHD	2
HGF	1		KLHL6	7		PIK3CB	12		STAT3	39		SMAD4	31		MYC	7		FANCL	2		FGFR2	21											TGFBR2	2		NBN	2		RAD54L	1		COL1A1	1		SF3B1	2
SOCS1	1		MEN1	7		SMAD3	12		STAT4	39		TNFAIP3	31		MYCN	7		CDC73	2		NFKBIA	21											BCL2L11	2		NFE2L2	2		RBM10	1		CREB3L2	1		SMARCD1	2
FOXP1	1		MRE11A	7		TOP1	12		BCL6	38		ETV5	30		IRF2	7		SUFU	2		NKX2-1	21											KLHL6	2		WHSC1	2		RNF43	1		CRKL	1		SOX9	2
MYB	1		MYB	7		ABL1	11		CBL	38		IRF2	30		RECQL	7		NFE2L2	2		RUNX1	21											CDH1	2		PARP3	2		RPTOR	1		CSF1	1		SPOP	2
LYN	1		NUP93	7		EZH2	11		ETV5	38		MUTYH	30		HSP90AA1	7		WT1	2		ARAF	20											PRDM1	2		PAX5	2		RUNX1	1		CTNNA1	1		STK11	2
AR	1		PAK3	7		FGF14	11		PAK3	38		NPM1	30		CDKN1B	7		CDKN1A	2		FH	20											NCOA2	2		PDGFRB	2		RUNX1T1	1		DAXX	1		TEK	2
SNCAIP	1		PRDM1	7		FGF23	11		PMS2	38		QKI	30		EWSR1	7		TNFAIP3	2		GATA1	20											INPP4B	2		PMS2	2		SDHA	1		ERG	1		TET1	2
CTCF	1		PRSS1	7		MAP2K2	11		PRDM1	38		ZNF750	30		SMO	7		QKI	2		MAP3K13	20											CXCR4	2		PPP2R1A	2		SMAD4	1		ETV1	1		TFE3	2
MYD88	1		RAD54L	7		PARP1	11		RUNX1	38		CHEK2	29		SMARCD1	7		SYK	2		MYC	20											EPHA3	2		PRKCI	2		SOX2	1		ETV4	1		TGFBR2	2
PDK1	1		RHOA	7		RAF1	11		CDK8	37		CREB3L2	29		NBN	7		EWSR1	2		PAX5	20											MSH6	2		QKI	2		SPOP	1		ETV5	1		TMPRSS2	2
IRF2	1		SF3B1	7		SDHA	11		KEAP1	37		CTCF	29		FGF14	7		FGF6	2		PIK3CD	20											STAT4	2		RARA	2		SS18	1		ETV6	1		TNFAIP3	2
IRF4	1		SNCAIP	7		DDR1	11		FGF14	36		ERG	29		FANCD2	7		FGF3	2		RAD50	20											H3F3A	2		RBM10	2		SYK	1		EWSR1	1		TSHR	2
CD274	1		WHSC1	7		PAK3	10		CSF1R	36		ERRFI1	29		PRKAR1A	7		BCR	2		RAD54L	20											PDCD1LG2	2		RECQL	2		TCF7L2	1		FANCF	1		VEGFA	2
PDGFRB	1		XIAP	7		AKT2	10		EWSR1	36		MAP2K2	29		FOXL2	7		PPP2R1A	2		XPO1	20											RAD50	2		RHOA	2		TFE3	1		FANCG	1		YES1	2
PIK3CG	1		AKT1	6		CYLD	10		NTRK2	36		PARP2	29		AKT3	7		RAD51B	2		AKT3	19											KAT6A	2		RXRA	2		TGFBR1	1		FANCL	1		ZNF703	2
SMAD3	1		AURKA	6		FGFR4	10		RXRA	36		PAX5	29		AKT1	7		FGFR2	2		CREB3L2	19											ERBB2	2		SDHB	2		TGFBR2	1		FAS	1		ZNF750	2
PIK3CD	1		BRIP1	6		KLHL6	10		WT1	36		PRSS1	29		ERRFI1	7		BRD4	2		FLCN	19											ITK	2		SMO	2		TNFAIP3	1		FGF10	1		ACVR1B	1
RECQL	1		C11orf30	6		MEN1	10		CXCR4	35		RAD51B	29		TFE3	7		TFE3	2		FOXP1	19											STK11	2		SOX10	2		TOP1	1		FGF12	1		AKT1	1
MAP2K1	1		CCND1	6		PRSS1	10		IRF2	35		TET2	29		LCK	7		RAD51C	2		MEN1	19											BRCA1	2		SOX2	2		VEGFA	1		FGF23	1		AKT3	1
MAP2K2	1		CCNE1	6		QKI	10		PRKCI	35		TFE3	29		GATA1	7		PTPN11	2		MITF	19											JAK2	2		SPOP	2		XIAP	1		FGF6	1		ARAF	1
CUL3	1		CHEK1	6		VEGFA	10		STAG2	35		TMPRSS2	29		FOXO1	6		TAF1	2		MYCN	19											YES1	2		SSX1	2		YES1	1		FGFR3	1		ARFRP1	1
TET3	1		FANCF	6		XPO1	10		CHEK2	34		TSHR	29		CYP17A1	6		ARFRP1	2		SMAD2	19											MERTK	2		TET2	2					FGFR4	1		ASXL1	1
SDHD	1		FAS	6		WISP3	10		RAF1	34		AR	28		MAP2K2	6		KLHL6	2		AKT2	18											PALB2	2		TFE3	2					FUBP1	1		AURKB	1
CDK4	1		FH	6		FANCL	10		STK11	34		ARAF	28		CDK6	6		CDH1	2		AXIN2	18											CSF1R	2		TGFBR1	2					FUS	1		BCL6	1
STAG2	1		FUBP1	6		FGF4	10		CSF1	33		CCNE1	28		CDKN2C	6		CXCR4	2		CDK8	18											FUS	2		TIPARP	2					GNA11	1		BMPR1A	1
SUFU	1		GNA11	6		SYK	10		HSP90AA1	33		CRBN	28		ETV5	6		MAP3K1	2		CTNNA1	18											RARA	2		TOP1	2					GNA13	1		BRAF	1
NF1	1		HNF1A	6		C11orf30	9		QKI	33		GATA2	28		CDKN1A	6		MPL	2		FGF19	18											TNFRSF14	2		AMER1	1					GRM3	1		BTG1	1
NFIB	1		IDH2	6		CRBN	9		CHEK1	32		NRAS	28		CDK8	6		MRE11A	2		FUS	18											MAP3K13	2		ARFRP1	1					HRAS	1		CD274	1
ETV5	1		MDM2	6		FLT3	9		IKBKE	32		RAD51D	28		CD79A	6		GLI1	2		IKBKE	18											GNAS	2		BAP1	1					HSD3B1	1		CDC73	1
ETV4	1		RARA	6		MDM4	9		SMARCB1	32		RARA	28		PPP2R1A	6		ZNF703	2		MAP2K1	18											GNAQ	2		BCL2L1	1					IDH1	1		CDK8	1
CDKN1A	1		REL	6		PTPN11	9		SUFU	32		SMO	28		RUNX1	6		FOXL2	2		NR4A3	18											MCL1	1		BCL2L2	1					IGF2	1		CDKN1A	1
TET1	1		RXRA	6		RARA	9		SYK	32		TCF7L2	28		FGF12	6		SOX2	2		RAF1	18											CCND1	1		BMPR1A	1					IRF4	1		CHEK2	1
TNFAIP3	1		SOX2	6		SRC	9		CRBN	31		CSF1	27		PTPN11	6		PRKCI	2		SMAD3	18											FAS	1		BRAF	1					JAK3	1		CRKL	1
EWSR1	1		SYK	6		TCF7L2	9		ETV6	31		FOXO1	27		KLHL6	6		NKX2-1	2		AURKA	17											FOXO1	1		BTK	1					KDM5A	1		CUL3	1
FGF3	1		TIPARP	6		TNFAIP3	9		FANCC	31		IL7R	27		SS18	6		FANCG	2		CHEK1	17											PMS2	1		CCND1	1					KIT	1		CYP17A1	1
CRKL	1		TNFAIP3	6		XRCC2	9		FANCG	31		RAD54L	27		STAT3	6		XRCC2	2		CREB3L1	17											GABRA6	1		CCND3	1					LCK	1		DDR1	1
CD79B	1		AKT2	5		BMPR1A	9		FOXO1	31		RUNX1	27		H3F3A	6		CYLD	2		CTCF	17											FLI1	1		CDK4	1					MAP2K2	1		DDR2	1
BCR	1		CBFB	5		CBL	9		BTK	30		ETV6	26		CCND2	6		FGF23	2		ERRFI1	17											MYCN	1		CDK6	1					MEN1	1		DICER1	1
SMARCD1	1		CBL	5		CCNE1	9		GATA2	30		FANCC	26		CCNE1	6		GNA11	2		EWSR1	17											MDM4	1		CDK8	1					MST1R	1		EPCAM	1
AURKB	1		CCND2	5		ERRFI1	9		ZNF750	30		FRS2	26		FANCF	6		ZNF750	2		FGF3	17											PDK1	1		CHEK2	1					MYB	1		ERBB3	1
RAD51B	1		CD79A	5		RAD54L	9		AKT3	29		IDH1	26		SOX2	6		GNAQ	2		FGF4	17											AXIN1	1		CRBN	1					MYCL	1		ERRFI1	1
BRD4	1		CXCR4	5		STAG2	9		ARAF	29		MDM4	26		WISP3	6		IKZF1	2		FOXL2	17											RICTOR	1		CREB3L2	1					NBN	1		ESR1	1
CEBPA	1		FGF3	5		STAT4	9		FANCL	29		PIK3R2	26		ZNF217	6		SOCS1	1		MLH1	17											EPCAM	1		CXCR4	1					NCOA2	1		ETV4	1
TFE3	1		IRF2	5		CHEK1	8		MERTK	29		RNF43	26		CREB3L1	6		CCND1	1		MPL	17											IDH1	1		CYP17A1	1					NFE2L2	1		ETV6	1
RUNX1T1	1		LCK	5		CREB3L1	8		NFIB	29		TOP1	26		XIAP	6		BCL2	1		PDCD1	17											CD274	1		DDR1	1					NFIB	1		EWSR1	1
FGF12	1		MPL	5		CYP17A1	8		PARP2	29		WT1	26		ZNF750	6		FLCN	1		PTPN11	17											FLT3	1		DICER1	1					NFKBIA	1		FANCD2	1
FGF10	1		MYCL	5		GATA1	8		PRKAR1A	29		CD79B	25		GNA13	6		MYB	1		RARA	17											CHEK1	1		C11orf30	1					NUP93	1		FANCL	1
CBL	1		NBN	5		IKBKE	8		GATA6	28		CDC73	25		FAS	6		ARAF	1		SMARCB1	17											IDH2	1		ETV4	1					PAK3	1		FAS	1
FH	1		PIK3CD	5		MITF	8		IRF4	28		ESR1	25		PARP1	6		MYD88	1		CD79B	16											SMAD2	1		ETV5	1					PALB2	1		FGF23	1
ACVR1B	1		PRKACA	5		MYB	8		LYN	28		FYN	25		PAX5	6		MDM4	1		CDKN1B	16											PIK3CB	1		ETV6	1					PARP3	1		FGF3	1
TYK2	1		RECQL	5		PRKCI	8		MAP2K1	28		GNAQ	25		QKI	6		PDK1	1		CXCR4	16											RAD54L	1		EZH2	1					PAX5	1		FGF4	1
FRS2	1		SS18	5		SUFU	8		NFE2L2	28		NR4A3	25		PARP2	6		IRF4	1		FEV	16											TCF7L2	1		FANCF	1					PDGFRB	1		FGF6	1
MSH6	1		TOP1	5		U2AF1	8		PDCD1	28		RAD52	25		TOP1	6		EPCAM	1		FGF23	16											CUL3	1		FGF19	1					PIK3C2B	1		FGFR3	1
MPL	1		WISP3	5		ZNF750	8		RAD54L	28		SPOP	25		NKX2-1	6		IDH1	1		FGFR3	16											SDHC	1		FGF23	1					PRKAR1A	1		FH	1
STAT3	1		ZNF703	5		FANCG	8		TNFAIP3	28		GPR124	25		GATA2	6		FLT3	1		MDM2	16											SDHB	1		FGF3	1					PRSS1	1		FLCN	1
FANCD2	1		ACVR2A	4		LYN	8		WISP3	28		CYP17A1	24		GNAQ	6		CHEK1	1		NF2	16											SDHD	1		FGF6	1					PTCH1	1		FOXP1	1
RNF43	1		AKT3	4		PDGFB	8		ZNF703	28		LYN	24		IRF4	5		IDH2	1		REL	16											CDK4	1		FLI1	1					PTPN11	1		FRS2	1
BMPR1A	1		AURKB	4		BCL6	7		AURKA	27		MYD88	24		CHEK1	5		NPM1	1		SMARCD1	16											CDC73	1		FOXL2	1					RAC1	1		FYN	1
RAD50	1		BMPR1A	4		FGFR3	7		IDH1	27		NFIB	24		IL7R	5		TMPRSS2	1		SOX2	16											STAG2	1		FOXO1	1					RAD51C	1		GATA4	1
SOX9	1		BTK	4		FH	7		MUTYH	27		PARP3	24		RAC1	5		PIK3CB	1		TFE3	16											SUFU	1		FRS2	1					RAD51D	1		GID4	1
ERBB3	1		CD79B	4		GATA2	7		AKT2	26		PRKACA	24		RAF1	5		RHOA	1		WISP3	16											NFIB	1		GNA11	1					RAD52	1		GNA11	1
TIPARP	1		CDK4	4		NUP93	7		CREB3L1	26		PRKAR1A	24		C11orf30	5		PAK3	1		ZNF703	16											CDKN2B	1		GNAQ	1					RET	1		GNAS	1
NTRK2	1		CDK8	4		PRSS8	7		CYP17A1	26		RAF1	24		SOX10	5		CUL3	1		CCNE1	15											ETV5	1		GSK3B	1					RHOA	1		H3F3A	1
ITK	1		CSF1	4		RAD52	7		DAXX	26		REL	24		HSD3B1	5		NFIB	1		ETV6	15											ETV4	1		HSP90AA1	1					RICTOR	1		HNF1A	1
BRCA1	1		CYP17A1	4		TMPRSS2	7		FAS	26		BMPR1A	23		PLCG2	5		PAX5	1		GNAS	15											CDKN1A	1		IDH2	1					RNF43	1		IDH1	1
GATA1	1		FANCE	4		ZNF703	7		GNA11	26		FANCG	23		YES1	5		CREB3L2	1		MUTYH	15											NFKBIA	1		IGF2	1					SMAD3	1		IDH2	1
ERRFI1	1		FGF10	4		CD79B	7		LCK	26		HSD3B1	23		AKT2	5		CDKN2C	1		RAD51D	15											FGF6	1		INHBA	1					SMAD4	1		INPP4B	1
PALB2	1		FLCN	4		CUL3	7		MAP2K2	26		TGFBR1	23		PDCD1	5		ETV5	1		SUFU	15											FGF4	1		INPP4B	1					SNCAIP	1		IRF2	1
VEGFA	1		FUS	4		ETV6	7		RARA	26		GRP124	23		TNFRSF14	5		CDK8	1		SYK	15											FGF3	1		JUN	1					SOX2	1		JAK1	1
FGF23	1		GNAQ	4		FGF10	7		SMARCD1	26		ARFRP1	22		PMS2	5		BCL6	1		TOP1	15											CD79A	1		KDM5A	1					SOX9	1		JUN	1
CSF1	1		GSK3B	4		FGF3	7		TIPARP	26		GSK3B	22		PDGFB	5		FGF4	1		ACVR1B	14											IL7R	1		KIT	1					SSX1	1		KEL	1
ZNF750	1		IGF2	4		GATA6	7		FYN	25		MDM2	22		RAD54L	5		FAM46C	1		FANCF	14											PTK6	1		LZTR1	1					SYK	1		MAP2K1	1
GNA13	1		IRF4	4		MPL	7		INHBA	25		NFKBIA	22		DAXX	5		RAC1	1		FGF14	14											FEV	1		MAP2K2	1					TBX3	1		MCL1	1
FUBP1	1		MAP2K1	4		NF2	7		PARP3	25		TGFBR2	22		PDCD1LG2	5		RAD51D	1		FRS2	14											PARP2	1		MCL1	1					TCF7L2	1		MYCN	1
BARD1	1		MAP2K4	4		PDCD1	6		PTPN11	25		ACVR1B	21		GATA3	5		RAD52	1		GSK3B	14											RAD51D	1		MDM4	1					TET3	1		NFIB	1
U2AF1	1		MSH2	4		CCND1	6		RAD52	25		CDK8	21		FGF23	5		PRSS8	1		LYN	14											PRSS8	1		MEN1	1					TMPRSS2	1		NR4A3	1
VHL	1		PAX5	4		CCND3	6		REL	25		CHEK1	21		CSF1R	5		RAF1	1		MAP2K2	14											FGFR2	1		MERTK	1					TNFAIP3	1		PARP1	1
			PDCD1	4		CREB3L2	6		TMPRSS2	25		ETV4	21		GNA11	5		TOP1	1		NUP93	14											TOP1	1		MITF	1					TSC1	1		PARP3	1
			PDCD1LG2	4		EWSR1	6		VEGFA	25		FANCE	21		FYN	5		CEBPA	1		TMPRSS2	14											RBM10	1		MUTYH	1					TYK2	1		PAX5	1
			PDK1	4		FANCC	6		MYB	24		FAS	21		FLI1	4		GSK3B	1		FAM46C	13											CBFB	1		MYC	1					U2AF1	1		PDCD1	1
			PRKAR1A	4		H3F3A	6		YES1	24		FH	21		ETV4	4		CBFB	1		FOXO1	13											FGF10	1		MYCL	1					VEGFA	1		PIK3CB	1
			PTPN11	4		LCK	6		FGF6	23		MCL1	21		NFKBIA	4		CBL	1		MCL1	13											IGF2	1		NFIB	1					YES1	1		PRDM1	1
			RAC1	4		MYD88	6		CREB3L2	23		PDK1	21		FGF6	4		NR4A3	1		NRAS	13											BRIP1	1		NFKBIA	1					ZNF750	1		PRKACA	1
			SMAD2	4		NFE2L2	6		FGF23	23		CXCR4	20		FGF3	4		FH	1		RECQL	13											MET	1		NPM1	1								PRSS1	1
			SMAD3	4		CD79A	6		FGF3	23		SMARCD1	20		RAD52	4		BCL2L11	1		SOX10	13											CCND2	1		PAK3	1								PTPN11	1
			STAT3	4		HSP90AA1	6		FH	23		SOX10	20		PRSS8	4		SS18	1		TCF7L2	13											CCNE1	1		PARP2	1								QKI	1
			XRCC2	4		MSH2	6		IGF2	23		SUFU	20		RAD51C	4		EPHA3	1		TNFAIP3	13											RNF43	1		PDCD1	1								RAD51	1
			GNA13	3		NFIB	6		MDM4	23		TIPARP	20		FH	4		SSX1	1		AKT1	12											BMPR1A	1		PDGFRA	1								RAD54L	1
			ARAF	3		RAC1	6		NF2	23		XIAP	20		PRDM1	4		STAT4	1		BCL6	12											LCK	1		POLD1	1								RAF1	1
			CDKN1A	3		REL	6		NKX2-1	23		CCND3	19		SSX1	4		H3F3A	1		BTG1	12											FANCF	1		PTK6	1								RBM10	1
			CDKN2C	3		SOCS1	6		PRKACA	23		CEBPA	19		MPL	4		CCND3	1		CD79A	12											DDR1	1		PTPN11	1								REL	1
			CRBN	3		SOX10	6		CDKN2A	22		EPCAM	19		FANCC	4		CCNE1	1		CSF1	12											NTRK2	1		RAC1	1								SMAD2	1
			CRKL	3		FAM46C	6		GATA1	22		FANCL	19		CCND3	4		LCK	1		EZH2	12											ZNF703	1		RAD51	1								SMAD3	1
			EPCAM	3		ARFRP1	5		GNAQ	22		IDH2	19		BMPR1A	4		FANCF	1		FANCL	12											MAP2K4	1		RAD51B	1								SMARCB1	1
			ERG	3		CDC73	5		MYCL	22		KEL	19		FANCE	4		AKT3	1		HRAS	12											PRKCI	1		RAD51C	1								SOX10	1
			ETV4	3		FAS	5		ARFRP1	21		MAP2K1	19		PRKACA	4		AURKA	1		IDH1	12											ZNF217	1		RAD51D	1								SRC	1
			ETV5	3		FUS	5		ERRFI1	21		NKX2-1	19		FANCG	4		ZNF217	1		LCK	12											NKX2-1	1		RAD52	1								STAT3	1
			EZH2	3		HRAS	5		CCND3	20		SMAD2	19		FGF19	4		HSD3B1	1		SRC	12											HSD3B1	1		REL	1								SUFU	1
			FANCG	3		PARP2	5		ETV4	20		WISP3	19		MITF	4		GATA2	1		SSX1	12											GATA3	1		RPTOR	1								TBX3	1
			FGF19	3		PRKACA	5		FOXL2	20		FGF12	18		CCND1	4		GATA1	1		ZNF750	12											GATA2	1		SDHA	1								TCF7L2	1
			FGFR2	3		RAD51	5		GSK3B	20		GNA11	18		MDM4	4		YES1	1		CCND2	11											AXL	1		SMAD2	1								FAM46C	1
			FGFR4	3		RAD51B	5		JUN	20		PAK3	18		EPCAM	4		JUN	1		CEBPA	11											XPO1	1		SMARCB1	1								TGFBR1	1
			FLT3	3		TNFRSF14	5		PDGFB	20		PTK6	18		RHOA	4		VEGFA	1		FANCE	11											GATA4	1		SMARCD1	1								VHL	1
			FOXO1	3		AURKA	5		RAD51C	20		RAC1	18		SDHB	4		BTG1	1		FAS	11											KDM6A	1		SNCAIP	1								WT1	1
			FRS2	3		AURKB	5		CDK6	19		INHBA	17		ZNF703	4		BTK	1		GNAQ	11											AKT2	1		STK11	1								XIAP	1
			GATA4	3		CCND2	5		EPCAM	19		LMO1	17		GATA4	4		CRBN	1		IDH2	11											VEGFA	1		SYK	1								XPO1	1
			GID4	3		DAXX	5		FRS2	19		PDGFB	17		MYB	3		GNA13	1		PRSS8	11											FGF23	1		TMPRSS2	1								XRCC2	1
			HSD3B1	3		FANCE	5		NPM1	19		SMAD3	17		FANCL	3		FUBP1	1		QKI	11											XIAP	1		U2AF1	1								ZNF217	1
			INHBA	3		FGF6	5		PTK6	19		FAM46C	16		NFIB	3		MITF	1		RAD51C	11											BTG1	1		VHL	1
			ITK	3		HSD3B1	5		RAD51D	19		GATA6	16		ETV6	3		TNFRSF14	1		RXRA	11											MITF	1		XIAP	1
			MCL1	3		IDH1	5		XIAP	19		H3F3A	16		SYK	3		ATF1	1		TIPARP	11											PDCD1	1		XPO1	1
			MITF	3		JUN	5		ATF1	18		MYC	16		RAD51B	3		VHL	1		XRCC2	11											NCOR1	1		ZNF703	1
			MYC	3		MCL1	5		CDK4	18		PRSS8	16		CEBPA	3					YES1	11											INHBA	1		ZNF750	1
			NR4A3	3		MUTYH	5		FANCE	18		RAD51	16		FGF10	3					CDK4	10											U2AF1	1
			NRAS	3		NRAS	5		HSD3B1	18		RAD51C	16		RAD51	3					CDK6	10
			PARK2	3		RAD51D	5		IDH2	18		SOX9	16		BCL2L11	3					CRBN	10
			RAD52	3		SSX1	5		RAD51B	18		YES1	16		MUTYH	3					JUN	10
			RAF1	3		TIPARP	5		SOX10	18		DDR1	15		TIPARP	3					NFIB	10
			SMARCB1	3		YES1	5		SS18	18		FEV	15		AURKA	3					PDGFB	10
			TCF7L2	3		GATA4	4		TNFRSF14	18		FGF14	15		ATF1	3					SS18	10
			WT1	3		CBFB	4		FGF4	17		MYCL	15		MCL1	3					BCL2	9
			YES1	3		CSF1	4		HRAS	17		MYCN	15		MDM2	3					BCL2L11	9
			BCL2	2		FEV	4		MPL	17		RECQL	15		SMAD2	3					CYP17A1	9
			CD274	2		FYN	4		MYC	17		PARK2	15		SUFU	3					FANCG	9
			CDK6	2		IGF2	4		MYCN	17		DAXX	15		TEK	3					PARP3	9
			CDKN1B	2		MDM2	4		PRSS8	17		FANCF	14		WT1	3					PTK6	9
			CREB3L2	2		PARP3	4		U2AF1	17		FGF3	14		FAM46C	3					VEGFA	9
			ERRFI1	2		RAD51C	4		AURKB	16		FGF6	14		PARP3	3					BMPR1A	8
			FEV	2		SDHB	4		FGF10	16		GATA4	14		GID4	3					CDKN1A	8
			GATA1	2		SMARCD1	4		MCL1	16		GNA13	14		FRS2	3					ETV4	8
			HRAS	2		XIAP	4		NFKBIA	16		RHOA	14		JUN	3					GNA13	8
			IDH1	2		CHEK2	4		PDCD1LG2	16		SSX1	14		RARA	3					IGF2	8
			JUN	2		ETV4	4		PDK1	16		VHL	14		MYCL	2					IRF2	8
			LMO1	2		GNA13	4		CDKN1B	16		AURKB	14		NPM1	2					PDK1	8
			LYN	2		MYC	4		CD79B	15		IGF2	14		REL	2					RAD51B	8
			MUTYH	2		SOX2	4		CDKN1A	15		BTG1	13		CDK4	2					RHOA	8
			MYD88	2		SPOP	4		FANCF	15		CCND1	13		CDC73	2					SDHB	8
			NFKBIA	2		EPCAM	3		LMO1	15		CDK4	13		FGF4	2					SOCS1	8
			NPM1	2		GID4	3		CBFB	14		CRKL	13		CRKL	2					VHL	8
			PRSS8	2		BCL2	3		CD79A	14		FGF23	13		CD79B	2					CCND3	7
			QKI	2		CDK6	3		MDM2	14		GATA1	13		PTK6	2					MDM4	7
			RAD51C	2		CDKN1A	3		SPOP	14		SMARCB1	13		CBFB	2					MYCL	7
			SDHD	2		CXCR4	3		GNA13	14		SDHD	13		PRSS1	2					NPM1	7
			SMARCD1	2		FGF19	3		CDKN2B	13		ATF1	12		HRAS	2					PARP2	7
			SOCS1	2		FRS2	3		FAM46C	13		CCND2	12		XRCC2	2					PRKACA	7
			SOX10	2		GNAQ	3		SDHC	13		CD274	12		VEGFA	2					SPOP	7
			SSX1	2		GSK3B	3		SDHD	13		ZNF703	12		BCL2	2					XIAP	7
			TMPRSS2	2		IDH2	3		BCL2L11	12		BCL2L1	11		BCL2L1	2					AURKB	6
			U2AF1	2		LMO1	3		CCNE1	12		FGF10	11		SPOP	2					CCND1	6
			ARFRP1	1		NPM1	3		CEBPA	12		MPL	11		LYN	2					CDKN2C	6
			BCL2L1	1		PDCD1LG2	3		FGF19	12		SDHC	11		PDK1	2					GNA11	6
			BCL2L11	1		SDHC	3		PARK2	12		SOX2	11		TMPRSS2	2					LMO1	6
			BCL2L2	1		SS18	3		SDHB	12		CDK6	11		FEV	2					PRKAR1A	6
			BTG1	1		CDK8	2		SOX2	12		SDHB	11		GSK3B	2					RAC1	6
			CCND3	1		PARK2	2		CCND1	11		AURKA	10		MYD88	1					TNFRSF14	6
			CEBPA	1		BCL2L1	2		FEV	11		BCL2L11	10		CDKN2B	1					EPCAM	5
			FGF4	1		BCL2L11	2		GID4	11		CD79A	10		RAD51D	1					FANCC	5
			FGF6	1		CDK4	2		RAC1	11		JUN	10		IGF2	1					H3F3A	5
			H3F3A	1		CEBPA	2		RAD51	11		XRCC2	10		CXCR4	1					PARK2	5
			MYCN	1		MYCL	2		SSX1	11		BCL2	9		CHEK2	1					RAD52	5
			PARP3	1		NFKBIA	2		MYD88	10		BCL2L2	9		LMO1	1					ATF1	4
			PDGFB	1		PRKAR1A	2		VHL	10		FGF4	9		BTG1	1					CRKL	4
			RAD51	1		PTK6	2		RHOA	10		GID4	9		CRBN	1					GID4	4
			RAD51B	1		SDHD	2		CCND2	9		PDCD1LG2	9		VHL	1					SDHC	4
			RAD51D	1		VHL	2		SOCS1	8		SOCS1	9		SOCS1	1					CBFB	3
			SDHB	1		CDKN2B	2		XRCC2	8		CDKN2B	8		BCL2L2	1					CDKN2B	3
			SDHC	1		BTG1	1		CD274	7		FGF19	8		CREB3L2	1					MYD88	3
			TFE3	1		CD274	1		CRKL	7		FOXL2	8		PARK2	1					PDCD1LG2	3
			TNFRSF14	1		FANCF	1		H3F3A	7		U2AF1	8		AURKB	1					SDHD	3
			VHL	1		PDK1	1		BCL2L2	7		AKT3	7		CSF1	1					ARFRP1	2
									BTG1	6		CBFB	6								BCL2L1	2
									CDKN2C	5		CDKN2C	6								BCL2L2	2
									BCL2	4		PDCD1	5								RAD51	2
									BCL2L1	2		TNFRSF14	3
												HRAS	2
