# Supplementary material for: The comparison of cancer gene mutation frequencies in Chinese and U.S. patient populations
Source: Nat Commun. 2022 Sep 26;13:5651. doi: 10.1038/s41467-022-33351-4 (PMC9512793; doi:10.1038/s41467-022-33351-4)
Supplement: Supplementary file 9 — Supplementary Software 1 [file 41467_2022_33351_MOESM9_ESM.zip › Supplementary Software 1 New/Input Files/epidemiologicalWeightsCN_final.csv]

C00-C14	196	Lip oral cavity and pharynx	2.5813348947
C15	945	Esophagus	7.7394387814
C16	998	Stomach	12.1215009914
C18-C21	1554	Colon, Rectum, and Anus	10.3644014159
C22	1582	Liver and intrahepatic bile ducts	10.4182574966
C23-C24	1105	Gallbladder and Cholangiocarcinoma	1.5025774634
C25	542	Pancreas	2.6306610248
C33-C34	2269	Traches, Bronchus and Lung	21.067147008
C37	33	Thymus	0.3367982409
C40-C41	199	Bone	0.6915904526
C43	59	Melanoma of Skin	0.1898265064
C47+C49	555	Connective and Soft Tissue	0.3481231176
C50	323	Breast	7.8343879866
C53	104	Cervix uteri	2.7090183867
C54-C55	61	Corpus uteri	1.7511854733
C56	261	Ovary	1.4310150277
C61	65	Prostate	1.8577291951
C64-C65	318	Kidney and Renal Pelvis	1.7072701177
C66-C67	199	Bladder	2.445777917
C70-C72	286	Brain and Nervous System	2.6871236248
C73	82	Thyroid	3.7404450233
C82-C85; C96	131	Non-Hodgkin lymphoma	1.6804679092
C92-C94	81	Leukeamia	2.1639322926
