# Supplementary material for: The comparison of cancer gene mutation frequencies in Chinese and U.S. patient populations
Source: Nat Commun. 2022 Sep 26;13:5651. doi: 10.1038/s41467-022-33351-4 (PMC9512793; doi:10.1038/s41467-022-33351-4)
Supplement: Supplementary file 9 — Supplementary Software 1 [file 41467_2022_33351_MOESM9_ESM.zip › Supplementary Software 1 New/Input Files/treatmentStatusSKCM.csv]

Case_Submitter_ID	Treatment-naive 61.5% (225/366)	Gender	Age	Cancer Type	Cancer Type Detailed	Case_ID	Tumor Stage	Site_Resection or Biopsy
TCGA-D3-A2JB	Treatment-naive	Female	70	Melanoma	Malignant melanoma, NOS	dceb4909-cb3e-4aa5-8ff6-23d27b39aca3	Stage 0	Lymph nodes of inguinal region or leg
TCGA-EE-A183	Treatment-naive	Male	48	Melanoma	Malignant melanoma, NOS	5bdadeb6-a1fb-477d-877b-034bfd52294e	Stage 0	Lymph nodes of axilla or arm
TCGA-EE-A20C	Treatment-naive	Male	59	Melanoma	Malignant melanoma, NOS	bc71a91d-8ad1-4bab-a4fa-89470aa4e4d0	Stage 0	Skin of trunk
TCGA-ER-A2NE	Treatment-naive	Male	39	Melanoma	Malignant melanoma, NOS	1068ad76-612e-40ee-b2fa-916da14b7916	Stage 0	Connective, subcutaneous and other soft tissues, NOS
TCGA-DA-A3F5	Treatment-naive	Male	45	Melanoma	Malignant melanoma, NOS	d8eac750-9daf-4465-b672-9e31fd369057	Stage I	Lymph nodes of head, face and neck
TCGA-EE-A2GH	Treatment-naive	Male	34	Melanoma	Malignant melanoma, NOS	913f21a9-f727-4983-ab3a-61b5b3fc7f5e	Stage I	Lymph nodes of axilla or arm
TCGA-EE-A2GK	Treatment-naive	Female	46	Melanoma	Malignant melanoma, NOS	f18cfe4a-fffd-4e09-9eef-343ba9ffd0d1	Stage I	Lymph nodes of inguinal region or leg
TCGA-EE-A2MC	Treatment-naive	Male	73	Melanoma	Malignant melanoma, NOS	3791bd88-c61e-46c3-aaa4-942c2169887c	Stage I	Lymph nodes of axilla or arm
TCGA-EE-A2ME	Treatment-naive	Male	51	Melanoma	Malignant melanoma, NOS	d70e0d27-7f27-4807-a36e-9fb7b00f0a70	Stage I	Lymph nodes of inguinal region or leg
TCGA-EE-A2MP	Treatment-naive	Female	34	Melanoma	Malignant melanoma, NOS	54782bd7-79be-4e3c-bf99-844e7bb0e5d7	Stage I	Lymph nodes of inguinal region or leg
TCGA-EE-A2MR	Treatment-naive	Male	61	Melanoma	Malignant melanoma, NOS	449c9d70-d8aa-41d4-beeb-0bbfc73a23d8	Stage I	Lymph nodes of axilla or arm
TCGA-EE-A3J7	Treatment-naive	Male	43	Melanoma	Malignant melanoma, NOS	3df3f0a9-ba52-4c50-910f-828439b0ee14	Stage I	Connective, subcutaneous and other soft tissues of upper limb and shoulder
TCGA-ER-A19C	Treatment-naive	Male	77	Melanoma	Malignant melanoma, NOS	d5f8b18c-8ae7-457a-aa3e-c4bd77b276ab	Stage I	Lymph nodes of axilla or arm
TCGA-FS-A1YX	Treatment-naive	Female	39	Melanoma	Malignant melanoma, NOS	4537c0e1-b2bd-425f-a6f4-27f4733dc25a	Stage I	Connective, subcutaneous and other soft tissues, NOS
TCGA-FS-A1Z4	Treatment-naive	Male	62	Melanoma	Malignant melanoma, NOS	8465257b-7212-44a3-bd9f-1f7d017499ad	Stage I	Lymph node, NOS
TCGA-FS-A4F8	Treatment-naive	Male	52	Melanoma	Malignant melanoma, NOS	2f5813a8-97a6-4a96-886d-38f29272b16c	Stage I	Lymph node, NOS
TCGA-D3-A2JF	Treatment-naive	Male	74	Melanoma	Malignant melanoma, NOS	c58638ed-a38c-4494-a41e-6ee5283a7a59	Stage IA	Connective, subcutaneous and other soft tissues of upper limb and shoulder
TCGA-EE-A17X	Treatment-naive	Male	54	Melanoma	Malignant melanoma, NOS	5f8cc8d6-8a1c-41d0-bad6-fedd2948f40a	Stage IA	Skin of trunk
TCGA-EE-A2A6	Treatment-naive	Male	43	Melanoma	Malignant melanoma, NOS	cdcf4d91-98a1-4a65-98dd-c6fc80805a0c	Stage IA	Lymph nodes of inguinal region or leg
TCGA-EE-A2GJ	Treatment-naive	Male	83	Melanoma	Malignant melanoma, NOS	a5286cd0-403a-421b-ab58-11e250740b00	Stage IA	Lymph nodes of inguinal region or leg
TCGA-FS-A1Z0	Treatment-naive	Female	32	Melanoma	Malignant melanoma, NOS	6a1966c3-7f01-4304-b4a1-c4ef683b179a	Stage IA	Skin, NOS
TCGA-D3-A1QA	Treatment-naive	Male	55	Melanoma	Malignant melanoma, NOS	fbee9fe7-8bed-41a6-bcfe-de9f1bc80d01	Stage IB	Spleen
TCGA-D3-A2J8	Treatment-naive	Male	48	Melanoma	Malignant melanoma, NOS	affb02c3-ec15-465e-8296-6a32132d542e	Stage IB	Lymph nodes of inguinal region or leg
TCGA-D3-A5GL	Treatment-naive	Male	74	Melanoma	Malignant melanoma, NOS	9e5b6bee-0e10-4559-8d0e-2dc9677cc90c	Stage IB	Lymph nodes of axilla or arm
TCGA-EE-A184	Treatment-naive	Male	72	Melanoma	Malignant melanoma, NOS	3a8cfea5-1dcd-4dbb-bbd9-5bb602c54922	Stage IB	Skin of upper limb and shoulder
TCGA-EE-A29M	Treatment-naive	Female	33	Melanoma	Malignant melanoma, NOS	1af5d168-a3ff-4648-b195-ede2e7a5ca26	Stage IB	Lymph nodes of axilla or arm
TCGA-EE-A2A1	Treatment-naive	Male	46	Melanoma	Malignant melanoma, NOS	a92e70e1-c57d-45ef-a822-33b361c22291	Stage IB	Lymph nodes of axilla or arm
TCGA-EE-A3JH	Treatment-naive	Male	54	Melanoma	Malignant melanoma, NOS	2e7cfa51-8965-4c11-8fef-077fd258fbe4	Stage IB	Lymph nodes of axilla or arm
TCGA-ER-A19D	Treatment-naive	Female	46	Melanoma	Malignant melanoma, NOS	3409f118-1798-48d6-9556-12a5c77ebefb	Stage IB	Connective, subcutaneous and other soft tissues of thorax
TCGA-ER-A2NC	Treatment-naive	Male	50	Melanoma	Malignant melanoma, NOS	b9607824-a8d3-4915-ab73-962cdcfd8dc3	Stage IB	Thorax, NOS
TCGA-FS-A4F5	Treatment-naive	Female	77	Melanoma	Malignant melanoma, NOS	87dc5c05-3121-46bf-adba-061f45cecf27	Stage IB	Connective, subcutaneous and other soft tissues, NOS
TCGA-D3-A5GO	Treatment-naive	Male	61	Melanoma	Malignant melanoma, NOS	854466bf-b943-4acb-b4f1-6b285cb813e3	Stage II	Skin of upper limb and shoulder
TCGA-EB-A3XB	Treatment-naive	Male	63	Melanoma	Malignant melanoma, NOS	a9255dcb-b236-4777-ac43-555e3a5386c3	Stage II	Skin, NOS
TCGA-EE-A181	Treatment-naive	Female	82	Melanoma	Malignant melanoma, NOS	dde0b2be-ea43-4de7-8feb-ccdc073c6978	Stage II	Lymph nodes of inguinal region or leg
TCGA-EE-A20B	Treatment-naive	Female	66	Melanoma	Malignant melanoma, NOS	f632effd-be12-41ab-8e4f-2a5f38af8bae	Stage II	Skin of lower limb and hip
TCGA-EE-A2GR	Treatment-naive	Male	78	Melanoma	Malignant melanoma, NOS	919dfc28-6b55-452e-884c-48cb86802ac2	Stage II	Connective, subcutaneous and other soft tissues of upper limb and shoulder
TCGA-EE-A2M7	Treatment-naive	Male	66	Melanoma	Malignant melanoma, NOS	7b4bcf0e-ec55-489b-870f-a4360a6bea2f	Stage II	Lymph nodes of axilla or arm
TCGA-EE-A2MS	Treatment-naive	Male	72	Melanoma	Malignant melanoma, NOS	4a4f5ee9-b588-4357-b058-effbfb53e2c3	Stage II	Lymph nodes of axilla or arm
TCGA-EE-A3J4	Treatment-naive	Male	72	Melanoma	Malignant melanoma, NOS	40005536-5325-4063-929d-0917726607cb	Stage II	Connective, subcutaneous and other soft tissues of pelvis
TCGA-ER-A42L	Treatment-naive	Male	49	Melanoma	Malignant melanoma, NOS	021a9431-7fdc-42b8-9ff0-e17ded79ff1d	Stage II	Adrenal gland, NOS
TCGA-FS-A1ZB	Treatment-naive	Male	57	Melanoma	Malignant melanoma, NOS	6f2ef983-0a22-4a65-9e53-8742ac89a1c4	Stage II	Lymph node, NOS
TCGA-FS-A1ZK	Treatment-naive	Male	68	Melanoma	Malignant melanoma, NOS	1404791b-86bf-4dfd-85b4-c8ff356f109c	Stage II	Skin, NOS
TCGA-FS-A1ZP	Treatment-naive	Male	52	Melanoma	Malignant melanoma, NOS	4cdb18f5-47bf-475f-b34c-fa4912515268	Stage II	Lymph node, NOS
TCGA-FS-A1ZR	Treatment-naive	Male	36	Melanoma	Malignant melanoma, NOS	9f4dde50-fa0c-43bf-8d5d-70b76cc35793	Stage II	Lymph node, NOS
TCGA-FS-A4F4	Treatment-naive	Male	64	Melanoma	Malignant melanoma, NOS	74596c13-8b5d-4289-a3c0-446fa968b241	Stage II	Connective, subcutaneous and other soft tissues, NOS
TCGA-BF-A3DM	Treatment-naive	Male	63	Melanoma	Malignant melanoma, NOS	1ca2eb9f-9496-450f-83fe-c7a6cb1a075b	Stage IIA	Skin, NOS
TCGA-EB-A3XE	Treatment-naive	Female	77	Melanoma	Malignant melanoma, NOS	caaf50a4-13b5-4003-b52f-e5f9780f9f94	Stage IIA	Skin, NOS
TCGA-EE-A29S	Treatment-naive	Male	79	Melanoma	Malignant melanoma, NOS	5dec1b6a-5d60-463c-9655-fc7ed79ca19d	Stage IIA	Lymph nodes of axilla or arm
TCGA-EE-A2A0	Treatment-naive	Female	77	Melanoma	Malignant melanoma, NOS	81cedb9e-ee43-476b-9ed9-8d0fdb346065	Stage IIA	Lymph nodes of inguinal region or leg
TCGA-EE-A2GT	Treatment-naive	Male	77	Melanoma	Malignant melanoma, NOS	97d9dfc9-c937-48b4-b453-df081950419f	Stage IIA	Lymph nodes of axilla or arm
TCGA-FS-A1YY	Treatment-naive	Female	55	Melanoma	Malignant melanoma, NOS	c3a8881b-70f8-402c-ac75-1cc49fca4e87	Stage IIA	Abdomen, NOS
TCGA-FS-A4FC	Treatment-naive	Female	75	Melanoma	Malignant melanoma, NOS	b5abfbd1-8f92-4ba3-8f2b-801fb600397a	Stage IIA	Skin, NOS
TCGA-BF-A1PZ	Treatment-naive	Female	71	Melanoma	Malignant melanoma, NOS	455f982c-a067-46ac-bf89-3e535d0ffca0	Stage IIB	Skin, NOS
TCGA-D3-A2J6	Treatment-naive	Male	65	Melanoma	Malignant melanoma, NOS	6f5157b8-d43a-4fbc-b7da-23629f5b53da	Stage IIB	Lymph nodes of inguinal region or leg
TCGA-D3-A3BZ	Treatment-naive	Male	63	Melanoma	Malignant melanoma, NOS	c3d4caa5-eebc-4276-b1e1-ab9494867b10	Stage IIB	Lymph nodes of head, face and neck
TCGA-D9-A4Z5	Treatment-naive	Male	68	Melanoma	Malignant melanoma, NOS	a4e5a8ba-dbb2-4ee9-8ab3-cc5bab152cc2	Stage IIB	Nasal cavity
TCGA-EB-A44O	Treatment-naive	Male	69	Melanoma	Malignant melanoma, NOS	c787c4da-c564-44f1-89eb-dd9da107acb1	Stage IIB	Skin of trunk
TCGA-EB-A4IS	Treatment-naive	Male	77	Melanoma	Malignant melanoma, NOS	187376e0-b4f3-44ed-ab43-88b6eff3e552	Stage IIB	Skin of trunk
TCGA-EE-A17Z	Treatment-naive	Male	57	Melanoma	Malignant melanoma, NOS	d84d9c7b-b464-4ea1-8c39-9c929bb34c08	Stage IIB	Skin of trunk
TCGA-EE-A29B	Treatment-naive	Male	67	Melanoma	Malignant melanoma, NOS	905ea29f-588a-497b-9f06-2eef3bdc9442	Stage IIB	Skin of lower limb and hip
TCGA-EE-A2GC	Treatment-naive	Male	82	Melanoma	Malignant melanoma, NOS	0a4b780e-8143-4118-ad98-fd2a2a6678c3	Stage IIB	Lymph nodes of head, face and neck
TCGA-EE-A2GD	Treatment-naive	Female	58	Melanoma	Malignant melanoma, NOS	5c567ee6-bd57-448b-ad17-b74eb695b6f5	Stage IIB	Connective, subcutaneous and other soft tissues of lower limb and hip
TCGA-ER-A193	Treatment-naive	Male	62	Melanoma	Malignant melanoma, NOS	8ab09143-daf6-40a9-85d3-0fe9de7b3e06	Stage IIB	Connective, subcutaneous and other soft tissues of head, face, and neck
TCGA-FS-A1ZY	Treatment-naive	Male	71	Melanoma	Malignant melanoma, NOS	a3df4ba6-538e-4b53-a356-eb1ef743b2ab	Stage IIB	Skin, NOS
TCGA-BF-A1Q0	Treatment-naive	Male	80	Melanoma	Malignant melanoma, NOS	633ddc04-c424-42c8-8e54-673968b130a7	Stage IIC	Skin, NOS
TCGA-BF-A5EO	Treatment-naive	Male	65	Melanoma	Malignant melanoma, NOS	8352cbb0-10e7-40bd-96f0-1e982ab4c07b	Stage IIC	Skin of trunk
TCGA-BF-A5EQ	Treatment-naive	Male	63	Melanoma	Malignant melanoma, NOS	53de8f81-a226-4ab9-bddc-856ffd111817	Stage IIC	Skin of trunk
TCGA-BF-A5ER	Treatment-naive	Male	63	Melanoma	Malignant melanoma, NOS	b44cced8-88db-4769-a1b0-b09d28558277	Stage IIC	Skin of trunk
TCGA-BF-A5ES	Treatment-naive	Female	76	Melanoma	Malignant melanoma, NOS	ef40fa3d-807b-47c1-9f77-58e9778ce391	Stage IIC	Skin of trunk
TCGA-DA-A1I8	Treatment-naive	Female	63	Melanoma	Malignant melanoma, NOS	7b92fcd4-f9be-4b97-94a2-b2e8348aeaba	Stage IIC	Skin, NOS
TCGA-EB-A1NK	Treatment-naive	Male	48	Melanoma	Malignant melanoma, NOS	27c9e7aa-1760-4cfc-95b0-a091d35d317b	Stage IIC	Skin, NOS
TCGA-EB-A3XC	Treatment-naive	Male	74	Melanoma	Malignant melanoma, NOS	5226b25f-e326-4884-af79-916e4bbb701f	Stage IIC	Skin, NOS
TCGA-EB-A3XD	Treatment-naive	Female	53	Melanoma	Malignant melanoma, NOS	6fe664cc-e66b-4abf-a7d2-08bb4ce8eba3	Stage IIC	Skin, NOS
TCGA-EB-A3XF	Treatment-naive	Male	57	Melanoma	Malignant melanoma, NOS	555bbd13-8ad7-43b3-9087-001db30089f1	Stage IIC	Skin, NOS
TCGA-EB-A42Y	Treatment-naive	Female	73	Melanoma	Malignant melanoma, NOS	ef7bc188-6aec-467e-801a-ab2109a28104	Stage IIC	Skin of upper limb and shoulder
TCGA-EB-A44P	Treatment-naive	Female	58	Melanoma	Malignant melanoma, NOS	6b02def4-04ca-4ba0-bc48-262c4d8a294c	Stage IIC	Skin of trunk
TCGA-EB-A553	Treatment-naive	Male	62	Melanoma	Malignant melanoma, NOS	960899ed-b61b-4b20-b16d-e37dffb01aa3	Stage IIC	Skin of trunk
TCGA-EB-A5UM	Treatment-naive	Female	48	Melanoma	Malignant melanoma, NOS	667d5c5e-abc0-4fb8-b6c4-739f7cb3f0fe	Stage IIC	Skin of trunk
TCGA-EB-A5UN	Treatment-naive	Male	49	Melanoma	Malignant melanoma, NOS	d6276407-52a3-4f0c-8332-1b3477f6d2fc	Stage IIC	Small intestine, NOS
TCGA-EE-A29P	Treatment-naive	Female	73	Melanoma	Malignant melanoma, NOS	fd1a49f2-fb3b-481d-888e-f4224d59f6d1	Stage IIC	Lymph nodes of axilla or arm
TCGA-EE-A2GM	Treatment-naive	Female	70	Melanoma	Malignant melanoma, NOS	3d0cbbc9-f2ef-4d3e-ad55-b5cae6787c28	Stage IIC	Connective, subcutaneous and other soft tissues of trunk, NOS
TCGA-ER-A19K	Treatment-naive	Female	79	Melanoma	Malignant melanoma, NOS	f9e36bc2-484f-48e8-82ba-99026957277a	Stage IIC	Skin of scalp and neck
TCGA-FR-A2OS	Treatment-naive	Female	49	Melanoma	Malignant melanoma, NOS	f1a69042-8347-45c1-b925-8526a8443b86	Stage IIC	Skin of lower limb and hip
TCGA-FS-A1ZE	Treatment-naive	Male	40	Melanoma	Malignant melanoma, NOS	2c79add1-8093-4e81-8f80-069af7b7c2fa	Stage IIC	Skin, NOS
TCGA-FS-A1ZF	Treatment-naive	Female	78	Melanoma	Malignant melanoma, NOS	e0d36cc0-652c-4224-bb10-09d15c7bd8f1	Stage IIC	Lymph node, NOS
TCGA-FS-A1ZU	Treatment-naive	Female	70	Melanoma	Malignant melanoma, NOS	7ce09a09-074e-4f38-bed7-98ab34347fbe	Stage IIC	Skin, NOS
TCGA-GF-A2C7	Treatment-naive	Male	48	Melanoma	Malignant melanoma, NOS	285d8e2c-f183-49d5-bc1c-fd47c6670acc	Stage IIC	Skin of scalp and neck
TCGA-D3-A1QB	Treatment-naive	Female	75	Melanoma	Malignant melanoma, NOS	c59a5615-2dd1-4902-a62b-0e312eab5484	Stage III	Lymph node, NOS
TCGA-D3-A2JC	Treatment-naive	Female	53	Melanoma	Malignant melanoma, NOS	db239624-3dba-48bb-9889-f479dc2ba046	Stage III	Lymph nodes of axilla or arm
TCGA-D3-A3CE	Treatment-naive	Female	74	Melanoma	Malignant melanoma, NOS	730f7400-e94a-4f41-b081-5227fa1a9c18	Stage III	Lymph node, NOS
TCGA-D3-A5GR	Treatment-naive	Female	23	Melanoma	Malignant melanoma, NOS	c714c48f-a18c-4110-a82d-3cc95c315afd	Stage III	Lymph nodes of inguinal region or leg
TCGA-DA-A1HY	Treatment-naive	Male	42	Melanoma	Malignant melanoma, NOS	40e17bf8-6c19-4e5e-b60d-ad54f504a970	Stage III	Lymph node, NOS
TCGA-DA-A1I2	Treatment-naive	Male	45	Melanoma	Malignant melanoma, NOS	01ad975d-c2ed-4e4d-bd3b-c9512fc9073c	Stage III	Lymph node, NOS
TCGA-EB-A5KH	Treatment-naive	Male	55	Melanoma	Malignant melanoma, NOS	0eb0b477-1c7a-4416-895a-ea6463dbe847	Stage III	Lymph nodes of inguinal region or leg
TCGA-EB-A5UL	Treatment-naive	Male	71	Melanoma	Malignant melanoma, NOS	f5f42370-9974-4375-b338-5f68bb0c3958	Stage III	Lymph nodes of axilla or arm
TCGA-EE-A180	Treatment-naive	Male	69	Melanoma	Malignant melanoma, NOS	7ee2f8d5-6c31-4f5f-a779-b43979e66d0b	Stage III	Skin of upper limb and shoulder
TCGA-EE-A2MJ	Treatment-naive	Male	60	Melanoma	Malignant melanoma, NOS	8509f10a-c454-45a5-9c22-853fda423b9f	Stage III	Lymph nodes of axilla or arm
TCGA-EE-A2MK	Treatment-naive	Female	18	Melanoma	Malignant melanoma, NOS	47ffe5ef-7d1f-44eb-9307-104771b39381	Stage III	Lymph nodes of inguinal region or leg
TCGA-EE-A3AA	Treatment-naive	Male	47	Melanoma	Malignant melanoma, NOS	aa55097f-4fd6-45e7-a394-f4122ceafc51	Stage III	Lymph nodes of axilla or arm
TCGA-EE-A3AB	Treatment-naive	Male	30	Melanoma	Malignant melanoma, NOS	0f7ff1fc-95ec-4eb5-a308-6b8f24eec29a	Stage III	Lymph nodes of axilla or arm
TCGA-EE-A3AC	Treatment-naive	Male	47	Melanoma	Malignant melanoma, NOS	c5476668-4b3f-47bb-9d67-488cef891243	Stage III	Lymph nodes of axilla or arm
TCGA-EE-A3J5	Treatment-naive	Male	71	Melanoma	Malignant melanoma, NOS	d6283ab0-9019-4ad2-93aa-2e6b39cd9641	Stage III	Skin of trunk
TCGA-EE-A3JB	Treatment-naive	Female	60	Melanoma	Malignant melanoma, NOS	6e1040d2-dee0-43c9-8462-fc0859d7d2af	Stage III	Connective, subcutaneous and other soft tissues of upper limb and shoulder
TCGA-EE-A3JD	Treatment-naive	Male	70	Melanoma	Malignant melanoma, NOS	b8a1732f-c1cb-4a02-af4f-61b63d3d52df	Stage III	Lymph nodes of axilla or arm
TCGA-FS-A1ZM	Treatment-naive	Male	74	Melanoma	Malignant melanoma, NOS	9937259a-9d47-483c-8773-b3c60e02a653	Stage III	Lymph node, NOS
TCGA-FS-A4FB	Treatment-naive	Female	46	Melanoma	Malignant melanoma, NOS	64d46463-8039-41d1-9bbb-0ca0504356c2	Stage III	Lymph node, NOS
TCGA-FW-A5DY	Treatment-naive	Female	48	Melanoma	Malignant melanoma, NOS	9a7656cf-75a4-4b1f-a2d2-25e3ec147e63	Stage III	Lymph nodes of axilla or arm
TCGA-D3-A2JA	Treatment-naive	Male	68	Melanoma	Malignant melanoma, NOS	33d7cccb-6349-4337-8c5b-6e3e8b3c7af1	Stage IIIA	Connective, subcutaneous and other soft tissues of trunk, NOS
TCGA-D9-A6E9	Treatment-naive	Female	75	Melanoma	Malignant melanoma, NOS	259b4d49-7cfc-420f-ba5e-65febc328ce4	Stage IIIA	Lymph nodes of inguinal region or leg
TCGA-D9-A6EC	Treatment-naive	Male	56	Melanoma	Malignant melanoma, NOS	af915978-c5e1-4dd4-ab0e-d2be5ac0ae4f	Stage IIIA	Lymph nodes of axilla or arm
TCGA-D9-A6EG	Treatment-naive	Male	56	Melanoma	Malignant melanoma, NOS	c77e1eef-ec9a-42ea-96cc-70aa437a00e6	Stage IIIA	Connective, subcutaneous and other soft tissues, NOS
TCGA-EE-A29G	Treatment-naive	Male	53	Melanoma	Malignant melanoma, NOS	8ee500d6-c7b3-46e9-86d0-933695934707	Stage IIIA	Skin of scalp and neck
TCGA-EE-A3J8	Treatment-naive	Male	59	Melanoma	Malignant melanoma, NOS	0d68acef-b6a0-4a8b-9088-15b9103e6aaf	Stage IIIA	Connective, subcutaneous and other soft tissues of thorax
TCGA-ER-A3ET	Treatment-naive	Female	64	Melanoma	Malignant melanoma, NOS	4afa82f8-b317-4763-808c-c944ca6661d3	Stage IIIA	Connective, subcutaneous and other soft tissues, NOS
TCGA-BF-A1PX	Treatment-naive	Male	56	Melanoma	Malignant melanoma, NOS	197ac33e-d5df-40de-92f2-6ef7fe2ad6dd	Stage IIIB	Skin, NOS
TCGA-BF-A3DL	Treatment-naive	Female	84	Melanoma	Malignant melanoma, NOS	e9f0f030-d9aa-47c8-9f4d-a9ce58888c41	Stage IIIB	Skin, NOS
TCGA-D3-A1Q9	Treatment-naive	Male	72	Melanoma	Malignant melanoma, NOS	798074d3-0b84-4dd5-aa88-91feda9ac8c6	Stage IIIB	Lymph node, NOS
TCGA-D3-A3MV	Treatment-naive	Female	38	Melanoma	Malignant melanoma, NOS	f581a9b5-8956-4ac3-9375-370c446cad29	Stage IIIB	Connective, subcutaneous and other soft tissues of lower limb and hip
TCGA-D3-A51K	Treatment-naive	Male	51	Melanoma	Malignant melanoma, NOS	e63a9717-7851-4706-951a-dc0b87c45edf	Stage IIIB	Lymph nodes of inguinal region or leg
TCGA-D9-A3Z3	Treatment-naive	Female	39	Melanoma	Malignant melanoma, NOS	56ee81ed-242a-48ca-92a8-49973469a697	Stage IIIB	Lymph nodes of axilla or arm
TCGA-DA-A1HW	Treatment-naive	Female	37	Melanoma	Malignant melanoma, NOS	800d3a17-269f-4d97-94ff-8585f20038d8	Stage IIIB	Lymph node, NOS
TCGA-DA-A1I7	Treatment-naive	Male	62	Melanoma	Malignant melanoma, NOS	dfe8baa8-1c2c-4c36-92c9-61548cebec19	Stage IIIB	Skin, NOS
TCGA-DA-A1IC	Treatment-naive	Male	81	Melanoma	Malignant melanoma, NOS	6625ce3f-3a1f-45f9-aa42-ab1931d6daf4	Stage IIIB	Connective, subcutaneous and other soft tissues, NOS
TCGA-DA-A3F3	Treatment-naive	Male	52	Melanoma	Malignant melanoma, NOS	3582fb74-f43d-4fcd-8f22-bb1506fcff1c	Stage IIIB	Lymph nodes of head, face and neck
TCGA-DA-A3F8	Treatment-naive	Male	39	Melanoma	Malignant melanoma, NOS	b6691e3c-ee3f-49a2-8bd4-2086413e5d8d	Stage IIIB	Lymph nodes of head, face and neck
TCGA-EB-A3Y7	Treatment-naive	Female	86	Melanoma	Malignant melanoma, NOS	cf97d5ff-1cb7-434e-9ca8-c396cf960e5a	Stage IIIB	Connective, subcutaneous and other soft tissues of head, face, and neck
TCGA-EB-A44R	Treatment-naive	Male	52	Melanoma	Malignant melanoma, NOS	5c091729-7b87-4046-bfa4-41c26c32837a	Stage IIIB	Lymph nodes of inguinal region or leg
TCGA-EB-A4IQ	Treatment-naive	Female	42	Melanoma	Malignant melanoma, NOS	4e9d1a69-1f10-4500-9dda-f8eb1ccc6576	Stage IIIB	Skin of trunk
TCGA-EB-A4OY	Treatment-naive	Female	65	Melanoma	Malignant melanoma, NOS	6e2d8818-b377-45f5-97f4-f905de22c487	Stage IIIB	Skin of lower limb and hip
TCGA-EB-A5VU	Treatment-naive	Male	56	Melanoma	Malignant melanoma, NOS	b6ee9305-c935-4692-81f3-956956d5b4c4	Stage IIIB	Skin of lower limb and hip
TCGA-EB-A5VV	Treatment-naive	Female	74	Melanoma	Malignant melanoma, NOS	080bb1f8-f20c-4daa-9de3-b5782b69583c	Stage IIIB	Lymph nodes of inguinal region or leg
TCGA-EE-A17Y	Treatment-naive	Male	69	Melanoma	Malignant melanoma, NOS	e699a2a7-dbff-4122-8114-87d70a56f59f	Stage IIIB	Skin of trunk
TCGA-EE-A29E	Treatment-naive	Male	54	Melanoma	Malignant melanoma, NOS	83d05b9a-f409-4169-bef9-e772d2cfbfaf	Stage IIIB	Lymph nodes of axilla or arm
TCGA-EE-A2GP	Treatment-naive	Male	80	Melanoma	Malignant melanoma, NOS	06f09d1c-ba44-4cf9-a518-762d241a30db	Stage IIIB	Lymph nodes of axilla or arm
TCGA-EE-A3JE	Treatment-naive	Male	75	Melanoma	Malignant melanoma, NOS	acd3deaf-39df-4996-b6ce-2b295b9315a1	Stage IIIB	Connective, subcutaneous and other soft tissues of trunk, NOS
TCGA-ER-A197	Treatment-naive	Female	83	Melanoma	Malignant melanoma, NOS	3ebb2374-4518-4e19-9b65-9c3e66252c4c	Stage IIIB	Vulva, NOS
TCGA-ER-A19O	Treatment-naive	Male	56	Melanoma	Malignant melanoma, NOS	69c0ef46-3117-46f3-b36e-581eb03eb829	Stage IIIB	Skin of upper limb and shoulder
TCGA-ER-A2NB	Treatment-naive	Male	57	Melanoma	Malignant melanoma, NOS	bda2f09a-82c4-40ec-90e8-0bf63916a5c7	Stage IIIB	Skin of trunk
TCGA-FS-A1ZA	Treatment-naive	Female	45	Melanoma	Malignant melanoma, NOS	177b515e-bcb9-4a08-9b38-3ccdec0e293f	Stage IIIB	Lymph node, NOS
TCGA-BF-A3DN	Treatment-naive	Female	81	Melanoma	Malignant melanoma, NOS	d7e86c99-a716-48b8-b067-e73d68b14dee	Stage IIIC	Skin, NOS
TCGA-BF-A5EP	Treatment-naive	Female	75	Melanoma	Malignant melanoma, NOS	888ef0fc-fc84-4afb-a369-695fee5ae4f6	Stage IIIC	Skin of trunk
TCGA-D3-A1Q4	Treatment-naive	Female	53	Melanoma	Malignant melanoma, NOS	e85c07ed-51ef-4c91-8431-0dc738d9ccc6	Stage IIIC	Lymph node, NOS
TCGA-D3-A2JD	Treatment-naive	Male	58	Melanoma	Malignant melanoma, NOS	a5f95c6c-e25a-4ad8-bd5d-fcfd8a31933c	Stage IIIC	Lymph nodes of axilla or arm
TCGA-D3-A2JO	Treatment-naive	Female	50	Melanoma	Malignant melanoma, NOS	04f7ecc8-4f6b-41ac-a984-9ea604698a21	Stage IIIC	Connective, subcutaneous and other soft tissues of thorax
TCGA-D3-A51T	Treatment-naive	Female	59	Melanoma	Malignant melanoma, NOS	791d3824-890f-43f2-b545-c7266506d716	Stage IIIC	Lymph nodes of axilla or arm
TCGA-D3-A5GT	Treatment-naive	Male	43	Melanoma	Malignant melanoma, NOS	6250b800-f72e-4c8e-a0e0-206049398ba7	Stage IIIC	Skin of trunk
TCGA-D9-A3Z1	Treatment-naive	Male	66	Melanoma	Malignant melanoma, NOS	4f7e7a0e-4aa2-4b6a-936f-6429c7d6a2a7	Stage IIIC	Lymph nodes of axilla or arm
TCGA-D9-A3Z4	Treatment-naive	Male	54	Melanoma	Malignant melanoma, NOS	c4ed9e22-b5d7-4469-89a8-861a86791c8b	Stage IIIC	Skin of upper limb and shoulder
TCGA-D9-A6EA	Treatment-naive	Male	70	Melanoma	Malignant melanoma, NOS	cfe787b3-8297-4318-987c-bfadd743d767	Stage IIIC	Lymph nodes of axilla or arm
TCGA-DA-A1I4	Treatment-naive	Male	51	Melanoma	Malignant melanoma, NOS	7fb87427-9b19-4378-86d5-f4f775f97805	Stage IIIC	Skin, NOS
TCGA-DA-A1IB	Treatment-naive	Female	69	Melanoma	Malignant melanoma, NOS	8fc9cc74-f388-49f0-b957-debb62638634	Stage IIIC	Lymph node, NOS
TCGA-EB-A42Z	Treatment-naive	Male	49	Melanoma	Malignant melanoma, NOS	eea5ea8b-6579-44c2-a205-47befe82ee9f	Stage IIIC	Skin, NOS
TCGA-EB-A6L9	Treatment-naive	Male	55	Melanoma	Malignant melanoma, NOS	fb620e8b-4be7-4e53-af04-8e9c27b4dcf0	Stage IIIC	Pelvic lymph nodes
TCGA-EE-A182	Treatment-naive	Female	84	Melanoma	Malignant melanoma, NOS	714b4003-959a-47d5-8912-a250b90d7cd4	Stage IIIC	Connective, subcutaneous and other soft tissues of lower limb and hip
TCGA-EE-A29D	Treatment-naive	Male	87	Melanoma	Malignant melanoma, NOS	ef608754-3f87-458e-9bcf-4434c54c8c9e	Stage IIIC	Lymph nodes of head, face and neck
TCGA-EE-A29L	Treatment-naive	Male	78	Melanoma	Malignant melanoma, NOS	a6c0bfce-0adb-4dd0-bbe7-3f9e7dcdf7bf	Stage IIIC	Lymph nodes of axilla or arm
TCGA-EE-A29R	Treatment-naive	Female	48	Melanoma	Malignant melanoma, NOS	d73d1b38-9ab4-409e-a360-e93f8c54715c	Stage IIIC	Lymph nodes of head, face and neck
TCGA-EE-A2A2	Treatment-naive	Male	71	Melanoma	Malignant melanoma, NOS	585a8d2e-cd09-4a61-b7c9-e8f70ce39e69	Stage IIIC	Lymph nodes of axilla or arm
TCGA-ER-A2ND	Treatment-naive	Female	57	Melanoma	Malignant melanoma, NOS	1b3f92b7-658a-4bbd-b086-20c1cd976d54	Stage IIIC	Skin of trunk
TCGA-ER-A2NG	Treatment-naive	Female	43	Melanoma	Malignant melanoma, NOS	f788f950-7953-47a6-b833-f9e5daa28fd3	Stage IIIC	Lymph nodes of axilla or arm
TCGA-ER-A2NH	Treatment-naive	Male	49	Melanoma	Malignant melanoma, NOS	6c353b35-4f6d-4a36-bc8b-8a21dd0beecb	Stage IIIC	Lymph nodes of axilla or arm
TCGA-ER-A42K	Treatment-naive	Female	40	Melanoma	Malignant melanoma, NOS	691a5156-281d-4fd6-b44a-299a3e8dc3e3	Stage IIIC	Lymph nodes of axilla or arm
TCGA-FS-A1Z7	Treatment-naive	Male	19	Melanoma	Malignant melanoma, NOS	f3bb6362-6801-4c95-a828-09c0002a8b87	Stage IIIC	Lymph node, NOS
TCGA-FS-A1ZG	Treatment-naive	Female	60	Melanoma	Malignant melanoma, NOS	f52ae9f4-8a61-4ff2-9c24-23f4048d3da6	Stage IIIC	Lymph node, NOS
TCGA-FS-A4FD	Treatment-naive	Male	39	Melanoma	Malignant melanoma, NOS	745c699b-8ecf-4653-b41f-6620f11bcf39	Stage IIIC	Lymph node, NOS
TCGA-FW-A5DX	Treatment-naive	Male	71	Melanoma	Malignant melanoma, NOS	889ae822-add8-4a10-abe0-50176c858f80	Stage IIIC	Skin of trunk
TCGA-QB-A6FS	Treatment-naive	Male	49	Melanoma	Malignant melanoma, NOS	d7207811-3f9a-48ac-ab9b-3e8af1b1d9f2	Stage IIIC	Lymph nodes of inguinal region or leg
TCGA-D3-A5GS	Treatment-naive	Male	58	Melanoma	Malignant melanoma, NOS	c03152cb-c6e6-47e2-a1cb-2354260a3661	Stage IV	Lymph nodes of inguinal region or leg
TCGA-DA-A1I0	Treatment-naive	Male	63	Melanoma	Malignant melanoma, NOS	68f75ab5-9d77-40c5-a8ce-f56016bbe9e4	Stage IV	Skin, NOS
TCGA-DA-A1I5	Treatment-naive	Female	27	Melanoma	Malignant melanoma, NOS	e2271488-1a7d-4733-a1ea-38bbaeb97b4c	Stage IV	Skin, NOS
TCGA-ER-A19A	Treatment-naive	Male	79	Melanoma	Malignant melanoma, NOS	41fcb9d3-9fb0-4625-98f4-1f564095ebc2	Stage IV	Connective, subcutaneous and other soft tissues of trunk, NOS
TCGA-ER-A19J	Treatment-naive	Male	54	Melanoma	Malignant melanoma, NOS	ce28f65d-4ae8-4e63-815f-5b8d4389e092	Stage IV	Connective, subcutaneous and other soft tissues of head, face, and neck
TCGA-ER-A3PL	Treatment-naive	Male	30	Melanoma	Malignant melanoma, NOS	88314f23-3446-4102-a117-b65a8520d8e6	Stage IV	Connective, subcutaneous and other soft tissues of upper limb and shoulder
TCGA-FS-A1Z3	Treatment-naive	Female	72	Melanoma	Malignant melanoma, NOS	29bcb876-5a91-4d56-af47-7b4c856c151f	Stage IV	Skin, NOS
TCGA-FS-A1ZH	Treatment-naive	Female	71	Melanoma	Malignant melanoma, NOS	9f5bd948-dc3d-4b17-a114-d2f5c46fe10c	Stage IV	Lymph node, NOS
TCGA-FW-A3I3	Treatment-naive	Female	59	Melanoma	Malignant melanoma, NOS	436a0116-eada-4b8f-aafe-29eb7f3241c4	Stage IV	Vagina, NOS
TCGA-RP-A693	Treatment-naive	Male	77	Melanoma	Malignant melanoma, NOS	3b618072-3bf5-4609-865d-ce3611c729cf	Stage IV	Brain, NOS
TCGA-RP-A694	Treatment-naive	Male	71	Melanoma	Malignant melanoma, NOS	ce727e9e-325d-41d8-bfaf-0051418b9bef	Stage IV	Parietal lobe
TCGA-RP-A695	Treatment-naive	Male	'--	Melanoma	Malignant melanoma, NOS	382fd44f-6011-4427-841e-0f1eda447fe5	Stage IV	Brain, NOS
TCGA-EB-A299	Treatment-naive	Male	63	Melanoma	Nodular melanoma	90402c32-9548-432e-85b8-a4f80e14401e	Stage IIA	Skin, NOS
TCGA-EB-A5SE	Treatment-naive	Male	73	Melanoma	Nodular melanoma	fda160c9-efdc-4263-98f1-e38b00571b4d	Stage IIB	Skin of trunk
TCGA-EB-A41B	Treatment-naive	Female	76	Melanoma	Nodular melanoma	d56a707b-dbf5-481d-9d93-1e23a854a684	Stage IIC	Skin of upper limb and shoulder
TCGA-EB-A430	Treatment-naive	Male	83	Melanoma	Nodular melanoma	d0c3a83d-a1bf-4e9a-a610-2fb4370f2891	Stage IIC	Skin of trunk
TCGA-EB-A431	Treatment-naive	Male	34	Melanoma	Nodular melanoma	96fc529a-6ad3-456f-a41a-63238ecbb9c4	Stage IIC	Skin, NOS
TCGA-EB-A44N	Treatment-naive	Male	59	Melanoma	Nodular melanoma	9e5a0b7e-9682-4f29-8e4a-7af968ca93fc	Stage IIC	Skin, NOS
TCGA-EB-A4XL	Treatment-naive	Female	56	Melanoma	Nodular melanoma	9c47ab1d-e3bd-4191-bd60-4a2123de534e	Stage IIC	Skin, NOS
TCGA-EB-A5SF	Treatment-naive	Female	78	Melanoma	Nodular melanoma	32e40e0b-e74b-428c-acd3-84ec6a80c024	Stage IIC	Skin, NOS
TCGA-FR-A3R1	Treatment-naive	Male	69	Melanoma	Nodular melanoma	68567581-0be3-48f1-8dcd-487bc0c1e6f6	Stage IIC	Skin of upper limb and shoulder
TCGA-GF-A769	Treatment-naive	Male	39	Melanoma	Nodular melanoma	af852862-f01e-4ddd-82c6-9781c93ef20b	Stage IIC	Skin of lower limb and hip
TCGA-ER-A2NF	Treatment-naive	Male	53	Melanoma	Nodular melanoma	d32a4219-4cca-470f-b6b3-11447d9f5e0b	Stage IIIB	Skin of scalp and neck
TCGA-D3-A51F	Treatment-naive	Male	51	Melanoma	Nodular melanoma	2316bc62-974a-4dfd-8ee2-9e4a08660a45	Stage IIIC	Lymph nodes of inguinal region or leg
TCGA-D9-A4Z2	Treatment-naive	Male	50	Melanoma	Nodular melanoma	fdbbdbf8-cf2e-4550-9727-b023aed9b8d9	Stage IIIC	Skin of trunk
TCGA-D9-A4Z3	Treatment-naive	Female	73	Melanoma	Nodular melanoma	1cad4b22-ec8b-4e34-bfef-5464d185923a	Stage IIIC	Skin of upper limb and shoulder
TCGA-EB-A41A	Treatment-naive	Male	90	Melanoma	Spindle cell melanoma, NOS	ee143e06-0334-45dd-a2b0-1169527d6b4e	Stage IIC	Skin of other and unspecified parts of face
TCGA-GN-A269	Treatment-naive	Male	70	Melanoma	Superficial spreading melanoma	f9d113e3-9127-491c-9227-33770bf2b23f	Stage IIIC	Skin of trunk
TCGA-ER-A196	Treatment-naive	Female	64	Melanoma	Acral lentiginous melanoma, malignant	a9eb1022-ffd3-42de-a39d-2126fc7ec0ce	Stage IIC	Skin of lower limb and hip
TCGA-EE-A2GE	Treatment-naive	Male	44	Melanoma	Amelanotic melanoma	4801c721-166f-4939-8ab7-aa024bec7089	Stage I	Lymph nodes of axilla or arm
TCGA-EE-A2GS	Treatment-naive	Female	28	Melanoma	Amelanotic melanoma	880bb701-f1d3-4bf2-bfc8-143ad8d07b6a	Stage IB	Connective, subcutaneous and other soft tissues of lower limb and hip
TCGA-EE-A3J3	Treatment-naive	Male	42	Melanoma	Amelanotic melanoma	b34e2ac6-0661-4f7c-97f5-f1f3b54aa0e4	Stage IB	Connective, subcutaneous and other soft tissues of thorax
TCGA-EB-A4P0	Treatment-naive	Male	82	Melanoma	Amelanotic melanoma	debd7156-8b97-4bdf-9dd9-7e469277d252	Stage IIC	Skin of trunk
TCGA-EB-A551	Treatment-naive	Female	78	Melanoma	Amelanotic melanoma	63db0da6-f451-436f-9b1c-211b55947770	Stage IIIC	Skin of lower limb and hip
TCGA-FR-A726	Treatment-naive	Male	90	Melanoma	Lentigo maligna melanoma	49f961af-1126-431d-93cd-18941c1738f3	Stage IIC	External ear
TCGA-D9-A149	Treatment-naive	Female	65	Melanoma	Malignant melanoma, NOS	0b1f4f52-12ec-44ab-8283-a502bdf48c3a	Not Reported	Skin, NOS
TCGA-D9-A1JW	Treatment-naive	Male	82	Melanoma	Malignant melanoma, NOS	9a903fc2-57d7-4a02-94e7-9b9b7ee99276	Not Reported	Lymph nodes of head, face and neck
TCGA-D9-A1JX	Treatment-naive	Female	80	Melanoma	Malignant melanoma, NOS	f505058f-74f2-4476-887f-06590a605980	Not Reported	Lymph nodes of inguinal region or leg
TCGA-EB-A5SG	Treatment-naive	Female	57	Melanoma	Malignant melanoma, NOS	44eb0daa-a3ed-4ab5-a3e8-91911bab0dea	Not Reported	Lymph nodes of axilla or arm
TCGA-ER-A194	Treatment-naive	Male	77	Melanoma	Malignant melanoma, NOS	2bbf00f4-7798-4dad-9894-96202c9132be	Not Reported	Connective, subcutaneous and other soft tissues of upper limb and shoulder
TCGA-ER-A19F	Treatment-naive	Male	82	Melanoma	Malignant melanoma, NOS	0bb8c284-412b-4bbc-a508-d0a21db376cd	Not Reported	Skin of upper limb and shoulder
TCGA-ER-A19P	Treatment-naive	Female	47	Melanoma	Malignant melanoma, NOS	fecff768-2cf4-487f-8ea4-c24a947330b7	Not Reported	Connective, subcutaneous and other soft tissues of pelvis
TCGA-ER-A19S	Treatment-naive	Female	81	Melanoma	Malignant melanoma, NOS	f405c603-bcbc-434f-b620-c32eb27b215b	Not Reported	Skin of trunk
TCGA-ER-A19W	Treatment-naive	Female	48	Melanoma	Malignant melanoma, NOS	e952fd3d-8e99-4199-bbcd-03c9a3430ee2	Not Reported	Connective, subcutaneous and other soft tissues of thorax
TCGA-ER-A3ES	Treatment-naive	Male	25	Melanoma	Malignant melanoma, NOS	b93f703e-be51-4469-aaac-2d4a87a37639	Not Reported	Peritoneum, NOS
TCGA-ER-A42H	Treatment-naive	Male	76	Melanoma	Malignant melanoma, NOS	ea3c0988-17c7-4eb0-a1a6-cef1e0865384	Not Reported	Overlapping lesion of rectum, anus and anal canal
TCGA-FW-A3TU	Treatment-naive	Female	72	Melanoma	Malignant melanoma, NOS	511aa521-f38d-4ab7-9611-d8c1fec4c22b	Not Reported	Upper lobe, lung
TCGA-GN-A262	Treatment-naive	Female	47	Melanoma	Malignant melanoma, NOS	e36c9411-773b-4a8e-9b43-895b3cb044c7	Not Reported	Skin of trunk
TCGA-HR-A2OG	Treatment-naive	Female	50	Melanoma	Malignant melanoma, NOS	021d32b0-a94a-4dad-95f4-8eb0abd894bf	Not Reported	Skin of upper limb and shoulder
TCGA-OD-A75X	Treatment-naive	Male	49	Melanoma	Malignant melanoma, NOS	ef9f1829-0eed-47b3-9d44-06d0a8bb2bfb	Not Reported	Upper lobe, lung
TCGA-D3-A1Q5	Treatment-naive	Male	60	Melanoma	Malignant melanoma, NOS	238111f9-a08b-49b4-9035-cc43026330e7	Not Reported	Lymph node, NOS
TCGA-D3-A2JL	Treatment-naive	Female	43	Melanoma	Malignant melanoma, NOS	28cf244b-77dc-4b31-a65a-9746f15bb07e	Not Reported	Lymph nodes of inguinal region or leg
TCGA-D3-A3C3	Treatment-naive	Female	'--	Melanoma	Malignant melanoma, NOS	fc59cc57-ca7a-4de3-bd13-2e283716a243	Not Reported	Lymph nodes of inguinal region or leg
TCGA-D3-A51E	Treatment-naive	Female	39	Melanoma	Malignant melanoma, NOS	963858b8-a8b6-498e-989a-271654713772	Not Reported	Connective, subcutaneous and other soft tissues of lower limb and hip
TCGA-EE-A29N	Treatment-naive	Male	78	Melanoma	Malignant melanoma, NOS	8aad9690-d1ad-424b-9a80-d7980760d093	Not Reported	Lymph nodes of axilla or arm
TCGA-FR-A3YO	Treatment-naive	Female	'--	Melanoma	Malignant melanoma, NOS	62e928c1-df8b-4771-ae46-5da40794daf2	Not Reported	Jejunum
TCGA-FS-A1ZC	Treatment-naive	Male	51	Melanoma	Malignant melanoma, NOS	b1739cb5-09bc-414a-8f05-c66d2cb9868d	Not Reported	Skin, NOS
TCGA-FS-A1ZQ	Treatment-naive	Male	31	Melanoma	Malignant melanoma, NOS	b91af125-a024-4ba3-a5e8-99955ff9efc5	Not Reported	Lung, NOS
TCGA-EB-A24C	Pharmaceutical Therapy, NOS	Male	56	Melanoma	Malignant melanoma, NOS	2f1bbe96-49d9-417b-bc9c-a09992489340	Not Reported	Skin of trunk
TCGA-ER-A195	Pharmaceutical Therapy, NOS	Male	46	Melanoma	Malignant melanoma, NOS	51b4e55c-5307-4a13-9b2a-fbd58575335e	Not Reported	Connective, subcutaneous and other soft tissues of trunk, NOS
TCGA-ER-A198	Pharmaceutical Therapy, NOS	Male	45	Melanoma	Malignant melanoma, NOS	ea240769-e51c-45f5-a131-ba123e598622	Not Reported	Connective, subcutaneous and other soft tissues of thorax
TCGA-ER-A19B	Pharmaceutical Therapy, NOS	Male	42	Melanoma	Malignant melanoma, NOS	f7368803-c545-4407-9a14-2220560a8f80	Not Reported	Connective, subcutaneous and other soft tissues of trunk, NOS
TCGA-ER-A19G	Pharmaceutical Therapy, NOS	Female	48	Melanoma	Malignant melanoma, NOS	90aa7540-93e7-4ffa-9e77-879198be1e7b	Not Reported	Skin of trunk
TCGA-ER-A19H	Pharmaceutical Therapy, NOS	Male	40	Melanoma	Malignant melanoma, NOS	e11a109d-31cb-40f7-aa17-50797b287a4f	Not Reported	Connective, subcutaneous and other soft tissues of thorax
TCGA-ER-A19L	Pharmaceutical Therapy, NOS	Male	35	Melanoma	Malignant melanoma, NOS	5f6df69c-4ebf-4811-8b28-ad393dfbe1a3	Not Reported	Connective, subcutaneous and other soft tissues of pelvis
TCGA-ER-A19N	Pharmaceutical Therapy, NOS	Male	47	Melanoma	Malignant melanoma, NOS	9ee83669-d7a4-476e-8857-304600b4917a	Not Reported	Connective, subcutaneous and other soft tissues of thorax
TCGA-ER-A19Q	Pharmaceutical Therapy, NOS	Female	37	Melanoma	Malignant melanoma, NOS	391eab51-b140-4bc2-bc8c-99400fba9066	Not Reported	Skin of trunk
TCGA-GN-A264	Pharmaceutical Therapy, NOS	Male	60	Melanoma	Malignant melanoma, NOS	76cc1d42-acec-46b3-9663-5e4de2550353	Not Reported	Skin of trunk
TCGA-GN-A265	Pharmaceutical Therapy, NOS	Male	53	Melanoma	Malignant melanoma, NOS	61b777f6-a59a-4500-ad33-107e2c9254c1	Not Reported	Lymph nodes of axilla or arm
TCGA-GN-A4U8	Pharmaceutical Therapy, NOS	Male	51	Melanoma	Malignant melanoma, NOS	d3b77da8-be1d-4955-b1c7-55b7769785e8	Not Reported	Lymph nodes of axilla or arm
TCGA-D3-A3CB	Pharmaceutical Therapy, NOS	Male	39	Melanoma	Malignant melanoma, NOS	b829885f-8681-4b00-b301-8b0e0c2c6684	Not Reported	Lymph nodes of axilla or arm
TCGA-D3-A51G	Pharmaceutical Therapy, NOS	Male	'--	Melanoma	Malignant melanoma, NOS	44d176db-2221-45a2-818b-eef6832a51b6	Stage 0	Connective, subcutaneous and other soft tissues of lower limb and hip
TCGA-D3-A5GN	Pharmaceutical Therapy, NOS	Female	15	Melanoma	Malignant melanoma, NOS	afbc376b-524d-4ecd-b79f-d8be770591a7	Stage I	Lymph nodes of head, face and neck
TCGA-EE-A2M6	Pharmaceutical Therapy, NOS	Male	61	Melanoma	Malignant melanoma, NOS	58f0ae89-e277-4dff-bb73-777cdf602dc7	Stage I	Lymph nodes of axilla or arm
TCGA-EE-A2MM	Pharmaceutical Therapy, NOS	Female	63	Melanoma	Malignant melanoma, NOS	c9dea107-fc12-4559-ad27-2800ae6b42e4	Stage I	Lymph nodes of axilla or arm
TCGA-EE-A29H	Pharmaceutical Therapy, NOS	Female	59	Melanoma	Malignant melanoma, NOS	c8ba1856-d055-4dc6-a184-72763c76aae4	Stage IA	Lymph nodes of axilla or arm
TCGA-EE-A2GI	Pharmaceutical Therapy, NOS	Male	39	Melanoma	Malignant melanoma, NOS	b4079a49-bb11-430a-9a1e-19bd46d87fbe	Stage IA	Lymph nodes of axilla or arm
TCGA-EE-A2GU	Pharmaceutical Therapy, NOS	Female	65	Melanoma	Malignant melanoma, NOS	24faa36a-268d-4a13-b3ae-eacd431a2bcc	Stage IA	Lymph nodes of inguinal region or leg
TCGA-EE-A3AE	Pharmaceutical Therapy, NOS	Female	52	Melanoma	Malignant melanoma, NOS	93a31e9f-6557-4f15-a49f-5dfea2c588b2	Stage IA	Lymph nodes of inguinal region or leg
TCGA-D3-A2JH	Pharmaceutical Therapy, NOS	Male	68	Melanoma	Malignant melanoma, NOS	3a27966b-2c4c-402f-b71b-df7925c36a7c	Stage IB	Connective, subcutaneous and other soft tissues of trunk, NOS
TCGA-EE-A29C	Pharmaceutical Therapy, NOS	Male	20	Melanoma	Malignant melanoma, NOS	fc5b5d2f-0d03-45c2-b7a0-ba6ec108fe51	Stage IB	Skin of trunk
TCGA-EE-A29X	Pharmaceutical Therapy, NOS	Female	58	Melanoma	Malignant melanoma, NOS	26293554-04d3-4fc9-b12e-6a199278ed11	Stage IB	Connective, subcutaneous and other soft tissues of head, face, and neck
TCGA-ER-A19E	Pharmaceutical Therapy, NOS	Female	36	Melanoma	Malignant melanoma, NOS	3fea3f02-2db3-44e0-984e-c61130d92c9b	Stage IB	Skin of trunk
TCGA-ER-A19M	Pharmaceutical Therapy, NOS	Male	36	Melanoma	Malignant melanoma, NOS	7a918706-c697-4cef-9661-346c5a612ff8	Stage IB	Skin of trunk
TCGA-FR-A3YN	Pharmaceutical Therapy, NOS	Male	44	Melanoma	Malignant melanoma, NOS	f027da44-6adc-4207-93ac-e8bf45a1bf3d	Stage IB	Lymph nodes of inguinal region or leg
TCGA-FS-A1YW	Pharmaceutical Therapy, NOS	Male	52	Melanoma	Malignant melanoma, NOS	57dd4d65-cfad-4533-92b4-90742289603b	Stage IB	Lymph node, NOS
TCGA-GN-A4U5	Pharmaceutical Therapy, NOS	Female	61	Melanoma	Malignant melanoma, NOS	c35d97f8-1b70-4fbd-a603-9230b3ba7952	Stage IB	Connective, subcutaneous and other soft tissues of trunk, NOS
TCGA-EE-A2ML	Pharmaceutical Therapy, NOS	Male	35	Melanoma	Malignant melanoma, NOS	01cfbfae-f344-439d-aeab-a9e15d636325	Stage II	Lymph nodes of axilla or arm
TCGA-EE-A3AH	Pharmaceutical Therapy, NOS	Male	30	Melanoma	Malignant melanoma, NOS	92d79156-9139-487b-8582-ce0e87b4ecd0	Stage II	Lymph nodes of inguinal region or leg
TCGA-EE-A2GL	Pharmaceutical Therapy, NOS	Female	40	Melanoma	Malignant melanoma, NOS	9c0240d6-8b75-41ae-8fe8-269831fd1e41	Stage IIA	Lymph nodes of axilla or arm
TCGA-FS-A1ZD	Pharmaceutical Therapy, NOS	Male	63	Melanoma	Malignant melanoma, NOS	c2948fe9-5798-43bc-a743-511e94e417f8	Stage IIA	Lymph node, NOS
TCGA-GN-A4U4	Pharmaceutical Therapy, NOS	Male	73	Melanoma	Malignant melanoma, NOS	6dc9c5b0-77e6-4c53-a75c-8f01731c54e8	Stage IIA	Lymph nodes of axilla or arm
TCGA-EE-A29Q	Pharmaceutical Therapy, NOS	Female	70	Melanoma	Malignant melanoma, NOS	6a1818f9-9303-41b0-b3b7-07faf5055c86	Stage IIB	Connective, subcutaneous and other soft tissues of upper limb and shoulder
TCGA-GN-A268	Pharmaceutical Therapy, NOS	Female	83	Melanoma	Malignant melanoma, NOS	c6be76d4-a1ba-4dd6-84bf-3b30cabe144e	Stage IIB	Lymph nodes of axilla or arm
TCGA-BF-A1PU	Pharmaceutical Therapy, NOS	Female	46	Melanoma	Malignant melanoma, NOS	3dd5a206-d7f3-42f1-b9cc-4b31c76d495d	Stage IIC	Skin, NOS
TCGA-D3-A1Q3	Pharmaceutical Therapy, NOS	Male	64	Melanoma	Malignant melanoma, NOS	29476d6a-0d06-4a18-8910-c0502f6539ff	Stage IIC	Lymph node, NOS
TCGA-D3-A3CC	Pharmaceutical Therapy, NOS	Female	69	Melanoma	Malignant melanoma, NOS	2d36cea4-73e9-493b-8433-0c2b911c0521	Stage IIC	Connective, subcutaneous and other soft tissues, NOS
TCGA-EB-A3Y6	Pharmaceutical Therapy, NOS	Female	56	Melanoma	Malignant melanoma, NOS	8b93bdb4-b64b-4940-a814-f5b3f5ae56cc	Stage IIC	Connective, subcutaneous and other soft tissues of lower limb and hip
TCGA-EB-A6QY	Pharmaceutical Therapy, NOS	Male	71	Melanoma	Malignant melanoma, NOS	82e85ac9-8e3e-4c2e-ae0b-a32ceeb8115d	Stage IIC	Skin, NOS
TCGA-EB-A6R0	Pharmaceutical Therapy, NOS	Female	58	Melanoma	Malignant melanoma, NOS	5bf40b29-d722-430a-91bc-cad941ee3694	Stage IIC	Skin, NOS
TCGA-D3-A3C7	Pharmaceutical Therapy, NOS	Female	57	Melanoma	Malignant melanoma, NOS	3b62e38c-d473-4329-86ab-5d4977f92b09	Stage III	Lymph nodes of inguinal region or leg
TCGA-DA-A1I1	Pharmaceutical Therapy, NOS	Male	55	Melanoma	Malignant melanoma, NOS	6993bc23-cd58-4761-bb77-3a3dcc2f7a1b	Stage III	Skin, NOS
TCGA-EB-A5SH	Pharmaceutical Therapy, NOS	Female	60	Melanoma	Malignant melanoma, NOS	aa597e8b-7813-4837-b778-4dafe3b091bb	Stage III	Lymph node, NOS
TCGA-EE-A2MH	Pharmaceutical Therapy, NOS	Male	66	Melanoma	Malignant melanoma, NOS	bd2345ed-33b8-4010-8479-4d6c67e29561	Stage III	Lymph nodes of axilla or arm
TCGA-EE-A3AG	Pharmaceutical Therapy, NOS	Male	25	Melanoma	Malignant melanoma, NOS	f09f3062-f904-4aff-9cd6-38eed201e652	Stage III	Connective, subcutaneous and other soft tissues of lower limb and hip
TCGA-ER-A3EV	Pharmaceutical Therapy, NOS	Male	55	Melanoma	Malignant melanoma, NOS	e35be832-6972-4677-b985-02e90d51141a	Stage III	Lymph node, NOS
TCGA-FS-A1ZT	Pharmaceutical Therapy, NOS	Male	55	Melanoma	Malignant melanoma, NOS	57882f61-4a32-49f1-afd4-61c70b184d8b	Stage III	Lymph node, NOS
TCGA-FW-A3R5	Pharmaceutical Therapy, NOS	Male	68	Melanoma	Malignant melanoma, NOS	e5bc45ce-8a14-40b5-b9b5-ce45609fef3a	Stage III	Lymph nodes of head, face and neck
TCGA-GN-A4U3	Pharmaceutical Therapy, NOS	Male	30	Melanoma	Malignant melanoma, NOS	909335d0-bb4b-4ea3-869a-93e4d91c2154	Stage III	Frontal lobe
TCGA-D3-A2JG	Pharmaceutical Therapy, NOS	Female	30	Melanoma	Malignant melanoma, NOS	47a16bf2-229b-4e9a-8b5e-3dcc61fa9106	Stage IIIA	Pelvic lymph nodes
TCGA-D3-A3ML	Pharmaceutical Therapy, NOS	Male	70	Melanoma	Malignant melanoma, NOS	0153f141-625e-4623-9f8a-296678002c63	Stage IIIA	Lymph nodes of head, face and neck
TCGA-EE-A2MQ	Pharmaceutical Therapy, NOS	Female	70	Melanoma	Malignant melanoma, NOS	c127ffb6-2ccf-4e90-b811-0aa40ebfab17	Stage IIIA	Lymph nodes of axilla or arm
TCGA-FS-A1ZN	Pharmaceutical Therapy, NOS	Male	43	Melanoma	Malignant melanoma, NOS	9d86940d-50fb-4d2f-8b1e-539196885f46	Stage IIIA	Skin, NOS
TCGA-BF-A3DJ	Pharmaceutical Therapy, NOS	Female	36	Melanoma	Malignant melanoma, NOS	62393dab-ab41-4785-9a57-aa4c25d223e9	Stage IIIB	Skin, NOS
TCGA-DA-A3F2	Pharmaceutical Therapy, NOS	Male	55	Melanoma	Malignant melanoma, NOS	a20aeafc-9a68-4af0-87ea-532ee835ebb2	Stage IIIB	Connective, subcutaneous and other soft tissues of trunk, NOS
TCGA-EB-A24D	Pharmaceutical Therapy, NOS	Male	72	Melanoma	Malignant melanoma, NOS	d7ee2693-39a8-4e3a-b6f6-e4729800e34e	Stage IIIB	Skin of upper limb and shoulder
TCGA-EB-A57M	Pharmaceutical Therapy, NOS	Male	56	Melanoma	Malignant melanoma, NOS	05f4058d-3066-4d16-8320-cf92f122945f	Stage IIIB	Skin of lower limb and hip
TCGA-FS-A1ZW	Pharmaceutical Therapy, NOS	Male	65	Melanoma	Malignant melanoma, NOS	49a6f6a6-bf6f-45cf-93dc-b006b4a0637d	Stage IIIB	Lymph node, NOS
TCGA-FW-A3TV	Pharmaceutical Therapy, NOS	Female	57	Melanoma	Malignant melanoma, NOS	04c3d01d-a949-4dc7-9829-a8c99180dba0	Stage IIIB	Lymph nodes of axilla or arm
TCGA-D3-A1Q1	Pharmaceutical Therapy, NOS	Female	79	Melanoma	Malignant melanoma, NOS	8c54fcfd-999f-43c5-b31f-26d006f5fff3	Stage IIIC	Lymph node, NOS
TCGA-D3-A2J7	Pharmaceutical Therapy, NOS	Male	67	Melanoma	Malignant melanoma, NOS	19322032-c144-4962-b886-37606dad33b7	Stage IIIC	Lymph node, NOS
TCGA-D3-A2J9	Pharmaceutical Therapy, NOS	Male	75	Melanoma	Malignant melanoma, NOS	e9e615a1-9323-49d3-904c-fcf4887fea61	Stage IIIC	Lymph nodes of axilla or arm
TCGA-D3-A2JP	Pharmaceutical Therapy, NOS	Male	37	Melanoma	Malignant melanoma, NOS	e9a42a85-9513-41b2-a71d-6d62f70b00e4	Stage IIIC	Lymph nodes of axilla or arm
TCGA-D3-A3C8	Pharmaceutical Therapy, NOS	Female	58	Melanoma	Malignant melanoma, NOS	16182443-12a1-4b0f-a6ab-33c2942e2991	Stage IIIC	Connective, subcutaneous and other soft tissues of head, face, and neck
TCGA-D3-A3CF	Pharmaceutical Therapy, NOS	Female	61	Melanoma	Malignant melanoma, NOS	132cdde9-70d8-4753-8e99-fc4ce3d371a4	Stage IIIC	Lymph nodes of inguinal region or leg
TCGA-D3-A51H	Pharmaceutical Therapy, NOS	Male	60	Melanoma	Malignant melanoma, NOS	50e4cdbc-b10b-4c6c-9981-68defa1a8fe0	Stage IIIC	Lymph nodes of axilla or arm
TCGA-EB-A4OZ	Pharmaceutical Therapy, NOS	Female	41	Melanoma	Malignant melanoma, NOS	236ef9ca-9362-44f3-a36b-2a19509bab9d	Stage IIIC	Skin of trunk
TCGA-EE-A185	Pharmaceutical Therapy, NOS	Female	55	Melanoma	Malignant melanoma, NOS	a01a350d-64be-4af3-91c3-7d681c3db11d	Stage IIIC	Skin of trunk
TCGA-EE-A29V	Pharmaceutical Therapy, NOS	Male	85	Melanoma	Malignant melanoma, NOS	01cb0004-fc1e-4da5-9d27-f458f8d711ee	Stage IIIC	Skin of trunk
TCGA-ER-A1A1	Pharmaceutical Therapy, NOS	Male	58	Melanoma	Malignant melanoma, NOS	1251acee-ceb4-4530-ba5b-4d163fcab8d2	Stage IIIC	Skin of scalp and neck
TCGA-FS-A4F9	Pharmaceutical Therapy, NOS	Male	80	Melanoma	Malignant melanoma, NOS	0caa706a-251f-43a0-897a-111aec0acc82	Stage IIIC	Lymph node, NOS
TCGA-GN-A4U7	Pharmaceutical Therapy, NOS	Female	56	Melanoma	Malignant melanoma, NOS	088c296e-8e13-4dc8-8a99-b27f4b27f95e	Stage IIIC	Pelvic lymph nodes
TCGA-GN-A4U9	Pharmaceutical Therapy, NOS	Male	71	Melanoma	Malignant melanoma, NOS	ab7eb3ec-bd87-4e49-9010-b51b17148f7c	Stage IIIC	Lymph nodes of inguinal region or leg
TCGA-D3-A1Q8	Pharmaceutical Therapy, NOS	Male	33	Melanoma	Malignant melanoma, NOS	7b7a49b5-5be8-4966-8f3a-e6e01e694f86	Stage IV	Lymph node, NOS
TCGA-D3-A51N	Pharmaceutical Therapy, NOS	Female	56	Melanoma	Malignant melanoma, NOS	b770ed96-a48c-4e88-8db6-b2d1a1619da2	Stage IV	Lymph nodes of inguinal region or leg
TCGA-EB-A5FP	Pharmaceutical Therapy, NOS	Female	65	Melanoma	Malignant melanoma, NOS	2e6f9985-6d13-4b08-8a40-5ea44e9553f0	Stage IV	Skin, NOS
TCGA-GN-A263	Pharmaceutical Therapy, NOS	Male	24	Melanoma	Malignant melanoma, NOS	08d2b181-2b6e-4754-bfa9-5a94a1f18526	Stage IV	Skin of trunk
TCGA-FR-A728	Pharmaceutical Therapy, NOS	Female	54	Melanoma	Superficial spreading melanoma	ea6337b3-3b5e-489e-ae2f-2908447f6300	Stage IIIB	Skin of upper limb and shoulder
TCGA-ER-A19T	Radiation Therapy, NOS	Male	51	Melanoma	Acral lentiginous melanoma, malignant	b85b14d7-3b5a-4800-af12-622ec03b9fe5	Stage IV	Skin of lower limb and hip
TCGA-EE-A2GO	Radiation Therapy, NOS	Female	66	Melanoma	Amelanotic melanoma	783eb662-7d7a-4637-8500-e2d86d73ec7b	Stage II	Connective, subcutaneous and other soft tissues of lower limb and hip
TCGA-D9-A148	Radiation Therapy, NOS	Male	40	Melanoma	Malignant melanoma, NOS	fed23055-1600-4128-8d73-e1aa902a9d1d	Not Reported	Lymph node, NOS
TCGA-D9-A1X3	Radiation Therapy, NOS	Male	63	Melanoma	Malignant melanoma, NOS	f0744fa2-db4a-40de-9fd2-f61863fd98d4	Not Reported	Skin, NOS
TCGA-EE-A29T	Radiation Therapy, NOS	Female	51	Melanoma	Malignant melanoma, NOS	9b99ffee-fe9f-4be5-a00a-ef86627282a4	Not Reported	Lymph node, NOS
TCGA-GN-A266	Radiation Therapy, NOS	Male	45	Melanoma	Malignant melanoma, NOS	3429967f-4f77-4894-bf27-c4a22698ca92	Not Reported	Skin of scalp and neck
TCGA-D3-A3C1	Radiation Therapy, NOS	Male	'--	Melanoma	Malignant melanoma, NOS	2ff77467-19f8-45a0-8d42-2f9a69295498	Not Reported	Lymph nodes of axilla or arm
TCGA-EE-A29W	Radiation Therapy, NOS	Male	42	Melanoma	Malignant melanoma, NOS	d2372037-5eea-4f98-bd72-551218e83779	Stage 0	Lymph nodes of inguinal region or leg
TCGA-EE-A20F	Radiation Therapy, NOS	Male	53	Melanoma	Malignant melanoma, NOS	70f52403-b4d0-4e77-96c5-68ce7265e312	Stage I	Pelvic lymph nodes
TCGA-EE-A20H	Radiation Therapy, NOS	Male	56	Melanoma	Malignant melanoma, NOS	267b98e7-708f-458a-82d1-5faa415b9ee7	Stage I	Skin of trunk
TCGA-EE-A2M5	Radiation Therapy, NOS	Male	49	Melanoma	Malignant melanoma, NOS	b5e37b9b-6264-4cc8-9b44-1d8ac0692d6c	Stage I	Lymph nodes of axilla or arm
TCGA-EE-A2MF	Radiation Therapy, NOS	Female	39	Melanoma	Malignant melanoma, NOS	0e2af161-5a1e-47e1-a7ef-010e47b8cb40	Stage I	Lymph nodes of inguinal region or leg
TCGA-EE-A2MG	Radiation Therapy, NOS	Male	23	Melanoma	Malignant melanoma, NOS	e653f888-37cf-41d5-a1cf-45397c90b31d	Stage I	Lymph nodes of axilla or arm
TCGA-EE-A2MN	Radiation Therapy, NOS	Male	58	Melanoma	Malignant melanoma, NOS	0797caaf-18ad-41c6-820a-e96554d14b31	Stage I	Lymph nodes of axilla or arm
TCGA-EE-A3JI	Radiation Therapy, NOS	Male	48	Melanoma	Malignant melanoma, NOS	296f44f9-3ecb-4b40-ae51-c3a06e3fbe00	Stage I	Lymph nodes of axilla or arm
TCGA-FS-A1ZJ	Radiation Therapy, NOS	Female	75	Melanoma	Malignant melanoma, NOS	2f0661e5-5006-481e-9b40-7b1ec96eaa3c	Stage I	Lymph node, NOS
TCGA-FS-A1ZS	Radiation Therapy, NOS	Male	54	Melanoma	Malignant melanoma, NOS	31e94518-f6dd-4458-94d8-dda3cc7a0831	Stage I	Lymph node, NOS
TCGA-EE-A2MU	Radiation Therapy, NOS	Male	71	Melanoma	Malignant melanoma, NOS	0dcd7af7-ea83-4131-821d-a17943919c1a	Stage IA	Connective, subcutaneous and other soft tissues of upper limb and shoulder
TCGA-D3-A1Q7	Radiation Therapy, NOS	Female	42	Melanoma	Malignant melanoma, NOS	df6303cd-ffb5-422f-9865-b09029a6d54f	Stage IB	Lymph node, NOS
TCGA-D3-A3C6	Radiation Therapy, NOS	Female	54	Melanoma	Malignant melanoma, NOS	c0b0255b-74fd-4af7-a2b0-5a82829f680b	Stage IB	Lymph nodes of inguinal region or leg
TCGA-EE-A2A5	Radiation Therapy, NOS	Male	43	Melanoma	Malignant melanoma, NOS	865128c9-2e8e-4683-9232-174282ae984d	Stage IB	Connective, subcutaneous and other soft tissues of upper limb and shoulder
TCGA-EE-A2MT	Radiation Therapy, NOS	Male	45	Melanoma	Malignant melanoma, NOS	69a17647-493f-46d2-9cf0-6596e56289a0	Stage IB	Lymph nodes of axilla or arm
TCGA-EE-A3JA	Radiation Therapy, NOS	Male	44	Melanoma	Malignant melanoma, NOS	41c4f51a-e908-42f9-9805-5cff5b12708c	Stage IB	Connective, subcutaneous and other soft tissues, NOS
TCGA-EE-A2MD	Radiation Therapy, NOS	Male	52	Melanoma	Malignant melanoma, NOS	d28b2d64-2399-4ce1-9c9a-7538dabab862	Stage II	Pelvic lymph nodes
TCGA-FR-A44A	Radiation Therapy, NOS	Female	29	Melanoma	Malignant melanoma, NOS	18e7b73c-4520-42cd-ac9b-23bac1c8ecc6	Stage II	Lymph nodes of axilla or arm
TCGA-D3-A51R	Radiation Therapy, NOS	Male	60	Melanoma	Malignant melanoma, NOS	1f66a0e1-640a-4caa-85f1-61c6de475cf1	Stage IIA	Lymph nodes of axilla or arm
TCGA-EB-A6QZ	Radiation Therapy, NOS	Female	76	Melanoma	Malignant melanoma, NOS	800f3039-97e0-441e-8292-4ccf1bb4797a	Stage IIA	Skin, NOS
TCGA-EE-A2GN	Radiation Therapy, NOS	Male	67	Melanoma	Malignant melanoma, NOS	be73fde2-d843-426b-9306-a02d3f2a754b	Stage IIA	Connective, subcutaneous and other soft tissues of thorax
TCGA-EE-A2MI	Radiation Therapy, NOS	Male	43	Melanoma	Malignant melanoma, NOS	c061ae6c-7a02-47c3-aecd-a56487c01603	Stage IIB	Lymph nodes of axilla or arm
TCGA-FS-A1ZZ	Radiation Therapy, NOS	Female	54	Melanoma	Malignant melanoma, NOS	f6ff5e77-60d8-4987-9a92-654fd4db81f1	Stage IIB	Lymph node, NOS
TCGA-GN-A26D	Radiation Therapy, NOS	Female	72	Melanoma	Malignant melanoma, NOS	b6b51b28-bdee-4fe6-a3f3-7b128e16721c	Stage IIC	Pelvic lymph nodes
TCGA-D3-A1Q6	Radiation Therapy, NOS	Male	55	Melanoma	Malignant melanoma, NOS	1e05da2e-7dd7-4c98-9e77-59514e5f2582	Stage III	Connective, subcutaneous and other soft tissues, NOS
TCGA-D3-A2JN	Radiation Therapy, NOS	Female	46	Melanoma	Malignant melanoma, NOS	20ae4c90-ea2e-42e8-bc0e-f0e6be0dadeb	Stage III	Lymph nodes of axilla or arm
TCGA-D3-A3MO	Radiation Therapy, NOS	Male	47	Melanoma	Malignant melanoma, NOS	85400bf1-23e0-4e0f-8df7-f0d108641aee	Stage III	Connective, subcutaneous and other soft tissues of abdomen
TCGA-D3-A3MR	Radiation Therapy, NOS	Male	42	Melanoma	Malignant melanoma, NOS	0e597498-44ad-40ae-bb83-f1b27388ec0a	Stage III	Connective, subcutaneous and other soft tissues, NOS
TCGA-D3-A51J	Radiation Therapy, NOS	Male	19	Melanoma	Malignant melanoma, NOS	2d8868ab-a7db-4cbd-a9af-cc485b29c177	Stage III	Connective, subcutaneous and other soft tissues of pelvis
TCGA-EE-A2M8	Radiation Therapy, NOS	Female	54	Melanoma	Malignant melanoma, NOS	5eda189c-2de3-429a-80d2-fc644623b37f	Stage III	Lymph nodes of inguinal region or leg
TCGA-EE-A3AD	Radiation Therapy, NOS	Male	50	Melanoma	Malignant melanoma, NOS	0f1fb775-c4a2-4a1e-8b09-f935233cdaee	Stage III	Lymph nodes of head, face and neck
TCGA-D3-A3MU	Radiation Therapy, NOS	Male	53	Melanoma	Malignant melanoma, NOS	714f58d6-14bf-4e60-96ac-104d4abd45ed	Stage IIIA	Lymph nodes of axilla or arm
TCGA-EE-A29A	Radiation Therapy, NOS	Male	68	Melanoma	Malignant melanoma, NOS	4811d530-ae99-4670-9f99-86996d667676	Stage IIIA	Connective, subcutaneous and other soft tissues of abdomen
TCGA-GN-A267	Radiation Therapy, NOS	Male	38	Melanoma	Malignant melanoma, NOS	ab74d6ed-880e-4470-bfd5-2974a4c3a0d7	Stage IIIA	Lymph nodes of axilla or arm
TCGA-GN-A26A	Radiation Therapy, NOS	Female	63	Melanoma	Malignant melanoma, NOS	5bc515c8-7727-4d69-98e9-31bbcb748550	Stage IIIA	Skin of trunk
TCGA-DA-A1HV	Radiation Therapy, NOS	Female	75	Melanoma	Malignant melanoma, NOS	210726bd-db19-48ae-9a3d-e6ac44480e85	Stage IIIB	Lymph node, NOS
TCGA-DA-A1IA	Radiation Therapy, NOS	Female	32	Melanoma	Malignant melanoma, NOS	2ea7ad21-3324-4eda-8c82-fc2ceea2fc73	Stage IIIB	Frontal lobe
TCGA-EE-A2GB	Radiation Therapy, NOS	Male	51	Melanoma	Malignant melanoma, NOS	e58bed18-503c-4182-bcf3-5af6f20e1b8a	Stage IIIB	Lymph nodes of axilla or arm
TCGA-GF-A6C9	Radiation Therapy, NOS	Male	78	Melanoma	Malignant melanoma, NOS	46801be1-f035-421f-aae4-81baf3bb8d40	Stage IIIB	Parotid gland
TCGA-HR-A2OH	Radiation Therapy, NOS	Female	46	Melanoma	Malignant melanoma, NOS	6668acfe-1594-42c0-b839-8a592702675f	Stage IIIB	Pelvis, NOS
TCGA-D3-A2JK	Radiation Therapy, NOS	Male	24	Melanoma	Malignant melanoma, NOS	d7f251c3-8312-47d8-a9cc-2917d2284cc3	Stage IIIC	Lymph nodes of axilla or arm
TCGA-D9-A4Z6	Radiation Therapy, NOS	Male	54	Melanoma	Malignant melanoma, NOS	a276671a-02dd-4b94-9408-1c47710791fe	Stage IIIC	Lymph nodes of axilla or arm
TCGA-EE-A3AF	Radiation Therapy, NOS	Female	48	Melanoma	Malignant melanoma, NOS	015ba831-106b-4b84-9e8c-243a9eeeebf6	Stage IIIC	Lymph nodes of head, face and neck
TCGA-FR-A69P	Radiation Therapy, NOS	Female	34	Melanoma	Malignant melanoma, NOS	ccf8809a-cdfd-46f7-b607-001b8b91c1a4	Stage IIIC	Lymph nodes of inguinal region or leg
TCGA-GF-A3OT	Radiation Therapy, NOS	Female	58	Melanoma	Malignant melanoma, NOS	f94ae8f2-d555-4c2a-97b0-dbe7d642c566	Stage IIIC	Lymph nodes of axilla or arm
TCGA-EE-A20I	Radiation Therapy, NOS	Male	79	Melanoma	Malignant melanoma, NOS	a67fd5bb-b6b6-4e00-9acd-68d0a59b5e55	Stage IV	Skin of lower limb and hip
TCGA-IH-A3EA	Radiation Therapy, NOS	Male	61	Melanoma	Nodular melanoma	a5930bc2-d0e4-454f-b60d-5dd1148d4669	Stage IIC	Skin of scalp and neck
TCGA-GN-A26C	Radiation Therapy, NOS	Male	77	Melanoma	Spindle cell melanoma, NOS	fa099993-ef30-4eff-a8fb-aa41b5ea671a	Stage IIIC	Skin of trunk
TCGA-RP-A690	not reported	Female	66	Melanoma	Malignant melanoma, NOS	c7ecf63a-a412-43e6-805e-e9f49d7dfe6b	Not Reported	Spinal cord
TCGA-GF-A6C8	not reported	Female	62	Melanoma	Malignant melanoma, NOS	11463605-7086-48f4-b9bd-027715071880	Stage IIB	Lymph nodes of axilla or arm
TCGA-BF-A1PV	not reported	Female	74	Melanoma	Malignant melanoma, NOS	eff78af6-0f68-49b9-866b-0d511606f2b1	Stage IIC	Skin, NOS
TCGA-EB-A44Q	not reported	Female	51	Melanoma	Malignant melanoma, NOS	ca9f542c-fdac-4e58-8658-eca78e4fafca	Stage IIIC	Lymph nodes of inguinal region or leg
TCGA-ER-A199	not reported	Female	86	Melanoma	Malignant melanoma, NOS	e218fc54-1139-4944-82e2-742839e5553a	Stage IIIC	Lymph nodes of inguinal region or leg
TCGA-EB-A3HV	not reported	Male	37	Melanoma	Nodular melanoma	b53cf25c-929c-4f1a-870e-13f260c5cf7d	Stage IIC	Skin, NOS
