# Supplementary material for: The comparison of cancer gene mutation frequencies in Chinese and U.S. patient populations
Source: Nat Commun. 2022 Sep 26;13:5651. doi: 10.1038/s41467-022-33351-4 (PMC9512793; doi:10.1038/s41467-022-33351-4)
Supplement: Supplementary file 9 — Supplementary Software 1 [file 41467_2022_33351_MOESM9_ESM.zip › Supplementary Software 1 New/Input Files/msk2017_ClinicalSample.txt]

#Patient Identifier	Sample Identifier	Sample Collection Source	Specimen Preservation Type	Specimen Type	DNA Input	Sample coverage	Tumor Purity	Matched Status	Sample Type	Primary Tumor Site	Metastatic Site	Sample Class	Oncotree Code	Cancer Type	Cancer Type Detailed	Somatic Status	TMB (nonsynonymous)
#Patient identifier	Sample Identifier	Sample Collection Source	The method used for preparing the tissue for examination and study.	The broad cancer phenotype and site information values for a sample to be processed.	DNA Input	Sample coverage	Tumor Purity	Matched Status	The type of sample (i.e., normal, primary, met, recurrence).	Text term to describe the organ sub-division in an individual with cancer.	The anatomic location to which the cancer has spread.	The sample classification (i.e., tumor, cellline, xenograph).	Oncotree Code	Cancer Type	Cancer Type Detailed	Somatic Status	TMB (nonsynonymous)
#STRING	STRING	STRING	STRING	STRING	NUMBER	NUMBER	NUMBER	STRING	STRING	STRING	STRING	STRING	STRING	STRING	STRING	STRING	NUMBER
#1	1	1	1	1	1	1	1	1	1	1	1	1	1	1	1	1	1
PATIENT_ID	SAMPLE_ID	SAMPLE_COLLECTION_SOURCE	SPECIMEN_PRESERVATION_TYPE	SPECIMEN_TYPE	DNA_INPUT	SAMPLE_COVERAGE	TUMOR_PURITY	MATCHED_STATUS	SAMPLE_TYPE	PRIMARY_SITE	METASTATIC_SITE	SAMPLE_CLASS	ONCOTREE_CODE	CANCER_TYPE	CANCER_TYPE_DETAILED	SOMATIC_STATUS	TMB_NONSYNONYMOUS
P-0000004	P-0000004-T01-IM3	Outside	FFPE	Biopsy	250	428	50	Matched	Primary	Breast	Not Applicable	Tumor	IDC	Breast Cancer	Breast Invasive Ductal Carcinoma	Matched	17.7464848096
P-0000015	P-0000015-T01-IM3	In-House	FFPE	Biopsy	198	281	40	Matched	Metastasis	Breast	Liver	Tumor	IDC	Breast Cancer	Breast Invasive Ductal Carcinoma	Matched	7.76408710418
P-0000023	P-0000023-T01-IM3	In-House	FFPE	Biopsy	250	454	30	Matched	Primary	Peritoneum	Not Applicable	Tumor	PEMESO	Mesothelioma	Peritoneal Mesothelioma	Matched	5.54577650299
P-0000024	P-0000024-T01-IM3	In-House	FFPE	Resection	250	1016	40	Matched	Metastasis	Uterus	Lung	Tumor	UEC	Endometrial Cancer	Uterine Endometrioid Carcinoma	Matched	6.65493180359
P-0000025	P-0000025-T02-IM5	In-House	FFPE	Biopsy	250	1147	30	Matched	Metastasis	Uterus	Peritoneum	Tumor	USC	Endometrial Cancer	Uterine Serous Carcinoma/Uterine Papillary Serous Carcinoma	Matched	1.95743939523
P-0000025	P-0000025-T01-IM3	In-House	FFPE	Resection	250	1161	NA	Matched	Primary	Uterus	Not Applicable	Tumor	USC	Endometrial Cancer	Uterine Serous Carcinoma/Uterine Papillary Serous Carcinoma	Matched	1.1091553006
P-0000026	P-0000026-T01-IM3	In-House	FFPE	Cytology	250	1222	10	Matched	Metastasis	Uterus	Pelvis	Tumor	UEC	Endometrial Cancer	Uterine Endometrioid Carcinoma	Matched	4.43662120239
P-0000027	P-0000027-T01-IM3	Outside	FFPE	Biopsy	250	668	NA	Matched	Primary	Lung	Not Applicable	Tumor	PLEMESO	Mesothelioma	Pleural Mesothelioma, Epithelioid Type	Matched	0.0
P-0000030	P-0000030-T01-IM3	Outside	FFPE	Biopsy	250	757	40	Unmatched	Metastasis	Lung	Lymph Node	Tumor	LUAD	Non-Small Cell Lung Cancer	Lung Adenocarcinoma	Unmatched	11.091553006
P-0000034	P-0000034-T01-IM3	In-House	FFPE	Resection	250	461	40	Matched	Primary	Bladder	Not Applicable	Tumor	BLCA	Bladder Cancer	Bladder Urothelial Carcinoma	Matched	13.3098636072
P-0000036	P-0000036-T01-IM3	In-House	FFPE	Biopsy	50	380	30	Unmatched	Primary	Lung	Not Applicable	Tumor	LUAD	Non-Small Cell Lung Cancer	Lung Adenocarcinoma	Unmatched	3.32746590179
P-0000037	P-0000037-T01-IM3	In-House	FFPE	Resection	250	761	90	Matched	Metastasis	Liver	Liver	Tumor	HCC	Hepatobiliary Cancer	Hepatocellular Carcinoma	Matched	4.43662120239
P-0000037	P-0000037-T02-IM3	In-House	FFPE	Resection	250	201	90	Matched	Primary	Liver	Not Applicable	Tumor	HCC	Hepatobiliary Cancer	Hepatocellular Carcinoma	Matched	3.32746590179
P-0000039	P-0000039-T01-IM3	In-House	FFPE	Resection	250	387	40	Matched	Primary	Pleura	Not Applicable	Tumor	PLEMESO	Mesothelioma	Pleural Mesothelioma, Epithelioid Type	Matched	2.2183106012
P-0000041	P-0000041-T01-IM3	Outside	FFPE	Biopsy	144	401	30	Unmatched	Primary	Breast	Not Applicable	Tumor	IDC	Breast Cancer	Breast Invasive Ductal Carcinoma	Unmatched	3.32746590179
P-0000042	P-0000042-T01-IM3	Outside	FFPE	Biopsy	250	538	40	Matched	Primary	Pleura	Not Applicable	Tumor	PLEMESO	Mesothelioma	Pleural Mesothelioma, Epithelioid Type	Matched	1.1091553006
P-0000043	P-0000043-T02-IM3	In-House	FFPE	Biopsy	250	833	50	Matched	Metastasis	Bladder	Liver	Tumor	BLCA	Bladder Cancer	Bladder Urothelial Carcinoma	Matched	29.9471931161
P-0000047	P-0000047-T01-IM3	In-House	FFPE	Resection	250	571	70	Matched	Primary	Pleura	Not Applicable	Tumor	PLEMESO	Mesothelioma	Pleural Mesothelioma, Epithelioid Type	Matched	2.2183106012
P-0000053	P-0000053-T01-IM3	In-House	FFPE	Resection	250	842	30	Matched	Primary	Pleura	Not Applicable	Tumor	PLEMESO	Mesothelioma	Pleural Mesothelioma, Epithelioid Type	Matched	0.0
P-0000055	P-0000055-T01-IM3	In-House	FFPE	Resection	250	910	80	Matched	Primary	Uterus	Not Applicable	Tumor	UCCC	Endometrial Cancer	Uterine Clear Cell Carcinoma	Matched	6.65493180359
P-0000056	P-0000056-T01-IM3	In-House	FFPE	Biopsy	250	1004	60	Matched	Primary	Bladder	Not Applicable	Tumor	BLCA	Bladder Cancer	Bladder Urothelial Carcinoma	Matched	5.54577650299
P-0000057	P-0000057-T01-IM3	Outside	FFPE	Resection	250	835	25	Matched	Primary	Breast	Not Applicable	Tumor	MDLC	Breast Cancer	Breast Mixed Ductal and Lobular Carcinoma	Matched	5.54577650299
P-0000058	P-0000058-T01-IM3	In-House	FFPE	Biopsy	144	799	50	Matched	Metastasis	Breast	Liver	Tumor	IDC	Breast Cancer	Breast Invasive Ductal Carcinoma	Matched	1.1091553006
P-0000059	P-0000059-T01-IM3	In-House	FFPE	Biopsy	234	971	20	Matched	Metastasis	Stomach	Peritoneum	Tumor	STAD	Esophagogastric Cancer	Stomach Adenocarcinoma	Matched	0.0
P-0000060	P-0000060-T01-IM3	Outside	FFPE	Biopsy	250	731	30	Matched	Metastasis	Uterus	Omentum	Tumor	USC	Endometrial Cancer	Uterine Serous Carcinoma/Uterine Papillary Serous Carcinoma	Matched	6.65493180359
P-0000061	P-0000061-T01-IM3	In-House	FFPE	Resection	250	921	60	Matched	Primary	Uterus	Not Applicable	Tumor	UCCC	Endometrial Cancer	Uterine Clear Cell Carcinoma	Matched	3.32746590179
P-0000062	P-0000062-T01-IM3	In-House	FFPE	Biopsy	250	1176	30	Matched	Primary	Esophagus	Not Applicable	Tumor	GEJ	Esophagogastric Cancer	Adenocarcinoma of the Gastroesophageal Junction	Matched	6.65493180359
P-0000063	P-0000063-T01-IM3	In-House	FFPE	Resection	250	900	70	Matched	Primary	Bladder	Not Applicable	Tumor	BLCA	Bladder Cancer	Bladder Urothelial Carcinoma	Matched	13.3098636072
P-0000064	P-0000064-T02-IM3	In-House	FFPE	Resection	151.58	552	35	Matched	Metastasis	Uterus	Lung	Tumor	UCCC	Endometrial Cancer	Uterine Clear Cell Carcinoma	Matched	6.65493180359
P-0000065	P-0000065-T01-IM3	In-House	FFPE	Resection	250	810	50	Matched	Primary	Upper Tract	Not Applicable	Tumor	UTUC	Bladder Cancer	Upper Tract Urothelial Carcinoma	Matched	3.32746590179
P-0000066	P-0000066-T01-IM3	In-House	FFPE	Biopsy	250	922	NA	Matched	Metastasis	Breast	Parasternal Mass	Tumor	IDC	Breast Cancer	Breast Invasive Ductal Carcinoma	Matched	4.43662120239
P-0000066	P-0000066-T02-IM5	In-House	DNA	Biopsy	236.6	677	30	Matched	Metastasis	Breast	Lung	Tumor	IDC	Breast Cancer	Breast Invasive Ductal Carcinoma	Matched	3.91487879046
P-0000067	P-0000067-T01-IM3	In-House	FFPE	Resection	250	923	NA	Matched	Metastasis	Ovary	Cervix	Tumor	HGSOC	Ovarian Cancer	High-Grade Serous Ovarian Cancer	Matched	4.43662120239
P-0000067	P-0000067-T02-IM5	In-House	FFPE	Resection	250	952	80	Matched	Metastasis	Ovary	Pelvis	Tumor	HGSOC	Ovarian Cancer	High-Grade Serous Ovarian Cancer	Matched	3.91487879046
P-0000068	P-0000068-T01-IM3	In-House	FFPE	Resection	250	973	20	Matched	Primary	Bladder	Not Applicable	Tumor	BLCA	Bladder Cancer	Bladder Urothelial Carcinoma	Matched	3.32746590179
P-0000069	P-0000069-T01-IM3	In-House	FFPE	Resection	250	735	60	Matched	Metastasis	Uterus	Rectosigmoid Colon	Tumor	UEC	Endometrial Cancer	Uterine Endometrioid Carcinoma	Matched	21.0739507114
P-0000071	P-0000071-T01-IM3	In-House	FFPE	Resection	250	795	30	Matched	Primary	Bladder	Not Applicable	Tumor	BLCA	Bladder Cancer	Bladder Urothelial Carcinoma	Matched	9.98239770538
P-0000073	P-0000073-T01-IM3	In-House	FFPE	Resection	250	687	60	Matched	Primary	Ovary	Not Applicable	Tumor	CCOV	Ovarian Cancer	Clear Cell Ovarian Cancer	Matched	3.32746590179
P-0000075	P-0000075-T01-IM3	In-House	FFPE	Resection	250	782	NA	Matched	Metastasis	Breast	Brain	Tumor	IDC	Breast Cancer	Breast Invasive Ductal Carcinoma	Matched	11.091553006
P-0000076	P-0000076-T01-IM3	Outside	FFPE	Resection	250	1514	30	Matched	Primary	Stomach	Not Applicable	Tumor	STAD	Esophagogastric Cancer	Stomach Adenocarcinoma	Matched	3.32746590179
P-0000077	P-0000077-T01-IM3	In-House	FFPE	Cytology	250	1053	50	Matched	Metastasis	Breast	Lymph Node	Tumor	IDC	Breast Cancer	Breast Invasive Ductal Carcinoma	Matched	2.2183106012
P-0000079	P-0000079-T01-IM3	Outside	FFPE	Biopsy	195	84	80	Matched	Primary	Bladder	Not Applicable	Tumor	BLCA	Bladder Cancer	Bladder Urothelial Carcinoma	Matched	3.32746590179
P-0000080	P-0000080-T01-IM3	In-House	FFPE	Resection	250	974	70	Matched	Primary	Uterus	Not Applicable	Tumor	UUC	Endometrial Cancer	Uterine Undifferentiated Carcinoma	Matched	4.43662120239
P-0000081	P-0000081-T01-IM3	Outside	FFPE	Biopsy	250	1186	20	Unmatched	Primary	Breast	Not Applicable	Tumor	IDC	Breast Cancer	Breast Invasive Ductal Carcinoma	Unmatched	6.65493180359
P-0000082	P-0000082-T01-IM3	In-House	FFPE	Resection	250	905	NA	Matched	Primary	Lung	Not Applicable	Tumor	LUAD	Non-Small Cell Lung Cancer	Lung Adenocarcinoma	Matched	13.3098636072
P-0000083	P-0000083-T01-IM3	In-House	FFPE	Resection	250	605	50	Matched	Primary	Bladder	Not Applicable	Tumor	BLCA	Bladder Cancer	Bladder Urothelial Carcinoma	Matched	128.662014869
P-0000084	P-0000084-T01-IM3	In-House	FFPE	Resection	250	684	80	Matched	Primary	Bladder	Not Applicable	Tumor	BLCA	Bladder Cancer	Bladder Urothelial Carcinoma	Matched	8.87324240478
P-0000085	P-0000085-T02-IM3	In-House	FFPE	Biopsy	250	757	30	Matched	Metastasis	Bladder	Lymph Node	Tumor	BLCA	Bladder Cancer	Bladder Urothelial Carcinoma	Matched	3.32746590179
P-0000086	P-0000086-T01-IM3	Outside	FFPE	Biopsy	250	914	20	Matched	Metastasis	Stomach	Liver	Tumor	STAD	Esophagogastric Cancer	Stomach Adenocarcinoma	Matched	3.32746590179
P-0000088	P-0000088-T01-IM3	In-House	FFPE	Resection	250	783	60	Matched	Metastasis	Upper Tract	Lymph Node	Tumor	BLCA	Bladder Cancer	Bladder Urothelial Carcinoma	Matched	12.2007083066
P-0000092	P-0000092-T01-IM3	Outside	FFPE	Resection	250	1065	90	Matched	Primary	Uterus	Not Applicable	Tumor	ULMS	Uterine Sarcoma	Uterine Leiomyosarcoma	Matched	5.54577650299
P-0000093	P-0000093-T01-IM3	In-House	FFPE	Resection	250	1051	40	Matched	Primary	Breast	Not Applicable	Tumor	IDC	Breast Cancer	Breast Invasive Ductal Carcinoma	Matched	2.2183106012
P-0000095	P-0000095-T01-IM3	In-House	FFPE	Biopsy	250	513	50	Matched	Primary	Mediastinum	Not Applicable	Tumor	BYST	Germ Cell Tumor	Yolk Sac Tumor	Matched	4.43662120239
P-0000096	P-0000096-T01-IM3	In-House	FFPE	Resection	250	1084	70	Matched	Metastasis	Bladder	Lung	Tumor	BLCA	Bladder Cancer	Bladder Urothelial Carcinoma	Matched	8.87324240478
P-0000098	P-0000098-T01-IM3	Outside	FFPE	Biopsy	250	684	60	Matched	Primary	Breast	Not Applicable	Tumor	IDC	Breast Cancer	Breast Invasive Ductal Carcinoma	Matched	1.1091553006
P-0000100	P-0000100-T02-IM3	In-House	FFPE	Resection	250	638	25	Matched	Metastasis	Testis	Pelvis	Tumor	BMGCT	Germ Cell Tumor	Mixed Germ Cell Tumor	Matched	1.1091553006
P-0000102	P-0000102-T02-IM3	In-House	FFPE	Biopsy	125	755	60	Matched	Metastasis	Breast	Liver	Tumor	IDC	Breast Cancer	Breast Invasive Ductal Carcinoma	Matched	4.43662120239
P-0000103	P-0000103-T01-IM3	Outside	FFPE	Biopsy	250	997	50	Matched	Metastasis	Esophagus	Lymph Node	Tumor	ESCA	Esophagogastric Cancer	Esophageal Adenocarcinoma	Matched	6.65493180359
P-0000104	P-0000104-T01-IM3	Outside	FFPE	Biopsy	250	817	60	Matched	Metastasis	Breast	Lymph Node	Tumor	ILC	Breast Cancer	Breast Invasive Lobular Carcinoma	Matched	5.54577650299
P-0000105	P-0000105-T01-IM3	In-House	FFPE	Biopsy	250	750	80	Matched	Metastasis	Uterus	Kidney	Tumor	USC	Endometrial Cancer	Uterine Serous Carcinoma/Uterine Papillary Serous Carcinoma	Matched	6.65493180359
P-0000106	P-0000106-T01-IM3	In-House	FFPE	Biopsy	130.9	625	60	Matched	Metastasis	Breast	Liver	Tumor	IDC	Breast Cancer	Breast Invasive Ductal Carcinoma	Matched	4.43662120239
P-0000107	P-0000107-T01-IM3	In-House	FFPE	Resection	250	818	20	Matched	Primary	Breast	Not Applicable	Tumor	IDC	Breast Cancer	Breast Invasive Ductal Carcinoma	Matched	4.43662120239
P-0000108	P-0000108-T01-IM3	In-House	FFPE	Resection	250	772	90	Matched	Primary	Testis	Not Applicable	Tumor	SEM	Germ Cell Tumor	Seminoma	Matched	3.32746590179
P-0000110	P-0000110-T01-IM3	In-House	FFPE	Resection	250	866	50	Matched	Primary	Lung	Not Applicable	Tumor	LUAD	Non-Small Cell Lung Cancer	Lung Adenocarcinoma	Matched	16.637329509
P-0000112	P-0000112-T01-IM3	In-House	FFPE	Biopsy	250	743	NA	Matched	Primary	Esophagus	Not Applicable	Tumor	ESCA	Esophagogastric Cancer	Esophageal Adenocarcinoma	Matched	8.87324240478
P-0000113	P-0000113-T01-IM3	In-House	FFPE	Resection	250	635	80	Matched	Primary	Lung	Not Applicable	Tumor	SCLC	Small Cell Lung Cancer	Small Cell Lung Cancer	Matched	19.9647954108
P-0000114	P-0000114-T01-IM3	In-House	FFPE	Biopsy	250	938	60	Matched	Metastasis	Liver	Lymph Node	Tumor	IHCH	Hepatobiliary Cancer	Intrahepatic Cholangiocarcinoma	Matched	4.43662120239
P-0000114	P-0000114-T02-IM3	In-House	FFPE	Biopsy	250	409	60	Matched	Primary	Liver	Not Applicable	Tumor	IHCH	Hepatobiliary Cancer	Intrahepatic Cholangiocarcinoma	Matched	4.43662120239
P-0000115	P-0000115-T01-IM3	Outside	FFPE	Biopsy	240	987	50	Matched	Primary	GE Junction	Not Applicable	Tumor	GEJ	Esophagogastric Cancer	Adenocarcinoma of the Gastroesophageal Junction	Matched	6.65493180359
P-0000116	P-0000116-T01-IM3	In-House	FFPE	Resection	250	490	90	Matched	Metastasis	Uterus	Diaphragm	Tumor	ULMS	Uterine Sarcoma	Uterine Leiomyosarcoma	Matched	0.0
P-0000117	P-0000117-T01-IM3	Outside	FFPE	Biopsy	54.4	482	15	Matched	Primary	Stomach	Not Applicable	Tumor	STAD	Esophagogastric Cancer	Stomach Adenocarcinoma	Matched	4.43662120239
P-0000118	P-0000118-T01-IM3	In-House	FFPE	Resection	250	884	90	Matched	Metastasis	Ovary	Kidney	Tumor	GRCT	Sex Cord Stromal Tumor	Granulosa Cell Tumor	Matched	3.32746590179
P-0000119	P-0000119-T01-IM3	In-House	FFPE	Resection	250	610	70	Matched	Metastasis	Cecum	Ovary	Tumor	COAD	Colorectal Cancer	Colon Adenocarcinoma	Matched	9.98239770538
P-0000120	P-0000120-T01-IM3	In-House	FFPE	Biopsy	225.4	336	70	Matched	Primary	Breast	Not Applicable	Tumor	IDC	Breast Cancer	Breast Invasive Ductal Carcinoma	Matched	6.65493180359
P-0000121	P-0000121-T01-IM3	Outside	FFPE	Biopsy	115.6	506	60	Matched	Primary	Stomach	Not Applicable	Tumor	STAD	Esophagogastric Cancer	Stomach Adenocarcinoma	Matched	3.32746590179
P-0000122	P-0000122-T01-IM3	Outside	FFPE	Resection	250	841	90	Matched	Primary	Uterus	Not Applicable	Tumor	UPECOMA	Uterine Sarcoma	Uterine Perivascular Epithelioid Cell Tumor	Matched	2.2183106012
P-0000123	P-0000123-T01-IM3	In-House	FFPE	Biopsy	90	678	50	Matched	Metastasis	Testis	Chest Wall	Tumor	BMGCT	Germ Cell Tumor	Mixed Germ Cell Tumor	Matched	0.0
P-0000125	P-0000125-T01-IM3	In-House	FFPE	Cytology	94.8	545	90	Unmatched	Metastasis	Breast	Bone	Tumor	IDC	Breast Cancer	Breast Invasive Ductal Carcinoma	Unmatched	4.43662120239
P-0000126	P-0000126-T01-IM3	In-House	FFPE	Biopsy	65	588	30	Matched	Primary	Breast	Not Applicable	Tumor	IDC	Breast Cancer	Breast Invasive Ductal Carcinoma	Matched	5.54577650299
P-0000127	P-0000127-T01-IM3	In-House	FFPE	Biopsy	174.3	623	30	Matched	Metastasis	Liver	Lymph Node	Tumor	IHCH	Hepatobiliary Cancer	Intrahepatic Cholangiocarcinoma	Matched	2.2183106012
P-0000127	P-0000127-T02-IM3	In-House	FFPE	Cytology	212.5	255	NA	Matched	Metastasis	Liver	Lymph Node	Tumor	IHCH	Hepatobiliary Cancer	Intrahepatic Cholangiocarcinoma	Matched	2.2183106012
P-0000129	P-0000129-T01-IM3	In-House	FFPE	Biopsy	250	940	70	Matched	Primary	Breast	Not Applicable	Tumor	IDC	Breast Cancer	Breast Invasive Ductal Carcinoma	Matched	1.1091553006
P-0000130	P-0000130-T01-IM3	Outside	FFPE	Biopsy	250	203	NA	Matched	Primary	Lung	Not Applicable	Tumor	SCLC	Small Cell Lung Cancer	Small Cell Lung Cancer	Matched	4.43662120239
P-0000131	P-0000131-T01-IM3	In-House	FFPE	Biopsy	250	2610	50	Matched	Metastasis	Breast	Lymph Node	Tumor	IDC	Breast Cancer	Breast Invasive Ductal Carcinoma	Matched	2.2183106012
P-0000132	P-0000132-T01-IM3	In-House	FFPE	Cytology	75	809	30	Matched	Metastasis	Lung	Lymph Node	Tumor	SCLC	Small Cell Lung Cancer	Small Cell Lung Cancer	Matched	8.87324240478
P-0000133	P-0000133-T01-IM3	In-House	FFPE	Biopsy	90	529	30	Matched	Primary	Lung	Not Applicable	Tumor	LUAD	Non-Small Cell Lung Cancer	Lung Adenocarcinoma	Matched	4.43662120239
P-0000134	P-0000134-T02-IM3	Outside	FFPE	Biopsy	250	661	NA	Matched	Metastasis	Stomach	Liver	Tumor	GIST	Gastrointestinal Stromal Tumor	Gastrointestinal Stromal Tumor	Matched	2.2183106012
P-0000134	P-0000134-T01-IM3	Outside	FFPE	Resection	250	761	90	Matched	Metastasis	Stomach	Liver	Tumor	GIST	Gastrointestinal Stromal Tumor	Gastrointestinal Stromal Tumor	Matched	4.43662120239
P-0000135	P-0000135-T01-IM3	In-House	FFPE	Resection	250	610	90	Matched	Primary	Uterus	Not Applicable	Tumor	UCS	Endometrial Cancer	Uterine Carcinosarcoma/Uterine Malignant Mixed Mullerian Tumor	Matched	6.65493180359
P-0000136	P-0000136-T01-IM3	Outside	FFPE	Resection	250	558	70	Matched	Primary	Breast	Not Applicable	Tumor	IDC	Breast Cancer	Breast Invasive Ductal Carcinoma	Matched	3.32746590179
P-0000137	P-0000137-T01-IM3	In-House	FFPE	Biopsy	250	796	50	Matched	Metastasis	Cervix	Pelvis	Tumor	GCEMU	Cervical Cancer	Gastric Type Mucinous Carcinoma	Matched	6.65493180359
P-0000138	P-0000138-T01-IM3	In-House	FFPE	Biopsy	250	1313	60	Matched	Metastasis	Breast	Liver	Tumor	MDLC	Breast Cancer	Breast Mixed Ductal and Lobular Carcinoma	Matched	36.6021249197
P-0000138	P-0000138-T02-IM3	In-House	FFPE	Biopsy	250	1102	60	Matched	Metastasis	Breast	Liver	Tumor	MDLC	Breast Cancer	Breast Mixed Ductal and Lobular Carcinoma	Matched	15.5281742084
P-0000140	P-0000140-T01-IM3	In-House	FFPE	Biopsy	84	629	60	Matched	Metastasis	Prostate	Lymph Node	Tumor	PRNE	Prostate Cancer	Prostate Neuroendocrine Carcinoma	Matched	1.1091553006
P-0000141	P-0000141-T01-IM3	In-House	FFPE	Resection	250	740	20	Matched	Metastasis	Ovary	Abdomen	Tumor	MOV	Ovarian Cancer	Mucinous Ovarian Cancer	Matched	4.43662120239
P-0000142	P-0000142-T01-IM3	In-House	FFPE	Resection	250	639	40	Matched	Primary	Pancreas	Not Applicable	Tumor	PAAD	Pancreatic Cancer	Pancreatic Adenocarcinoma	Matched	4.43662120239
P-0000143	P-0000143-T01-IM3	In-House	FFPE	Resection	250	797	70	Matched	Metastasis	Testis	Pelvis	Tumor	TMESO	Mesothelioma	Testicular Mesothelioma	Matched	0.0
P-0000144	P-0000144-T01-IM3	Outside	FFPE	Resection	250	711	60	Matched	Primary	Stomach	Not Applicable	Tumor	STAD	Esophagogastric Cancer	Stomach Adenocarcinoma	Matched	5.54577650299
P-0000145	P-0000145-T01-IM3	In-House	FFPE	Resection	250	737	90	Matched	Primary	Uterus	Not Applicable	Tumor	UEC	Endometrial Cancer	Uterine Endometrioid Carcinoma	Matched	2.2183106012
P-0000146	P-0000146-T01-IM3	In-House	FFPE	Resection	107	557	90	Matched	Primary	Retroperitoneum	Small Bowel	Tumor	DDLS	Soft Tissue Sarcoma	Dedifferentiated Liposarcoma	Matched	0.0
P-0000147	P-0000147-T01-IM3	In-House	FFPE	Resection	250	1051	80	Matched	Primary	Liver	Not Applicable	Tumor	IHCH	Hepatobiliary Cancer	Intrahepatic Cholangiocarcinoma	Matched	0.0
P-0000148	P-0000148-T01-IM3	In-House	FFPE	Resection	114.24	378	70	Matched	Metastasis	Ovary	Spleen	Tumor	LGSOC	Ovarian Cancer	Low-Grade Serous Ovarian Cancer	Matched	4.43662120239
P-0000148	P-0000148-T02-IM3	In-House	FFPE	Resection	221.1	1291	50	Matched	Metastasis	Ovary	Liver	Tumor	LGSOC	Ovarian Cancer	Low-Grade Serous Ovarian Cancer	Matched	3.32746590179
P-0000149	P-0000149-T01-IM3	In-House	FFPE	Biopsy	250	883	20	Matched	Metastasis	Lung	Lymph Node	Tumor	LUAD	Non-Small Cell Lung Cancer	Lung Adenocarcinoma	Matched	9.98239770538
P-0000149	P-0000149-T02-IM3	In-House	FFPE	Cytology	54	164	50	Matched	Metastasis	Lung	Lymph Node	Tumor	LUAD	Non-Small Cell Lung Cancer	Lung Adenocarcinoma	Matched	4.43662120239
P-0000151	P-0000151-T01-IM3	In-House	FFPE	Biopsy	250	797	80	Matched	Metastasis	Testis	Kidney	Tumor	BMGCT	Germ Cell Tumor	Mixed Germ Cell Tumor	Matched	1.1091553006
P-0000152	P-0000152-T01-IM3	Outside	FFPE	Biopsy	250	889	80	Matched	Metastasis	Breast	Lymph Node	Tumor	IDC	Breast Cancer	Breast Invasive Ductal Carcinoma	Matched	1.1091553006
P-0000152	P-0000152-T02-IM5	Outside	FFPE	Resection	250	732	50	Matched	Metastasis	Breast	Lymph Node	Tumor	IDC	Breast Cancer	Breast Invasive Ductal Carcinoma	Matched	5.87231818569
P-0000153	P-0000153-T02-IM3	In-House	FFPE	Biopsy	250	690	25	Matched	Primary	Breast	Not Applicable	Tumor	IDC	Breast Cancer	Breast Invasive Ductal Carcinoma	Matched	1.1091553006
P-0000153	P-0000153-T01-IM3	Outside	FFPE	Biopsy	250	803	50	Matched	Primary	Breast	Not Applicable	Tumor	IDC	Breast Cancer	Breast Invasive Ductal Carcinoma	Matched	0.0
P-0000154	P-0000154-T01-IM3	In-House	FFPE	Biopsy	250	767	70	Matched	Primary	Liver	Not Applicable	Tumor	IHCH	Hepatobiliary Cancer	Intrahepatic Cholangiocarcinoma	Matched	3.32746590179
P-0000155	P-0000155-T01-IM3	Outside	FFPE	Biopsy	250	301	60	Matched	Metastasis	Breast	Chest Wall	Tumor	BRCANOS	Breast Cancer	Breast Invasive Cancer, NOS	Matched	6.65493180359
P-0000156	P-0000156-T01-IM3	In-House	FFPE	Resection	250	735	60	Matched	Primary	Uterus	Not Applicable	Tumor	USC	Endometrial Cancer	Uterine Serous Carcinoma/Uterine Papillary Serous Carcinoma	Matched	3.32746590179
P-0000157	P-0000157-T01-IM3	In-House	FFPE	Biopsy	250	1196	40	Matched	Metastasis	Uterus	Lymph Node	Tumor	UMEC	Endometrial Cancer	Uterine Mixed Endometrial Carcinoma	Matched	38.8204355209
P-0000158	P-0000158-T01-IM3	In-House	FFPE	Cytology	172.5	827	30	Matched	Metastasis	Breast	Bone	Tumor	IDC	Breast Cancer	Breast Invasive Ductal Carcinoma	Matched	2.2183106012
P-0000159	P-0000159-T01-IM3	Outside	FFPE	Cytology	245	224	50	Matched	Primary	Liver	Not Applicable	Tumor	IHCH	Hepatobiliary Cancer	Intrahepatic Cholangiocarcinoma	Matched	2.2183106012
P-0000160	P-0000160-T01-IM3	In-House	FFPE	Biopsy	250	715	70	Matched	Metastasis	Breast	Chest Wall	Tumor	IMMC	Breast Cancer	Breast Invasive Mixed Mucinous Carcinoma	Matched	2.2183106012
P-0000161	P-0000161-T01-IM3	In-House	FFPE	Resection	250	653	70	Matched	Metastasis	Testis	Lung	Tumor	BMGCT	Germ Cell Tumor	Mixed Germ Cell Tumor	Matched	0.0
P-0000162	P-0000162-T01-IM3	In-House	FFPE	Biopsy	250	965	40	Matched	Metastasis	Testis	Stomach	Tumor	SEM	Germ Cell Tumor	Seminoma	Matched	0.0
P-0000163	P-0000163-T02-IM3	Outside	FFPE	Cytology	50	439	80	Matched	Metastasis	Lung	Pleura	Tumor	LUAD	Non-Small Cell Lung Cancer	Lung Adenocarcinoma	Matched	3.32746590179
P-0000165	P-0000165-T01-IM3	In-House	FFPE	Biopsy	250	795	40	Matched	Primary	Lung	Not Applicable	Tumor	LUAD	Non-Small Cell Lung Cancer	Lung Adenocarcinoma	Matched	5.54577650299
P-0000167	P-0000167-T02-IM3	In-House	FFPE	Biopsy	90	677	70	Matched	Metastasis	Breast	Bone	Tumor	ILC	Breast Cancer	Breast Invasive Lobular Carcinoma	Matched	28.8380378155
P-0000167	P-0000167-T01-IM3	Outside	FFPE	Biopsy	250	733	80	Matched	Metastasis	Breast	Lymph Node	Tumor	ILC	Breast Cancer	Breast Invasive Lobular Carcinoma	Matched	4.43662120239
P-0000168	P-0000168-T01-IM3	In-House	FFPE	Biopsy	250	904	70	Matched	Primary	Lung	Not Applicable	Tumor	LUSC	Non-Small Cell Lung Cancer	Lung Squamous Cell Carcinoma	Matched	3.32746590179
P-0000170	P-0000170-T01-IM3	In-House	FFPE	Resection	250	570	80	Matched	Metastasis	Testis	Lymph Node	Tumor	BMGCT	Germ Cell Tumor	Mixed Germ Cell Tumor	Matched	1.1091553006
P-0000171	P-0000171-T01-IM3	In-House	FFPE	Resection	250	591	80	Matched	Metastasis	Vulva	Lymph Node	Tumor	BYST	Germ Cell Tumor	Yolk Sac Tumor	Matched	0.0
P-0000174	P-0000174-T01-IM3	In-House	FFPE	Resection	250	801	NA	Matched	Primary	Thyroid	Not Applicable	Tumor	THPD	Thyroid Cancer	Poorly Differentiated Thyroid Cancer	Matched	1.1091553006
P-0000175	P-0000175-T03-IM3	Outside	FFPE	Resection	250	455	50	Matched	Primary	Breast	Not Applicable	Tumor	IDC	Breast Cancer	Breast Invasive Ductal Carcinoma	Matched	2.2183106012
P-0000178	P-0000178-T01-IM3	Outside	FFPE	Resection	250	985	60	Matched	Primary	Esophagus	Not Applicable	Tumor	ESCA	Esophagogastric Cancer	Esophageal Adenocarcinoma	Matched	6.65493180359
P-0000180	P-0000180-T01-IM3	In-House	FFPE	Biopsy	191.2	711	20	Matched	Metastasis	Stomach	Peritoneum	Tumor	STAD	Esophagogastric Cancer	Stomach Adenocarcinoma	Matched	1.1091553006
P-0000180	P-0000180-T02-IM3	Outside	FFPE	Biopsy	250	621	60	Matched	Primary	Stomach	Not Applicable	Tumor	STAD	Esophagogastric Cancer	Stomach Adenocarcinoma	Matched	4.43662120239
P-0000181	P-0000181-T01-IM3	In-House	FFPE	Biopsy	250	1335	20	Matched	Metastasis	Testis	Retroperitoneum	Tumor	BMGCT	Germ Cell Tumor	Mixed Germ Cell Tumor	Matched	3.32746590179
P-0000182	P-0000182-T01-IM3	In-House	FFPE	Biopsy	250	1345	80	Matched	Metastasis	Liver	Peritoneum	Tumor	HCC	Hepatobiliary Cancer	Hepatocellular Carcinoma	Matched	2.2183106012
P-0000183	P-0000183-T01-IM3	In-House	FFPE	Biopsy	250	1099	60	Matched	Primary	Breast	Not Applicable	Tumor	IDC	Breast Cancer	Breast Invasive Ductal Carcinoma	Matched	4.43662120239
P-0000184	P-0000184-T01-IM3	In-House	FFPE	Biopsy	250	1249	90	Matched	Primary	Urethra	Not Applicable	Tumor	USCC	Bladder Cancer	Urethral Squamous Cell Carcinoma	Matched	8.87324240478
P-0000185	P-0000185-T01-IM3	In-House	FFPE	Resection	250	1117	90	Matched	Primary	Ovary	Not Applicable	Tumor	MOV	Ovarian Cancer	Mucinous Ovarian Cancer	Matched	2.2183106012
P-0000186	P-0000186-T01-IM3	Outside	FFPE	Biopsy	250	1207	50	Matched	Primary	Esophagus	Not Applicable	Tumor	ESCA	Esophagogastric Cancer	Esophageal Adenocarcinoma	Matched	6.65493180359
P-0000187	P-0000187-T01-IM3	In-House	FFPE	Biopsy	250	1135	70	Matched	Metastasis	Breast	Lymph Node	Tumor	BRCANOS	Breast Cancer	Breast Invasive Cancer, NOS	Matched	6.65493180359
P-0000188	P-0000188-T01-IM3	Outside	FFPE	Resection	250	788	80	Matched	Primary	Breast	Not Applicable	Tumor	IDC	Breast Cancer	Breast Invasive Ductal Carcinoma	Matched	5.54577650299
P-0000189	P-0000189-T01-IM3	In-House	FFPE	Biopsy	250	766	80	Matched	Primary	Liver	Not Applicable	Tumor	IHCH	Hepatobiliary Cancer	Intrahepatic Cholangiocarcinoma	Matched	3.32746590179
P-0000190	P-0000190-T01-IM3	Outside	FFPE	Biopsy	250	1216	90	Matched	Metastasis	Lung	Brain	Tumor	SCLC	Small Cell Lung Cancer	Small Cell Lung Cancer	Matched	8.87324240478
P-0000191	P-0000191-T01-IM3	Outside	FFPE	Resection	250	1359	80	Matched	Primary	Breast	Not Applicable	Tumor	IDC	Breast Cancer	Breast Invasive Ductal Carcinoma	Matched	4.43662120239
P-0000192	P-0000192-T02-IM3	In-House	FFPE	Biopsy	250	744	20	Matched	Primary	Liver	Not Applicable	Tumor	IHCH	Hepatobiliary Cancer	Intrahepatic Cholangiocarcinoma	Matched	2.2183106012
P-0000193	P-0000193-T01-IM3	In-House	FFPE	Resection	250	941	70	Matched	Metastasis	Uterus	Lung	Tumor	UEC	Endometrial Cancer	Uterine Endometrioid Carcinoma	Matched	7.76408710418
P-0000195	P-0000195-T01-IM3	In-House	FFPE	Resection	250	873	90	Matched	Primary	Breast	Not Applicable	Tumor	IDC	Breast Cancer	Breast Invasive Ductal Carcinoma	Matched	1.1091553006
P-0000196	P-0000196-T01-IM3	Outside	FFPE	Resection	250	1126	60	Matched	Primary	Breast	Not Applicable	Tumor	IDC	Breast Cancer	Breast Invasive Ductal Carcinoma	Matched	7.76408710418
P-0000197	P-0000197-T01-IM3	In-House	FFPE	Biopsy	240	1188	30	Matched	Metastasis	Prostate	Liver	Tumor	PRAD	Prostate Cancer	Prostate Adenocarcinoma	Matched	3.32746590179
P-0000199	P-0000199-T01-IM3	In-House	FFPE	Resection	250	531	80	Matched	Primary	Ovary	Not Applicable	Tumor	HGSOC	Ovarian Cancer	High-Grade Serous Ovarian Cancer	Matched	1.1091553006
P-0000201	P-0000201-T01-IM3	In-House	FFPE	Biopsy	200	985	70	Matched	Metastasis	Breast	Neck	Tumor	ILC	Breast Cancer	Breast Invasive Lobular Carcinoma	Matched	12.2007083066
P-0000202	P-0000202-T01-IM3	In-House	FFPE	Resection	250	939	90	Matched	Metastasis	Major Salivary Gland	Lymph Node	Tumor	ACYC	Salivary Gland Cancer	Adenoid Cystic Carcinoma	Matched	2.2183106012
P-0000203	P-0000203-T01-IM3	Outside	FFPE	Resection	250	1149	90	Matched	Primary	Thyroid	Not Applicable	Tumor	THPD	Thyroid Cancer	Poorly Differentiated Thyroid Cancer	Matched	2.2183106012
P-0000204	P-0000204-T01-IM3	In-House	FFPE	Biopsy	250	1235	60	Matched	Metastasis	Breast	Liver	Tumor	IDC	Breast Cancer	Breast Invasive Ductal Carcinoma	Matched	6.65493180359
P-0000204	P-0000204-T02-IM3	In-House	FFPE	Biopsy	250	878	70	Matched	Metastasis	Breast	Liver	Tumor	IDC	Breast Cancer	Breast Invasive Ductal Carcinoma	Matched	6.65493180359
P-0000205	P-0000205-T01-IM3	In-House	FFPE	Resection	250	1214	90	Unmatched	Metastasis	Lung	Liver	Tumor	LUAD	Non-Small Cell Lung Cancer	Lung Adenocarcinoma	Unmatched	5.54577650299
P-0000206	P-0000206-T01-IM3	In-House	FFPE	Biopsy	160	1165	50	Matched	Metastasis	Major Salivary Gland	Lung	Tumor	SDCA	Salivary Gland Cancer	Salivary Duct Carcinoma	Matched	3.32746590179
P-0000207	P-0000207-T01-IM3	Outside	FFPE	Resection	250	958	70	Matched	Primary	Breast	Not Applicable	Tumor	ILC	Breast Cancer	Breast Invasive Lobular Carcinoma	Matched	3.32746590179
P-0000208	P-0000208-T01-IM3	In-House	FFPE	Biopsy	250	1346	70	Matched	Primary	Lung	Not Applicable	Tumor	LUAD	Non-Small Cell Lung Cancer	Lung Adenocarcinoma	Matched	2.2183106012
P-0000208	P-0000208-T02-IM5	In-House	DNA	Biopsy	250	442	40	Matched	Metastasis	Lung	Subcutaneous Tissue	Tumor	LUAD	Non-Small Cell Lung Cancer	Lung Adenocarcinoma	Matched	2.93615909284
P-0000209	P-0000209-T02-IM3	In-House	FFPE	Resection	250	798	50	Matched	Primary	Breast	Not Applicable	Tumor	IDC	Breast Cancer	Breast Invasive Ductal Carcinoma	Matched	5.54577650299
P-0000210	P-0000210-T01-IM3	Outside	FFPE	Biopsy	250	716	70	Matched	Primary	Cervix	Not Applicable	Tumor	CESC	Cervical Cancer	Cervical Squamous Cell Carcinoma	Matched	2.2183106012
P-0000211	P-0000211-T01-IM3	In-House	FFPE	Biopsy	250	1251	30	Matched	Metastasis	Liver	Chest Wall	Tumor	IHCH	Hepatobiliary Cancer	Intrahepatic Cholangiocarcinoma	Matched	1.1091553006
P-0000212	P-0000212-T01-IM3	In-House	FFPE	Biopsy	185	1212	50	Matched	Metastasis	Ovary	Bowel	Tumor	MOV	Ovarian Cancer	Mucinous Ovarian Cancer	Matched	4.43662120239
P-0000214	P-0000214-T01-IM3	In-House	FFPE	Biopsy	125	997	30	Matched	Metastasis	Breast	Bone	Tumor	IDC	Breast Cancer	Breast Invasive Ductal Carcinoma	Matched	2.2183106012
P-0000215	P-0000215-T01-IM3	In-House	FFPE	Biopsy	250	1476	80	Matched	Metastasis	Breast	Liver	Tumor	ILC	Breast Cancer	Breast Invasive Lobular Carcinoma	Matched	4.43662120239
P-0000216	P-0000216-T01-IM3	In-House	FFPE	Biopsy	250	1344	80	Matched	Metastasis	Breast	Liver	Tumor	IDC	Breast Cancer	Breast Invasive Ductal Carcinoma	Matched	8.87324240478
P-0000216	P-0000216-T02-IM3	In-House	FFPE	Biopsy	250	990	30	Matched	Metastasis	Breast	Liver	Tumor	IDC	Breast Cancer	Breast Invasive Ductal Carcinoma	Matched	9.98239770538
P-0000217	P-0000217-T01-IM3	In-House	FFPE	Biopsy	250	315	80	Matched	Metastasis	Anus	Lung	Tumor	ANSC	Anal Cancer	Anal Squamous Cell Carcinoma	Matched	19.9647954108
P-0000218	P-0000218-T01-IM3	In-House	FFPE	Biopsy	62.4	918	80	Matched	Metastasis	Liver	Liver	Tumor	HCC	Hepatobiliary Cancer	Hepatocellular Carcinoma	Matched	2.2183106012
P-0000219	P-0000219-T01-IM3	In-House	FFPE	Resection	250	1033	70	Matched	Primary	Lung	Not Applicable	Tumor	LUAD	Non-Small Cell Lung Cancer	Lung Adenocarcinoma	Matched	4.43662120239
P-0000220	P-0000220-T01-IM3	Outside	FFPE	Resection	250	1774	90	Matched	Metastasis	Breast	Ovary	Tumor	ILC	Breast Cancer	Breast Invasive Lobular Carcinoma	Matched	7.76408710418
P-0000221	P-0000221-T01-IM3	Outside	FFPE	Biopsy	250	1302	60	Matched	Primary	Esophagus	Not Applicable	Tumor	ESCA	Esophagogastric Cancer	Esophageal Adenocarcinoma	Matched	1.1091553006
P-0000222	P-0000222-T01-IM3	In-House	FFPE	Resection	250	1101	50	Matched	Primary	Bladder	Not Applicable	Tumor	BLCA	Bladder Cancer	Bladder Urothelial Carcinoma	Matched	13.3098636072
P-0000223	P-0000223-T01-IM3	In-House	FFPE	Biopsy	250	1064	80	Matched	Primary	Brain	Not Applicable	Tumor	AASTR	Glioma	Anaplastic Astrocytoma	Matched	5.54577650299
P-0000224	P-0000224-T01-IM3	Outside	FFPE	Biopsy	250	1218	70	Matched	Metastasis	Breast	Liver	Tumor	IDC	Breast Cancer	Breast Invasive Ductal Carcinoma	Matched	3.32746590179
P-0000225	P-0000225-T01-IM3	Outside	FFPE	Biopsy	250	1635	20	Matched	Primary	Esophagus	Not Applicable	Tumor	ESCA	Esophagogastric Cancer	Esophageal Adenocarcinoma	Matched	7.76408710418
P-0000226	P-0000226-T01-IM3	Outside	FFPE	Biopsy	250	1298	60	Matched	Primary	Not available	Not available	Tumor	ARMS	Soft Tissue Sarcoma	Alveolar Rhabdomyosarcoma	Matched	1.1091553006
P-0000227	P-0000227-T01-IM3	In-House	FFPE	Resection	250	1069	90	Matched	Primary	Maxilla	Not Applicable	Tumor	CCOC	Head and Neck Cancer	Clear Cell Odontogenic Carcinoma	Matched	0.0
P-0000228	P-0000228-T03-IM5	In-House	DNA	Biopsy	250	697	20	Matched	Primary	Liver	Not Applicable	Tumor	HCC	Hepatobiliary Cancer	Hepatocellular Carcinoma	Matched	5.87231818569
P-0000228	P-0000228-T01-IM3	Outside	FFPE	Biopsy	197.2	1308	90	Matched	Metastasis	Liver	Bone	Tumor	HCC	Hepatobiliary Cancer	Hepatocellular Carcinoma	Matched	4.43662120239
P-0000230	P-0000230-T01-IM3	Outside	FFPE	Resection	250	1056	60	Matched	Primary	Uterus	Not Applicable	Tumor	USC	Endometrial Cancer	Uterine Serous Carcinoma/Uterine Papillary Serous Carcinoma	Matched	4.43662120239
P-0000231	P-0000231-T01-IM3	In-House	FFPE	Biopsy	110	1003	40	Matched	Metastasis	Lung	Mediastinum	Tumor	LUAD	Non-Small Cell Lung Cancer	Lung Adenocarcinoma	Matched	1.1091553006
P-0000232	P-0000232-T01-IM3	In-House	FFPE	Resection	250	1835	NA	Matched	Primary	Chest Wall	Not Applicable	Tumor	ES	Bone Cancer	Ewing Sarcoma	Matched	0.0
P-0000233	P-0000233-T01-IM3	Outside	FFPE	Resection	250	747	40	Matched	Primary	Lung	Not Applicable	Tumor	LUAD	Non-Small Cell Lung Cancer	Lung Adenocarcinoma	Matched	1.1091553006
P-0000234	P-0000234-T02-IM5	In-House	FFPE	Cytology	133	578	20	Matched	Metastasis	Breast	Liver	Tumor	IDC	Breast Cancer	Breast Invasive Ductal Carcinoma	Matched	7.82975758092
P-0000234	P-0000234-T01-IM3	Outside	FFPE	Resection	250	696	60	Matched	Metastasis	Breast	Chest Wall	Tumor	IDC	Breast Cancer	Breast Invasive Ductal Carcinoma	Matched	4.43662120239
P-0000235	P-0000235-T01-IM3	In-House	FFPE	Resection	250	618	70	Matched	Primary	Lung	Not Applicable	Tumor	LUSC	Non-Small Cell Lung Cancer	Lung Squamous Cell Carcinoma	Matched	8.87324240478
P-0000236	P-0000236-T01-IM3	In-House	FFPE	Resection	250	642	60	Matched	Metastasis	Ovary	Omentum	Tumor	HGSOC	Ovarian Cancer	High-Grade Serous Ovarian Cancer	Matched	4.43662120239
P-0000237	P-0000237-T01-IM3	In-House	FFPE	Biopsy	250	613	60	Matched	Metastasis	Skin	Orbital Floor	Tumor	CSCC	Skin Cancer, Non-Melanoma	Cutaneous Squamous Cell Carcinoma	Matched	36.6021249197
P-0000238	P-0000238-T01-IM3	In-House	FFPE	Resection	250	564	70	Matched	Primary	Liver	Not Applicable	Tumor	IHCH	Hepatobiliary Cancer	Intrahepatic Cholangiocarcinoma	Matched	2.2183106012
P-0000239	P-0000239-T01-IM3	In-House	FFPE	Biopsy	250	970	30	Matched	Primary	Lung	Not Applicable	Tumor	LUAD	Non-Small Cell Lung Cancer	Lung Adenocarcinoma	Matched	4.43662120239
P-0000240	P-0000240-T01-IM3	Outside	FFPE	Resection	250	402	90	Matched	Metastasis	Thyroid	Lymph Node	Tumor	THPA	Thyroid Cancer	Papillary Thyroid Cancer	Matched	1.1091553006
P-0000241	P-0000241-T01-IM3	In-House	FFPE	Biopsy	250	902	60	Matched	Metastasis	Ascending Colon	Peritoneum	Tumor	COAD	Colorectal Cancer	Colon Adenocarcinoma	Matched	8.87324240478
P-0000242	P-0000242-T01-IM3	In-House	FFPE	Resection	250	498	70	Matched	Primary	Breast	Not Applicable	Tumor	IDC	Breast Cancer	Breast Invasive Ductal Carcinoma	Matched	4.43662120239
P-0000242	P-0000242-T02-IM3	Outside	FFPE	Biopsy	110	231	50	Matched	Metastasis	Breast	Ovary	Tumor	IDC	Breast Cancer	Breast Invasive Ductal Carcinoma	Matched	4.43662120239
P-0000244	P-0000244-T01-IM3	In-House	FFPE	Resection	250	678	70	Matched	Metastasis	Breast	Brain	Tumor	IDC	Breast Cancer	Breast Invasive Ductal Carcinoma	Matched	2.2183106012
P-0000245	P-0000245-T01-IM3	In-House	FFPE	Resection	250	735	80	Matched	Metastasis	Liver	Lymph Node	Tumor	IHCH	Hepatobiliary Cancer	Intrahepatic Cholangiocarcinoma	Matched	9.98239770538
P-0000246	P-0000246-T01-IM3	Outside	FFPE	Cytology	250	441	NA	Matched	Metastasis	Ovary	Lymph Node	Tumor	BMGCT	Germ Cell Tumor	Mixed Germ Cell Tumor	Matched	4.43662120239
P-0000247	P-0000247-T02-IM5	In-House	DNA	Biopsy	250	660	50	Matched	Metastasis	Breast	Liver	Tumor	IDC	Breast Cancer	Breast Invasive Ductal Carcinoma	Matched	19.5743939523
P-0000247	P-0000247-T03-IM5	In-House	FFPE	Biopsy	250	1301	50	Matched	Metastasis	Breast	Lymph Node	Tumor	IDC	Breast Cancer	Breast Invasive Ductal Carcinoma	Matched	7.82975758092
P-0000247	P-0000247-T01-IM3	Outside	FFPE	Biopsy	175	967	50	Matched	Metastasis	Breast	Liver	Tumor	IDC	Breast Cancer	Breast Invasive Ductal Carcinoma	Matched	2.2183106012
P-0000249	P-0000249-T02-IM3	Outside	FFPE	Biopsy	225	347	40	Matched	Primary	Stomach	Not Applicable	Tumor	STAD	Esophagogastric Cancer	Stomach Adenocarcinoma	Matched	1.1091553006
P-0000250	P-0000250-T01-IM3	Outside	FFPE	Resection	250	665	40	Matched	Metastasis	Breast	Lung	Tumor	IDC	Breast Cancer	Breast Invasive Ductal Carcinoma	Matched	0.0
P-0000252	P-0000252-T01-IM3	In-House	FFPE	Biopsy	72.2	502	20	Matched	Metastasis	Lung	Liver	Tumor	LUAD	Non-Small Cell Lung Cancer	Lung Adenocarcinoma	Matched	3.32746590179
P-0000253	P-0000253-T02-IM5	In-House	FFPE	Biopsy	250	683	50	Unmatched	Metastasis	Bone	Lung	Tumor	ES	Bone Cancer	Ewing Sarcoma	Unmatched	0.978719697615
P-0000257	P-0000257-T01-IM3	In-House	FFPE	Biopsy	250	829	50	Matched	Metastasis	Soft Tissue	Lymph Node	Tumor	DSRCT	Soft Tissue Sarcoma	Desmoplastic Small-Round-Cell Tumor	Matched	3.32746590179
P-0000258	P-0000258-T02-IM5	In-House	FFPE	Biopsy	250	745	90	Matched	Metastasis	Soft Tissue	Lymph Node	Tumor	DSRCT	Soft Tissue Sarcoma	Desmoplastic Small-Round-Cell Tumor	Matched	2.93615909284
P-0000259	P-0000259-T01-IM3	Outside	FFPE	Biopsy	250	697	30	Matched	Metastasis	Breast	Chest Wall	Tumor	MDLC	Breast Cancer	Breast Mixed Ductal and Lobular Carcinoma	Matched	3.32746590179
P-0000260	P-0000260-T01-IM3	In-House	FFPE	Biopsy	250	521	50	Matched	Primary	Lung	Not Applicable	Tumor	LUAD	Non-Small Cell Lung Cancer	Lung Adenocarcinoma	Matched	1.1091553006
P-0000261	P-0000261-T01-IM3	Outside	FFPE	Resection	250	470	20	Matched	Metastasis	Testis	Lymph Node	Tumor	SEM	Germ Cell Tumor	Seminoma	Matched	0.0
P-0000263	P-0000263-T01-IM3	In-House	FFPE	Biopsy	105	482	50	Matched	Metastasis	Lung	Liver	Tumor	LUAD	Non-Small Cell Lung Cancer	Lung Adenocarcinoma	Matched	4.43662120239
P-0000266	P-0000266-T01-IM3	Outside	FFPE	Biopsy	250	714	80	Matched	Primary	Breast	Not Applicable	Tumor	IDC	Breast Cancer	Breast Invasive Ductal Carcinoma	Matched	0.0
P-0000267	P-0000267-T01-IM3	Outside	FFPE	Resection	250	179	20	Unmatched	Primary	Ovary	Not Applicable	Tumor	HGSOC	Ovarian Cancer	High-Grade Serous Ovarian Cancer	Unmatched	9.98239770538
P-0000268	P-0000268-T01-IM3	Outside	FFPE	Biopsy	128.52	795	20	Matched	Metastasis	Bladder	Lymph Node	Tumor	BLCA	Bladder Cancer	Bladder Urothelial Carcinoma	Matched	5.54577650299
P-0000269	P-0000269-T01-IM3	Outside	FFPE	Resection	250	186	90	Matched	Primary	Ovary	Not Applicable	Tumor	CCOV	Ovarian Cancer	Clear Cell Ovarian Cancer	Matched	4.43662120239
P-0000270	P-0000270-T01-IM3	Outside	FFPE	Biopsy	150	404	50	Matched	Metastasis	Breast	Liver	Tumor	MDLC	Breast Cancer	Breast Mixed Ductal and Lobular Carcinoma	Matched	6.65493180359
P-0000271	P-0000271-T01-IM3	In-House	FFPE	Resection	250	596	90	Matched	Metastasis	Uterus	Lung	Tumor	ULMS	Uterine Sarcoma	Uterine Leiomyosarcoma	Matched	4.43662120239
P-0000272	P-0000272-T01-IM3	In-House	FFPE	Biopsy	124	442	30	Matched	Primary	Kidney	Not Applicable	Tumor	CCRCC	Renal Cell Carcinoma	Renal Clear Cell Carcinoma	Matched	7.76408710418
P-0000273	P-0000273-T01-IM3	In-House	FFPE	Biopsy	250	1382	50	Matched	Metastasis	Cancer of Unknown Primary	Muscle	Tumor	CUP	Cancer of Unknown Primary	Cancer of Unknown Primary	Matched	3.32746590179
P-0000274	P-0000274-T01-IM3	In-House	FFPE	Resection	250	159	70	Matched	Primary	Breast	Not Applicable	Tumor	IDC	Breast Cancer	Breast Invasive Ductal Carcinoma	Matched	4.43662120239
P-0000275	P-0000275-T01-IM3	Outside	FFPE	Resection	250	690	80	Matched	Primary	Breast	Not Applicable	Tumor	IDC	Breast Cancer	Breast Invasive Ductal Carcinoma	Matched	5.54577650299
P-0000276	P-0000276-T01-IM3	Outside	FFPE	Resection	250	357	30	Matched	Primary	Breast	Not Applicable	Tumor	ILC	Breast Cancer	Breast Invasive Lobular Carcinoma	Matched	5.54577650299
P-0000277	P-0000277-T01-IM3	In-House	FFPE	Biopsy	250	455	90	Matched	Metastasis	Cancer of Unknown Primary	Lymph Node	Tumor	OCSC	Head and Neck Cancer	Oral Cavity Squamous Cell Carcinoma	Matched	0.0
P-0000278	P-0000278-T01-IM3	Outside	FFPE	Resection	250	940	70	Matched	Metastasis	Breast	Uterus	Tumor	ILC	Breast Cancer	Breast Invasive Lobular Carcinoma	Matched	1.1091553006
P-0000280	P-0000280-T01-IM3	In-House	FFPE	Resection	250	397	50	Matched	Primary	Lung	Not Applicable	Tumor	LUAD	Non-Small Cell Lung Cancer	Lung Adenocarcinoma	Matched	2.2183106012
P-0000281	P-0000281-T01-IM3	In-House	FFPE	Biopsy	250	453	30	Matched	Metastasis	Breast	Skin	Tumor	IDC	Breast Cancer	Breast Invasive Ductal Carcinoma	Matched	1.1091553006
P-0000281	P-0000281-T02-IM3	In-House	FFPE	Biopsy	211.5	581	50	Matched	Metastasis	Breast	Skin	Tumor	IDC	Breast Cancer	Breast Invasive Ductal Carcinoma	Matched	1.1091553006
P-0000282	P-0000282-T02-IM5	In-House	FFPE	Resection	250	1197	30	Matched	Metastasis	Stomach	Ovary	Tumor	STAD	Esophagogastric Cancer	Stomach Adenocarcinoma	Matched	2.93615909284
P-0000282	P-0000282-T01-IM3	Outside	FFPE	Biopsy	250	783	50	Matched	Primary	Stomach	Not Applicable	Tumor	STAD	Esophagogastric Cancer	Stomach Adenocarcinoma	Matched	1.1091553006
P-0000283	P-0000283-T01-IM3	Outside	FFPE	Resection	250	443	60	Matched	Primary	Upper Tract	Not Applicable	Tumor	UTUC	Bladder Cancer	Upper Tract Urothelial Carcinoma	Matched	7.76408710418
P-0000284	P-0000284-T01-IM3	In-House	FFPE	Resection	250	316	70	Matched	Primary	Oral Cavity	Not Applicable	Tumor	OCSC	Head and Neck Cancer	Oral Cavity Squamous Cell Carcinoma	Matched	6.65493180359
P-0000285	P-0000285-T01-IM3	Outside	FFPE	Resection	250	752	70	Matched	Primary	Thyroid	Not Applicable	Tumor	THAP	Thyroid Cancer	Anaplastic Thyroid Cancer	Matched	23.2922613126
P-0000286	P-0000286-T01-IM3	Outside	FFPE	Resection	250	172	70	Matched	Primary	Pleura	Not Applicable	Tumor	PLEMESO	Mesothelioma	Pleural Mesothelioma, Epithelioid Type	Matched	2.2183106012
P-0000287	P-0000287-T01-IM3	In-House	FFPE	Biopsy	233	195	90	Matched	Metastasis	Testis	Brain	Tumor	BMGCT	Germ Cell Tumor	Mixed Germ Cell Tumor	Matched	2.2183106012
P-0000288	P-0000288-T01-IM3	In-House	FFPE	Biopsy	250	1971	60	Matched	Metastasis	Breast	Liver	Tumor	IDC	Breast Cancer	Breast Invasive Ductal Carcinoma	Matched	8.87324240478
P-0000289	P-0000289-T01-IM3	Outside	FFPE	Resection	250	393	40	Matched	Primary	Lung	Not Applicable	Tumor	LUAD	Non-Small Cell Lung Cancer	Lung Adenocarcinoma	Matched	1.1091553006
P-0000290	P-0000290-T01-IM3	In-House	FFPE	Biopsy	250	615	60	Matched	Primary	Bladder	Not Applicable	Tumor	BLCA	Bladder Cancer	Bladder Urothelial Carcinoma	Matched	22.183106012
P-0000291	P-0000291-T01-IM3	In-House	FFPE	Resection	250	368	30	Matched	Primary	Stomach	Not Applicable	Tumor	STAD	Esophagogastric Cancer	Stomach Adenocarcinoma	Matched	0.0
P-0000292	P-0000292-T01-IM3	Outside	FFPE	Resection	250	444	70	Matched	Primary	Breast	Not Applicable	Tumor	ILC	Breast Cancer	Breast Invasive Lobular Carcinoma	Matched	4.43662120239
P-0000293	P-0000293-T01-IM3	In-House	FFPE	Resection	250	469	60	Matched	Primary	Skin	Not Applicable	Tumor	BCC	Skin Cancer, Non-Melanoma	Basal Cell Carcinoma	Matched	12.2007083066
P-0000295	P-0000295-T01-IM3	Outside	FFPE	Resection	250	435	80	Matched	Metastasis	Breast	Liver	Tumor	IDC	Breast Cancer	Breast Invasive Ductal Carcinoma	Matched	11.091553006
P-0000296	P-0000296-T01-IM3	Outside	FFPE	Resection	250	407	60	Matched	Primary	Breast	Not Applicable	Tumor	IDC	Breast Cancer	Breast Invasive Ductal Carcinoma	Matched	2.2183106012
P-0000298	P-0000298-T01-IM3	In-House	FFPE	Resection	250	318	70	Matched	Primary	Liver	Not Applicable	Tumor	IHCH	Hepatobiliary Cancer	Intrahepatic Cholangiocarcinoma	Matched	1.1091553006
P-0000299	P-0000299-T01-IM3	Outside	FFPE	Biopsy	250	699	30	Matched	Metastasis	Lung	Lymph Node	Tumor	LUNE	Non-Small Cell Lung Cancer	Large Cell Neuroendocrine Carcinoma	Matched	7.76408710418
P-0000300	P-0000300-T01-IM3	Outside	FFPE	Resection	250	635	50	Matched	Metastasis	Stomach	Colon	Tumor	STAD	Esophagogastric Cancer	Stomach Adenocarcinoma	Matched	2.2183106012
P-0000301	P-0000301-T01-IM3	In-House	FFPE	Biopsy	250	658	20	Matched	Primary	Lung	Not Applicable	Tumor	LUAD	Non-Small Cell Lung Cancer	Lung Adenocarcinoma	Matched	2.2183106012
P-0000302	P-0000302-T01-IM3	Outside	FFPE	Cytology	250	739	30	Matched	Metastasis	Lung	Lymph Node	Tumor	LUSC	Non-Small Cell Lung Cancer	Lung Squamous Cell Carcinoma	Matched	1.1091553006
P-0000303	P-0000303-T01-IM3	Outside	FFPE	Biopsy	250	664	50	Matched	Primary	Liver	Not Applicable	Tumor	IHCH	Hepatobiliary Cancer	Intrahepatic Cholangiocarcinoma	Matched	0.0
P-0000306	P-0000306-T01-IM3	In-House	FFPE	Resection	250	212	90	Matched	Primary	Stomach	Not Applicable	Tumor	GIST	Gastrointestinal Stromal Tumor	Gastrointestinal Stromal Tumor	Matched	1.1091553006
P-0000307	P-0000307-T01-IM3	Outside	FFPE	Biopsy	250	789	40	Matched	Primary	Upper Tract	Not Applicable	Tumor	BLCA	Bladder Cancer	Bladder Urothelial Carcinoma	Matched	7.76408710418
P-0000308	P-0000308-T01-IM3	Outside	FFPE	Biopsy	250	835	60	Matched	Primary	Bladder	Not Applicable	Tumor	BLCA	Bladder Cancer	Bladder Urothelial Carcinoma	Matched	18.8556401102
P-0000309	P-0000309-T01-IM3	In-House	FFPE	Resection	250	769	80	Matched	Primary	Stomach	Not Applicable	Tumor	GIST	Gastrointestinal Stromal Tumor	Gastrointestinal Stromal Tumor	Matched	0.0
P-0000309	P-0000309-T03-IM5	In-House	DNA	Resection	250	893	80	Matched	Metastasis	Stomach	Lung	Tumor	GIST	Gastrointestinal Stromal Tumor	Gastrointestinal Stromal Tumor	Matched	0.978719697615
P-0000313	P-0000313-T01-IM3	In-House	FFPE	Resection	250	152	80	Matched	Primary	Major Salivary Gland	Not Applicable	Tumor	ACCC	Salivary Gland Cancer	Acinic Cell Carcinoma	Matched	1.1091553006
P-0000314	P-0000314-T01-IM3	In-House	FFPE	Resection	250	883	90	Matched	Primary	Pancreas	Not Applicable	Tumor	PAAD	Pancreatic Cancer	Pancreatic Adenocarcinoma	Matched	7.76408710418
P-0000315	P-0000315-T01-IM3	In-House	FFPE	Biopsy	250	820	60	Matched	Primary	Lung	Not Applicable	Tumor	LUSC	Non-Small Cell Lung Cancer	Lung Squamous Cell Carcinoma	Matched	18.8556401102
P-0000316	P-0000316-T01-IM3	In-House	FFPE	Biopsy	250	982	50	Matched	Primary	Lung	Not Applicable	Tumor	LUAD	Non-Small Cell Lung Cancer	Lung Adenocarcinoma	Matched	3.32746590179
P-0000317	P-0000317-T01-IM3	Outside	FFPE	Biopsy	250	452	20	Matched	Primary	Breast	Not Applicable	Tumor	IDC	Breast Cancer	Breast Invasive Ductal Carcinoma	Matched	3.32746590179
P-0000318	P-0000318-T01-IM3	In-House	FFPE	Biopsy	250	782	60	Matched	Metastasis	Prostate	Liver	Tumor	PRAD	Prostate Cancer	Prostate Adenocarcinoma	Matched	3.32746590179
P-0000319	P-0000319-T01-IM3	Outside	FFPE	Resection	250	205	50	Matched	Primary	Larynx	Not Applicable	Tumor	LXSC	Head and Neck Cancer	Larynx Squamous Cell Carcinoma	Matched	8.87324240478
P-0000320	P-0000320-T02-IM3	In-House	FFPE	Resection	250	587	NA	Matched	Primary	Thyroid	Not Applicable	Tumor	THAP	Thyroid Cancer	Anaplastic Thyroid Cancer	Matched	3.32746590179
P-0000320	P-0000320-T01-IM3	Outside	FFPE	Resection	250	154	80	Matched	Primary	Thyroid	Not Applicable	Tumor	THAP	Thyroid Cancer	Anaplastic Thyroid Cancer	Matched	1.1091553006
P-0000321	P-0000321-T02-IM3	Outside	FFPE	Resection	250	551	70	Matched	Primary	Uterus	Not Applicable	Tumor	UUC	Endometrial Cancer	Uterine Undifferentiated Carcinoma	Matched	6.65493180359
P-0000322	P-0000322-T01-IM3	In-House	FFPE	Resection	250	630	60	Matched	Metastasis	Uterus	Lung	Tumor	BCCA	Germ Cell Tumor	Choriocarcinoma	Matched	7.76408710418
P-0000323	P-0000323-T01-IM3	In-House	FFPE	Biopsy	250	997	80	Matched	Primary	Lung	Not Applicable	Tumor	SCLC	Small Cell Lung Cancer	Small Cell Lung Cancer	Matched	14.4190189078
P-0000324	P-0000324-T01-IM3	Outside	FFPE	Biopsy	70.85	383	60	Matched	Metastasis	Cancer of Unknown Primary	Liver	Tumor	CUP	Cancer of Unknown Primary	Cancer of Unknown Primary	Matched	3.32746590179
P-0000325	P-0000325-T01-IM3	In-House	FFPE	Cytology	118.8	371	50	Matched	Metastasis	Anus	Liver	Tumor	ANSC	Anal Cancer	Anal Squamous Cell Carcinoma	Matched	3.32746590179
P-0000326	P-0000326-T01-IM3	Outside	FFPE	Cytology	250	861	30	Matched	Metastasis	Cancer of Unknown Primary	Liver	Tumor	CUP	Cancer of Unknown Primary	Cancer of Unknown Primary	Matched	3.32746590179
P-0000327	P-0000327-T01-IM3	In-House	FFPE	Biopsy	250	479	80	Matched	Primary	Liver	Not Applicable	Tumor	IHCH	Hepatobiliary Cancer	Intrahepatic Cholangiocarcinoma	Matched	3.32746590179
P-0000328	P-0000328-T01-IM3	Outside	FFPE	Resection	250	900	50	Matched	Primary	Liver	Not Applicable	Tumor	IHCH	Hepatobiliary Cancer	Intrahepatic Cholangiocarcinoma	Matched	3.32746590179
P-0000329	P-0000329-T01-IM3	Outside	FFPE	Biopsy	250	1079	30	Matched	Metastasis	Lung	Lymph Node	Tumor	LUSC	Non-Small Cell Lung Cancer	Lung Squamous Cell Carcinoma	Matched	4.43662120239
P-0000332	P-0000332-T01-IM3	In-House	FFPE	Resection	250	426	70	Matched	Primary	Pleura	Not Applicable	Tumor	PLSMESO	Mesothelioma	Pleural Mesothelioma, Sarcomatoid Type	Matched	2.2183106012
P-0000333	P-0000333-T01-IM3	In-House	FFPE	Resection	250	594	60	Matched	Metastasis	Thyroid	Lymph Node	Tumor	THPD	Thyroid Cancer	Poorly Differentiated Thyroid Cancer	Matched	1.1091553006
P-0000334	P-0000334-T01-IM3	In-House	FFPE	Biopsy	250	994	80	Matched	Metastasis	Ovary	Lymph Node	Tumor	HGSOC	Ovarian Cancer	High-Grade Serous Ovarian Cancer	Matched	7.76408710418
P-0000335	P-0000335-T02-IM3	Outside	FFPE	Biopsy	250	806	30	Matched	Metastasis	Breast	Skin	Tumor	IDC	Breast Cancer	Breast Invasive Ductal Carcinoma	Matched	2.2183106012
P-0000335	P-0000335-T01-IM3	Outside	FFPE	Resection	250	676	70	Matched	Primary	Breast	Not Applicable	Tumor	IDC	Breast Cancer	Breast Invasive Ductal Carcinoma	Matched	2.2183106012
P-0000336	P-0000336-T01-IM3	In-House	FFPE	Biopsy	250	757	70	Matched	Metastasis	Cancer of Unknown Primary	Lymph Node	Tumor	CUP	Cancer of Unknown Primary	Cancer of Unknown Primary	Matched	14.4190189078
P-0000337	P-0000337-T01-IM3	In-House	FFPE	Biopsy	250	841	50	Matched	Metastasis	Breast	Bone	Tumor	IDC	Breast Cancer	Breast Invasive Ductal Carcinoma	Matched	3.32746590179
P-0000337	P-0000337-T02-IM5	In-House	FFPE	Biopsy	250	936	40	Matched	Metastasis	Breast	Liver	Tumor	IDC	Breast Cancer	Breast Invasive Ductal Carcinoma	Matched	4.89359848807
P-0000339	P-0000339-T01-IM3	Outside	FFPE	Biopsy	250	906	90	Matched	Primary	Lung	Not Applicable	Tumor	SCLC	Small Cell Lung Cancer	Small Cell Lung Cancer	Matched	4.43662120239
P-0000340	P-0000340-T01-IM3	Outside	FFPE	Resection	250	394	70	Matched	Primary	Minor Salivary Gland	Not Applicable	Tumor	ACYC	Salivary Gland Cancer	Adenoid Cystic Carcinoma	Matched	3.32746590179
P-0000341	P-0000341-T01-IM3	Outside	FFPE	Biopsy	250	625	60	Matched	Metastasis	Breast	Liver	Tumor	IDC	Breast Cancer	Breast Invasive Ductal Carcinoma	Matched	1.1091553006
P-0000342	P-0000342-T01-IM3	Outside	FFPE	Biopsy	250	581	30	Matched	Primary	GE Junction	Not Applicable	Tumor	GEJ	Esophagogastric Cancer	Adenocarcinoma of the Gastroesophageal Junction	Matched	5.54577650299
P-0000343	P-0000343-T01-IM3	Outside	FFPE	Resection	250	445	15	Matched	Primary	Uterus	Not Applicable	Tumor	USC	Endometrial Cancer	Uterine Serous Carcinoma/Uterine Papillary Serous Carcinoma	Matched	4.43662120239
P-0000344	P-0000344-T01-IM3	In-House	FFPE	Resection	250	526	70	Matched	Primary	Lung	Not Applicable	Tumor	LUAD	Non-Small Cell Lung Cancer	Lung Adenocarcinoma	Matched	5.54577650299
P-0000345	P-0000345-T01-IM3	Outside	FFPE	Resection	250	960	60	Matched	Metastasis	Breast	Chest Wall	Tumor	IDC	Breast Cancer	Breast Invasive Ductal Carcinoma	Matched	6.65493180359
P-0000346	P-0000346-T01-IM3	Outside	FFPE	Biopsy	250	700	60	Matched	Metastasis	Breast	Liver	Tumor	IDC	Breast Cancer	Breast Invasive Ductal Carcinoma	Matched	4.43662120239
P-0000347	P-0000347-T01-IM3	In-House	FFPE	Resection	250	679	80	Matched	Primary	Lung	Not Applicable	Tumor	LUAD	Non-Small Cell Lung Cancer	Lung Adenocarcinoma	Matched	5.54577650299
P-0000348	P-0000348-T01-IM3	In-House	FFPE	Resection	250	689	30	Matched	Primary	Lung	Not Applicable	Tumor	LUAD	Non-Small Cell Lung Cancer	Lung Adenocarcinoma	Matched	3.32746590179
P-0000349	P-0000349-T01-IM3	In-House	FFPE	Cytology	73.6	443	40	Matched	Primary	Lung	Not Applicable	Tumor	LUAD	Non-Small Cell Lung Cancer	Lung Adenocarcinoma	Matched	7.76408710418
P-0000350	P-0000350-T01-IM3	In-House	FFPE	Biopsy	250	731	40	Matched	Metastasis	Kidney	Lung	Tumor	URCC	Renal Cell Carcinoma	Unclassified Renal Cell Carcinoma	Matched	0.0
P-0000350	P-0000350-T02-IM3	In-House	FFPE	Resection	250	841	30	Matched	Metastasis	Kidney	Ovary	Tumor	URCC	Renal Cell Carcinoma	Unclassified Renal Cell Carcinoma	Matched	0.0
P-0000351	P-0000351-T01-IM3	In-House	FFPE	Biopsy	89.32	423	60	Matched	Primary	Lung	Not Applicable	Tumor	LUSC	Non-Small Cell Lung Cancer	Lung Squamous Cell Carcinoma	Matched	7.76408710418
P-0000352	P-0000352-T01-IM3	Outside	FFPE	Biopsy	250	777	50	Matched	Primary	Lung	Not Applicable	Tumor	LUAD	Non-Small Cell Lung Cancer	Lung Adenocarcinoma	Matched	4.43662120239
P-0000353	P-0000353-T01-IM3	Outside	FFPE	Biopsy	250	1061	20	Matched	Primary	Breast	Not Applicable	Tumor	IDC	Breast Cancer	Breast Invasive Ductal Carcinoma	Matched	3.32746590179
P-0000354	P-0000354-T01-IM3	Outside	FFPE	Resection	250	340	20	Matched	Metastasis	Thyroid	Lymph Node	Tumor	THPA	Thyroid Cancer	Papillary Thyroid Cancer	Matched	1.1091553006
P-0000355	P-0000355-T01-IM3	In-House	FFPE	Biopsy	250	816	80	Matched	Metastasis	Uterus	Chest Wall	Tumor	ULMS	Uterine Sarcoma	Uterine Leiomyosarcoma	Matched	4.43662120239
P-0000356	P-0000356-T01-IM3	Outside	FFPE	Biopsy	250	828	60	Matched	Primary	Breast	Not Applicable	Tumor	IDC	Breast Cancer	Breast Invasive Ductal Carcinoma	Matched	4.43662120239
P-0000357	P-0000357-T01-IM3	In-House	FFPE	Biopsy	250	955	70	Matched	Metastasis	Cancer of Unknown Primary	Liver	Tumor	CUP	Cancer of Unknown Primary	Cancer of Unknown Primary	Matched	0.0
P-0000358	P-0000358-T01-IM3	In-House	FFPE	Resection	231.88	466	NA	Matched	Primary	Breast	Not Applicable	Tumor	ILC	Breast Cancer	Breast Invasive Lobular Carcinoma	Matched	2.2183106012
P-0000359	P-0000359-T01-IM3	In-House	FFPE	Biopsy	250	649	60	Matched	Primary	Thyroid	Not Applicable	Tumor	THPA	Thyroid Cancer	Papillary Thyroid Cancer	Matched	1.1091553006
P-0000360	P-0000360-T01-IM3	In-House	FFPE	Resection	250	785	80	Matched	Metastasis	Liver	Chest Wall	Tumor	IHCH	Hepatobiliary Cancer	Intrahepatic Cholangiocarcinoma	Matched	1.1091553006
P-0000361	P-0000361-T01-IM3	In-House	FFPE	Resection	250	336	90	Matched	Metastasis	Thyroid	Larynx	Tumor	OFMT	Soft Tissue Sarcoma	Ossifying Fibromyxoid Tumor	Matched	0.0
P-0000362	P-0000362-T01-IM3	In-House	FFPE	Resection	131.44	515	80	Matched	Primary	Liver	Not Applicable	Tumor	IHCH	Hepatobiliary Cancer	Intrahepatic Cholangiocarcinoma	Matched	1.1091553006
P-0000363	P-0000363-T01-IM3	In-House	FFPE	Biopsy	78.54	418	40	Matched	Primary	Lung	Not Applicable	Tumor	LUSC	Non-Small Cell Lung Cancer	Lung Squamous Cell Carcinoma	Matched	12.2007083066
P-0000364	P-0000364-T01-IM3	Outside	FFPE	Resection	250	800	60	Matched	Primary	Bladder	Not Applicable	Tumor	BLCA	Bladder Cancer	Bladder Urothelial Carcinoma	Matched	7.76408710418
P-0000365	P-0000365-T01-IM3	In-House	FFPE	Resection	250	933	90	Matched	Metastasis	Pelvis	Liver	Tumor	SFT	Soft Tissue Sarcoma	Solitary Fibrous Tumor/Hemangiopericytoma	Matched	6.65493180359
P-0000366	P-0000366-T01-IM3	In-House	FFPE	Biopsy	250	899	60	Matched	Metastasis	Ovary	Vagina	Tumor	HGSOC	Ovarian Cancer	High-Grade Serous Ovarian Cancer	Matched	3.32746590179
P-0000367	P-0000367-T01-IM3	In-House	FFPE	Resection	250	688	80	Matched	Metastasis	Uterus	Lung	Tumor	UCCC	Endometrial Cancer	Uterine Clear Cell Carcinoma	Matched	3.32746590179
P-0000368	P-0000368-T01-IM3	Outside	FFPE	Biopsy	250	877	70	Matched	Primary	Pleura	Not Applicable	Tumor	PLEMESO	Mesothelioma	Pleural Mesothelioma, Epithelioid Type	Matched	1.1091553006
P-0000369	P-0000369-T01-IM3	Outside	FFPE	Biopsy	208	588	30	Matched	Primary	Stomach	Not Applicable	Tumor	STAD	Esophagogastric Cancer	Stomach Adenocarcinoma	Matched	1.1091553006
P-0000370	P-0000370-T01-IM3	In-House	FFPE	Biopsy	250	59	60	Matched	Primary	Lung	Not Applicable	Tumor	LUAD	Non-Small Cell Lung Cancer	Lung Adenocarcinoma	Matched	9.98239770538
P-0000372	P-0000372-T01-IM3	Outside	FFPE	Resection	250	732	80	Matched	Primary	Testis	Not Applicable	Tumor	CSCC	Skin Cancer, Non-Melanoma	Cutaneous Squamous Cell Carcinoma	Matched	31.0563484167
P-0000373	P-0000373-T02-IM5	In-House	FFPE	Biopsy	250	865	30	Matched	Metastasis	Prostate	Bone	Tumor	PRAD	Prostate Cancer	Prostate Adenocarcinoma	Matched	0.978719697615
P-0000373	P-0000373-T01-IM3	In-House	FFPE	Resection	250	708	60	Matched	Metastasis	Prostate	Lymph Node	Tumor	PRAD	Prostate Cancer	Prostate Adenocarcinoma	Matched	1.1091553006
P-0000374	P-0000374-T01-IM3	Outside	FFPE	Biopsy	116.6	430	60	Matched	Metastasis	Minor Salivary Gland	Lung	Tumor	ACYC	Salivary Gland Cancer	Adenoid Cystic Carcinoma	Matched	2.2183106012
P-0000375	P-0000375-T02-IM5	Outside	FFPE	Resection	250	866	50	Matched	Primary	Breast	Not Applicable	Tumor	IDC	Breast Cancer	Breast Invasive Ductal Carcinoma	Matched	0.0
P-0000376	P-0000376-T01-IM3	In-House	FFPE	Biopsy	250	553	60	Matched	Metastasis	Ovary	Abdomen	Tumor	OCS	Ovarian Cancer	Ovarian Carcinosarcoma/Malignant Mixed Mesodermal Tumor	Matched	2.2183106012
P-0000376	P-0000376-T02-IM3	In-House	FFPE	Resection	250	1063	80	Matched	Metastasis	Ovary	Abdomen	Tumor	OCS	Ovarian Cancer	Ovarian Carcinosarcoma/Malignant Mixed Mesodermal Tumor	Matched	4.43662120239
P-0000377	P-0000377-T01-IM3	In-House	FFPE	Biopsy	117.7	706	70	Matched	Metastasis	Prostate	Bone	Tumor	PRAD	Prostate Cancer	Prostate Adenocarcinoma	Matched	6.65493180359
P-0000377	P-0000377-T03-IM3	In-House	FFPE	Biopsy	250	805	80	Matched	Primary	Prostate	Not Applicable	Tumor	PRAD	Prostate Cancer	Prostate Adenocarcinoma	Matched	9.98239770538
P-0000377	P-0000377-T04-IM5	In-House	DNA	Biopsy	250	834	30	Matched	Metastasis	Prostate	Liver	Tumor	PRAD	Prostate Cancer	Prostate Adenocarcinoma	Matched	5.87231818569
P-0000377	P-0000377-T05-IM5	In-House	FFPE	Biopsy	250	1049	30	Matched	Metastasis	Prostate	Liver	Tumor	PRAD	Prostate Cancer	Prostate Adenocarcinoma	Matched	0.978719697615
P-0000377	P-0000377-T02-IM3	Outside	FFPE	Resection	250	564	60	Matched	Metastasis	Prostate	Bone	Tumor	PRAD	Prostate Cancer	Prostate Adenocarcinoma	Matched	3.32746590179
P-0000378	P-0000378-T01-IM3	In-House	FFPE	Resection	250	626	70	Matched	Primary	Brain	Not Applicable	Tumor	GBM	Glioma	Glioblastoma Multiforme	Matched	5.54577650299
P-0000379	P-0000379-T02-IM3	In-House	FFPE	Biopsy	137.5	468	80	Matched	Metastasis	Soft Tissue	Bone	Tumor	MYCHS	Bone Cancer	Myxoid Chondrosarcoma	Matched	1.1091553006
P-0000380	P-0000380-T01-IM3	In-House	FFPE	Biopsy	250	1188	60	Matched	Primary	Lung	Not Applicable	Tumor	LUSC	Non-Small Cell Lung Cancer	Lung Squamous Cell Carcinoma	Matched	6.65493180359
P-0000381	P-0000381-T01-IM3	Outside	FFPE	Resection	250	875	60	Matched	Primary	Breast	Not Applicable	Tumor	MDLC	Breast Cancer	Breast Mixed Ductal and Lobular Carcinoma	Matched	12.2007083066
P-0000382	P-0000382-T01-IM3	In-House	FFPE	Resection	250	383	90	Matched	Metastasis	Uterus	Lung	Tumor	ULMS	Uterine Sarcoma	Uterine Leiomyosarcoma	Matched	6.65493180359
P-0000383	P-0000383-T01-IM3	Outside	FFPE	Biopsy	250	615	60	Matched	Primary	Esophagus	Not Applicable	Tumor	ESCA	Esophagogastric Cancer	Esophageal Adenocarcinoma	Matched	3.32746590179
P-0000384	P-0000384-T01-IM3	In-House	FFPE	Cytology	250	883	40	Matched	Metastasis	Upper Tract	Lymph Node	Tumor	UTUC	Bladder Cancer	Upper Tract Urothelial Carcinoma	Matched	7.76408710418
P-0000386	P-0000386-T02-IM5	In-House	FFPE	Biopsy	182	169	70	Matched	Metastasis	Bladder	Lung	Tumor	BLCA	Bladder Cancer	Bladder Urothelial Carcinoma	Matched	5.87231818569
P-0000386	P-0000386-T01-IM3	In-House	FFPE	Resection	250	432	70	Matched	Primary	Upper Tract	Not Applicable	Tumor	BLCA	Bladder Cancer	Bladder Urothelial Carcinoma	Matched	6.65493180359
P-0000387	P-0000387-T01-IM3	Outside	FFPE	Biopsy	250	900	90	Matched	Metastasis	Lung	Lymph Node	Tumor	SCLC	Small Cell Lung Cancer	Small Cell Lung Cancer	Matched	5.54577650299
P-0000388	P-0000388-T01-IM3	Outside	FFPE	Cytology	133.56	468	50	Matched	Primary	Lung	Not Applicable	Tumor	LUAD	Non-Small Cell Lung Cancer	Lung Adenocarcinoma	Matched	14.4190189078
P-0000390	P-0000390-T01-IM3	In-House	FFPE	Resection	250	92	50	Matched	Primary	Lung	Not Applicable	Tumor	LUAD	Non-Small Cell Lung Cancer	Lung Adenocarcinoma	Matched	3.32746590179
P-0000391	P-0000391-T01-IM3	In-House	FFPE	Resection	250	704	50	Matched	Primary	Prostate	Not Applicable	Tumor	PRAD	Prostate Cancer	Prostate Adenocarcinoma	Matched	1.1091553006
P-0000392	P-0000392-T01-IM3	Outside	FFPE	Cytology	250	817	40	Matched	Metastasis	Breast	Pleura	Tumor	IDC	Breast Cancer	Breast Invasive Ductal Carcinoma	Matched	3.32746590179
P-0000394	P-0000394-T01-IM3	In-House	FFPE	Biopsy	250	1025	60	Matched	Metastasis	Upper Tract	Lymph Node	Tumor	UTUC	Bladder Cancer	Upper Tract Urothelial Carcinoma	Matched	2.2183106012
P-0000395	P-0000395-T01-IM3	In-House	FFPE	Biopsy	250	1149	60	Matched	Primary	Lung	Not Applicable	Tumor	LUAD	Non-Small Cell Lung Cancer	Lung Adenocarcinoma	Matched	8.87324240478
P-0000396	P-0000396-T01-IM3	In-House	FFPE	Biopsy	250	645	60	Matched	Metastasis	Oropharynx	Brain	Tumor	OPHSC	Head and Neck Cancer	Oropharynx Squamous Cell Carcinoma	Matched	9.98239770538
P-0000397	P-0000397-T01-IM3	In-House	FFPE	Biopsy	250	925	20	Matched	Metastasis	Breast	Skin	Tumor	ILC	Breast Cancer	Breast Invasive Lobular Carcinoma	Matched	15.5281742084
P-0000398	P-0000398-T01-IM3	Outside	FFPE	Biopsy	238.68	562	40	Matched	Metastasis	Breast	Liver	Tumor	IDC	Breast Cancer	Breast Invasive Ductal Carcinoma	Matched	2.2183106012
P-0000399	P-0000399-T01-IM3	Outside	FFPE	Resection	250	291	NA	Matched	Primary	Skin	Not Applicable	Tumor	SKAC	Skin Cancer, Non-Melanoma	Skin Adnexal Carcinoma	Matched	59.8943862323
P-0000400	P-0000400-T01-IM3	In-House	FFPE	Resection	250	680	60	Matched	Primary	Urethra	Not Applicable	Tumor	UAD	Bladder Cancer	Urethral Adenocarcinoma	Matched	5.54577650299
P-0000401	P-0000401-T01-IM3	In-House	FFPE	Biopsy	60.5	552	60	Matched	Metastasis	Prostate	Lymph Node	Tumor	PRAD	Prostate Cancer	Prostate Adenocarcinoma	Matched	0.0
P-0000402	P-0000402-T01-IM3	In-House	FFPE	Resection	250	606	70	Matched	Primary	Liver	Not Applicable	Tumor	IHCH	Hepatobiliary Cancer	Intrahepatic Cholangiocarcinoma	Matched	0.0
P-0000403	P-0000403-T01-IM3	In-House	FFPE	Resection	250	232	70	Matched	Metastasis	Ovary	Bowel	Tumor	HGSOC	Ovarian Cancer	High-Grade Serous Ovarian Cancer	Matched	3.32746590179
P-0000404	P-0000404-T01-IM3	In-House	FFPE	Resection	250	647	80	Matched	Metastasis	Uterus	Lymph Node	Tumor	UEC	Endometrial Cancer	Uterine Endometrioid Carcinoma	Matched	7.76408710418
P-0000405	P-0000405-T01-IM3	In-House	FFPE	Resection	250	808	40	Matched	Metastasis	Lung	Pleura	Tumor	LUAD	Non-Small Cell Lung Cancer	Lung Adenocarcinoma	Matched	14.4190189078
P-0000406	P-0000406-T01-IM3	Outside	FFPE	Biopsy	113	203	40	Matched	Primary	GE Junction	Not Applicable	Tumor	GEJ	Esophagogastric Cancer	Adenocarcinoma of the Gastroesophageal Junction	Matched	0.0
P-0000407	P-0000407-T01-IM3	In-House	FFPE	Cytology	121.8	671	NA	Matched	Metastasis	Breast	Lymph Node	Tumor	IDC	Breast Cancer	Breast Invasive Ductal Carcinoma	Matched	6.65493180359
P-0000408	P-0000408-T01-IM3	In-House	FFPE	Resection	250	688	80	Matched	Metastasis	Stomach	Brain	Tumor	STAD	Esophagogastric Cancer	Stomach Adenocarcinoma	Matched	7.76408710418
P-0000409	P-0000409-T01-IM3	In-House	FFPE	Biopsy	250	805	70	Matched	Primary	Breast	Not Applicable	Tumor	IDC	Breast Cancer	Breast Invasive Ductal Carcinoma	Matched	6.65493180359
P-0000410	P-0000410-T01-IM3	In-House	FFPE	Biopsy	250	597	80	Matched	Primary	Bladder	Not Applicable	Tumor	BLCA	Bladder Cancer	Bladder Urothelial Carcinoma	Matched	7.76408710418
P-0000411	P-0000411-T01-IM3	In-House	FFPE	Biopsy	250	887	70	Matched	Metastasis	Breast	Soft Tissue	Tumor	MDLC	Breast Cancer	Breast Mixed Ductal and Lobular Carcinoma	Matched	3.32746590179
P-0000412	P-0000412-T01-IM3	In-House	FFPE	Resection	250	640	50	Matched	Primary	Breast	Not Applicable	Tumor	IDC	Breast Cancer	Breast Invasive Ductal Carcinoma	Matched	1.1091553006
P-0000413	P-0000413-T01-IM3	In-House	FFPE	Biopsy	250	724	40	Matched	Metastasis	Stomach	Liver	Tumor	STAD	Esophagogastric Cancer	Stomach Adenocarcinoma	Matched	1.1091553006
P-0000414	P-0000414-T01-IM3	In-House	FFPE	Biopsy	136	206	NA	Matched	Primary	Breast	Not Applicable	Tumor	IDC	Breast Cancer	Breast Invasive Ductal Carcinoma	Matched	2.2183106012
P-0000415	P-0000415-T01-IM3	Outside	FFPE	Resection	250	267	70	Matched	Metastasis	Thyroid	Bone	Tumor	THPA	Thyroid Cancer	Papillary Thyroid Cancer	Matched	3.32746590179
P-0000416	P-0000416-T01-IM3	Outside	FFPE	Resection	250	454	60	Matched	Primary	Uterus	Not Applicable	Tumor	USC	Endometrial Cancer	Uterine Serous Carcinoma/Uterine Papillary Serous Carcinoma	Matched	3.32746590179
P-0000417	P-0000417-T01-IM3	In-House	FFPE	Biopsy	250	620	50	Matched	Metastasis	Stomach	Soft Tissue	Tumor	STAD	Esophagogastric Cancer	Stomach Adenocarcinoma	Matched	4.43662120239
P-0000418	P-0000418-T01-IM3	Outside	FFPE	Cytology	103.68	361	50	Matched	Metastasis	Lung	Lymph Node	Tumor	LUSC	Non-Small Cell Lung Cancer	Lung Squamous Cell Carcinoma	Matched	2.2183106012
P-0000419	P-0000419-T01-IM3	In-House	FFPE	Biopsy	250	573	30	Matched	Metastasis	Liver	Liver	Tumor	IHCH	Hepatobiliary Cancer	Intrahepatic Cholangiocarcinoma	Matched	0.0
P-0000420	P-0000420-T01-IM3	In-House	FFPE	Resection	250	424	70	Matched	Metastasis	Anus	Lymph Node	Tumor	ANSC	Anal Cancer	Anal Squamous Cell Carcinoma	Matched	1.1091553006
P-0000421	P-0000421-T01-IM3	In-House	FFPE	Cytology	87.98	452	20	Matched	Metastasis	Pancreas	Lung	Tumor	PAAD	Pancreatic Cancer	Pancreatic Adenocarcinoma	Matched	0.0
P-0000422	P-0000422-T02-IM3	In-House	FFPE	Biopsy	250	823	70	Matched	Metastasis	Breast	Ovary	Tumor	ILC	Breast Cancer	Breast Invasive Lobular Carcinoma	Matched	7.76408710418
P-0000422	P-0000422-T01-IM3	In-House	FFPE	Resection	250	572	80	Matched	Metastasis	Breast	Liver	Tumor	ILC	Breast Cancer	Breast Invasive Lobular Carcinoma	Matched	6.65493180359
P-0000423	P-0000423-T01-IM3	In-House	FFPE	Biopsy	250	679	70	Matched	Primary	Bladder	Not Applicable	Tumor	SRCBC	Bladder Cancer	Plasmacytoid/Signet Ring Cell Bladder Carcinoma	Matched	18.8556401102
P-0000423	P-0000423-T02-IM3	In-House	FFPE	Biopsy	158.08	430	70	Matched	Primary	Breast	Not Applicable	Tumor	IDC	Breast Cancer	Breast Invasive Ductal Carcinoma	Matched	1.1091553006
P-0000425	P-0000425-T01-IM3	In-House	FFPE	Biopsy	250	568	50	Matched	Metastasis	Thyroid	Lung	Tumor	THPA	Thyroid Cancer	Papillary Thyroid Cancer	Matched	1.1091553006
P-0000426	P-0000426-T01-IM3	Outside	FFPE	Resection	250	467	80	Matched	Primary	Lung	Not Applicable	Tumor	LUAD	Non-Small Cell Lung Cancer	Lung Adenocarcinoma	Matched	7.76408710418
P-0000427	P-0000427-T01-IM3	Outside	FFPE	Resection	250	749	80	Matched	Primary	Lung	Not Applicable	Tumor	LUAD	Non-Small Cell Lung Cancer	Lung Adenocarcinoma	Matched	12.2007083066
P-0000428	P-0000428-T01-IM3	In-House	FFPE	Biopsy	249.6	533	60	Matched	Primary	Breast	Not Applicable	Tumor	IDC	Breast Cancer	Breast Invasive Ductal Carcinoma	Matched	2.2183106012
P-0000429	P-0000429-T01-IM3	In-House	FFPE	Resection	250	208	70	Matched	Primary	Testis	Not Applicable	Tumor	SEM	Germ Cell Tumor	Seminoma	Matched	2.2183106012
P-0000431	P-0000431-T01-IM3	In-House	FFPE	Resection	250	530	60	Matched	Metastasis	Prostate	Lymph Node	Tumor	PRAD	Prostate Cancer	Prostate Adenocarcinoma	Matched	1.1091553006
P-0000432	P-0000432-T01-IM3	In-House	FFPE	Resection	215.8	453	NA	Matched	Metastasis	Breast	Ovary	Tumor	MDLC	Breast Cancer	Breast Mixed Ductal and Lobular Carcinoma	Matched	1.1091553006
P-0000433	P-0000433-T01-IM3	In-House	FFPE	Resection	143.04	509	80	Matched	Metastasis	Oropharynx	Lung	Tumor	OPHSC	Head and Neck Cancer	Oropharynx Squamous Cell Carcinoma	Matched	5.54577650299
P-0000434	P-0000434-T01-IM3	Outside	FFPE	Resection	250	365	70	Matched	Primary	Minor Salivary Gland	Not Applicable	Tumor	ACYC	Salivary Gland Cancer	Adenoid Cystic Carcinoma	Matched	5.54577650299
P-0000435	P-0000435-T01-IM3	In-House	FFPE	Resection	250	535	NA	Matched	Metastasis	Breast	Lung	Tumor	IDC	Breast Cancer	Breast Invasive Ductal Carcinoma	Matched	3.32746590179
P-0000436	P-0000436-T01-IM3	In-House	FFPE	Biopsy	250	706	40	Matched	Metastasis	Esophagus	Lymph Node	Tumor	ESCA	Esophagogastric Cancer	Esophageal Adenocarcinoma	Matched	4.43662120239
P-0000438	P-0000438-T01-IM3	Outside	FFPE	Resection	250	934	30	Unmatched	Primary	Breast	Not Applicable	Tumor	MDLC	Breast Cancer	Breast Mixed Ductal and Lobular Carcinoma	Unmatched	3.32746590179
P-0000439	P-0000439-T01-IM3	In-House	FFPE	Resection	250	421	90	Matched	Metastasis	Soft Tissue	Lymph Node	Tumor	MCC	Skin Cancer, Non-Melanoma	Merkel Cell Carcinoma	Matched	0.0
P-0000440	P-0000440-T01-IM3	In-House	FFPE	Biopsy	250	926	50	Matched	Metastasis	Breast	Chest Wall	Tumor	IDC	Breast Cancer	Breast Invasive Ductal Carcinoma	Matched	5.54577650299
P-0000441	P-0000441-T01-IM3	In-House	FFPE	Biopsy	250	734	70	Matched	Metastasis	Prostate	Lymph Node	Tumor	PRAD	Prostate Cancer	Prostate Adenocarcinoma	Matched	6.65493180359
P-0000441	P-0000441-T02-IM5	In-House	FFPE	Biopsy	118	356	60	Matched	Metastasis	Prostate	Lymph Node	Tumor	PRAD	Prostate Cancer	Prostate Adenocarcinoma	Matched	4.89359848807
P-0000442	P-0000442-T01-IM3	In-House	FFPE	Biopsy	250	922	50	Matched	Primary	Prostate	Not Applicable	Tumor	PRAD	Prostate Cancer	Prostate Adenocarcinoma	Matched	1.1091553006
P-0000443	P-0000443-T01-IM3	In-House	FFPE	Biopsy	250	742	40	Matched	Metastasis	Testis	Brain	Tumor	BMGCT	Germ Cell Tumor	Mixed Germ Cell Tumor	Matched	4.43662120239
P-0000444	P-0000444-T01-IM3	In-House	FFPE	Biopsy	250	929	30	Matched	Metastasis	Esophagus	Liver	Tumor	ESCA	Esophagogastric Cancer	Esophageal Adenocarcinoma	Matched	3.32746590179
P-0000444	P-0000444-T02-IM5	In-House	DNA	Biopsy	250	889	40	Matched	Primary	Esophagus	Not Applicable	Tumor	ESCA	Esophagogastric Cancer	Esophageal Adenocarcinoma	Matched	10.7659166738
P-0000445	P-0000445-T01-IM3	In-House	FFPE	Biopsy	250	850	50	Matched	Primary	Breast	Not Applicable	Tumor	IDC	Breast Cancer	Breast Invasive Ductal Carcinoma	Matched	2.2183106012
P-0000446	P-0000446-T01-IM3	In-House	FFPE	Biopsy	250	955	80	Matched	Metastasis	Stomach	Liver	Tumor	STAD	Esophagogastric Cancer	Stomach Adenocarcinoma	Matched	5.54577650299
P-0000447	P-0000447-T01-IM3	Outside	FFPE	Resection	250	815	60	Matched	Primary	Breast	Not Applicable	Tumor	IDC	Breast Cancer	Breast Invasive Ductal Carcinoma	Matched	3.32746590179
P-0000448	P-0000448-T01-IM3	In-House	FFPE	Biopsy	250	587	70	Matched	Metastasis	Uterus	Rectum	Tumor	UEC	Endometrial Cancer	Uterine Endometrioid Carcinoma	Matched	82.0774922442
P-0000449	P-0000449-T01-IM3	In-House	FFPE	Biopsy	250	919	20	Matched	Metastasis	Prostate	Bone	Tumor	PRAD	Prostate Cancer	Prostate Adenocarcinoma	Matched	17.7464848096
P-0000449	P-0000449-T02-IM5	In-House	FFPE	Biopsy	250	873	80	Matched	Metastasis	Prostate	Bone	Tumor	PRAD	Prostate Cancer	Prostate Adenocarcinoma	Matched	22.5105530451
P-0000450	P-0000450-T01-IM3	In-House	FFPE	Resection	212	583	20	Matched	Metastasis	Testis	Liver	Tumor	BYST	Germ Cell Tumor	Yolk Sac Tumor	Matched	2.2183106012
P-0000451	P-0000451-T01-IM3	Outside	FFPE	Resection	250	475	90	Matched	Primary	Uterus	Not Applicable	Tumor	ULMS	Uterine Sarcoma	Uterine Leiomyosarcoma	Matched	4.43662120239
P-0000452	P-0000452-T01-IM3	Outside	FFPE	Biopsy	250	867	80	Matched	Primary	Cervix	Not Applicable	Tumor	CESC	Cervical Cancer	Cervical Squamous Cell Carcinoma	Matched	6.65493180359
P-0000453	P-0000453-T01-IM3	In-House	FFPE	Resection	250	653	50	Matched	Metastasis	Cervix	Lymph Node	Tumor	ECAD	Cervical Cancer	Endocervical Adenocarcinoma	Matched	6.65493180359
P-0000454	P-0000454-T01-IM3	In-House	FFPE	Biopsy	250	1066	30	Matched	Metastasis	Oropharynx	Abdomen	Tumor	OPHSC	Head and Neck Cancer	Oropharynx Squamous Cell Carcinoma	Matched	2.2183106012
P-0000455	P-0000455-T01-IM3	In-House	FFPE	Biopsy	63.6	364	70	Matched	Primary	Lung	Not Applicable	Tumor	SCLC	Small Cell Lung Cancer	Small Cell Lung Cancer	Matched	3.32746590179
P-0000456	P-0000456-T01-IM3	In-House	FFPE	Resection	250	795	20	Matched	Metastasis	Testis	Lung	Tumor	BMGCT	Germ Cell Tumor	Mixed Germ Cell Tumor	Matched	5.54577650299
P-0000457	P-0000457-T01-IM3	In-House	FFPE	Biopsy	250	828	30	Matched	Metastasis	Upper Tract	Adrenal Gland	Tumor	UTUC	Bladder Cancer	Upper Tract Urothelial Carcinoma	Matched	4.43662120239
P-0000458	P-0000458-T01-IM3	In-House	FFPE	Biopsy	104.4	1201	20	Matched	Primary	Lung	Not Applicable	Tumor	LUAD	Non-Small Cell Lung Cancer	Lung Adenocarcinoma	Matched	1.1091553006
P-0000459	P-0000459-T01-IM3	In-House	FFPE	Resection	250	172	80	Matched	Primary	Lung	Not Applicable	Tumor	LUAD	Non-Small Cell Lung Cancer	Lung Adenocarcinoma	Matched	7.76408710418
P-0000460	P-0000460-T01-IM3	In-House	FFPE	Cytology	247	602	80	Matched	Metastasis	Thyroid	Lymph Node	Tumor	THPD	Thyroid Cancer	Poorly Differentiated Thyroid Cancer	Matched	1.1091553006
P-0000461	P-0000461-T01-IM3	In-House	FFPE	Resection	155	500	40	Matched	Primary	Mediastinum	Not Applicable	Tumor	BMGCT	Germ Cell Tumor	Mixed Germ Cell Tumor	Matched	5.54577650299
P-0000462	P-0000462-T01-IM3	Outside	FFPE	Resection	250	538	60	Matched	Primary	Breast	Not Applicable	Tumor	IDC	Breast Cancer	Breast Invasive Ductal Carcinoma	Matched	4.43662120239
P-0000463	P-0000463-T01-IM3	In-House	FFPE	Resection	250	826	70	Matched	Metastasis	Lung	Brain	Tumor	LUSC	Non-Small Cell Lung Cancer	Lung Squamous Cell Carcinoma	Matched	11.091553006
P-0000464	P-0000464-T01-IM3	In-House	FFPE	Biopsy	250	899	20	Matched	Metastasis	Breast	Chest Wall	Tumor	IDC	Breast Cancer	Breast Invasive Ductal Carcinoma	Matched	2.2183106012
P-0000465	P-0000465-T01-IM3	In-House	FFPE	Resection	250	582	70	Matched	Primary	Uterus	Not Applicable	Tumor	UEC	Endometrial Cancer	Uterine Endometrioid Carcinoma	Matched	2.2183106012
P-0000466	P-0000466-T01-IM3	In-House	FFPE	Resection	250	699	20	Matched	Primary	Breast	Not Applicable	Tumor	IDC	Breast Cancer	Breast Invasive Ductal Carcinoma	Matched	4.43662120239
P-0000467	P-0000467-T01-IM3	In-House	FFPE	Resection	250	524	80	Matched	Primary	Oral Cavity	Not Applicable	Tumor	OCSC	Head and Neck Cancer	Oral Cavity Squamous Cell Carcinoma	Matched	1.1091553006
P-0000468	P-0000468-T01-IM3	In-House	FFPE	Biopsy	250	397	50	Matched	Metastasis	Breast	Liver	Tumor	IDC	Breast Cancer	Breast Invasive Ductal Carcinoma	Matched	5.54577650299
P-0000469	P-0000469-T01-IM3	In-House	FFPE	Biopsy	250	618	70	Matched	Metastasis	Breast	Brain	Tumor	IDC	Breast Cancer	Breast Invasive Ductal Carcinoma	Matched	8.87324240478
P-0000470	P-0000470-T02-IM5	In-House	FFPE	Resection	250	569	50	Matched	Primary	Breast	Not Applicable	Tumor	IDC	Breast Cancer	Breast Invasive Ductal Carcinoma	Matched	3.91487879046
P-0000471	P-0000471-T01-IM3	Outside	FFPE	Resection	250	956	90	Matched	Metastasis	Breast	Bone	Tumor	IDC	Breast Cancer	Breast Invasive Ductal Carcinoma	Matched	1.1091553006
P-0000472	P-0000472-T01-IM3	Outside	FFPE	Resection	250	1079	70	Matched	Metastasis	Breast	Lymph Node	Tumor	IDC	Breast Cancer	Breast Invasive Ductal Carcinoma	Matched	2.2183106012
P-0000473	P-0000473-T01-IM3	In-House	FFPE	Biopsy	185.6	778	60	Matched	Metastasis	Breast	Soft Tissue	Tumor	IDC	Breast Cancer	Breast Invasive Ductal Carcinoma	Matched	4.43662120239
P-0000474	P-0000474-T01-IM3	Outside	FFPE	Biopsy	250	704	30	Matched	Primary	Lung	Not Applicable	Tumor	LUAD	Non-Small Cell Lung Cancer	Lung Adenocarcinoma	Matched	0.0
P-0000475	P-0000475-T01-IM3	In-House	FFPE	Resection	250	505	90	Matched	Metastasis	Testis	Lung	Tumor	BYST	Germ Cell Tumor	Yolk Sac Tumor	Matched	5.54577650299
P-0000476	P-0000476-T01-IM3	In-House	FFPE	Resection	250	610	70	Matched	Primary	Brain	Not Applicable	Tumor	APE	CNS Cancer	Anaplastic Ependymoma	Matched	1.1091553006
P-0000477	P-0000477-T01-IM3	Outside	FFPE	Biopsy	250	753	60	Matched	Metastasis	Lung	Liver	Tumor	ALUCA	Non-Small Cell Lung Cancer	Atypical Lung Carcinoid	Matched	1.1091553006
P-0000478	P-0000478-T01-IM3	In-House	FFPE	Biopsy	63.8	481	20	Matched	Metastasis	Breast	Lung	Tumor	IDC	Breast Cancer	Breast Invasive Ductal Carcinoma	Matched	1.1091553006
P-0000479	P-0000479-T01-IM3	In-House	FFPE	Resection	250	537	60	Matched	Primary	Prostate	Not Applicable	Tumor	PRAD	Prostate Cancer	Prostate Adenocarcinoma	Matched	0.0
P-0000480	P-0000480-T01-IM3	Outside	FFPE	Resection	250	1665	60	Matched	Metastasis	Skin	Lymph Node	Tumor	AECA	Skin Cancer, Non-Melanoma	Sweat Gland Carcinoma/Apocrine Eccrine Carcinoma	Matched	4.43662120239
P-0000481	P-0000481-T01-IM3	In-House	FFPE	Biopsy	250	768	60	Matched	Metastasis	Stomach	Bowel	Tumor	STAD	Esophagogastric Cancer	Stomach Adenocarcinoma	Matched	0.0
P-0000482	P-0000482-T01-IM3	In-House	FFPE	Biopsy	250	802	80	Matched	Metastasis	Uterus	Lung	Tumor	ULMS	Uterine Sarcoma	Uterine Leiomyosarcoma	Matched	3.32746590179
P-0000483	P-0000483-T01-IM3	In-House	FFPE	Biopsy	250	574	40	Matched	Primary	Breast	Not Applicable	Tumor	IDC	Breast Cancer	Breast Invasive Ductal Carcinoma	Matched	3.32746590179
P-0000484	P-0000484-T01-IM3	In-House	FFPE	Resection	250	571	60	Matched	Primary	Prostate	Not Applicable	Tumor	PRAD	Prostate Cancer	Prostate Adenocarcinoma	Matched	2.2183106012
P-0000485	P-0000485-T01-IM3	In-House	FFPE	Biopsy	250	575	40	Matched	Primary	Esophagus	Not Applicable	Tumor	ESCA	Esophagogastric Cancer	Esophageal Adenocarcinoma	Matched	14.4190189078
P-0000486	P-0000486-T01-IM3	In-House	FFPE	Biopsy	250	651	80	Matched	Primary	Brain	Not Applicable	Tumor	AODG	Glioma	Anaplastic Oligodendroglioma	Matched	3.32746590179
P-0000488	P-0000488-T01-IM3	Outside	FFPE	Biopsy	250	705	60	Matched	Primary	Stomach	Not Applicable	Tumor	STAD	Esophagogastric Cancer	Stomach Adenocarcinoma	Matched	1.1091553006
P-0000489	P-0000489-T01-IM3	In-House	FFPE	Resection	250	138	90	Matched	Metastasis	Minor Salivary Gland	Lymph Node	Tumor	SDCA	Salivary Gland Cancer	Salivary Duct Carcinoma	Matched	2.2183106012
P-0000490	P-0000490-T01-IM3	Outside	FFPE	Resection	250	519	60	Matched	Primary	Breast	Not Applicable	Tumor	IDC	Breast Cancer	Breast Invasive Ductal Carcinoma	Matched	3.32746590179
P-0000491	P-0000491-T01-IM3	In-House	FFPE	Biopsy	72	491	40	Matched	Metastasis	Lung	Adrenal Gland	Tumor	LUAD	Non-Small Cell Lung Cancer	Lung Adenocarcinoma	Matched	28.8380378155
P-0000493	P-0000493-T01-IM3	In-House	FFPE	Biopsy	174.24	678	30	Unmatched	Metastasis	Sigmoid Colon	Liver	Tumor	COAD	Colorectal Cancer	Colon Adenocarcinoma	Unmatched	4.43662120239
P-0000494	P-0000494-T01-IM3	In-House	FFPE	Biopsy	250	919	10	Matched	Metastasis	Cancer of Unknown Primary	Neck	Tumor	CUP	Cancer of Unknown Primary	Cancer of Unknown Primary	Matched	1.1091553006
P-0000495	P-0000495-T01-IM3	In-House	FFPE	Cytology	161.2	637	30	Matched	Metastasis	Breast	Bone	Tumor	IDC	Breast Cancer	Breast Invasive Ductal Carcinoma	Matched	11.091553006
P-0000497	P-0000497-T01-IM3	In-House	FFPE	Resection	250	775	90	Matched	Primary	Not available	Not available	Tumor	ERMS	Soft Tissue Sarcoma	Embryonal Rhabdomyosarcoma	Matched	3.32746590179
P-0000499	P-0000499-T01-IM3	In-House	FFPE	Resection	250	713	90	Matched	Metastasis	Uterus	Abdomen	Tumor	ULMS	Uterine Sarcoma	Uterine Leiomyosarcoma	Matched	2.2183106012
P-0000500	P-0000500-T01-IM3	In-House	FFPE	Resection	250	824	80	Matched	Primary	Brain	Not Applicable	Tumor	GBM	Glioma	Glioblastoma Multiforme	Matched	115.352151262
P-0000501	P-0000501-T01-IM3	In-House	FFPE	Biopsy	250	972	40	Matched	Primary	Stomach	Not Applicable	Tumor	GIST	Gastrointestinal Stromal Tumor	Gastrointestinal Stromal Tumor	Matched	2.2183106012
P-0000501	P-0000501-T02-IM3	Outside	FFPE	Resection	250	811	60	Matched	Metastasis	Stomach	Liver	Tumor	GIST	Gastrointestinal Stromal Tumor	Gastrointestinal Stromal Tumor	Matched	2.2183106012
P-0000502	P-0000502-T01-IM3	In-House	FFPE	Resection	250	684	40	Matched	Primary	Bladder	Not Applicable	Tumor	BLCA	Bladder Cancer	Bladder Urothelial Carcinoma	Matched	8.87324240478
P-0000503	P-0000503-T01-IM3	In-House	FFPE	Resection	250	720	80	Matched	Metastasis	Testis	Lymph Node	Tumor	BMGCT	Germ Cell Tumor	Mixed Germ Cell Tumor	Matched	0.0
P-0000504	P-0000504-T01-IM3	In-House	FFPE	Resection	250	655	80	Matched	Primary	Prostate	Not Applicable	Tumor	PRAD	Prostate Cancer	Prostate Adenocarcinoma	Matched	0.0
P-0000505	P-0000505-T01-IM3	In-House	FFPE	Resection	250	698	10	Matched	Primary	Prostate	Not Applicable	Tumor	PRAD	Prostate Cancer	Prostate Adenocarcinoma	Matched	4.43662120239
P-0000506	P-0000506-T01-IM3	In-House	FFPE	Resection	250	489	90	Matched	Metastasis	Thyroid	Lymph Node	Tumor	THPD	Thyroid Cancer	Poorly Differentiated Thyroid Cancer	Matched	3.32746590179
P-0000507	P-0000507-T01-IM3	In-House	FFPE	Biopsy	250	945	60	Matched	Metastasis	Major Salivary Gland	Lung	Tumor	ACYC	Salivary Gland Cancer	Adenoid Cystic Carcinoma	Matched	6.65493180359
P-0000508	P-0000508-T01-IM3	Outside	FFPE	Resection	250	463	30	Matched	Primary	Breast	Not Applicable	Tumor	IDC	Breast Cancer	Breast Invasive Ductal Carcinoma	Matched	1.1091553006
P-0000509	P-0000509-T02-IM5	In-House	FFPE	Biopsy	250	1022	70	Matched	Metastasis	Prostate	Soft Tissue	Tumor	PRAD	Prostate Cancer	Prostate Adenocarcinoma	Matched	2.93615909284
P-0000509	P-0000509-T01-IM3	In-House	FFPE	Resection	250	651	50	Matched	Primary	Prostate	Not Applicable	Tumor	PRAD	Prostate Cancer	Prostate Adenocarcinoma	Matched	2.2183106012
P-0000510	P-0000510-T01-IM3	In-House	FFPE	Resection	250	1062	90	Matched	Primary	Soft Tissue	Not Applicable	Tumor	MCC	Skin Cancer, Non-Melanoma	Merkel Cell Carcinoma	Matched	2.2183106012
P-0000511	P-0000511-T01-IM3	In-House	FFPE	Biopsy	242	963	20	Matched	Metastasis	Sigmoid Colon	Chest Wall	Tumor	MACR	Colorectal Cancer	Mucinous Adenocarcinoma of the Colon and Rectum	Matched	4.43662120239
P-0000512	P-0000512-T01-IM3	In-House	FFPE	Resection	250	588	40	Matched	Primary	Thyroid	Not Applicable	Tumor	THME	Thyroid Cancer	Medullary Thyroid Cancer	Matched	1.1091553006
P-0000513	P-0000513-T01-IM3	In-House	FFPE	Resection	250	507	40	Matched	Primary	Urethra	Not Applicable	Tumor	BLCA	Bladder Cancer	Bladder Urothelial Carcinoma	Matched	7.76408710418
P-0000514	P-0000514-T02-IM5	In-House	DNA	Biopsy	137.8	102	10	Matched	Metastasis	Breast	Bone	Tumor	ILC	Breast Cancer	Breast Invasive Lobular Carcinoma	Matched	1.95743939523
P-0000514	P-0000514-T01-IM3	In-House	FFPE	Resection	80	460	60	Matched	Primary	Breast	Not Applicable	Tumor	ILC	Breast Cancer	Breast Invasive Lobular Carcinoma	Matched	2.2183106012
P-0000515	P-0000515-T01-IM3	Outside	FFPE	Resection	250	254	70	Matched	Metastasis	Cancer of Unknown Primary	Uterus	Tumor	CUP	Cancer of Unknown Primary	Cancer of Unknown Primary	Matched	8.87324240478
P-0000516	P-0000516-T01-IM3	Outside	FFPE	Biopsy	77	375	40	Matched	Primary	Lung	Not Applicable	Tumor	LUSC	Non-Small Cell Lung Cancer	Lung Squamous Cell Carcinoma	Matched	9.98239770538
P-0000517	P-0000517-T01-IM3	In-House	FFPE	Biopsy	250	605	80	Matched	Metastasis	Breast	Brain	Tumor	IDC	Breast Cancer	Breast Invasive Ductal Carcinoma	Matched	12.2007083066
P-0000519	P-0000519-T01-IM3	In-House	FFPE	Biopsy	250	952	70	Matched	Metastasis	Breast	Retroperitoneum	Tumor	IDC	Breast Cancer	Breast Invasive Ductal Carcinoma	Matched	4.43662120239
P-0000520	P-0000520-T01-IM3	In-House	FFPE	Resection	250	618	60	Matched	Primary	Cecum	Not Applicable	Tumor	COAD	Colorectal Cancer	Colon Adenocarcinoma	Matched	5.54577650299
P-0000521	P-0000521-T01-IM3	In-House	FFPE	Biopsy	250	919	80	Matched	Metastasis	Prostate	Liver	Tumor	PRAD	Prostate Cancer	Prostate Adenocarcinoma	Matched	0.0
P-0000522	P-0000522-T01-IM3	Outside	FFPE	Biopsy	250	940	60	Matched	Metastasis	Breast	Scalp	Tumor	IDC	Breast Cancer	Breast Invasive Ductal Carcinoma	Matched	2.2183106012
P-0000523	P-0000523-T01-IM3	In-House	FFPE	Biopsy	250	711	70	Matched	Metastasis	Stomach	Adrenal Gland	Tumor	STAD	Esophagogastric Cancer	Stomach Adenocarcinoma	Matched	5.54577650299
P-0000524	P-0000524-T01-IM3	Outside	FFPE	Cytology	250	292	70	Matched	Metastasis	Minor Salivary Gland	Lung	Tumor	ACYC	Salivary Gland Cancer	Adenoid Cystic Carcinoma	Matched	3.32746590179
P-0000525	P-0000525-T03-IM5	In-House	DNA	Biopsy	250	1008	60	Matched	Metastasis	Breast	Liver	Tumor	IDC	Breast Cancer	Breast Invasive Ductal Carcinoma	Matched	6.8510378833
P-0000525	P-0000525-T01-IM3	Outside	FFPE	Biopsy	114	364	40	Matched	Primary	Breast	Not Applicable	Tumor	IDC	Breast Cancer	Breast Invasive Ductal Carcinoma	Matched	4.43662120239
P-0000525	P-0000525-T02-IM3	Outside	FFPE	Biopsy	250	771	20	Matched	Metastasis	Breast	Cervix	Tumor	IDC	Breast Cancer	Breast Invasive Ductal Carcinoma	Matched	7.76408710418
P-0000526	P-0000526-T01-IM3	Outside	FFPE	Resection	250	688	60	Matched	Metastasis	Sigmoid Colon	Ovary	Tumor	COAD	Colorectal Cancer	Colon Adenocarcinoma	Matched	6.65493180359
P-0000527	P-0000527-T01-IM3	Outside	FFPE	Biopsy	250	659	40	Matched	Primary	Lung	Not Applicable	Tumor	LUSC	Non-Small Cell Lung Cancer	Lung Squamous Cell Carcinoma	Matched	11.091553006
P-0000530	P-0000530-T01-IM3	Outside	FFPE	Resection	243.8	176	50	Matched	Primary	Breast	Not Applicable	Tumor	IDC	Breast Cancer	Breast Invasive Ductal Carcinoma	Matched	1.1091553006
P-0000531	P-0000531-T01-IM3	Outside	FFPE	Biopsy	250	596	20	Matched	Metastasis	Lung	Lymph Node	Tumor	LUAD	Non-Small Cell Lung Cancer	Lung Adenocarcinoma	Matched	1.1091553006
P-0000532	P-0000532-T02-IM5	In-House	DNA	Biopsy	250	688	50	Matched	Metastasis	Breast	Liver	Tumor	MDLC	Breast Cancer	Breast Mixed Ductal and Lobular Carcinoma	Matched	8.80847727853
P-0000532	P-0000532-T01-IM3	In-House	FFPE	Resection	250	332	35	Matched	Primary	Breast	Not Applicable	Tumor	MDLC	Breast Cancer	Breast Mixed Ductal and Lobular Carcinoma	Matched	1.1091553006
P-0000533	P-0000533-T01-IM3	Outside	FFPE	Resection	250	541	60	Matched	Primary	Thyroid	Not Applicable	Tumor	THPA	Thyroid Cancer	Papillary Thyroid Cancer	Matched	3.32746590179
P-0000535	P-0000535-T01-IM3	Outside	FFPE	Resection	250	769	80	Matched	Primary	Bladder	Not Applicable	Tumor	BLCA	Bladder Cancer	Bladder Urothelial Carcinoma	Matched	25.5105719137
P-0000536	P-0000536-T01-IM3	Outside	FFPE	Resection	250	716	70	Matched	Metastasis	Cancer of Unknown Primary	Lymph Node	Tumor	CUP	Cancer of Unknown Primary	Cancer of Unknown Primary	Matched	3.32746590179
P-0000538	P-0000538-T01-IM3	Outside	FFPE	Biopsy	245.3	245	50	Matched	Primary	Esophagus	Not Applicable	Tumor	ESCA	Esophagogastric Cancer	Esophageal Adenocarcinoma	Matched	3.32746590179
P-0000539	P-0000539-T02-IM3	In-House	FFPE	Biopsy	244.2	618	65	Matched	Metastasis	Thyroid	Liver	Tumor	THME	Thyroid Cancer	Medullary Thyroid Cancer	Matched	0.0
P-0000541	P-0000541-T02-IM5	In-House	FFPE	Biopsy	112.9	717	10	Matched	Metastasis	Prostate	Pelvis	Tumor	PRAD	Prostate Cancer	Prostate Adenocarcinoma	Matched	3.91487879046
P-0000541	P-0000541-T01-IM3	In-House	FFPE	Resection	250	515	60	Matched	Primary	Prostate	Not Applicable	Tumor	PRAD	Prostate Cancer	Prostate Adenocarcinoma	Matched	3.32746590179
P-0000542	P-0000542-T01-IM3	In-House	FFPE	Resection	250	481	60	Matched	Metastasis	Breast	Lung	Tumor	IDC	Breast Cancer	Breast Invasive Ductal Carcinoma	Matched	6.65493180359
P-0000543	P-0000543-T01-IM3	In-House	FFPE	Resection	250	739	35	Matched	Primary	Pleura	Not Applicable	Tumor	PLEMESO	Mesothelioma	Pleural Mesothelioma, Epithelioid Type	Matched	3.32746590179
P-0000544	P-0000544-T01-IM3	In-House	FFPE	Resection	250	601	20	Matched	Metastasis	Bladder	Lymph Node	Tumor	BLCA	Bladder Cancer	Bladder Urothelial Carcinoma	Matched	0.0
P-0000546	P-0000546-T01-IM3	In-House	FFPE	Resection	250	477	65	Matched	Primary	Pleura	Not Applicable	Tumor	PLEMESO	Mesothelioma	Pleural Mesothelioma, Epithelioid Type	Matched	4.43662120239
P-0000547	P-0000547-T01-IM3	In-House	FFPE	Biopsy	250	711	85	Matched	Metastasis	Breast	Bone	Tumor	ILC	Breast Cancer	Breast Invasive Lobular Carcinoma	Matched	6.65493180359
P-0000550	P-0000550-T05-IM3	Outside	FFPE	Biopsy	250	679	30	Matched	Metastasis	Breast	Lymph Node	Tumor	IDC	Breast Cancer	Breast Invasive Ductal Carcinoma	Matched	1.1091553006
P-0000552	P-0000552-T01-IM3	In-House	FFPE	Biopsy	250	756	70	Matched	Metastasis	Sigmoid Colon	Liver	Tumor	COAD	Colorectal Cancer	Colon Adenocarcinoma	Matched	6.65493180359
P-0000553	P-0000553-T02-IM5	In-House	DNA	Biopsy	250	813	20	Unmatched	Primary	Stomach	Not Applicable	Tumor	STAD	Esophagogastric Cancer	Stomach Adenocarcinoma	Unmatched	6.8510378833
P-0000553	P-0000553-T01-IM3	In-House	FFPE	Cytology	250	585	90	Matched	Metastasis	Stomach	Lymph Node	Tumor	STAD	Esophagogastric Cancer	Stomach Adenocarcinoma	Matched	6.65493180359
P-0000554	P-0000554-T01-IM3	In-House	FFPE	Biopsy	250	962	80	Matched	Primary	Lung	Not Applicable	Tumor	LUAD	Non-Small Cell Lung Cancer	Lung Adenocarcinoma	Matched	22.183106012
P-0000555	P-0000555-T01-IM3	In-House	FFPE	Biopsy	250	637	95	Matched	Metastasis	Thyroid	Trachea	Tumor	THPD	Thyroid Cancer	Poorly Differentiated Thyroid Cancer	Matched	2.2183106012
P-0000557	P-0000557-T01-IM3	In-House	FFPE	Biopsy	96.2	391	70	Matched	Metastasis	Lung	Lymph Node	Tumor	LUAD	Non-Small Cell Lung Cancer	Lung Adenocarcinoma	Matched	1.1091553006
P-0000558	P-0000558-T01-IM3	Outside	FFPE	Resection	250	594	35	Matched	Metastasis	Uterus	Lymph Node	Tumor	UEC	Endometrial Cancer	Uterine Endometrioid Carcinoma	Matched	28.8380378155
P-0000560	P-0000560-T01-IM3	In-House	FFPE	Biopsy	112.36	560	80	Matched	Primary	Prostate	Not Applicable	Tumor	PRAD	Prostate Cancer	Prostate Adenocarcinoma	Matched	3.32746590179
P-0000561	P-0000561-T01-IM3	In-House	FFPE	Resection	250	384	60	Matched	Primary	Transverse Colon	Not Applicable	Tumor	MACR	Colorectal Cancer	Mucinous Adenocarcinoma of the Colon and Rectum	Matched	25.5105719137
P-0000562	P-0000562-T01-IM3	In-House	FFPE	Resection	250	435	30	Matched	Metastasis	Ascending Colon	Abdomen	Tumor	MACR	Colorectal Cancer	Mucinous Adenocarcinoma of the Colon and Rectum	Matched	7.76408710418
P-0000563	P-0000563-T01-IM3	In-House	FFPE	Resection	250	369	45	Matched	Primary	Lung	Not Applicable	Tumor	LUAD	Non-Small Cell Lung Cancer	Lung Adenocarcinoma	Matched	3.32746590179
P-0000564	P-0000564-T01-IM3	In-House	FFPE	Resection	250	541	90	Matched	Metastasis	Soft Tissue	Retroperitoneum	Tumor	DSRCT	Soft Tissue Sarcoma	Desmoplastic Small-Round-Cell Tumor	Matched	0.0
P-0000566	P-0000566-T01-IM3	Outside	FFPE	Biopsy	250	617	15	Matched	Primary	Uterus	Not Applicable	Tumor	UMEC	Endometrial Cancer	Uterine Mixed Endometrial Carcinoma	Matched	4.43662120239
P-0000569	P-0000569-T01-IM3	In-House	FFPE	Cytology	250	482	80	Matched	Primary	Lung	Not Applicable	Tumor	LUAD	Non-Small Cell Lung Cancer	Lung Adenocarcinoma	Matched	1.1091553006
P-0000570	P-0000570-T01-IM3	In-House	FFPE	Biopsy	250	580	30	Matched	Metastasis	Stomach	Liver	Tumor	STAD	Esophagogastric Cancer	Stomach Adenocarcinoma	Matched	3.32746590179
P-0000571	P-0000571-T01-IM3	In-House	FFPE	Cytology	95.76	406	80	Matched	Primary	Lung	Not Applicable	Tumor	LUAD	Non-Small Cell Lung Cancer	Lung Adenocarcinoma	Matched	7.76408710418
P-0000572	P-0000572-T01-IM3	In-House	FFPE	Biopsy	250	907	80	Unmatched	Primary	Brain	Not Applicable	Tumor	GBM	Glioma	Glioblastoma Multiforme	Unmatched	6.65493180359
P-0000573	P-0000573-T01-IM3	In-House	FFPE	Biopsy	234	917	60	Matched	Metastasis	Oral Cavity	Tongue	Tumor	OCSC	Head and Neck Cancer	Oral Cavity Squamous Cell Carcinoma	Matched	22.183106012
P-0000574	P-0000574-T01-IM3	Outside	FFPE	Biopsy	182	251	20	Matched	Primary	Stomach	Not Applicable	Tumor	STAD	Esophagogastric Cancer	Stomach Adenocarcinoma	Matched	2.2183106012
P-0000575	P-0000575-T01-IM3	Outside	FFPE	Biopsy	250	986	40	Matched	Primary	Anus	Not Applicable	Tumor	ANSC	Anal Cancer	Anal Squamous Cell Carcinoma	Matched	6.65493180359
P-0000576	P-0000576-T01-IM3	In-House	FFPE	Resection	250	1211	90	Matched	Metastasis	Uterus	Bowel	Tumor	ULMS	Uterine Sarcoma	Uterine Leiomyosarcoma	Matched	3.32746590179
P-0000578	P-0000578-T01-IM3	In-House	FFPE	Resection	250	974	30	Matched	Primary	Uterus	Not Applicable	Tumor	USC	Endometrial Cancer	Uterine Serous Carcinoma/Uterine Papillary Serous Carcinoma	Matched	1.1091553006
P-0000579	P-0000579-T01-IM3	In-House	FFPE	Resection	250	897	70	Matched	Primary	Not available	Not available	Tumor	RMS	Soft Tissue Sarcoma	Rhabdomyosarcoma	Matched	0.0
P-0000580	P-0000580-T01-IM3	In-House	FFPE	Biopsy	250	1320	85	Matched	Primary	Lung	Not Applicable	Tumor	LUAD	Non-Small Cell Lung Cancer	Lung Adenocarcinoma	Matched	9.98239770538
P-0000581	P-0000581-T01-IM3	In-House	FFPE	Biopsy	250	934	90	Matched	Primary	Pleura	Not Applicable	Tumor	PLBMESO	Mesothelioma	Pleural Mesothelioma, Biphasic Type	Matched	2.2183106012
P-0000582	P-0000582-T01-IM3	In-House	FFPE	Biopsy	250	700	90	Matched	Metastasis	Skin	Orbit	Tumor	CSCC	Skin Cancer, Non-Melanoma	Cutaneous Squamous Cell Carcinoma	Matched	64.3310074347
P-0000583	P-0000583-T01-IM3	In-House	FFPE	Biopsy	250	1146	60	Matched	Metastasis	Lung	Brain	Tumor	LUAD	Non-Small Cell Lung Cancer	Lung Adenocarcinoma	Matched	11.091553006
P-0000584	P-0000584-T01-IM3	Outside	FFPE	Biopsy	250	912	70	Matched	Primary	Breast	Not Applicable	Tumor	IDC	Breast Cancer	Breast Invasive Ductal Carcinoma	Matched	12.2007083066
P-0000585	P-0000585-T01-IM3	Outside	FFPE	Resection	210	260	60	Matched	Primary	Breast	Not Applicable	Tumor	IDC	Breast Cancer	Breast Invasive Ductal Carcinoma	Matched	0.0
P-0000586	P-0000586-T01-IM3	In-House	FFPE	Cytology	250	284	NA	Matched	Primary	Oropharynx	Not Applicable	Tumor	OPHSC	Head and Neck Cancer	Oropharynx Squamous Cell Carcinoma	Matched	4.43662120239
P-0000587	P-0000587-T01-IM3	Outside	FFPE	Biopsy	250	566	80	Matched	Metastasis	Liver	Bone	Tumor	HCC	Hepatobiliary Cancer	Hepatocellular Carcinoma	Matched	5.54577650299
P-0000588	P-0000588-T01-IM3	Outside	FFPE	Biopsy	250	264	90	Unmatched	Primary	Brain	Not Applicable	Tumor	GBM	Glioma	Glioblastoma Multiforme	Unmatched	7.76408710418
P-0000589	P-0000589-T01-IM3	Outside	FFPE	Biopsy	250	755	90	Matched	Metastasis	Skin	Lymph Node	Tumor	MCC	Skin Cancer, Non-Melanoma	Merkel Cell Carcinoma	Matched	1.1091553006
P-0000590	P-0000590-T01-IM3	In-House	FFPE	Resection	250	715	80	Unmatched	Metastasis	Breast	Liver	Tumor	BRCANOS	Breast Cancer	Breast Invasive Cancer, NOS	Unmatched	3.32746590179
P-0000591	P-0000591-T01-IM3	Outside	FFPE	Resection	150.3	758	30	Matched	Metastasis	Cancer of Unknown Primary	Heart	Tumor	CUP	Cancer of Unknown Primary	Cancer of Unknown Primary	Matched	5.54577650299
P-0000592	P-0000592-T01-IM3	Outside	FFPE	Biopsy	250	649	65	Matched	Primary	Breast	Not Applicable	Tumor	MDLC	Breast Cancer	Breast Mixed Ductal and Lobular Carcinoma	Matched	5.54577650299
P-0000593	P-0000593-T01-IM3	Outside	FFPE	Resection	250	662	25	Matched	Primary	Pleura	Not Applicable	Tumor	PLEMESO	Mesothelioma	Pleural Mesothelioma, Epithelioid Type	Matched	0.0
P-0000594	P-0000594-T01-IM3	In-House	FFPE	Cytology	106	526	40	Matched	Metastasis	Lung	Lymph Node	Tumor	LUAD	Non-Small Cell Lung Cancer	Lung Adenocarcinoma	Matched	5.54577650299
P-0000595	P-0000595-T01-IM3	In-House	FFPE	Biopsy	250	876	60	Matched	Primary	Breast	Not Applicable	Tumor	IDC	Breast Cancer	Breast Invasive Ductal Carcinoma	Matched	1.1091553006
P-0000595	P-0000595-T02-IM5	In-House	FFPE	Biopsy	250	592	60	Matched	Metastasis	Breast	Axilla	Tumor	IDC	Breast Cancer	Breast Invasive Ductal Carcinoma	Matched	0.978719697615
P-0000596	P-0000596-T01-IM3	In-House	FFPE	Resection	250	612	70	Matched	Metastasis	Cancer of Unknown Primary	Lymph Node, Non-Regional	Tumor	MUP	Melanoma	Melanoma of Unknown Primary	Matched	41.0387461221
P-0000597	P-0000597-T01-IM3	In-House	FFPE	Biopsy	250	683	60	Unmatched	Metastasis	Breast	Soft Tissue	Tumor	IDC	Breast Cancer	Breast Invasive Ductal Carcinoma	Unmatched	7.76408710418
P-0000598	P-0000598-T01-IM3	Outside	FFPE	Resection	250	748	40	Matched	Primary	Mediastinum	Not Applicable	Tumor	BMGCT	Germ Cell Tumor	Mixed Germ Cell Tumor	Matched	2.2183106012
P-0000599	P-0000599-T01-IM3	In-House	FFPE	Resection	250	736	70	Matched	Metastasis	Liver	Lymph Node	Tumor	IHCH	Hepatobiliary Cancer	Intrahepatic Cholangiocarcinoma	Matched	3.32746590179
P-0000600	P-0000600-T01-IM3	In-House	FFPE	Cytology	250	814	50	Matched	Metastasis	Prostate	Bone	Tumor	PRAD	Prostate Cancer	Prostate Adenocarcinoma	Matched	2.2183106012
P-0000602	P-0000602-T01-IM3	In-House	FFPE	Biopsy	161.2	897	80	Matched	Metastasis	Lung	Liver	Tumor	LUAD	Non-Small Cell Lung Cancer	Lung Adenocarcinoma	Matched	22.183106012
P-0000603	P-0000603-T01-IM3	In-House	FFPE	Resection	250	729	75	Matched	Primary	Prostate	Not Applicable	Tumor	PRAD	Prostate Cancer	Prostate Adenocarcinoma	Matched	0.0
P-0000604	P-0000604-T01-IM3	In-House	FFPE	Biopsy	207	990	25	Matched	Primary	Lung	Not Applicable	Tumor	LUAD	Non-Small Cell Lung Cancer	Lung Adenocarcinoma	Matched	4.43662120239
P-0000605	P-0000605-T01-IM3	Outside	FFPE	Biopsy	209	897	40	Unmatched	Primary	Stomach	Not Applicable	Tumor	STAD	Esophagogastric Cancer	Stomach Adenocarcinoma	Unmatched	3.32746590179
P-0000606	P-0000606-T01-IM3	In-House	FFPE	Biopsy	145.6	1057	75	Matched	Metastasis	Breast	Lung	Tumor	IDC	Breast Cancer	Breast Invasive Ductal Carcinoma	Matched	7.76408710418
P-0000607	P-0000607-T01-IM3	In-House	FFPE	Biopsy	244.8	728	60	Matched	Metastasis	Breast	Skin	Tumor	ILC	Breast Cancer	Breast Invasive Lobular Carcinoma	Matched	12.2007083066
P-0000609	P-0000609-T01-IM3	In-House	FFPE	Biopsy	250	1040	80	Matched	Metastasis	Soft Tissue	Bladder	Tumor	DSRCT	Soft Tissue Sarcoma	Desmoplastic Small-Round-Cell Tumor	Matched	2.2183106012
P-0000610	P-0000610-T01-IM3	In-House	FFPE	Resection	250	308	70	Matched	Primary	Prostate	Not Applicable	Tumor	PRAD	Prostate Cancer	Prostate Adenocarcinoma	Matched	3.32746590179
P-0000611	P-0000611-T01-IM3	Outside	FFPE	Resection	250	1102	80	Matched	Primary	Brain	Not Applicable	Tumor	GBM	Glioma	Glioblastoma Multiforme	Matched	7.76408710418
P-0000612	P-0000612-T01-IM3	In-House	FFPE	Biopsy	250	992	75	Matched	Metastasis	Breast	Bone	Tumor	ILC	Breast Cancer	Breast Invasive Lobular Carcinoma	Matched	4.43662120239
P-0000613	P-0000613-T01-IM3	In-House	FFPE	Cytology	225	1096	20	Unmatched	Metastasis	Breast	Pleura	Tumor	ILC	Breast Cancer	Breast Invasive Lobular Carcinoma	Unmatched	11.091553006
P-0000614	P-0000614-T01-IM3	Outside	FFPE	Resection	250	634	75	Matched	Primary	Uterus	Not Applicable	Tumor	UEC	Endometrial Cancer	Uterine Endometrioid Carcinoma	Matched	36.6021249197
P-0000615	P-0000615-T01-IM3	In-House	FFPE	Resection	250	796	40	Matched	Primary	Prostate	Not Applicable	Tumor	PRAD	Prostate Cancer	Prostate Adenocarcinoma	Matched	1.1091553006
P-0000616	P-0000616-T01-IM3	In-House	FFPE	Biopsy	250	851	80	Matched	Metastasis	Ascending Colon	Lymph Node	Tumor	COAD	Colorectal Cancer	Colon Adenocarcinoma	Matched	7.76408710418
P-0000616	P-0000616-T02-IM3	In-House	FFPE	Resection	250	434	40	Matched	Metastasis	Ascending Colon	Skin	Tumor	COAD	Colorectal Cancer	Colon Adenocarcinoma	Matched	8.87324240478
P-0000617	P-0000617-T01-IM3	In-House	FFPE	Biopsy	250	882	90	Matched	Metastasis	Breast	Peritoneum	Tumor	IDC	Breast Cancer	Breast Invasive Ductal Carcinoma	Matched	5.54577650299
P-0000618	P-0000618-T01-IM3	In-House	FFPE	Resection	250	559	70	Matched	Primary	Minor Salivary Gland	Not Applicable	Tumor	ACYC	Salivary Gland Cancer	Adenoid Cystic Carcinoma	Matched	4.43662120239
P-0000619	P-0000619-T01-IM3	Outside	FFPE	Biopsy	250	670	90	Matched	Primary	Soft Tissue	Not Applicable	Tumor	MCC	Skin Cancer, Non-Melanoma	Merkel Cell Carcinoma	Matched	2.2183106012
P-0000620	P-0000620-T01-IM3	Outside	FFPE	Biopsy	212	402	50	Matched	Primary	Breast	Not Applicable	Tumor	IDC	Breast Cancer	Breast Invasive Ductal Carcinoma	Matched	3.32746590179
P-0000621	P-0000621-T01-IM3	In-House	FFPE	Biopsy	140	605	40	Matched	Metastasis	Oral Cavity	Lung	Tumor	OCSC	Head and Neck Cancer	Oral Cavity Squamous Cell Carcinoma	Matched	2.2183106012
P-0000622	P-0000622-T01-IM3	Outside	FFPE	Biopsy	250	965	30	Matched	Metastasis	Lung	Lymph Node	Tumor	LUAD	Non-Small Cell Lung Cancer	Lung Adenocarcinoma	Matched	9.98239770538
P-0000623	P-0000623-T02-IM5	Outside	FFPE	Biopsy	246.8	402	70	Matched	Metastasis	Major Salivary Gland	Lung	Tumor	ACYC	Salivary Gland Cancer	Adenoid Cystic Carcinoma	Matched	0.978719697615
P-0000623	P-0000623-T01-IM3	Outside	FFPE	Resection	250	421	80	Matched	Primary	Major Salivary Gland	Not Applicable	Tumor	ACYC	Salivary Gland Cancer	Adenoid Cystic Carcinoma	Matched	3.32746590179
P-0000624	P-0000624-T02-IM5	In-House	DNA	Biopsy	250	1435	70	Matched	Metastasis	Breast	Liver	Tumor	IDC	Breast Cancer	Breast Invasive Ductal Carcinoma	Matched	3.91487879046
P-0000624	P-0000624-T01-IM3	Outside	FFPE	Resection	250	201	60	Matched	Primary	Breast	Not Applicable	Tumor	IDC	Breast Cancer	Breast Invasive Ductal Carcinoma	Matched	5.54577650299
P-0000625	P-0000625-T01-IM3	Outside	FFPE	Biopsy	250	605	30	Matched	Primary	Cecum	Not Applicable	Tumor	COAD	Colorectal Cancer	Colon Adenocarcinoma	Matched	9.98239770538
P-0000626	P-0000626-T01-IM3	Outside	FFPE	Biopsy	182	523	40	Matched	Metastasis	Lung	Pleura	Tumor	LUAD	Non-Small Cell Lung Cancer	Lung Adenocarcinoma	Matched	6.65493180359
P-0000627	P-0000627-T01-IM3	In-House	FFPE	Biopsy	250	753	35	Matched	Metastasis	Lung	Brain	Tumor	LUAD	Non-Small Cell Lung Cancer	Lung Adenocarcinoma	Matched	23.2922613126
P-0000628	P-0000628-T02-IM5	In-House	FFPE	Biopsy	250	971	NA	Matched	Metastasis	Lung	Pleura	Tumor	LUAD	Non-Small Cell Lung Cancer	Lung Adenocarcinoma	Matched	4.89359848807
P-0000628	P-0000628-T01-IM3	Outside	FFPE	Cytology	250	869	75	Matched	Metastasis	Lung	Pleura	Tumor	LUAD	Non-Small Cell Lung Cancer	Lung Adenocarcinoma	Matched	4.43662120239
P-0000629	P-0000629-T01-IM3	In-House	FFPE	Biopsy	250	1106	90	Matched	Primary	Pelvis	Not Applicable	Tumor	MFH	Soft Tissue Sarcoma	Undifferentiated Pleomorphic Sarcoma/Malignant Fibrous Histiocytoma/High-Grade Spindle Cell Sarcoma	Matched	1.1091553006
P-0000630	P-0000630-T01-IM3	In-House	FFPE	Biopsy	100.65	614	50	Matched	Primary	Lung	Not Applicable	Tumor	LUAD	Non-Small Cell Lung Cancer	Lung Adenocarcinoma	Matched	5.54577650299
P-0000632	P-0000632-T01-IM3	Outside	FFPE	Biopsy	250	957	70	Matched	Metastasis	Lung	Lymph Node	Tumor	LUAD	Non-Small Cell Lung Cancer	Lung Adenocarcinoma	Matched	1.1091553006
P-0000633	P-0000633-T01-IM3	In-House	FFPE	Resection	250	880	75	Matched	Primary	Ovary	Not Applicable	Tumor	HGSOC	Ovarian Cancer	High-Grade Serous Ovarian Cancer	Matched	3.32746590179
P-0000635	P-0000635-T01-IM3	In-House	FFPE	Biopsy	250	1231	25	Matched	Metastasis	Rectosigmoid Colon	Lung	Tumor	COAD	Colorectal Cancer	Colon Adenocarcinoma	Matched	5.54577650299
P-0000636	P-0000636-T01-IM3	In-House	FFPE	Biopsy	63.6	507	40	Matched	Metastasis	Lung	Lymph Node	Tumor	LUAD	Non-Small Cell Lung Cancer	Lung Adenocarcinoma	Matched	4.43662120239
P-0000637	P-0000637-T01-IM3	In-House	FFPE	Resection	250	803	70	Matched	Primary	Liver	Not Applicable	Tumor	IHCH	Hepatobiliary Cancer	Intrahepatic Cholangiocarcinoma	Matched	8.87324240478
P-0000638	P-0000638-T01-IM3	Outside	FFPE	Resection	250	850	30	Matched	Metastasis	Breast	Heart	Tumor	IDC	Breast Cancer	Breast Invasive Ductal Carcinoma	Matched	0.0
P-0000639	P-0000639-T01-IM3	In-House	FFPE	Biopsy	74.8	415	80	Matched	Primary	Soft Tissue	Not Applicable	Tumor	MCC	Skin Cancer, Non-Melanoma	Merkel Cell Carcinoma	Matched	2.2183106012
P-0000640	P-0000640-T03-IM5	In-House	FFPE	Biopsy	219.1	404	70	Matched	Metastasis	Prostate	Spine	Tumor	PRAD	Prostate Cancer	Prostate Adenocarcinoma	Matched	1.95743939523
P-0000640	P-0000640-T01-IM3	Outside	FFPE	Biopsy	250	879	65	Matched	Primary	Prostate	Not Applicable	Tumor	PRAD	Prostate Cancer	Prostate Adenocarcinoma	Matched	0.0
P-0000640	P-0000640-T02-IM5	Outside	DNA	Biopsy	250	695	30	Matched	Metastasis	Prostate	Bladder	Tumor	PRAD	Prostate Cancer	Prostate Adenocarcinoma	Matched	0.0
P-0000641	P-0000641-T01-IM3	In-House	FFPE	Biopsy	114.4	611	30	Matched	Primary	Lung	Not Applicable	Tumor	LUAD	Non-Small Cell Lung Cancer	Lung Adenocarcinoma	Matched	1.1091553006
P-0000642	P-0000642-T01-IM3	In-House	FFPE	Biopsy	203.5	876	25	Matched	Primary	Lung	Not Applicable	Tumor	LUAD	Non-Small Cell Lung Cancer	Lung Adenocarcinoma	Matched	7.76408710418
P-0000643	P-0000643-T01-IM3	In-House	FFPE	Resection	250	828	60	Matched	Primary	Liver	Not Applicable	Tumor	IHCH	Hepatobiliary Cancer	Intrahepatic Cholangiocarcinoma	Matched	1.1091553006
P-0000644	P-0000644-T01-IM3	Outside	FFPE	Biopsy	250	587	70	Matched	Primary	Liver	Not Applicable	Tumor	IHCH	Hepatobiliary Cancer	Intrahepatic Cholangiocarcinoma	Matched	1.1091553006
P-0000645	P-0000645-T01-IM3	In-House	FFPE	Resection	250	767	60	Matched	Metastasis	Bladder	Lung	Tumor	BLCA	Bladder Cancer	Bladder Urothelial Carcinoma	Matched	13.3098636072
P-0000646	P-0000646-T02-IM3	In-House	FFPE	Resection	250	425	50	Matched	Metastasis	Skin	Lymph Node, Regional	Tumor	SKCM	Melanoma	Cutaneous Melanoma	Matched	41.0387461221
P-0000647	P-0000647-T01-IM3	In-House	FFPE	Resection	250	805	60	Matched	Primary	Prostate	Not Applicable	Tumor	PRAD	Prostate Cancer	Prostate Adenocarcinoma	Matched	1.1091553006
P-0000648	P-0000648-T01-IM3	In-House	FFPE	Resection	250	999	20	Matched	Primary	Mediastinum	Not Applicable	Tumor	TT	Germ Cell Tumor	Teratoma	Matched	2.2183106012
P-0000649	P-0000649-T01-IM3	In-House	FFPE	Resection	250	405	60	Matched	Primary	Lung	Not Applicable	Tumor	LUAD	Non-Small Cell Lung Cancer	Lung Adenocarcinoma	Matched	8.87324240478
P-0000650	P-0000650-T01-IM3	In-House	FFPE	Resection	250	946	20	Matched	Metastasis	Testis	Brain	Tumor	BMGCT	Germ Cell Tumor	Mixed Germ Cell Tumor	Matched	4.43662120239
P-0000651	P-0000651-T01-IM3	In-House	FFPE	Resection	250	755	99	Matched	Primary	Brain	Not Applicable	Tumor	GBM	Glioma	Glioblastoma Multiforme	Matched	7.76408710418
P-0000652	P-0000652-T01-IM3	In-House	FFPE	Resection	250	829	90	Matched	Metastasis	Lower Extremity	Lung	Tumor	ANGS	Soft Tissue Sarcoma	Angiosarcoma	Matched	2.2183106012
P-0000653	P-0000653-T01-IM3	In-House	FFPE	Resection	250	1016	80	Matched	Primary	Brain	Not Applicable	Tumor	GSARC	Glioma	Gliosarcoma	Matched	7.76408710418
P-0000654	P-0000654-T01-IM3	In-House	FFPE	Resection	250	1173	80	Matched	Primary	Testis	Not Applicable	Tumor	SEM	Germ Cell Tumor	Seminoma	Matched	3.32746590179
P-0000655	P-0000655-T01-IM3	In-House	FFPE	Biopsy	81.6	614	70	Matched	Metastasis	Prostate	Lung	Tumor	PRAD	Prostate Cancer	Prostate Adenocarcinoma	Matched	5.54577650299
P-0000655	P-0000655-T03-IM5	In-House	FFPE	Biopsy	250	989	10	Matched	Metastasis	Prostate	Pelvis	Tumor	PRAD	Prostate Cancer	Prostate Adenocarcinoma	Matched	0.978719697615
P-0000655	P-0000655-T02-IM3	In-House	FFPE	Resection	250	290	50	Matched	Primary	Prostate	Not Applicable	Tumor	PRAD	Prostate Cancer	Prostate Adenocarcinoma	Matched	3.32746590179
P-0000656	P-0000656-T01-IM3	Outside	FFPE	Biopsy	210.1	711	80	Matched	Metastasis	Breast	Liver	Tumor	BRCANOS	Breast Cancer	Breast Invasive Cancer, NOS	Matched	3.32746590179
P-0000657	P-0000657-T02-IM5	In-House	DNA	Biopsy	250	802	50	Matched	Primary	Brain	Not Applicable	Tumor	GBM	Glioma	Glioblastoma Multiforme	Matched	2.93615909284
P-0000657	P-0000657-T01-IM3	In-House	FFPE	Resection	250	648	NA	Matched	Primary	Brain	Not Applicable	Tumor	GBM	Glioma	Glioblastoma Multiforme	Matched	21.0739507114
P-0000658	P-0000658-T01-IM3	Outside	FFPE	Biopsy	250	580	85	Matched	Primary	Breast	Not Applicable	Tumor	IDC	Breast Cancer	Breast Invasive Ductal Carcinoma	Matched	4.43662120239
P-0000659	P-0000659-T01-IM3	In-House	FFPE	Biopsy	250	1267	60	Matched	Metastasis	Prostate	Lymph Node	Tumor	PRAD	Prostate Cancer	Prostate Adenocarcinoma	Matched	4.43662120239
P-0000660	P-0000660-T01-IM3	Outside	FFPE	Resection	250	787	40	Matched	Primary	Soft Tissue	Not Applicable	Tumor	FDCS	Soft Tissue Sarcoma	Follicular Dendritic Cell Sarcoma	Matched	4.43662120239
P-0000661	P-0000661-T01-IM3	In-House	FFPE	Resection	250	223	80	Matched	Primary	Breast	Not Applicable	Tumor	IDC	Breast Cancer	Breast Invasive Ductal Carcinoma	Matched	4.43662120239
P-0000662	P-0000662-T01-IM3	In-House	FFPE	Resection	250	645	75	Matched	Metastasis	Thyroid	Lymph Node	Tumor	THME	Thyroid Cancer	Medullary Thyroid Cancer	Matched	1.1091553006
P-0000663	P-0000663-T01-IM3	Outside	FFPE	Cytology	250	1014	20	Matched	Metastasis	Retroperitoneum	Liver	Tumor	BMGCT	Germ Cell Tumor	Mixed Germ Cell Tumor	Matched	1.1091553006
P-0000664	P-0000664-T01-IM3	Outside	FFPE	Biopsy	250	1103	75	Matched	Metastasis	Testis	Retroperitoneum	Tumor	BMGCT	Germ Cell Tumor	Mixed Germ Cell Tumor	Matched	2.2183106012
P-0000665	P-0000665-T01-IM3	Outside	FFPE	Biopsy	250	771	40	Matched	Metastasis	Testis	Lymph Node	Tumor	SEM	Germ Cell Tumor	Seminoma	Matched	0.0
P-0000666	P-0000666-T01-IM3	In-House	FFPE	Resection	250	227	90	Matched	Primary	Ovary	Not Applicable	Tumor	HGSOC	Ovarian Cancer	High-Grade Serous Ovarian Cancer	Matched	3.32746590179
P-0000667	P-0000667-T01-IM3	In-House	FFPE	Resection	250	570	65	Matched	Primary	Ovary	Not Applicable	Tumor	HGSOC	Ovarian Cancer	High-Grade Serous Ovarian Cancer	Matched	5.54577650299
P-0000668	P-0000668-T01-IM3	Outside	FFPE	Biopsy	250	557	60	Matched	Primary	Nasopharynx	Not Applicable	Tumor	NPC	Head and Neck Cancer	Nasopharyngeal Carcinoma	Matched	1.1091553006
P-0000669	P-0000669-T01-IM3	In-House	FFPE	Biopsy	250	679	70	Matched	Primary	Breast	Not Applicable	Tumor	IDC	Breast Cancer	Breast Invasive Ductal Carcinoma	Matched	3.32746590179
P-0000670	P-0000670-T01-IM3	In-House	FFPE	Biopsy	209.76	438	35	Matched	Primary	Lung	Not Applicable	Tumor	LUAD	Non-Small Cell Lung Cancer	Lung Adenocarcinoma	Matched	5.54577650299
P-0000671	P-0000671-T01-IM3	In-House	FFPE	Biopsy	250	729	65	Matched	Metastasis	Lung	Brain	Tumor	LUAD	Non-Small Cell Lung Cancer	Lung Adenocarcinoma	Matched	42.1479014227
P-0000672	P-0000672-T01-IM3	Outside	FFPE	Biopsy	250	603	50	Matched	Primary	Prostate	Not Applicable	Tumor	PRAD	Prostate Cancer	Prostate Adenocarcinoma	Matched	1.1091553006
P-0000673	P-0000673-T01-IM3	In-House	FFPE	Resection	250	913	90	Matched	Metastasis	Lower Extremity	Diaphragm	Tumor	MFH	Soft Tissue Sarcoma	Undifferentiated Pleomorphic Sarcoma/Malignant Fibrous Histiocytoma/High-Grade Spindle Cell Sarcoma	Matched	4.43662120239
P-0000674	P-0000674-T01-IM3	Outside	FFPE	Biopsy	250	664	65	Matched	Primary	Rectum	Not Applicable	Tumor	READ	Colorectal Cancer	Rectal Adenocarcinoma	Matched	6.65493180359
P-0000675	P-0000675-T01-IM3	Outside	FFPE	Biopsy	181.5	616	30	Matched	Primary	Prostate	Not Applicable	Tumor	PRAD	Prostate Cancer	Prostate Adenocarcinoma	Matched	2.2183106012
P-0000675	P-0000675-T02-IM3	Outside	FFPE	Resection	250	638	40	Matched	Primary	Sigmoid Colon	Not Applicable	Tumor	COADREAD	Colorectal Cancer	Colorectal Adenocarcinoma	Matched	4.43662120239
P-0000676	P-0000676-T01-IM3	Outside	FFPE	Cytology	112.2	591	50	Matched	Metastasis	Lung	Liver	Tumor	LUAD	Non-Small Cell Lung Cancer	Lung Adenocarcinoma	Matched	9.98239770538
P-0000677	P-0000677-T01-IM3	Outside	FFPE	Resection	250	860	90	Matched	Primary	Brain	Not Applicable	Tumor	GBM	Glioma	Glioblastoma Multiforme	Matched	2.2183106012
P-0000678	P-0000678-T01-IM3	In-House	FFPE	Resection	106	218	40	Matched	Primary	Ascending Colon	Not Applicable	Tumor	COAD	Colorectal Cancer	Colon Adenocarcinoma	Matched	12.2007083066
P-0000679	P-0000679-T01-IM3	In-House	FFPE	Resection	250	709	80	Matched	Primary	Brain	Not Applicable	Tumor	AASTR	Glioma	Anaplastic Astrocytoma	Matched	7.76408710418
P-0000680	P-0000680-T01-IM3	In-House	FFPE	Resection	250	670	80	Matched	Primary	Soft Tissue	Not Applicable	Tumor	MFS	Soft Tissue Sarcoma	Myxofibrosarcoma	Matched	0.0
P-0000681	P-0000681-T01-IM3	In-House	FFPE	Biopsy	250	834	75	Matched	Metastasis	Lung	Lymph Node	Tumor	LUAD	Non-Small Cell Lung Cancer	Lung Adenocarcinoma	Matched	18.8556401102
P-0000681	P-0000681-T02-IM5	In-House	FFPE	Resection	250	817	60	Matched	Metastasis	Lung	Lymph Node	Tumor	LUAD	Non-Small Cell Lung Cancer	Lung Adenocarcinoma	Matched	23.4892727428
P-0000682	P-0000682-T01-IM3	Outside	FFPE	Resection	250	609	20	Matched	Metastasis	Cecum	Lymph Node	Tumor	COAD	Colorectal Cancer	Colon Adenocarcinoma	Matched	13.3098636072
P-0000683	P-0000683-T01-IM3	In-House	FFPE	Biopsy	190.3	256	30	Matched	Metastasis	Prostate	Urethra	Tumor	PRAD	Prostate Cancer	Prostate Adenocarcinoma	Matched	6.65493180359
P-0000684	P-0000684-T01-IM3	Outside	FFPE	Resection	250	1074	20	Matched	Primary	Lung	Not Applicable	Tumor	LUSC	Non-Small Cell Lung Cancer	Lung Squamous Cell Carcinoma	Matched	12.2007083066
P-0000685	P-0000685-T01-IM3	In-House	FFPE	Biopsy	250	761	90	Matched	Metastasis	Testis	Lymph Node	Tumor	BMGCT	Germ Cell Tumor	Mixed Germ Cell Tumor	Matched	2.2183106012
P-0000686	P-0000686-T01-IM3	In-House	FFPE	Biopsy	243.1	563	70	Matched	Metastasis	Skin	Liver	Tumor	SKCM	Melanoma	Cutaneous Melanoma	Matched	178.574003396
P-0000687	P-0000687-T01-IM3	In-House	FFPE	Resection	250	1141	60	Matched	Metastasis	Rectosigmoid Colon	Ovary	Tumor	COAD	Colorectal Cancer	Colon Adenocarcinoma	Matched	7.76408710418
P-0000688	P-0000688-T01-IM3	In-House	FFPE	Resection	250	642	50	Matched	Metastasis	Cervix	Ovary	Tumor	GCEMU	Cervical Cancer	Gastric Type Mucinous Carcinoma	Matched	4.43662120239
P-0000689	P-0000689-T01-IM3	In-House	FFPE	Biopsy	130.9	458	20	Matched	Primary	Lung	Not Applicable	Tumor	LUAD	Non-Small Cell Lung Cancer	Lung Adenocarcinoma	Matched	0.0
P-0000689	P-0000689-T02-IM5	In-House	FFPE	Biopsy	250	966	80	Matched	Primary	Lung	Not Applicable	Tumor	LUAD	Non-Small Cell Lung Cancer	Lung Adenocarcinoma	Matched	2.93615909284
P-0000690	P-0000690-T03-IM5	In-House	DNA	Biopsy	250	748	30	Matched	Metastasis	Breast	Bone	Tumor	IDC	Breast Cancer	Breast Invasive Ductal Carcinoma	Matched	2.93615909284
P-0000690	P-0000690-T02-IM5	In-House	DNA	Resection	250	650	40	Matched	Metastasis	Breast	Soft Tissue	Tumor	IDC	Breast Cancer	Breast Invasive Ductal Carcinoma	Matched	2.93615909284
P-0000690	P-0000690-T01-IM3	Outside	FFPE	Biopsy	56.5	856	90	Matched	Metastasis	Breast	Bone	Tumor	IDC	Breast Cancer	Breast Invasive Ductal Carcinoma	Matched	3.32746590179
P-0000691	P-0000691-T01-IM3	In-House	FFPE	Resection	250	92	60	Matched	Primary	Prostate	Not Applicable	Tumor	PRAD	Prostate Cancer	Prostate Adenocarcinoma	Matched	1.1091553006
P-0000692	P-0000692-T01-IM3	Outside	FFPE	Resection	250	257	NA	Matched	Primary	Testis	Not Applicable	Tumor	SCST	Sex Cord Stromal Tumor	Sex Cord Stromal Tumor	Matched	2.2183106012
P-0000693	P-0000693-T01-IM3	In-House	FFPE	Biopsy	147.4	636	50	Matched	Metastasis	Small Bowel	Liver	Tumor	SFT	Soft Tissue Sarcoma	Solitary Fibrous Tumor/Hemangiopericytoma	Matched	1.1091553006
P-0000694	P-0000694-T01-IM3	In-House	FFPE	Resection	137.5	284	40	Matched	Primary	Breast	Not Applicable	Tumor	IDC	Breast Cancer	Breast Invasive Ductal Carcinoma	Matched	3.32746590179
P-0000695	P-0000695-T01-IM3	Outside	FFPE	Resection	250	145	40	Matched	Primary	Sigmoid Colon	Not Applicable	Tumor	COAD	Colorectal Cancer	Colon Adenocarcinoma	Matched	5.54577650299
P-0000696	P-0000696-T01-IM3	Outside	FFPE	Resection	250	582	NA	Unmatched	Primary	Small Bowel	Not Applicable	Tumor	GIST	Gastrointestinal Stromal Tumor	Gastrointestinal Stromal Tumor	Unmatched	5.54577650299
P-0000697	P-0000697-T01-IM3	In-House	FFPE	Resection	250	202	80	Matched	Metastasis	Skin	Lymph Node, Non-Regional	Tumor	SKCM	Melanoma	Cutaneous Melanoma	Matched	7.76408710418
P-0000698	P-0000698-T01-IM3	Outside	FFPE	Resection	250	412	50	Matched	Primary	Uterus	Not Applicable	Tumor	UMEC	Endometrial Cancer	Uterine Mixed Endometrial Carcinoma	Matched	4.43662120239
P-0000699	P-0000699-T01-IM3	In-House	FFPE	Resection	250	593	80	Matched	Primary	Sigmoid Colon	Not Applicable	Tumor	COAD	Colorectal Cancer	Colon Adenocarcinoma	Matched	5.54577650299
P-0000700	P-0000700-T01-IM3	Outside	FFPE	Resection	250	540	90	Matched	Primary	Thyroid	Not Applicable	Tumor	THME	Thyroid Cancer	Medullary Thyroid Cancer	Matched	1.1091553006
P-0000702	P-0000702-T01-IM3	In-House	FFPE	Biopsy	250	605	50	Matched	Primary	Lung	Not Applicable	Tumor	LUAD	Non-Small Cell Lung Cancer	Lung Adenocarcinoma	Matched	6.65493180359
P-0000703	P-0000703-T01-IM3	In-House	FFPE	Resection	250	531	50	Matched	Metastasis	Cecum	Omentum	Tumor	COAD	Colorectal Cancer	Colon Adenocarcinoma	Matched	6.65493180359
P-0000704	P-0000704-T01-IM3	In-House	FFPE	Biopsy	250	477	80	Matched	Metastasis	Breast	Liver	Tumor	IDC	Breast Cancer	Breast Invasive Ductal Carcinoma	Matched	9.98239770538
P-0000705	P-0000705-T01-IM3	In-House	FFPE	Resection	250	526	30	Matched	Metastasis	Skin	Lymph Node	Tumor	CSCC	Skin Cancer, Non-Melanoma	Cutaneous Squamous Cell Carcinoma	Matched	68.7676286371
P-0000706	P-0000706-T01-IM3	Outside	FFPE	Biopsy	225	379	30	Matched	Primary	Lung	Not Applicable	Tumor	LUAD	Non-Small Cell Lung Cancer	Lung Adenocarcinoma	Matched	2.2183106012
P-0000707	P-0000707-T01-IM3	In-House	FFPE	Biopsy	140	506	10	Matched	Metastasis	Testis	Adrenal Gland	Tumor	BMGCT	Germ Cell Tumor	Mixed Germ Cell Tumor	Matched	2.2183106012
P-0000708	P-0000708-T01-IM3	In-House	FFPE	Resection	250	260	90	Matched	Primary	Bone	Not Applicable	Tumor	MPNST	Nerve Sheath Tumor	Malignant Peripheral Nerve Sheath Tumor	Matched	2.2183106012
P-0000709	P-0000709-T01-IM3	In-House	FFPE	Resection	250	1071	40	Matched	Metastasis	Cancer of Unknown Primary	Ovary	Tumor	CUP	Cancer of Unknown Primary	Cancer of Unknown Primary	Matched	3.32746590179
P-0000710	P-0000710-T01-IM3	In-House	FFPE	Biopsy	250	364	80	Matched	Primary	Bone	Not Applicable	Tumor	CHBL	Bone Cancer	Chondroblastoma	Matched	2.2183106012
P-0000711	P-0000711-T01-IM3	Outside	FFPE	Resection	250	393	60	Matched	Primary	Uterus	Not Applicable	Tumor	ULMS	Uterine Sarcoma	Uterine Leiomyosarcoma	Matched	2.2183106012
P-0000713	P-0000713-T01-IM3	Outside	FFPE	Biopsy	60.5	141	30	Matched	Primary	Liver	Not Applicable	Tumor	IHCH	Hepatobiliary Cancer	Intrahepatic Cholangiocarcinoma	Matched	1.1091553006
P-0000714	P-0000714-T01-IM3	In-House	FFPE	Resection	250	470	50	Matched	Primary	Sigmoid Colon	Not Applicable	Tumor	COAD	Colorectal Cancer	Colon Adenocarcinoma	Matched	11.091553006
P-0000715	P-0000715-T03-IM3	In-House	FFPE	Biopsy	250	609	50	Matched	Metastasis	Thyroid	Liver	Tumor	THPA	Thyroid Cancer	Papillary Thyroid Cancer	Matched	3.32746590179
P-0000716	P-0000716-T01-IM3	Outside	FFPE	Biopsy	121	403	70	Matched	Primary	Esophagus	Not Applicable	Tumor	ESCA	Esophagogastric Cancer	Esophageal Adenocarcinoma	Matched	6.65493180359
P-0000717	P-0000717-T01-IM3	In-House	FFPE	Resection	250	492	70	Matched	Metastasis	Major Salivary Gland	Lung	Tumor	ACYC	Salivary Gland Cancer	Adenoid Cystic Carcinoma	Matched	0.0
P-0000718	P-0000718-T01-IM3	In-House	FFPE	Resection	250	651	90	Matched	Primary	Buttock	Not Applicable	Tumor	MYCHS	Bone Cancer	Myxoid Chondrosarcoma	Matched	0.0
P-0000719	P-0000719-T01-IM3	Outside	FFPE	Biopsy	250	609	90	Matched	Primary	Not available	Not available	Tumor	ES	Bone Cancer	Ewing Sarcoma	Matched	3.32746590179
P-0000720	P-0000720-T01-IM3	Outside	FFPE	Resection	250	366	90	Matched	Primary	Uterus	Not Applicable	Tumor	UPECOMA	Uterine Sarcoma	Uterine Perivascular Epithelioid Cell Tumor	Matched	2.2183106012
P-0000721	P-0000721-T01-IM3	In-House	FFPE	Resection	250	669	50	Matched	Primary	Cecum	Not Applicable	Tumor	COAD	Colorectal Cancer	Colon Adenocarcinoma	Matched	7.76408710418
P-0000722	P-0000722-T01-IM3	Outside	FFPE	Biopsy	250	462	15	Matched	Primary	GE Junction	Not Applicable	Tumor	GEJ	Esophagogastric Cancer	Adenocarcinoma of the Gastroesophageal Junction	Matched	1.1091553006
P-0000723	P-0000723-T01-IM3	Outside	FFPE	Biopsy	250	448	60	Matched	Primary	Not available	Not available	Tumor	ES	Bone Cancer	Ewing Sarcoma	Matched	0.0
P-0000724	P-0000724-T01-IM3	In-House	FFPE	Biopsy	91	200	40	Matched	Metastasis	Bladder	Lymph Node	Tumor	BLAD	Bladder Cancer	Bladder Adenocarcinoma	Matched	5.54577650299
P-0000725	P-0000725-T01-IM3	Outside	FFPE	Resection	250	586	65	Matched	Primary	Prostate	Not Applicable	Tumor	PRAD	Prostate Cancer	Prostate Adenocarcinoma	Matched	3.32746590179
P-0000726	P-0000726-T01-IM3	Outside	FFPE	Biopsy	143.5	413	10	Matched	Primary	Lung	Not Applicable	Tumor	LUAD	Non-Small Cell Lung Cancer	Lung Adenocarcinoma	Matched	32.1655037173
P-0000728	P-0000728-T01-IM3	Outside	FFPE	Resection	250	496	10	Matched	Metastasis	Skin	Liver	Tumor	MCC	Skin Cancer, Non-Melanoma	Merkel Cell Carcinoma	Matched	1.1091553006
P-0000729	P-0000729-T01-IM3	Outside	FFPE	Resection	250	540	30	Matched	Primary	Lung	Not Applicable	Tumor	LUSC	Non-Small Cell Lung Cancer	Lung Squamous Cell Carcinoma	Matched	11.091553006
P-0000730	P-0000730-T01-IM3	Outside	FFPE	Biopsy	250	712	30	Matched	Primary	Stomach	Not Applicable	Tumor	STAD	Esophagogastric Cancer	Stomach Adenocarcinoma	Matched	3.32746590179
P-0000731	P-0000731-T01-IM3	Outside	FFPE	Biopsy	250	549	80	Matched	Metastasis	Lung	Bone	Tumor	LUAD	Non-Small Cell Lung Cancer	Lung Adenocarcinoma	Matched	6.65493180359
P-0000732	P-0000732-T01-IM3	In-House	FFPE	Resection	250	382	70	Matched	Primary	Lung	Not Applicable	Tumor	LUAD	Non-Small Cell Lung Cancer	Lung Adenocarcinoma	Matched	2.2183106012
P-0000733	P-0000733-T01-IM3	Outside	FFPE	Resection	250	297	50	Matched	Metastasis	Blood Vessel	Lung	Tumor	INTS	Soft Tissue Sarcoma	Intimal Sarcoma	Matched	1.1091553006
P-0000735	P-0000735-T01-IM3	In-House	FFPE	Resection	250	481	80	Matched	Metastasis	Thymus	Lymph Node	Tumor	THYC	Thymic Tumor	Thymic Carcinoma	Matched	0.0
P-0000736	P-0000736-T01-IM3	In-House	FFPE	Resection	250	398	60	Matched	Metastasis	Cecum	Liver	Tumor	COAD	Colorectal Cancer	Colon Adenocarcinoma	Matched	8.87324240478
P-0000737	P-0000737-T01-IM3	In-House	FFPE	Resection	250	260	40	Matched	Primary	Sigmoid Colon	Not Applicable	Tumor	COAD	Colorectal Cancer	Colon Adenocarcinoma	Matched	4.43662120239
P-0000738	P-0000738-T01-IM3	In-House	FFPE	Resection	250	329	70	Matched	Metastasis	Sigmoid Colon	Liver	Tumor	COAD	Colorectal Cancer	Colon Adenocarcinoma	Matched	6.65493180359
P-0000739	P-0000739-T02-IM5	In-House	FFPE	Biopsy	250	936	25	Matched	Metastasis	Sigmoid Colon	Brain	Tumor	COAD	Colorectal Cancer	Colon Adenocarcinoma	Matched	9.78719697615
P-0000739	P-0000739-T01-IM3	In-House	FFPE	Resection	250	498	30	Matched	Metastasis	Sigmoid Colon	Liver	Tumor	COAD	Colorectal Cancer	Colon Adenocarcinoma	Matched	7.76408710418
P-0000740	P-0000740-T01-IM3	In-House	FFPE	Resection	250	555	60	Matched	Primary	Kidney	Not Applicable	Tumor	CHRCC	Renal Cell Carcinoma	Chromophobe Renal Cell Carcinoma	Matched	5.54577650299
P-0000741	P-0000741-T01-IM3	In-House	FFPE	Resection	250	269	60	Matched	Metastasis	Pleura	Diaphragm	Tumor	PLEMESO	Mesothelioma	Pleural Mesothelioma, Epithelioid Type	Matched	1.1091553006
P-0000742	P-0000742-T01-IM3	In-House	FFPE	Resection	250	615	40	Matched	Metastasis	Ascending Colon	Liver	Tumor	COAD	Colorectal Cancer	Colon Adenocarcinoma	Matched	5.54577650299
P-0000743	P-0000743-T01-IM3	Outside	FFPE	Resection	250	430	40	Matched	Primary	Gallbladder	Not Applicable	Tumor	GBC	Hepatobiliary Cancer	Gallbladder Cancer	Matched	3.32746590179
P-0000744	P-0000744-T01-IM3	In-House	FFPE	Resection	250	436	40	Matched	Metastasis	Sigmoid Colon	Liver	Tumor	COAD	Colorectal Cancer	Colon Adenocarcinoma	Matched	6.65493180359
P-0000745	P-0000745-T01-IM3	In-House	FFPE	Resection	250	407	30	Matched	Metastasis	Cecum	Liver	Tumor	COAD	Colorectal Cancer	Colon Adenocarcinoma	Matched	6.65493180359
P-0000746	P-0000746-T01-IM3	In-House	FFPE	Resection	250	397	70	Matched	Primary	Bladder	Not Applicable	Tumor	BLCA	Bladder Cancer	Bladder Urothelial Carcinoma	Matched	14.4190189078
P-0000747	P-0000747-T01-IM3	In-House	FFPE	Resection	250	493	60	Matched	Metastasis	Testis	Lung	Tumor	BMGCT	Germ Cell Tumor	Mixed Germ Cell Tumor	Matched	2.2183106012
P-0000748	P-0000748-T01-IM3	In-House	FFPE	Biopsy	147.4	352	80	Matched	Primary	Brain	Not Applicable	Tumor	AASTR	Glioma	Anaplastic Astrocytoma	Matched	1.1091553006
P-0000749	P-0000749-T01-IM3	In-House	FFPE	Resection	250	328	80	Matched	Primary	Brain	Not Applicable	Tumor	AASTR	Glioma	Anaplastic Astrocytoma	Matched	8.87324240478
P-0000750	P-0000750-T01-IM3	In-House	FFPE	Resection	250	406	80	Matched	Primary	Pleura	Not Applicable	Tumor	PLEMESO	Mesothelioma	Pleural Mesothelioma, Epithelioid Type	Matched	3.32746590179
P-0000751	P-0000751-T01-IM3	In-House	FFPE	Biopsy	71.5	372	30	Matched	Metastasis	Esophagus	Liver	Tumor	ESCA	Esophagogastric Cancer	Esophageal Adenocarcinoma	Matched	6.65493180359
P-0000754	P-0000754-T01-IM3	In-House	FFPE	Resection	250	858	25	Matched	Primary	Ascending Colon	Not Applicable	Tumor	COAD	Colorectal Cancer	Colon Adenocarcinoma	Matched	7.76408710418
P-0000755	P-0000755-T01-IM3	In-House	FFPE	Biopsy	115.2	513	60	Matched	Metastasis	Prostate	Lymph Node	Tumor	PRAD	Prostate Cancer	Prostate Adenocarcinoma	Matched	32.1655037173
P-0000756	P-0000756-T01-IM3	In-House	FFPE	Cytology	63.25	257	65	Matched	Primary	Lung	Not Applicable	Tumor	LUAD	Non-Small Cell Lung Cancer	Lung Adenocarcinoma	Matched	7.76408710418
P-0000757	P-0000757-T01-IM3	In-House	FFPE	Biopsy	250	983	35	Matched	Primary	Rectum	Not Applicable	Tumor	READ	Colorectal Cancer	Rectal Adenocarcinoma	Matched	5.54577650299
P-0000758	P-0000758-T01-IM3	In-House	FFPE	Biopsy	250	243	90	Matched	Primary	Brain	Not Applicable	Tumor	GBM	Glioma	Glioblastoma Multiforme	Matched	3.32746590179
P-0000758	P-0000758-T02-IM5	In-House	FFPE	Biopsy	250	454	60	Matched	Primary	Brain	Not Applicable	Tumor	GBM	Glioma	Glioblastoma Multiforme	Matched	3.91487879046
P-0000759	P-0000759-T01-IM3	In-House	FFPE	Resection	250	520	70	Matched	Primary	Brain	Not Applicable	Tumor	GBM	Glioma	Glioblastoma Multiforme	Matched	4.43662120239
P-0000760	P-0000760-T01-IM3	In-House	FFPE	Resection	250	334	60	Matched	Primary	Brain	Not Applicable	Tumor	GBM	Glioma	Glioblastoma Multiforme	Matched	7.76408710418
P-0000761	P-0000761-T01-IM3	In-House	FFPE	Biopsy	64.2	124	90	Matched	Primary	Brain	Not Applicable	Tumor	AOAST	Glioma	Anaplastic Oligoastrocytoma	Matched	2.2183106012
P-0000762	P-0000762-T01-IM3	In-House	FFPE	Resection	250	412	50	Matched	Metastasis	Cecum	Peritoneum	Tumor	COAD	Colorectal Cancer	Colon Adenocarcinoma	Matched	4.43662120239
P-0000763	P-0000763-T01-IM3	In-House	FFPE	Resection	250	595	70	Matched	Metastasis	Sigmoid Colon	Liver	Tumor	COAD	Colorectal Cancer	Colon Adenocarcinoma	Matched	9.98239770538
P-0000764	P-0000764-T01-IM3	In-House	FFPE	Resection	250	597	90	Matched	Metastasis	Soft Tissue	Chest Wall	Tumor	MCC	Skin Cancer, Non-Melanoma	Merkel Cell Carcinoma	Matched	41.0387461221
P-0000765	P-0000765-T01-IM3	In-House	FFPE	Biopsy	250	533	70	Matched	Primary	Lung	Not Applicable	Tumor	LUAD	Non-Small Cell Lung Cancer	Lung Adenocarcinoma	Matched	16.637329509
P-0000766	P-0000766-T01-IM3	In-House	FFPE	Biopsy	250	638	50	Matched	Primary	Liver	Not Applicable	Tumor	IHCH	Hepatobiliary Cancer	Intrahepatic Cholangiocarcinoma	Matched	2.2183106012
P-0000767	P-0000767-T01-IM3	In-House	FFPE	Resection	54.57	52	20	Matched	Primary	Cervix	Not Applicable	Tumor	ECAD	Cervical Cancer	Endocervical Adenocarcinoma	Matched	2.2183106012
P-0000768	P-0000768-T01-IM3	In-House	FFPE	Resection	250	434	50	Matched	Metastasis	Oropharynx	Lung	Tumor	OPHSC	Head and Neck Cancer	Oropharynx Squamous Cell Carcinoma	Matched	4.43662120239
P-0000769	P-0000769-T01-IM3	In-House	FFPE	Resection	250	573	60	Matched	Metastasis	Sigmoid Colon	Liver	Tumor	COAD	Colorectal Cancer	Colon Adenocarcinoma	Matched	8.87324240478
P-0000770	P-0000770-T01-IM3	Outside	FFPE	Resection	159.6	442	40	Matched	Metastasis	Breast	Chest Wall	Tumor	MBC	Breast Cancer	Metaplastic Breast Cancer	Matched	2.2183106012
P-0000771	P-0000771-T01-IM3	In-House	FFPE	Resection	250	494	70	Matched	Primary	Testis	Not Applicable	Tumor	SEM	Germ Cell Tumor	Seminoma	Matched	3.32746590179
P-0000772	P-0000772-T01-IM3	In-House	FFPE	Biopsy	250	669	15	Matched	Metastasis	Rectum	Liver	Tumor	READ	Colorectal Cancer	Rectal Adenocarcinoma	Matched	9.98239770538
P-0000774	P-0000774-T01-IM3	In-House	FFPE	Biopsy	250	926	80	Matched	Primary	Lung	Not Applicable	Tumor	LUAD	Non-Small Cell Lung Cancer	Lung Adenocarcinoma	Matched	11.091553006
P-0000775	P-0000775-T01-IM3	In-House	FFPE	Resection	250	562	NA	Matched	Metastasis	Major Salivary Gland	Lymph Node	Tumor	SDCA	Salivary Gland Cancer	Salivary Duct Carcinoma	Matched	2.2183106012
P-0000776	P-0000776-T01-IM3	Outside	FFPE	Biopsy	250	898	80	Matched	Primary	Esophagus	Not Applicable	Tumor	ESCA	Esophagogastric Cancer	Esophageal Adenocarcinoma	Matched	2.2183106012
P-0000777	P-0000777-T01-IM3	In-House	FFPE	Resection	250	352	60	Matched	Metastasis	Sigmoid Colon	Liver	Tumor	COAD	Colorectal Cancer	Colon Adenocarcinoma	Matched	4.43662120239
P-0000778	P-0000778-T01-IM3	In-House	FFPE	Resection	250	650	80	Matched	Primary	Breast	Not Applicable	Tumor	IDC	Breast Cancer	Breast Invasive Ductal Carcinoma	Matched	1.1091553006
P-0000779	P-0000779-T01-IM3	Outside	FFPE	Resection	250	1012	40	Matched	Primary	Back	Not Applicable	Tumor	MPNST	Nerve Sheath Tumor	Malignant Peripheral Nerve Sheath Tumor	Matched	2.2183106012
P-0000780	P-0000780-T01-IM3	Outside	FFPE	Resection	250	574	75	Matched	Metastasis	Uterus	Omentum	Tumor	UCS	Endometrial Cancer	Uterine Carcinosarcoma/Uterine Malignant Mixed Mullerian Tumor	Matched	2.2183106012
P-0000782	P-0000782-T01-IM3	Outside	FFPE	Resection	250	759	80	Matched	Metastasis	Testis	Lung	Tumor	BMGCT	Germ Cell Tumor	Mixed Germ Cell Tumor	Matched	2.2183106012
P-0000783	P-0000783-T01-IM3	Outside	FFPE	Resection	250	399	80	Matched	Primary	Pancreas	Not Applicable	Tumor	PAAD	Pancreatic Cancer	Pancreatic Adenocarcinoma	Matched	5.54577650299
P-0000784	P-0000784-T01-IM3	Outside	FFPE	Resection	250	726	75	Matched	Primary	Mediastinum	Not Applicable	Tumor	BYST	Germ Cell Tumor	Yolk Sac Tumor	Matched	5.54577650299
P-0000785	P-0000785-T01-IM3	In-House	FFPE	Biopsy	189	777	75	Matched	Primary	Lung	Not Applicable	Tumor	LUAD	Non-Small Cell Lung Cancer	Lung Adenocarcinoma	Matched	15.5281742084
P-0000786	P-0000786-T01-IM3	In-House	FFPE	Biopsy	250	832	75	Matched	Metastasis	Breast	Skin	Tumor	BRCANOS	Breast Cancer	Breast Invasive Cancer, NOS	Matched	6.65493180359
P-0000787	P-0000787-T01-IM3	Outside	FFPE	Biopsy	250	853	75	Matched	Primary	Esophagus	Not Applicable	Tumor	ESCA	Esophagogastric Cancer	Esophageal Adenocarcinoma	Matched	1.1091553006
P-0000788	P-0000788-T01-IM3	Outside	FFPE	Biopsy	250	420	30	Matched	Primary	Descending Colon	Not Applicable	Tumor	COAD	Colorectal Cancer	Colon Adenocarcinoma	Matched	16.637329509
P-0000789	P-0000789-T01-IM3	In-House	FFPE	Cytology	82.8	422	25	Matched	Metastasis	Lung	Lymph Node	Tumor	LUAD	Non-Small Cell Lung Cancer	Lung Adenocarcinoma	Matched	19.9647954108
P-0000790	P-0000790-T01-IM3	In-House	FFPE	Resection	70.8	374	85	Matched	Metastasis	Major Salivary Gland	Lung	Tumor	ACYC	Salivary Gland Cancer	Adenoid Cystic Carcinoma	Matched	2.2183106012
P-0000791	P-0000791-T01-IM3	Outside	FFPE	Biopsy	250	345	80	Matched	Metastasis	Testis	Abdomen	Tumor	SEM	Germ Cell Tumor	Seminoma	Matched	4.43662120239
P-0000792	P-0000792-T01-IM3	Outside	FFPE	Biopsy	250	821	60	Matched	Primary	Minor Salivary Gland	Not Applicable	Tumor	ACYC	Salivary Gland Cancer	Adenoid Cystic Carcinoma	Matched	1.1091553006
P-0000793	P-0000793-T02-IM5	In-House	FFPE	Biopsy	250	578	60	Matched	Metastasis	Esophagus	Liver	Tumor	EPDCA	Esophagogastric Cancer	Esophageal Poorly Differentiated Carcinoma	Matched	3.91487879046
P-0000795	P-0000795-T01-IM3	In-House	FFPE	Biopsy	250	959	75	Matched	Metastasis	Breast	Liver	Tumor	IDC	Breast Cancer	Breast Invasive Ductal Carcinoma	Matched	4.43662120239
P-0000796	P-0000796-T01-IM3	In-House	FFPE	Resection	250	635	50	Matched	Primary	Retroperitoneum	Not Applicable	Tumor	DDLS	Soft Tissue Sarcoma	Dedifferentiated Liposarcoma	Matched	0.0
P-0000797	P-0000797-T01-IM3	In-House	FFPE	Biopsy	102.6	661	15	Matched	Primary	Stomach	Not Applicable	Tumor	STAD	Esophagogastric Cancer	Stomach Adenocarcinoma	Matched	1.1091553006
P-0000797	P-0000797-T02-IM3	In-House	FFPE	Biopsy	64	549	50	Matched	Metastasis	Stomach	Peritoneum	Tumor	STAD	Esophagogastric Cancer	Stomach Adenocarcinoma	Matched	1.1091553006
P-0000798	P-0000798-T01-IM3	In-House	FFPE	Resection	250	706	50	Matched	Metastasis	Sigmoid Colon	Liver	Tumor	COAD	Colorectal Cancer	Colon Adenocarcinoma	Matched	7.76408710418
P-0000799	P-0000799-T01-IM3	Outside	FFPE	Resection	250	844	75	Matched	Primary	Testis	Not Applicable	Tumor	SEM	Germ Cell Tumor	Seminoma	Matched	3.32746590179
P-0000800	P-0000800-T01-IM3	Outside	FFPE	Resection	250	633	70	Matched	Metastasis	Thyroid	Mediastinum	Tumor	THAP	Thyroid Cancer	Anaplastic Thyroid Cancer	Matched	19.9647954108
P-0000802	P-0000802-T01-IM3	In-House	FFPE	Resection	250	584	90	Matched	Metastasis	Sigmoid Colon	Pelvis	Tumor	COAD	Colorectal Cancer	Colon Adenocarcinoma	Matched	9.98239770538
P-0000803	P-0000803-T01-IM3	In-House	FFPE	Resection	250	126	75	Matched	Primary	Testis	Pelvis	Tumor	WDLS	Soft Tissue Sarcoma	Well-Differentiated Liposarcoma	Matched	0.0
P-0000804	P-0000804-T01-IM3	In-House	FFPE	Resection	250	384	50	Matched	Primary	Breast	Not Applicable	Tumor	IDC	Breast Cancer	Breast Invasive Ductal Carcinoma	Matched	1.1091553006
P-0000805	P-0000805-T01-IM3	In-House	FFPE	Biopsy	250	732	70	Matched	Metastasis	Breast	Bone	Tumor	IDC	Breast Cancer	Breast Invasive Ductal Carcinoma	Matched	1.1091553006
P-0000806	P-0000806-T01-IM3	In-House	FFPE	Biopsy	141.6	667	50	Matched	Metastasis	Breast	Liver	Tumor	BRCANOS	Breast Cancer	Breast Invasive Cancer, NOS	Matched	3.32746590179
P-0000807	P-0000807-T01-IM3	In-House	FFPE	Biopsy	99	355	70	Matched	Primary	Lung	Not Applicable	Tumor	LUAD	Non-Small Cell Lung Cancer	Lung Adenocarcinoma	Matched	6.65493180359
P-0000808	P-0000808-T01-IM3	In-House	FFPE	Biopsy	250	459	25	Matched	Primary	Lung	Not Applicable	Tumor	LUAD	Non-Small Cell Lung Cancer	Lung Adenocarcinoma	Matched	0.0
P-0000809	P-0000809-T01-IM3	Outside	FFPE	Biopsy	250	717	10	Matched	Metastasis	Lung	Lymph Node	Tumor	LUAD	Non-Small Cell Lung Cancer	Lung Adenocarcinoma	Matched	2.2183106012
P-0000811	P-0000811-T01-IM3	In-House	FFPE	Biopsy	250	389	70	Matched	Metastasis	Lung	Lymph Node	Tumor	LUSC	Non-Small Cell Lung Cancer	Lung Squamous Cell Carcinoma	Matched	1.1091553006
P-0000812	P-0000812-T01-IM3	Outside	FFPE	Resection	250	1054	80	Matched	Primary	Adrenal Gland	Not Applicable	Tumor	ACC	Adrenocortical Carcinoma	Adrenocortical Carcinoma	Matched	0.0
P-0000813	P-0000813-T01-IM3	In-House	FFPE	Biopsy	250	671	85	Matched	Primary	Lower Extremity	Not Applicable	Tumor	MRLS	Soft Tissue Sarcoma	Myxoid/Round-Cell Liposarcoma	Matched	0.0
P-0000814	P-0000814-T01-IM3	In-House	FFPE	Biopsy	250	460	20	Matched	Primary	Stomach	Not Applicable	Tumor	STAD	Esophagogastric Cancer	Stomach Adenocarcinoma	Matched	2.2183106012
P-0000815	P-0000815-T01-IM3	In-House	FFPE	Resection	250	536	50	Matched	Primary	Not available	Not available	Tumor	CHOS	Bone Cancer	Chondroblastic Osteosarcoma	Matched	4.43662120239
P-0000816	P-0000816-T01-IM3	Outside	FFPE	Resection	250	592	85	Matched	Metastasis	Breast	Brain	Tumor	IDC	Breast Cancer	Breast Invasive Ductal Carcinoma	Matched	5.54577650299
P-0000817	P-0000817-T01-IM3	In-House	FFPE	Resection	250	431	65	Matched	Metastasis	Back	Lung	Tumor	MFH	Soft Tissue Sarcoma	Undifferentiated Pleomorphic Sarcoma/Malignant Fibrous Histiocytoma/High-Grade Spindle Cell Sarcoma	Matched	2.2183106012
P-0000818	P-0000818-T01-IM3	In-House	FFPE	Resection	250	617	70	Matched	Primary	Brain	Not Applicable	Tumor	GBM	Glioma	Glioblastoma Multiforme	Matched	4.43662120239
P-0000819	P-0000819-T01-IM3	Outside	FFPE	Resection	250	326	90	Matched	Primary	Lung	Not Applicable	Tumor	LUAD	Non-Small Cell Lung Cancer	Lung Adenocarcinoma	Matched	15.5281742084
P-0000820	P-0000820-T01-IM3	In-House	FFPE	Biopsy	250	905	20	Matched	Metastasis	Breast	Pelvis	Tumor	ILC	Breast Cancer	Breast Invasive Lobular Carcinoma	Matched	2.2183106012
P-0000820	P-0000820-T02-IM3	Outside	FFPE	Resection	250	475	75	Matched	Primary	Breast	Not Applicable	Tumor	ILC	Breast Cancer	Breast Invasive Lobular Carcinoma	Matched	3.32746590179
P-0000821	P-0000821-T01-IM3	In-House	FFPE	Resection	250	494	50	Matched	Metastasis	Skin	Lung	Tumor	BCC	Skin Cancer, Non-Melanoma	Basal Cell Carcinoma	Matched	62.1126968335
P-0000822	P-0000822-T01-IM3	In-House	FFPE	Resection	250	516	70	Matched	Primary	Brain	Not Applicable	Tumor	GBM	Glioma	Glioblastoma Multiforme	Matched	1.1091553006
P-0000824	P-0000824-T01-IM3	In-House	FFPE	Biopsy	250	407	25	Matched	Primary	Pleura	Not Applicable	Tumor	PLEMESO	Mesothelioma	Pleural Mesothelioma, Epithelioid Type	Matched	3.32746590179
P-0000825	P-0000825-T01-IM3	In-House	FFPE	Resection	84.6	143	30	Matched	Metastasis	Lung	Lymph Node	Tumor	LUAD	Non-Small Cell Lung Cancer	Lung Adenocarcinoma	Matched	16.637329509
P-0000826	P-0000826-T01-IM3	In-House	FFPE	Resection	250	433	15	Matched	Metastasis	Skin	Chest Wall	Tumor	CSCC	Skin Cancer, Non-Melanoma	Cutaneous Squamous Cell Carcinoma	Matched	4.43662120239
P-0000827	P-0000827-T01-IM3	In-House	FFPE	Resection	250	511	15	Matched	Metastasis	Rectum	Liver	Tumor	COAD	Colorectal Cancer	Colon Adenocarcinoma	Matched	4.43662120239
P-0000828	P-0000828-T02-IM3	Outside	FFPE	Resection	250	482	50	Matched	Primary	Prostate	Not Applicable	Tumor	PRAD	Prostate Cancer	Prostate Adenocarcinoma	Matched	3.32746590179
P-0000829	P-0000829-T01-IM3	In-House	FFPE	Biopsy	250	1154	40	Matched	Primary	Liver	Not Applicable	Tumor	HCC	Hepatobiliary Cancer	Hepatocellular Carcinoma	Matched	6.65493180359
P-0000830	P-0000830-T01-IM3	In-House	FFPE	Resection	250	503	75	Matched	Primary	Breast	Not Applicable	Tumor	IDC	Breast Cancer	Breast Invasive Ductal Carcinoma	Matched	1.1091553006
P-0000831	P-0000831-T01-IM3	In-House	FFPE	Resection	250	544	60	Matched	Primary	Lung	Not Applicable	Tumor	LUAD	Non-Small Cell Lung Cancer	Lung Adenocarcinoma	Matched	53.2394544287
P-0000835	P-0000835-T01-IM3	In-House	FFPE	Biopsy	250	170	NA	Matched	Primary	Soft Tissue	Not Applicable	Tumor	ANGS	Soft Tissue Sarcoma	Angiosarcoma	Matched	1.1091553006
P-0000835	P-0000835-T02-IM3	Outside	FFPE	Resection	250	334	40	Matched	Primary	Lower Extremity	Not Applicable	Tumor	ANGS	Soft Tissue Sarcoma	Angiosarcoma	Matched	1.1091553006
P-0000836	P-0000836-T01-IM3	In-House	FFPE	Biopsy	250	658	60	Matched	Primary	Thyroid	Not Applicable	Tumor	THME	Thyroid Cancer	Medullary Thyroid Cancer	Matched	1.1091553006
P-0000837	P-0000837-T01-IM3	In-House	FFPE	Resection	75.9	223	85	Matched	Primary	Breast	Not Applicable	Tumor	BA	Breast Sarcoma	Breast Angiosarcoma	Matched	0.0
P-0000838	P-0000838-T01-IM3	Outside	FFPE	Resection	250	514	40	Matched	Primary	Lung	Not Applicable	Tumor	LUSC	Non-Small Cell Lung Cancer	Lung Squamous Cell Carcinoma	Matched	2.2183106012
P-0000839	P-0000839-T02-IM5	In-House	DNA	Biopsy	250	1311	80	Matched	Primary	Uterus	Not Applicable	Tumor	UEC	Endometrial Cancer	Uterine Endometrioid Carcinoma	Matched	1.95743939523
P-0000839	P-0000839-T01-IM3	In-House	FFPE	Resection	250	823	50	Matched	Metastasis	Uterus	Abdomen	Tumor	UEC	Endometrial Cancer	Uterine Endometrioid Carcinoma	Matched	3.32746590179
P-0000840	P-0000840-T01-IM3	In-House	FFPE	Resection	250	303	70	Matched	Metastasis	Lung	Lymph Node	Tumor	LUAD	Non-Small Cell Lung Cancer	Lung Adenocarcinoma	Matched	2.2183106012
P-0000841	P-0000841-T01-IM3	Outside	FFPE	Resection	250	523	80	Matched	Primary	Brain	Not Applicable	Tumor	GBM	Glioma	Glioblastoma Multiforme	Matched	2.2183106012
P-0000842	P-0000842-T02-IM5	In-House	DNA	Biopsy	250	395	20	Matched	Metastasis	Prostate	Bone	Tumor	PRAD	Prostate Cancer	Prostate Adenocarcinoma	Matched	0.978719697615
P-0000842	P-0000842-T01-IM3	Outside	FFPE	Biopsy	108	242	75	Matched	Primary	Prostate	Not Applicable	Tumor	PRAD	Prostate Cancer	Prostate Adenocarcinoma	Matched	1.1091553006
P-0000843	P-0000843-T01-IM3	In-House	FFPE	Resection	250	510	40	Matched	Metastasis	Transverse Colon	Lung	Tumor	COAD	Colorectal Cancer	Colon Adenocarcinoma	Matched	3.32746590179
P-0000845	P-0000845-T01-IM3	Outside	FFPE	Resection	250	447	70	Matched	Metastasis	Unknown	Lung	Tumor	SYNS	Soft Tissue Sarcoma	Synovial Sarcoma	Matched	1.1091553006
P-0000846	P-0000846-T01-IM3	In-House	FFPE	Resection	250	472	50	Matched	Primary	Kidney	Not Applicable	Tumor	URCC	Renal Cell Carcinoma	Unclassified Renal Cell Carcinoma	Matched	1.1091553006
P-0000847	P-0000847-T01-IM3	In-House	FFPE	Resection	250	585	50	Matched	Primary	Prostate	Not Applicable	Tumor	PRAD	Prostate Cancer	Prostate Adenocarcinoma	Matched	1.1091553006
P-0000848	P-0000848-T01-IM3	Outside	FFPE	Resection	250	364	75	Matched	Metastasis	Clivus	Forehead	Tumor	CHS	Bone Cancer	Chondrosarcoma	Matched	0.0
P-0000849	P-0000849-T01-IM3	In-House	FFPE	Resection	250	415	50	Matched	Metastasis	Bowel	Peritoneum	Tumor	CCS	Soft Tissue Sarcoma	Clear Cell Sarcoma	Matched	0.0
P-0000850	P-0000850-T01-IM3	In-House	FFPE	Resection	250	358	50	Matched	Metastasis	Breast	Axilla	Tumor	BA	Breast Sarcoma	Breast Angiosarcoma	Matched	3.32746590179
P-0000851	P-0000851-T01-IM3	In-House	FFPE	Resection	250	262	90	Matched	Primary	Neck	Not Applicable	Tumor	ASPS	Soft Tissue Sarcoma	Alveolar Soft Part Sarcoma	Matched	0.0
P-0000852	P-0000852-T01-IM3	In-House	FFPE	Biopsy	224.4	331	80	Matched	Metastasis	Eye	Lung	Tumor	UM	Melanoma	Uveal Melanoma	Matched	3.32746590179
P-0000853	P-0000853-T01-IM3	In-House	FFPE	Resection	250	271	70	Matched	Primary	Liver	Not Applicable	Tumor	HCCIHCH	Hepatobiliary Cancer	Hepatocellular Carcinoma plus Intrahepatic Cholangiocarcinoma	Matched	4.43662120239
P-0000854	P-0000854-T01-IM3	In-House	FFPE	Resection	250	438	35	Matched	Primary	Ascending Colon	Not Applicable	Tumor	MACR	Colorectal Cancer	Mucinous Adenocarcinoma of the Colon and Rectum	Matched	8.87324240478
P-0000855	P-0000855-T01-IM3	In-House	FFPE	Resection	250	377	30	Matched	Primary	Lower Extremity	Not Applicable	Tumor	MFH	Soft Tissue Sarcoma	Undifferentiated Pleomorphic Sarcoma/Malignant Fibrous Histiocytoma/High-Grade Spindle Cell Sarcoma	Matched	4.43662120239
P-0000856	P-0000856-T01-IM3	In-House	FFPE	Resection	250	662	80	Matched	Primary	Lower Extremity	Not Applicable	Tumor	MFH	Soft Tissue Sarcoma	Undifferentiated Pleomorphic Sarcoma/Malignant Fibrous Histiocytoma/High-Grade Spindle Cell Sarcoma	Matched	0.0
P-0000857	P-0000857-T01-IM3	In-House	FFPE	Resection	250	579	NA	Matched	Metastasis	Bone	Soft Tissue	Tumor	CUP	Cancer of Unknown Primary	Cancer of Unknown Primary	Matched	0.0
P-0000858	P-0000858-T01-IM3	In-House	FFPE	Resection	250	281	40	Matched	Primary	Lung	Not Applicable	Tumor	LUAD	Non-Small Cell Lung Cancer	Lung Adenocarcinoma	Matched	1.1091553006
P-0000859	P-0000859-T01-IM3	In-House	FFPE	Resection	250	363	50	Matched	Primary	Chest Wall	Not Applicable	Tumor	ANGS	Soft Tissue Sarcoma	Angiosarcoma	Matched	0.0
P-0000860	P-0000860-T01-IM3	In-House	FFPE	Resection	250	401	15	Matched	Metastasis	Rectosigmoid Colon	Liver	Tumor	READ	Colorectal Cancer	Rectal Adenocarcinoma	Matched	3.32746590179
P-0000861	P-0000861-T01-IM3	In-House	FFPE	Resection	250	501	70	Matched	Metastasis	Breast	Ovary	Tumor	IDC	Breast Cancer	Breast Invasive Ductal Carcinoma	Matched	3.32746590179
P-0000862	P-0000862-T01-IM3	Outside	FFPE	Biopsy	250	453	40	Matched	Primary	Cecum	Not Applicable	Tumor	COAD	Colorectal Cancer	Colon Adenocarcinoma	Matched	54.3486097293
P-0000863	P-0000863-T01-IM3	In-House	FFPE	Biopsy	176	636	30	Matched	Metastasis	Soft Tissue	Lung	Tumor	ASPS	Soft Tissue Sarcoma	Alveolar Soft Part Sarcoma	Matched	0.0
P-0000864	P-0000864-T01-IM3	Outside	FFPE	Biopsy	250	613	40	Matched	Metastasis	Breast	Lung	Tumor	IDC	Breast Cancer	Breast Invasive Ductal Carcinoma	Matched	3.32746590179
P-0000865	P-0000865-T01-IM3	In-House	FFPE	Resection	250	481	80	Matched	Metastasis	Skin	Lymph Node, Regional	Tumor	SKCM	Melanoma	Cutaneous Melanoma	Matched	24.4014166131
P-0000866	P-0000866-T01-IM3	In-House	FFPE	Biopsy	250	779	80	Matched	Primary	Buttock	Not Applicable	Tumor	SFT	Soft Tissue Sarcoma	Solitary Fibrous Tumor/Hemangiopericytoma	Matched	0.0
P-0000867	P-0000867-T01-IM3	In-House	FFPE	Resection	250	364	50	Matched	Primary	Lung	Not Applicable	Tumor	LUAD	Non-Small Cell Lung Cancer	Lung Adenocarcinoma	Matched	6.65493180359
P-0000868	P-0000868-T01-IM3	In-House	FFPE	Resection	250	514	60	Matched	Metastasis	Sigmoid Colon	Liver	Tumor	COAD	Colorectal Cancer	Colon Adenocarcinoma	Matched	5.54577650299
P-0000869	P-0000869-T01-IM3	In-House	FFPE	Resection	250	587	50	Matched	Metastasis	Rectum	Liver	Tumor	READ	Colorectal Cancer	Rectal Adenocarcinoma	Matched	5.54577650299
P-0000870	P-0000870-T01-IM3	In-House	FFPE	Biopsy	250	508	20	Matched	Primary	Esophagus	Not Applicable	Tumor	ESCA	Esophagogastric Cancer	Esophageal Adenocarcinoma	Matched	3.32746590179
P-0000871	P-0000871-T01-IM3	Outside	FFPE	Biopsy	250	658	90	Matched	Metastasis	Breast	Pleura	Tumor	IDC	Breast Cancer	Breast Invasive Ductal Carcinoma	Matched	1.1091553006
P-0000872	P-0000872-T01-IM3	In-House	FFPE	Resection	250	338	30	Matched	Primary	Bladder	Not Applicable	Tumor	BLCA	Bladder Cancer	Bladder Urothelial Carcinoma	Matched	0.0
P-0000873	P-0000873-T01-IM3	Outside	FFPE	Resection	250	631	75	Matched	Metastasis	Lung	Pancreas	Tumor	LUAD	Non-Small Cell Lung Cancer	Lung Adenocarcinoma	Matched	11.091553006
P-0000874	P-0000874-T01-IM3	Outside	FFPE	Resection	250	444	35	Matched	Metastasis	Rectosigmoid Colon	Brain	Tumor	COAD	Colorectal Cancer	Colon Adenocarcinoma	Matched	2.2183106012
P-0000875	P-0000875-T01-IM3	In-House	FFPE	Resection	250	697	25	Matched	Metastasis	Upper Tract	Lymph Node	Tumor	UTUC	Bladder Cancer	Upper Tract Urothelial Carcinoma	Matched	17.7464848096
P-0000876	P-0000876-T01-IM3	In-House	FFPE	Cytology	59.22	154	60	Matched	Metastasis	Thyroid	Bone	Tumor	THPD	Thyroid Cancer	Poorly Differentiated Thyroid Cancer	Matched	1.1091553006
P-0000877	P-0000877-T01-IM3	Outside	FFPE	Biopsy	250	538	60	Matched	Primary	Bladder	Not Applicable	Tumor	BLCA	Bladder Cancer	Bladder Urothelial Carcinoma	Matched	8.87324240478
P-0000878	P-0000878-T01-IM3	Outside	FFPE	Resection	250	1020	60	Matched	Primary	Uterus	Not Applicable	Tumor	UNEC	Endometrial Cancer	Uterine Neuroendocrine Carcinoma	Matched	3.32746590179
P-0000879	P-0000879-T01-IM3	In-House	FFPE	Biopsy	250	708	40	Matched	Metastasis	Pancreas	Liver	Tumor	PANET	Pancreatic Cancer	Pancreatic Neuroendocrine Tumor	Matched	2.2183106012
P-0000879	P-0000879-T02-IM5	In-House	DNA	Biopsy	250	573	40	Matched	Metastasis	Pancreas	Liver	Tumor	PANET	Pancreatic Cancer	Pancreatic Neuroendocrine Tumor	Matched	1.95743939523
P-0000879	P-0000879-T03-IM5	In-House	FFPE	Biopsy	250	1027	60	Matched	Metastasis	Pancreas	Liver	Tumor	PANET	Pancreatic Cancer	Pancreatic Neuroendocrine Tumor	Matched	5.87231818569
P-0000880	P-0000880-T01-IM3	In-House	FFPE	Biopsy	250	567	30	Matched	Metastasis	Bladder	Colon	Tumor	SRCBC	Bladder Cancer	Plasmacytoid/Signet Ring Cell Bladder Carcinoma	Matched	7.76408710418
P-0000881	P-0000881-T01-IM3	In-House	FFPE	Resection	250	519	85	Matched	Metastasis	Lower Extremity	Kidney	Tumor	SFT	Soft Tissue Sarcoma	Solitary Fibrous Tumor/Hemangiopericytoma	Matched	0.0
P-0000883	P-0000883-T01-IM3	Outside	FFPE	Biopsy	75.6	409	10	Matched	Primary	Brain	Not Applicable	Tumor	AASTR	Glioma	Anaplastic Astrocytoma	Matched	2.2183106012
P-0000883	P-0000883-T02-IM5	Outside	DNA	Resection	250	783	20	Matched	Primary	Brain	Not Applicable	Tumor	GBM	Glioma	Glioblastoma Multiforme	Matched	38.170068207
P-0000884	P-0000884-T01-IM3	In-House	FFPE	Biopsy	112.5	645	10	Matched	Primary	Eyelid	Not Applicable	Tumor	ECD	Histiocytosis	Erdheim-Chester Disease	Matched	0.0
P-0000885	P-0000885-T01-IM3	In-House	FFPE	Resection	250	390	30	Matched	Primary	Cecum	Not Applicable	Tumor	COAD	Colorectal Cancer	Colon Adenocarcinoma	Matched	11.091553006
P-0000887	P-0000887-T01-IM3	In-House	FFPE	Biopsy	250	597	70	Matched	Metastasis	Breast	Liver	Tumor	IDC	Breast Cancer	Breast Invasive Ductal Carcinoma	Matched	5.54577650299
P-0000888	P-0000888-T01-IM3	In-House	FFPE	Biopsy	250	902	70	Matched	Metastasis	Prostate	Lymph Node	Tumor	PRNE	Prostate Cancer	Prostate Neuroendocrine Carcinoma	Matched	1.1091553006
P-0000889	P-0000889-T01-IM3	In-House	FFPE	Resection	250	971	70	Matched	Metastasis	Thyroid	Lung	Tumor	THPD	Thyroid Cancer	Poorly Differentiated Thyroid Cancer	Matched	0.0
P-0000890	P-0000890-T01-IM3	Outside	FFPE	Resection	250	477	50	Matched	Primary	Thyroid	Not Applicable	Tumor	THPD	Thyroid Cancer	Poorly Differentiated Thyroid Cancer	Matched	3.32746590179
P-0000891	P-0000891-T01-IM3	In-House	FFPE	Biopsy	250	711	60	Matched	Primary	Bladder	Not Applicable	Tumor	BLCA	Bladder Cancer	Bladder Urothelial Carcinoma	Matched	11.091553006
P-0000892	P-0000892-T01-IM3	Outside	FFPE	Resection	250	1065	40	Matched	Primary	Bladder	Not Applicable	Tumor	BLCA	Bladder Cancer	Bladder Urothelial Carcinoma	Matched	9.98239770538
P-0000893	P-0000893-T01-IM3	Outside	FFPE	Biopsy	58.85	142	80	Matched	Metastasis	Skin	Lymph Node, Non-Regional	Tumor	SKCM	Melanoma	Cutaneous Melanoma	Matched	5.54577650299
P-0000894	P-0000894-T01-IM3	In-House	FFPE	Resection	250	532	85	Matched	Metastasis	Lung	Chest Wall	Tumor	LUAD	Non-Small Cell Lung Cancer	Lung Adenocarcinoma	Matched	5.54577650299
P-0000895	P-0000895-T01-IM3	In-House	FFPE	Biopsy	250	857	70	Matched	Metastasis	Cancer of Unknown Primary	Lymph Node, Non-Regional	Tumor	MUP	Melanoma	Melanoma of Unknown Primary	Matched	6.65493180359
P-0000896	P-0000896-T01-IM3	In-House	FFPE	Resection	250	526	90	Matched	Primary	Brain	Not Applicable	Tumor	AODG	Glioma	Anaplastic Oligodendroglioma	Matched	4.43662120239
P-0000897	P-0000897-T01-IM3	Outside	FFPE	Resection	250	355	NA	Matched	Primary	Lung	Not Applicable	Tumor	LUNE	Non-Small Cell Lung Cancer	Large Cell Neuroendocrine Carcinoma	Matched	15.5281742084
P-0000898	P-0000898-T01-IM3	In-House	FFPE	Resection	61.6	130	80	Matched	Metastasis	Skin	In-transit	Tumor	SKCM	Melanoma	Cutaneous Melanoma	Matched	4.43662120239
P-0000899	P-0000899-T01-IM3	Outside	FFPE	Biopsy	135.3	315	35	Matched	Primary	Esophagus	Not Applicable	Tumor	ESCA	Esophagogastric Cancer	Esophageal Adenocarcinoma	Matched	5.54577650299
P-0000900	P-0000900-T01-IM3	In-House	FFPE	Resection	250	570	60	Matched	Primary	Lung	Not Applicable	Tumor	LUAD	Non-Small Cell Lung Cancer	Lung Adenocarcinoma	Matched	2.2183106012
P-0000901	P-0000901-T01-IM3	In-House	FFPE	Biopsy	211	728	20	Matched	Metastasis	Cancer of Unknown Primary	Lung	Tumor	CUP	Cancer of Unknown Primary	Cancer of Unknown Primary	Matched	6.65493180359
P-0000902	P-0000902-T01-IM3	In-House	FFPE	Resection	250	628	70	Matched	Primary	Thyroid	Not Applicable	Tumor	THPD	Thyroid Cancer	Poorly Differentiated Thyroid Cancer	Matched	2.2183106012
P-0000903	P-0000903-T02-IM3	Outside	FFPE	Biopsy	250	1112	60	Matched	Metastasis	Lung	Adrenal Gland	Tumor	LUSC	Non-Small Cell Lung Cancer	Lung Squamous Cell Carcinoma	Matched	12.2007083066
P-0000903	P-0000903-T01-IM3	Outside	FFPE	Resection	250	650	50	Matched	Primary	Lung	Not Applicable	Tumor	LUAD	Non-Small Cell Lung Cancer	Lung Adenocarcinoma	Matched	11.091553006
P-0000904	P-0000904-T01-IM3	In-House	FFPE	Resection	250	1064	80	Matched	Primary	Thyroid	Not Applicable	Tumor	THHC	Thyroid Cancer	Hurthle Cell Thyroid Cancer	Matched	2.2183106012
P-0000905	P-0000905-T01-IM3	In-House	FFPE	Resection	226.6	400	70	Matched	Primary	Not available	Not available	Tumor	RMS	Soft Tissue Sarcoma	Rhabdomyosarcoma	Matched	2.2183106012
P-0000906	P-0000906-T01-IM3	In-House	FFPE	Biopsy	250	725	60	Matched	Primary	Brain	Not Applicable	Tumor	GBM	Glioma	Glioblastoma Multiforme	Matched	6.65493180359
P-0000907	P-0000907-T01-IM3	Outside	FFPE	Resection	250	944	50	Matched	Primary	Lung	Not Applicable	Tumor	LUAD	Non-Small Cell Lung Cancer	Lung Adenocarcinoma	Matched	7.76408710418
P-0000908	P-0000908-T01-IM3	Outside	FFPE	Resection	250	609	75	Matched	Primary	Bladder	Not Applicable	Tumor	BLCA	Bladder Cancer	Bladder Urothelial Carcinoma	Matched	31.0563484167
P-0000909	P-0000909-T03-IM3	In-House	FFPE	Resection	250	461	NA	Matched	Primary	Prostate	Not Applicable	Tumor	PRAD	Prostate Cancer	Prostate Adenocarcinoma	Matched	2.2183106012
P-0000910	P-0000910-T01-IM3	In-House	FFPE	Resection	250	647	40	Matched	Metastasis	Major Salivary Gland	Liver	Tumor	MUCC	Salivary Gland Cancer	Mucoepidermoid Carcinoma	Matched	1.1091553006
P-0000911	P-0000911-T01-IM3	In-House	FFPE	Resection	250	579	70	Matched	Primary	Rectosigmoid Colon	Not Applicable	Tumor	COAD	Colorectal Cancer	Colon Adenocarcinoma	Matched	4.43662120239
P-0000912	P-0000912-T01-IM3	In-House	FFPE	Resection	250	523	70	Matched	Primary	Prostate	Not Applicable	Tumor	PRAD	Prostate Cancer	Prostate Adenocarcinoma	Matched	2.2183106012
P-0000913	P-0000913-T02-IM5	In-House	FFPE	Cytology	250	979	20	Matched	Metastasis	Lung	Lymph Node	Tumor	LUAD	Non-Small Cell Lung Cancer	Lung Adenocarcinoma	Matched	3.91487879046
P-0000913	P-0000913-T03-IM5	In-House	FFPE	Resection	250	771	35	Matched	Metastasis	Lung	Brain	Tumor	LUAD	Non-Small Cell Lung Cancer	Lung Adenocarcinoma	Matched	6.8510378833
P-0000914	P-0000914-T01-IM3	Outside	FFPE	Resection	250	704	75	Matched	Primary	Kidney	Not Applicable	Tumor	URCC	Renal Cell Carcinoma	Unclassified Renal Cell Carcinoma	Matched	5.54577650299
P-0000916	P-0000916-T01-IM3	In-House	FFPE	Resection	250	528	70	Matched	Primary	Bladder	Not Applicable	Tumor	BLCA	Bladder Cancer	Bladder Urothelial Carcinoma	Matched	7.76408710418
P-0000917	P-0000917-T01-IM3	In-House	FFPE	Biopsy	250	973	10	Matched	Metastasis	Cancer of Unknown Primary	Sigmoid Colon	Tumor	CUP	Cancer of Unknown Primary	Cancer of Unknown Primary	Matched	3.32746590179
P-0000918	P-0000918-T01-IM3	In-House	FFPE	Resection	250	520	70	Matched	Primary	Brain	Not Applicable	Tumor	GBM	Glioma	Glioblastoma Multiforme	Matched	6.65493180359
P-0000919	P-0000919-T01-IM3	In-House	FFPE	Resection	250	778	20	Matched	Primary	Skin	Not Applicable	Tumor	CSCC	Skin Cancer, Non-Melanoma	Cutaneous Squamous Cell Carcinoma	Matched	46.5845226251
P-0000920	P-0000920-T01-IM3	Outside	FFPE	Biopsy	250	251	60	Matched	Primary	Breast	Not Applicable	Tumor	IDC	Breast Cancer	Breast Invasive Ductal Carcinoma	Matched	3.32746590179
P-0000921	P-0000921-T01-IM3	Outside	FFPE	Resection	250	262	60	Matched	Primary	Breast	Not Applicable	Tumor	IDC	Breast Cancer	Breast Invasive Ductal Carcinoma	Matched	2.2183106012
P-0000922	P-0000922-T01-IM3	In-House	FFPE	Biopsy	250	980	90	Matched	Metastasis	Skin	Adrenal Gland	Tumor	SKCM	Melanoma	Cutaneous Melanoma	Matched	4.43662120239
P-0000923	P-0000923-T01-IM3	In-House	FFPE	Resection	250	504	60	Matched	Primary	Major Salivary Gland	Not Applicable	Tumor	MYEC	Salivary Gland Cancer	Myoepithelial Carcinoma	Matched	2.2183106012
P-0000924	P-0000924-T01-IM3	In-House	FFPE	Resection	250	667	60	Matched	Metastasis	Lung	Brain	Tumor	LUAD	Non-Small Cell Lung Cancer	Lung Adenocarcinoma	Matched	8.87324240478
P-0000925	P-0000925-T01-IM3	In-House	FFPE	Biopsy	115	746	50	Matched	Metastasis	Upper Tract	Lymph Node	Tumor	UTUC	Bladder Cancer	Upper Tract Urothelial Carcinoma	Matched	5.54577650299
P-0000926	P-0000926-T01-IM3	In-House	FFPE	Biopsy	250	480	30	Matched	Metastasis	Lower Extremity	Bone	Tumor	MFH	Soft Tissue Sarcoma	Undifferentiated Pleomorphic Sarcoma/Malignant Fibrous Histiocytoma/High-Grade Spindle Cell Sarcoma	Matched	1.1091553006
P-0000927	P-0000927-T01-IM3	In-House	FFPE	Resection	250	825	10	Matched	Metastasis	Appendix	Peritoneum	Tumor	MAAP	Appendiceal Cancer	Mucinous Adenocarcinoma of the Appendix	Matched	1.1091553006
P-0000928	P-0000928-T01-IM3	Outside	FFPE	Biopsy	250	567	40	Matched	Primary	Brain	Not Applicable	Tumor	GSARC	Glioma	Gliosarcoma	Matched	1.1091553006
P-0000929	P-0000929-T01-IM3	In-House	FFPE	Cytology	250	624	50	Matched	Metastasis	Lung	Pancreas	Tumor	LUAD	Non-Small Cell Lung Cancer	Lung Adenocarcinoma	Matched	3.32746590179
P-0000930	P-0000930-T01-IM3	In-House	FFPE	Resection	250	544	50	Matched	Primary	Brain	Not Applicable	Tumor	AODG	Glioma	Anaplastic Oligodendroglioma	Matched	2.2183106012
P-0000931	P-0000931-T01-IM3	In-House	FFPE	Resection	250	589	50	Matched	Primary	Prostate	Not Applicable	Tumor	PRAD	Prostate Cancer	Prostate Adenocarcinoma	Matched	1.1091553006
P-0000932	P-0000932-T01-IM3	In-House	FFPE	Biopsy	250	687	30	Matched	Metastasis	Liver	Pelvis	Tumor	IHCH	Hepatobiliary Cancer	Intrahepatic Cholangiocarcinoma	Matched	0.0
P-0000933	P-0000933-T01-IM3	Outside	FFPE	Biopsy	250	559	20	Matched	Primary	Sigmoid Colon	Not Applicable	Tumor	COAD	Colorectal Cancer	Colon Adenocarcinoma	Matched	6.65493180359
P-0000934	P-0000934-T01-IM3	Outside	FFPE	Resection	250	589	80	Matched	Primary	Thyroid	Not Applicable	Tumor	THME	Thyroid Cancer	Medullary Thyroid Cancer	Matched	3.32746590179
P-0000935	P-0000935-T01-IM3	In-House	FFPE	Cytology	250	578	30	Matched	Metastasis	Prostate	Liver	Tumor	PRAD	Prostate Cancer	Prostate Adenocarcinoma	Matched	1.1091553006
P-0000936	P-0000936-T01-IM3	Outside	FFPE	Biopsy	250	575	25	Matched	Metastasis	Cancer of Unknown Primary	Lymph Node	Tumor	CUP	Cancer of Unknown Primary	Cancer of Unknown Primary	Matched	3.32746590179
P-0000937	P-0000937-T01-IM3	In-House	FFPE	Resection	250	415	60	Matched	Primary	Bone	Not Applicable	Tumor	CHDM	Bone Cancer	Chordoma	Matched	0.0
P-0000938	P-0000938-T01-IM3	Outside	FFPE	Biopsy	250	991	30	Matched	Primary	GE Junction	Not Applicable	Tumor	GEJ	Esophagogastric Cancer	Adenocarcinoma of the Gastroesophageal Junction	Matched	3.32746590179
P-0000939	P-0000939-T02-IM5	In-House	FFPE	Biopsy	250	701	50	Matched	Metastasis	Skin	Lung	Tumor	BCC	Skin Cancer, Non-Melanoma	Basal Cell Carcinoma	Matched	4.89359848807
P-0000939	P-0000939-T01-IM3	In-House	FFPE	Resection	250	485	50	Matched	Metastasis	Skin	Lung	Tumor	BCC	Skin Cancer, Non-Melanoma	Basal Cell Carcinoma	Matched	3.32746590179
P-0000940	P-0000940-T01-IM3	In-House	FFPE	Resection	250	500	15	Matched	Metastasis	Transverse Colon	Peritoneum	Tumor	COAD	Colorectal Cancer	Colon Adenocarcinoma	Matched	9.98239770538
P-0000941	P-0000941-T01-IM3	In-House	FFPE	Resection	250	387	30	Matched	Metastasis	Testis	Lymph Node	Tumor	BMGCT	Germ Cell Tumor	Mixed Germ Cell Tumor	Matched	0.0
P-0000942	P-0000942-T01-IM3	In-House	FFPE	Biopsy	128.26	470	20	Matched	Metastasis	Liver	Peritoneum	Tumor	HCCIHCH	Hepatobiliary Cancer	Hepatocellular Carcinoma plus Intrahepatic Cholangiocarcinoma	Matched	7.76408710418
P-0000943	P-0000943-T01-IM3	In-House	FFPE	Biopsy	250	802	60	Matched	Primary	Soft Tissue	Not Applicable	Tumor	MCC	Skin Cancer, Non-Melanoma	Merkel Cell Carcinoma	Matched	0.0
P-0000944	P-0000944-T01-IM3	In-House	FFPE	Resection	250	622	50	Matched	Primary	Brain	Not Applicable	Tumor	GBM	Glioma	Glioblastoma Multiforme	Matched	122.007083066
P-0000945	P-0000945-T01-IM3	In-House	FFPE	Biopsy	250	371	35	Matched	Primary	Oropharynx	Not Applicable	Tumor	OPHSC	Head and Neck Cancer	Oropharynx Squamous Cell Carcinoma	Matched	0.0
P-0000946	P-0000946-T01-IM3	Outside	FFPE	Biopsy	250	697	50	Matched	Primary	Breast	Not Applicable	Tumor	IDC	Breast Cancer	Breast Invasive Ductal Carcinoma	Matched	1.1091553006
P-0000947	P-0000947-T01-IM3	Outside	FFPE	Resection	250	454	50	Matched	Metastasis	Breast	Bone	Tumor	BRCANOS	Breast Cancer	Breast Invasive Cancer, NOS	Matched	9.98239770538
P-0000948	P-0000948-T01-IM3	In-House	FFPE	Resection	250	237	80	Matched	Primary	Major Salivary Gland	Not Applicable	Tumor	ACYC	Salivary Gland Cancer	Adenoid Cystic Carcinoma	Matched	1.1091553006
P-0000949	P-0000949-T01-IM3	In-House	FFPE	Biopsy	55	261	50	Matched	Metastasis	Oral Cavity	Lung	Tumor	OCSC	Head and Neck Cancer	Oral Cavity Squamous Cell Carcinoma	Matched	0.0
P-0000950	P-0000950-T02-IM3	In-House	FFPE	Resection	250	336	20	Matched	Primary	Small Bowel	Not Applicable	Tumor	LUNE	Non-Small Cell Lung Cancer	Large Cell Neuroendocrine Carcinoma	Matched	13.3098636072
P-0000950	P-0000950-T01-IM3	In-House	FFPE	Resection	250	569	20	Matched	Primary	Duodenum-Jejunum	Not Applicable	Tumor	SBC	Small Bowel Cancer	Small Bowel Cancer	Matched	13.3098636072
P-0000951	P-0000951-T01-IM3	In-House	FFPE	Resection	250	364	60	Matched	Metastasis	Skin	Scalp	Tumor	CSCC	Skin Cancer, Non-Melanoma	Cutaneous Squamous Cell Carcinoma	Matched	47.6936779257
P-0000952	P-0000952-T02-IM5	In-House	FFPE	Biopsy	250	1214	50	Matched	Metastasis	Uterus	Lung	Tumor	UEC	Endometrial Cancer	Uterine Endometrioid Carcinoma	Matched	5.87231818569
P-0000952	P-0000952-T01-IM3	In-House	FFPE	Biopsy	250	568	40	Matched	Metastasis	Uterus	Lung	Tumor	UEC	Endometrial Cancer	Uterine Endometrioid Carcinoma	Matched	6.65493180359
P-0000952	P-0000952-T03-IM5	In-House	FFPE	Cytology	250	1074	30	Matched	Metastasis	Uterus	Rib	Tumor	UEC	Endometrial Cancer	Uterine Endometrioid Carcinoma	Matched	4.89359848807
P-0000954	P-0000954-T01-IM3	In-House	FFPE	Resection	250	617	40	Matched	Primary	Thyroid	Not Applicable	Tumor	THAP	Thyroid Cancer	Anaplastic Thyroid Cancer	Matched	4.43662120239
P-0000955	P-0000955-T01-IM3	In-House	FFPE	Biopsy	250	439	75	Matched	Metastasis	Breast	Liver	Tumor	ILC	Breast Cancer	Breast Invasive Lobular Carcinoma	Matched	5.54577650299
P-0000956	P-0000956-T01-IM3	Outside	FFPE	Resection	250	442	50	Matched	Metastasis	Jejunum	Omentum	Tumor	SBC	Small Bowel Cancer	Small Bowel Cancer	Matched	5.54577650299
P-0000957	P-0000957-T01-IM3	In-House	FFPE	Resection	250	97	30	Matched	Metastasis	Minor Salivary Gland	Orbit	Tumor	SDCA	Salivary Gland Cancer	Salivary Duct Carcinoma	Matched	8.87324240478
P-0000958	P-0000958-T01-IM3	In-House	FFPE	Biopsy	250	719	60	Matched	Primary	Skin	Not Applicable	Tumor	SKCM	Melanoma	Cutaneous Melanoma	Matched	2.2183106012
P-0000960	P-0000960-T01-IM3	Outside	FFPE	Biopsy	250	1759	25	Matched	Primary	Brain	Not Applicable	Tumor	GBM	Glioma	Glioblastoma Multiforme	Matched	2.2183106012
P-0000961	P-0000961-T01-IM3	In-House	FFPE	Resection	250	857	70	Matched	Metastasis	Testis	Lung	Tumor	BMGCT	Germ Cell Tumor	Mixed Germ Cell Tumor	Matched	0.0
P-0000962	P-0000962-T01-IM3	In-House	FFPE	Resection	250	545	70	Matched	Metastasis	Uterus	Retroperitoneum	Tumor	UPECOMA	Uterine Sarcoma	Uterine Perivascular Epithelioid Cell Tumor	Matched	0.0
P-0000963	P-0000963-T01-IM3	Outside	FFPE	Biopsy	250	529	30	Matched	Primary	Lung	Not Applicable	Tumor	LUAD	Non-Small Cell Lung Cancer	Lung Adenocarcinoma	Matched	3.32746590179
P-0000964	P-0000964-T01-IM3	In-House	FFPE	Resection	250	618	70	Matched	Primary	Prostate	Not Applicable	Tumor	PRAD	Prostate Cancer	Prostate Adenocarcinoma	Matched	5.54577650299
P-0000964	P-0000964-T02-IM3	In-House	FFPE	Resection	250	434	15	Matched	Metastasis	Prostate	Lymph Node	Tumor	PRAD	Prostate Cancer	Prostate Adenocarcinoma	Matched	5.54577650299
P-0000965	P-0000965-T01-IM3	In-House	FFPE	Biopsy	250	1254	70	Matched	Primary	Breast	Not Applicable	Tumor	IDC	Breast Cancer	Breast Invasive Ductal Carcinoma	Matched	3.32746590179
P-0000966	P-0000966-T01-IM3	In-House	FFPE	Biopsy	86.14	260	20	Matched	Metastasis	Prostate	Bone	Tumor	PRAD	Prostate Cancer	Prostate Adenocarcinoma	Matched	2.2183106012
P-0000966	P-0000966-T02-IM3	Outside	FFPE	Biopsy	250	537	30	Matched	Metastasis	Prostate	Bladder	Tumor	PRAD	Prostate Cancer	Prostate Adenocarcinoma	Matched	11.091553006
P-0000967	P-0000967-T01-IM3	In-House	FFPE	Resection	250	371	70	Matched	Metastasis	Thyroid	Lymph Node	Tumor	THHC	Thyroid Cancer	Hurthle Cell Thyroid Cancer	Matched	3.32746590179
P-0000968	P-0000968-T01-IM3	In-House	FFPE	Biopsy	250	514	80	Matched	Metastasis	Anus	Lymph Node, Regional	Tumor	ARMM	Melanoma	Anorectal Mucosal Melanoma	Matched	3.32746590179
P-0000969	P-0000969-T01-IM3	In-House	FFPE	Resection	250	385	60	Matched	Metastasis	Breast	Lymph Node	Tumor	IDC	Breast Cancer	Breast Invasive Ductal Carcinoma	Matched	4.43662120239
P-0000970	P-0000970-T01-IM3	In-House	FFPE	Resection	250	414	75	Matched	Primary	Small Bowel	Not Applicable	Tumor	SBWDNET	Gastrointestinal Neuroendocrine Tumor	Small Bowel Well-Differentiated Neuroendocrine Tumor	Matched	1.1091553006
P-0000972	P-0000972-T01-IM3	In-House	FFPE	Resection	250	1002	80	Matched	Metastasis	Rib	Diaphragm	Tumor	MYCHS	Bone Cancer	Myxoid Chondrosarcoma	Matched	0.0
P-0000973	P-0000973-T01-IM3	In-House	FFPE	Resection	250	239	70	Matched	Primary	Breast	Not Applicable	Tumor	IDC	Breast Cancer	Breast Invasive Ductal Carcinoma	Matched	5.54577650299
P-0000976	P-0000976-T01-IM3	Outside	FFPE	Resection	250	1056	80	Matched	Metastasis	Thyroid	Lymph Node	Tumor	THPA	Thyroid Cancer	Papillary Thyroid Cancer	Matched	1.1091553006
P-0000977	P-0000977-T01-IM3	Outside	FFPE	Biopsy	250	589	40	Matched	Primary	Esophagus	Not Applicable	Tumor	ESCA	Esophagogastric Cancer	Esophageal Adenocarcinoma	Matched	6.65493180359
P-0000978	P-0000978-T02-IM5	In-House	DNA	Biopsy	250	839	40	Matched	Primary	Lung	Not Applicable	Tumor	LUAD	Non-Small Cell Lung Cancer	Lung Adenocarcinoma	Matched	8.80847727853
P-0000978	P-0000978-T01-IM3	In-House	FFPE	Biopsy	250	381	15	Matched	Metastasis	Lung	Pleura	Tumor	LUAD	Non-Small Cell Lung Cancer	Lung Adenocarcinoma	Matched	1.1091553006
P-0000979	P-0000979-T01-IM3	In-House	FFPE	Biopsy	250	459	60	Matched	Metastasis	Ascending Colon	Liver	Tumor	COAD	Colorectal Cancer	Colon Adenocarcinoma	Matched	7.76408710418
P-0000980	P-0000980-T01-IM3	In-House	FFPE	Biopsy	250	619	90	Matched	Metastasis	Major Salivary Gland	Lung	Tumor	ACYC	Salivary Gland Cancer	Adenoid Cystic Carcinoma	Matched	5.54577650299
P-0000982	P-0000982-T01-IM3	In-House	FFPE	Biopsy	250	665	15	Matched	Primary	Rectum	Not Applicable	Tumor	READ	Colorectal Cancer	Rectal Adenocarcinoma	Matched	9.98239770538
P-0000982	P-0000982-T02-IM5	In-House	FFPE	Biopsy	250	856	60	Matched	Metastasis	Rectum	Liver	Tumor	READ	Colorectal Cancer	Rectal Adenocarcinoma	Matched	9.78719697615
P-0000984	P-0000984-T01-IM3	Outside	FFPE	Resection	250	641	85	Matched	Primary	Breast	Not Applicable	Tumor	IDC	Breast Cancer	Breast Invasive Ductal Carcinoma	Matched	4.43662120239
P-0000985	P-0000985-T01-IM3	In-House	FFPE	Biopsy	250	620	70	Matched	Metastasis	Breast	Bone	Tumor	IDC	Breast Cancer	Breast Invasive Ductal Carcinoma	Matched	1.1091553006
P-0000987	P-0000987-T01-IM3	In-House	FFPE	Biopsy	250	608	50	Matched	Primary	Lung	Not Applicable	Tumor	LUAD	Non-Small Cell Lung Cancer	Lung Adenocarcinoma	Matched	5.54577650299
P-0000988	P-0000988-T01-IM3	In-House	FFPE	Biopsy	250	552	30	Matched	Primary	Rectum	Not Applicable	Tumor	READ	Colorectal Cancer	Rectal Adenocarcinoma	Matched	9.98239770538
P-0000989	P-0000989-T01-IM3	Outside	FFPE	Biopsy	174	365	60	Matched	Primary	Lung	Not Applicable	Tumor	LUAD	Non-Small Cell Lung Cancer	Lung Adenocarcinoma	Matched	8.87324240478
P-0000990	P-0000990-T02-IM3	In-House	FFPE	Resection	250	457	50	Matched	Primary	Prostate	Not Applicable	Tumor	PRAD	Prostate Cancer	Prostate Adenocarcinoma	Matched	0.0
P-0000991	P-0000991-T01-IM3	Outside	FFPE	Resection	250	556	50	Matched	Metastasis	Esophagus	Lung	Tumor	ESCA	Esophagogastric Cancer	Esophageal Adenocarcinoma	Matched	9.98239770538
P-0000992	P-0000992-T01-IM3	In-House	FFPE	Resection	250	679	70	Matched	Primary	Testis	Not Applicable	Tumor	BMGCT	Germ Cell Tumor	Mixed Germ Cell Tumor	Matched	1.1091553006
P-0000993	P-0000993-T01-IM3	Outside	FFPE	Biopsy	250	707	40	Matched	Primary	Lung	Not Applicable	Tumor	LUSC	Non-Small Cell Lung Cancer	Lung Squamous Cell Carcinoma	Matched	18.8556401102
P-0000994	P-0000994-T01-IM3	Outside	FFPE	Biopsy	250	603	15	Matched	Primary	Sigmoid Colon	Not Applicable	Tumor	COAD	Colorectal Cancer	Colon Adenocarcinoma	Matched	3.32746590179
P-0000995	P-0000995-T01-IM3	In-House	FFPE	Biopsy	250	588	60	Matched	Metastasis	Stomach	Liver	Tumor	GINET	Gastrointestinal Neuroendocrine Tumor	Gastrointestinal Neuroendocrine Tumors	Matched	3.32746590179
P-0000997	P-0000997-T01-IM3	In-House	FFPE	Biopsy	250	593	50	Matched	Primary	Ascending Colon	Not Applicable	Tumor	COAD	Colorectal Cancer	Colon Adenocarcinoma	Matched	17.7464848096
P-0000997	P-0000997-T02-IM3	Outside	FFPE	Resection	250	864	40	Matched	Metastasis	Ascending Colon	Abdomen	Tumor	COAD	Colorectal Cancer	Colon Adenocarcinoma	Matched	17.7464848096
P-0000998	P-0000998-T01-IM3	In-House	FFPE	Biopsy	250	304	80	Matched	Metastasis	Lung	Skin	Tumor	ALUCA	Non-Small Cell Lung Cancer	Atypical Lung Carcinoid	Matched	0.0
P-0000999	P-0000999-T01-IM3	In-House	FFPE	Resection	250	480	70	Matched	Metastasis	Stomach	Liver	Tumor	SWDNET	Gastrointestinal Neuroendocrine Tumor	Well-Differentiated Neuroendocrine Tumors of the Stomach	Matched	0.0
P-0001000	P-0001000-T01-IM3	In-House	FFPE	Resection	250	307	70	Matched	Primary	Pelvis	Not Applicable	Tumor	ASPS	Soft Tissue Sarcoma	Alveolar Soft Part Sarcoma	Matched	0.0
P-0001001	P-0001001-T01-IM3	Outside	FFPE	Biopsy	189	352	50	Matched	Primary	Liver	Not Applicable	Tumor	IHCH	Hepatobiliary Cancer	Intrahepatic Cholangiocarcinoma	Matched	8.87324240478
P-0001002	P-0001002-T01-IM3	In-House	FFPE	Biopsy	250	821	80	Matched	Primary	Bone	Not Applicable	Tumor	MPNST	Nerve Sheath Tumor	Malignant Peripheral Nerve Sheath Tumor	Matched	2.2183106012
P-0001003	P-0001003-T01-IM3	In-House	FFPE	Resection	250	369	90	Matched	Primary	Liver	Not Applicable	Tumor	SFT	Soft Tissue Sarcoma	Solitary Fibrous Tumor/Hemangiopericytoma	Matched	1.1091553006
P-0001004	P-0001004-T01-IM3	Outside	FFPE	Resection	250	611	50	Matched	Primary	Testis	Not Applicable	Tumor	BMGCT	Germ Cell Tumor	Mixed Germ Cell Tumor	Matched	1.1091553006
P-0001005	P-0001005-T01-IM3	Outside	FFPE	Resection	250	1334	30	Matched	Primary	Uterus	Not Applicable	Tumor	USC	Endometrial Cancer	Uterine Serous Carcinoma/Uterine Papillary Serous Carcinoma	Matched	6.65493180359
P-0001006	P-0001006-T01-IM3	In-House	FFPE	Biopsy	250	979	50	Matched	Metastasis	Thyroid	Lymph Node	Tumor	THAP	Thyroid Cancer	Anaplastic Thyroid Cancer	Matched	7.76408710418
P-0001007	P-0001007-T02-IM5	In-House	FFPE	Biopsy	250	1140	65	Matched	Metastasis	Thyroid	Retroperitoneum	Tumor	THPD	Thyroid Cancer	Poorly Differentiated Thyroid Cancer	Matched	2.93615909284
P-0001007	P-0001007-T01-IM3	In-House	FFPE	Resection	250	719	80	Matched	Metastasis	Thyroid	Lymph Node	Tumor	THPD	Thyroid Cancer	Poorly Differentiated Thyroid Cancer	Matched	4.43662120239
P-0001008	P-0001008-T01-IM3	In-House	FFPE	Biopsy	250	766	50	Matched	Primary	Bladder	Not Applicable	Tumor	BLCA	Bladder Cancer	Bladder Urothelial Carcinoma	Matched	9.98239770538
P-0001009	P-0001009-T01-IM3	In-House	FFPE	Resection	250	743	25	Matched	Metastasis	Testis	Lymph Node	Tumor	BMGCT	Germ Cell Tumor	Mixed Germ Cell Tumor	Matched	4.43662120239
P-0001010	P-0001010-T01-IM3	In-House	FFPE	Biopsy	76	282	70	Matched	Metastasis	Lung	Lymph Node	Tumor	LUAD	Non-Small Cell Lung Cancer	Lung Adenocarcinoma	Matched	1.1091553006
P-0001010	P-0001010-T02-IM5	In-House	FFPE	Cytology	191.763	100	80	Matched	Metastasis	Lung	Lymph Node	Tumor	LUAD	Non-Small Cell Lung Cancer	Lung Adenocarcinoma	Matched	1.95743939523
P-0001011	P-0001011-T01-IM3	Outside	FFPE	Biopsy	250	358	60	Matched	Primary	Breast	Not Applicable	Tumor	IDC	Breast Cancer	Breast Invasive Ductal Carcinoma	Matched	2.2183106012
P-0001012	P-0001012-T01-IM3	Outside	FFPE	Resection	250	670	60	Matched	Primary	Testis	Not Applicable	Tumor	BMGCT	Germ Cell Tumor	Mixed Germ Cell Tumor	Matched	0.0
P-0001013	P-0001013-T01-IM3	In-House	FFPE	Resection	250	503	25	Matched	Primary	Bile Duct	Not Applicable	Tumor	EHCH	Hepatobiliary Cancer	Extrahepatic Cholangiocarcinoma	Matched	3.32746590179
P-0001014	P-0001014-T01-IM3	In-House	FFPE	Biopsy	73.7	129	60	Matched	Metastasis	Testis	Retroperitoneum	Tumor	SEM	Germ Cell Tumor	Seminoma	Matched	2.2183106012
P-0001015	P-0001015-T01-IM3	Outside	FFPE	Resection	250	310	90	Unmatched	Metastasis	Thyroid	Liver	Tumor	THPA	Thyroid Cancer	Papillary Thyroid Cancer	Unmatched	6.65493180359
P-0001016	P-0001016-T01-IM3	Outside	FFPE	Resection	250	1092	80	Matched	Primary	Not available	Not available	Tumor	ERMS	Soft Tissue Sarcoma	Embryonal Rhabdomyosarcoma	Matched	3.32746590179
P-0001017	P-0001017-T01-IM3	In-House	FFPE	Resection	250	728	35	Matched	Metastasis	Rectum	Liver	Tumor	READ	Colorectal Cancer	Rectal Adenocarcinoma	Matched	4.43662120239
P-0001018	P-0001018-T01-IM3	Outside	FFPE	Resection	250	222	70	Matched	Primary	Thyroid	Not Applicable	Tumor	THPA	Thyroid Cancer	Papillary Thyroid Cancer	Matched	2.2183106012
P-0001019	P-0001019-T01-IM3	Outside	FFPE	Resection	250	484	80	Unmatched	Primary	Small Bowel	Not Applicable	Tumor	GIST	Gastrointestinal Stromal Tumor	Gastrointestinal Stromal Tumor	Unmatched	3.32746590179
P-0001020	P-0001020-T01-IM3	Outside	FFPE	Resection	250	423	40	Matched	Primary	Descending Colon	Not Applicable	Tumor	COAD	Colorectal Cancer	Colon Adenocarcinoma	Matched	27.7288825149
P-0001021	P-0001021-T01-IM3	In-House	FFPE	Biopsy	250	1072	80	Matched	Metastasis	Prostate	Lymph Node	Tumor	PRAD	Prostate Cancer	Prostate Adenocarcinoma	Matched	5.54577650299
P-0001023	P-0001023-T01-IM3	In-House	FFPE	Biopsy	180.36	383	10	Matched	Metastasis	Esophagus	Lung	Tumor	ESCA	Esophagogastric Cancer	Esophageal Adenocarcinoma	Matched	6.65493180359
P-0001026	P-0001026-T01-IM3	Outside	FFPE	Biopsy	250	650	70	Matched	Primary	Not available	Not available	Tumor	SCOS	Bone Cancer	Small Cell Osteosarcoma	Matched	0.0
P-0001027	P-0001027-T01-IM3	In-House	FFPE	Resection	82.5	266	15	Matched	Primary	Pleura	Not Applicable	Tumor	PLEMESO	Mesothelioma	Pleural Mesothelioma, Epithelioid Type	Matched	2.2183106012
P-0001028	P-0001028-T01-IM3	Outside	FFPE	Biopsy	146.88	724	40	Matched	Metastasis	Thyroid	Trachea	Tumor	THHC	Thyroid Cancer	Hurthle Cell Thyroid Cancer	Matched	8.87324240478
P-0001029	P-0001029-T01-IM3	In-House	FFPE	Biopsy	250	775	50	Matched	Metastasis	Foot	Liver	Tumor	ACRM	Melanoma	Acral Melanoma	Matched	2.2183106012
P-0001030	P-0001030-T01-IM3	Outside	FFPE	Resection	250	708	60	Matched	Primary	Anus	Not Applicable	Tumor	ANSC	Anal Cancer	Anal Squamous Cell Carcinoma	Matched	1.1091553006
P-0001031	P-0001031-T01-IM3	Outside	FFPE	Biopsy	100.98	660	40	Matched	Metastasis	Cancer of Unknown Primary	Liver	Tumor	CUP	Cancer of Unknown Primary	Cancer of Unknown Primary	Matched	2.2183106012
P-0001032	P-0001032-T01-IM3	In-House	FFPE	Biopsy	250	1075	30	Matched	Metastasis	Breast	Lymph Node	Tumor	IDC	Breast Cancer	Breast Invasive Ductal Carcinoma	Matched	0.0
P-0001034	P-0001034-T01-IM3	In-House	FFPE	Resection	250	803	50	Matched	Metastasis	Minor Salivary Gland	Lymph Node	Tumor	ACYC	Salivary Gland Cancer	Adenoid Cystic Carcinoma	Matched	0.0
P-0001035	P-0001035-T01-IM3	In-House	FFPE	Resection	250	920	35	Matched	Metastasis	Scalp	Scalp	Tumor	MFH	Soft Tissue Sarcoma	Undifferentiated Pleomorphic Sarcoma/Malignant Fibrous Histiocytoma/High-Grade Spindle Cell Sarcoma	Matched	59.8943862323
P-0001036	P-0001036-T01-IM3	Outside	FFPE	Resection	191.4	576	NA	Matched	Metastasis	Ovary	Lymph Node	Tumor	CUP	Cancer of Unknown Primary	Cancer of Unknown Primary	Matched	0.0
P-0001037	P-0001037-T01-IM3	In-House	FFPE	Biopsy	250	856	60	Matched	Metastasis	Lung	Liver	Tumor	LUAD	Non-Small Cell Lung Cancer	Lung Adenocarcinoma	Matched	7.76408710418
P-0001038	P-0001038-T01-IM3	In-House	FFPE	Resection	250	808	80	Matched	Primary	Uterus	Not Applicable	Tumor	UCS	Endometrial Cancer	Uterine Carcinosarcoma/Uterine Malignant Mixed Mullerian Tumor	Matched	2.2183106012
P-0001039	P-0001039-T01-IM3	Outside	FFPE	Biopsy	250	639	70	Matched	Primary	Peritoneum	Not Applicable	Tumor	SFT	Soft Tissue Sarcoma	Solitary Fibrous Tumor/Hemangiopericytoma	Matched	3.32746590179
P-0001040	P-0001040-T01-IM3	In-House	FFPE	Biopsy	195	227	10	Matched	Metastasis	Stomach	Peritoneum	Tumor	STAD	Esophagogastric Cancer	Stomach Adenocarcinoma	Matched	2.2183106012
P-0001040	P-0001040-T02-IM3	In-House	FFPE	Resection	250	224	NA	Matched	Primary	Stomach	Not Applicable	Tumor	STAD	Esophagogastric Cancer	Stomach Adenocarcinoma	Matched	0.0
P-0001041	P-0001041-T01-IM3	In-House	FFPE	Resection	191.4	640	60	Matched	Metastasis	Thyroid	Bone	Tumor	THPD	Thyroid Cancer	Poorly Differentiated Thyroid Cancer	Matched	1.1091553006
P-0001042	P-0001042-T01-IM3	In-House	FFPE	Resection	250	654	30	Matched	Metastasis	Skin	Lymph Node	Tumor	CSCC	Skin Cancer, Non-Melanoma	Cutaneous Squamous Cell Carcinoma	Matched	290.598688757
P-0001043	P-0001043-T01-IM3	Outside	FFPE	Biopsy	250	270	60	Matched	Primary	Breast	Not Applicable	Tumor	IDC	Breast Cancer	Breast Invasive Ductal Carcinoma	Matched	6.65493180359
P-0001044	P-0001044-T01-IM3	In-House	FFPE	Biopsy	250	787	70	Matched	Metastasis	Uterus	Omentum	Tumor	UCS	Endometrial Cancer	Uterine Carcinosarcoma/Uterine Malignant Mixed Mullerian Tumor	Matched	6.65493180359
P-0001046	P-0001046-T01-IM3	In-House	FFPE	Resection	250	788	80	Matched	Metastasis	Uterus	Lung	Tumor	ULMS	Uterine Sarcoma	Uterine Leiomyosarcoma	Matched	2.2183106012
P-0001047	P-0001047-T01-IM3	In-House	FFPE	Biopsy	250	775	30	Matched	Primary	GE Junction	Not Applicable	Tumor	GEJ	Esophagogastric Cancer	Adenocarcinoma of the Gastroesophageal Junction	Matched	6.65493180359
P-0001047	P-0001047-T02-IM5	In-House	FFPE	Resection	250	970	30	Matched	Metastasis	GE Junction	Omentum	Tumor	GEJ	Esophagogastric Cancer	Adenocarcinoma of the Gastroesophageal Junction	Matched	14.6807954642
P-0001048	P-0001048-T01-IM3	Outside	FFPE	Resection	250	548	60	Matched	Primary	Testis	Not Applicable	Tumor	BMGCT	Germ Cell Tumor	Mixed Germ Cell Tumor	Matched	1.1091553006
P-0001049	P-0001049-T01-IM3	Outside	FFPE	Biopsy	177.6	695	30	Matched	Primary	Brain	Not Applicable	Tumor	GSARC	Glioma	Gliosarcoma	Matched	1.1091553006
P-0001050	P-0001050-T01-IM3	In-House	FFPE	Resection	250	655	50	Matched	Metastasis	Ovary	Bowel	Tumor	HGSOC	Ovarian Cancer	High-Grade Serous Ovarian Cancer	Matched	3.32746590179
P-0001051	P-0001051-T01-IM3	In-House	FFPE	Biopsy	170	506	70	Matched	Primary	Brain	Not Applicable	Tumor	EPM	CNS Cancer	Ependymoma	Matched	3.32746590179
P-0001052	P-0001052-T01-IM3	In-House	FFPE	Biopsy	109.8	350	70	Matched	Primary	Brain	Not Applicable	Tumor	GBM	Glioma	Glioblastoma Multiforme	Matched	3.32746590179
P-0001053	P-0001053-T01-IM3	In-House	FFPE	Resection	250	909	60	Matched	Primary	Brain	Not Applicable	Tumor	GSARC	Glioma	Gliosarcoma	Matched	6.65493180359
P-0001054	P-0001054-T02-IM3	In-House	FFPE	Biopsy	250	406	40	Matched	Primary	Cecum	Not Applicable	Tumor	COAD	Colorectal Cancer	Colon Adenocarcinoma	Matched	11.091553006
P-0001054	P-0001054-T01-IM3	Outside	FFPE	Biopsy	83.3	287	25	Matched	Metastasis	Cecum	Peritoneum	Tumor	COAD	Colorectal Cancer	Colon Adenocarcinoma	Matched	12.2007083066
P-0001055	P-0001055-T01-IM3	In-House	FFPE	Resection	250	587	80	Matched	Metastasis	Brain	Kidney	Tumor	SFT	Soft Tissue Sarcoma	Solitary Fibrous Tumor/Hemangiopericytoma	Matched	1.1091553006
P-0001056	P-0001056-T01-IM3	In-House	FFPE	Biopsy	124.3	595	40	Matched	Metastasis	Groin	Soft Tissue	Tumor	DDLS	Soft Tissue Sarcoma	Dedifferentiated Liposarcoma	Matched	0.0
P-0001057	P-0001057-T01-IM3	In-House	FFPE	Resection	250	829	10	Matched	Metastasis	Cervix	Small Bowel	Tumor	GCEMU	Cervical Cancer	Gastric Type Mucinous Carcinoma	Matched	0.0
P-0001058	P-0001058-T01-IM3	In-House	FFPE	Resection	250	753	60	Matched	Metastasis	Mediastinum	Lung	Tumor	BCCA	Germ Cell Tumor	Choriocarcinoma	Matched	13.3098636072
P-0001059	P-0001059-T02-IM3	In-House	FFPE	Resection	250	729	60	Matched	Primary	Penis	Not Applicable	Tumor	PSCC	Penile Cancer	Penile Squamous Cell Carcinoma	Matched	5.54577650299
P-0001060	P-0001060-T01-IM3	Outside	FFPE	Resection	250	424	70	Matched	Primary	Kidney	Not Applicable	Tumor	TRCC	Renal Cell Carcinoma	Translocation-Associated Renal Cell Carcinoma	Matched	0.0
P-0001061	P-0001061-T01-IM3	Outside	FFPE	Biopsy	81.6	235	20	Matched	Metastasis	Breast	Liver	Tumor	BRCANOS	Breast Cancer	Breast Invasive Cancer, NOS	Matched	5.54577650299
P-0001062	P-0001062-T02-IM3	Outside	FFPE	Biopsy	250	249	40	Matched	Primary	Not available	Not available	Tumor	SYNS	Soft Tissue Sarcoma	Synovial Sarcoma	Matched	0.0
P-0001063	P-0001063-T01-IM3	Outside	FFPE	Biopsy	250	753	50	Matched	Primary	Thymus	Not Applicable	Tumor	THYC	Thymic Tumor	Thymic Carcinoma	Matched	3.32746590179
P-0001070	P-0001070-T01-IM3	Outside	FFPE	Resection	250	871	60	Matched	Primary	Adrenal Gland	Not Applicable	Tumor	ACC	Adrenocortical Carcinoma	Adrenocortical Carcinoma	Matched	1.1091553006
P-0001071	P-0001071-T01-IM3	In-House	FFPE	Biopsy	250	641	70	Matched	Metastasis	Prostate	Lymph Node	Tumor	PRAD	Prostate Cancer	Prostate Adenocarcinoma	Matched	39.9295908215
P-0001073	P-0001073-T01-IM3	Outside	FFPE	Biopsy	173.7	505	60	Matched	Metastasis	Uterus	Omentum	Tumor	UEC	Endometrial Cancer	Uterine Endometrioid Carcinoma	Matched	11.091553006
P-0001074	P-0001074-T01-IM3	Outside	FFPE	Cytology	250	858	NA	Matched	Metastasis	Bladder	Prostate	Tumor	BLCA	Bladder Cancer	Bladder Urothelial Carcinoma	Matched	21.0739507114
P-0001076	P-0001076-T01-IM3	In-House	FFPE	Resection	250	428	60	Matched	Primary	Brain	Not Applicable	Tumor	AOAST	Glioma	Anaplastic Oligoastrocytoma	Matched	4.43662120239
P-0001077	P-0001077-T01-IM3	Outside	FFPE	Biopsy	250	785	50	Matched	Primary	Esophagus	Not Applicable	Tumor	ESCA	Esophagogastric Cancer	Esophageal Adenocarcinoma	Matched	6.65493180359
P-0001078	P-0001078-T01-IM3	Outside	FFPE	Biopsy	235.32	717	30	Matched	Metastasis	Breast	Lymph Node	Tumor	IDC	Breast Cancer	Breast Invasive Ductal Carcinoma	Matched	5.54577650299
P-0001079	P-0001079-T01-IM3	In-House	FFPE	Biopsy	250	957	25	Matched	Primary	Rectum	Not Applicable	Tumor	READ	Colorectal Cancer	Rectal Adenocarcinoma	Matched	11.091553006
P-0001080	P-0001080-T01-IM3	In-House	FFPE	Resection	250	573	50	Matched	Metastasis	Ovary	Heart	Tumor	HGSOC	Ovarian Cancer	High-Grade Serous Ovarian Cancer	Matched	7.76408710418
P-0001081	P-0001081-T01-IM3	In-House	FFPE	Resection	250	662	80	Matched	Metastasis	Skin	Ovary	Tumor	SKCM	Melanoma	Cutaneous Melanoma	Matched	45.4753673245
P-0001082	P-0001082-T01-IM3	In-House	FFPE	Resection	250	422	40	Matched	Primary	Oral Cavity	Not Applicable	Tumor	OCSC	Head and Neck Cancer	Oral Cavity Squamous Cell Carcinoma	Matched	26.6197272143
P-0001083	P-0001083-T01-IM3	In-House	FFPE	Resection	250	824	90	Matched	Primary	Soft Tissue	Not Applicable	Tumor	EPIS	Soft Tissue Sarcoma	Epithelioid Sarcoma	Matched	0.0
P-0001084	P-0001084-T01-IM3	Outside	FFPE	Cytology	108.12	508	20	Matched	Metastasis	Lung	Lymph Node	Tumor	LUSC	Non-Small Cell Lung Cancer	Lung Squamous Cell Carcinoma	Matched	4.43662120239
P-0001085	P-0001085-T01-IM3	In-House	FFPE	Resection	250	604	70	Matched	Metastasis	Uterus	Vagina	Tumor	UCS	Endometrial Cancer	Uterine Carcinosarcoma/Uterine Malignant Mixed Mullerian Tumor	Matched	3.32746590179
P-0001086	P-0001086-T01-IM3	In-House	FFPE	Biopsy	250	836	30	Matched	Metastasis	Ovary	Kidney	Tumor	HGSOC	Ovarian Cancer	High-Grade Serous Ovarian Cancer	Matched	6.65493180359
P-0001087	P-0001087-T01-IM3	In-House	FFPE	Resection	250	824	80	Matched	Primary	Lower Extremity	Not Applicable	Tumor	MFH	Soft Tissue Sarcoma	Undifferentiated Pleomorphic Sarcoma/Malignant Fibrous Histiocytoma/High-Grade Spindle Cell Sarcoma	Matched	2.2183106012
P-0001088	P-0001088-T01-IM3	In-House	FFPE	Resection	250	632	80	Matched	Metastasis	Lower Extremity	Small Bowel	Tumor	MRLS	Soft Tissue Sarcoma	Myxoid/Round-Cell Liposarcoma	Matched	1.1091553006
P-0001089	P-0001089-T01-IM3	In-House	FFPE	Biopsy	250	681	15	Matched	Primary	Lung	Not Applicable	Tumor	LUAD	Non-Small Cell Lung Cancer	Lung Adenocarcinoma	Matched	7.76408710418
P-0001090	P-0001090-T01-IM3	Outside	FFPE	Biopsy	250	478	60	Matched	Primary	Not available	Not available	Tumor	SCRMS	Soft Tissue Sarcoma	Spindle Cell Rhabdomyosarcoma	Matched	3.32746590179
P-0001091	P-0001091-T01-IM3	Outside	FFPE	Resection	250	614	50	Matched	Primary	Lung	Not Applicable	Tumor	SFT	Soft Tissue Sarcoma	Solitary Fibrous Tumor/Hemangiopericytoma	Matched	2.2183106012
P-0001092	P-0001092-T01-IM3	In-House	FFPE	Biopsy	250	1068	50	Matched	Metastasis	Prostate	Lymph Node	Tumor	PRAD	Prostate Cancer	Prostate Adenocarcinoma	Matched	6.65493180359
P-0001093	P-0001093-T01-IM3	In-House	FFPE	Biopsy	250	540	15	Matched	Metastasis	Lung	Pleura	Tumor	LUAD	Non-Small Cell Lung Cancer	Lung Adenocarcinoma	Matched	12.2007083066
P-0001094	P-0001094-T01-IM3	Outside	FFPE	Biopsy	148.4	461	15	Matched	Metastasis	Uterus	Lymph Node	Tumor	USC	Endometrial Cancer	Uterine Serous Carcinoma/Uterine Papillary Serous Carcinoma	Matched	4.43662120239
P-0001095	P-0001095-T01-IM3	Outside	FFPE	Resection	250	844	50	Matched	Primary	Uterus	Not Applicable	Tumor	USTUMP	Uterine Sarcoma	Uterine Smooth Muscle Tumor of Uncertain Malignant Potential	Matched	2.2183106012
P-0001096	P-0001096-T01-IM3	In-House	FFPE	Biopsy	250	779	80	Matched	Metastasis	Cancer of Unknown Primary	Lymph Node	Tumor	CUP	Cancer of Unknown Primary	Cancer of Unknown Primary	Matched	3.32746590179
P-0001097	P-0001097-T01-IM3	In-House	FFPE	Biopsy	250	900	15	Matched	Primary	Lung	Not Applicable	Tumor	LUAD	Non-Small Cell Lung Cancer	Lung Adenocarcinoma	Matched	1.1091553006
P-0001097	P-0001097-T02-IM5	In-House	FFPE	Resection	250	820	45	Matched	Primary	Lung	Not Applicable	Tumor	LUAD	Non-Small Cell Lung Cancer	Lung Adenocarcinoma	Matched	1.95743939523
P-0001098	P-0001098-T01-IM3	Outside	FFPE	Resection	250	524	15	Matched	Primary	Appendix	Not Applicable	Tumor	MAAP	Appendiceal Cancer	Mucinous Adenocarcinoma of the Appendix	Matched	6.65493180359
P-0001099	P-0001099-T01-IM3	Outside	FFPE	Biopsy	250	808	50	Matched	Primary	Breast	Not Applicable	Tumor	IDC	Breast Cancer	Breast Invasive Ductal Carcinoma	Matched	4.43662120239
P-0001100	P-0001100-T01-IM3	In-House	FFPE	Resection	250	433	40	Matched	Metastasis	Bladder	Lymph Node	Tumor	BLCA	Bladder Cancer	Bladder Urothelial Carcinoma	Matched	5.54577650299
P-0001101	P-0001101-T01-IM3	Outside	FFPE	Resection	250	753	90	Matched	Primary	Not available	Not available	Tumor	SYNS	Soft Tissue Sarcoma	Synovial Sarcoma	Matched	0.0
P-0001102	P-0001102-T01-IM3	In-House	FFPE	Resection	250	631	50	Matched	Metastasis	Jejunum	Bone	Tumor	SBC	Small Bowel Cancer	Small Bowel Cancer	Matched	13.3098636072
P-0001103	P-0001103-T01-IM3	Outside	FFPE	Resection	250	655	15	Matched	Primary	Pleura	Not Applicable	Tumor	PLEMESO	Mesothelioma	Pleural Mesothelioma, Epithelioid Type	Matched	2.2183106012
P-0001104	P-0001104-T01-IM3	In-House	FFPE	Biopsy	250	852	40	Matched	Metastasis	Ascending Colon	Liver	Tumor	MACR	Colorectal Cancer	Mucinous Adenocarcinoma of the Colon and Rectum	Matched	15.5281742084
P-0001104	P-0001104-T05-IM3	In-House	FFPE	Biopsy	69	677	30	Matched	Metastasis	Ascending Colon	Liver	Tumor	COAD	Colorectal Cancer	Colon Adenocarcinoma	Matched	18.8556401102
P-0001104	P-0001104-T02-IM3	Outside	FFPE	Biopsy	250	909	NA	Matched	Primary	Ascending Colon	Not Applicable	Tumor	COAD	Colorectal Cancer	Colon Adenocarcinoma	Matched	16.637329509
P-0001104	P-0001104-T03-IM3	Outside	FFPE	Biopsy	250	372	30	Matched	Metastasis	Ascending Colon	Liver	Tumor	COAD	Colorectal Cancer	Colon Adenocarcinoma	Matched	15.5281742084
P-0001105	P-0001105-T01-IM3	In-House	FFPE	Resection	250	879	25	Matched	Primary	Ovary	Not Applicable	Tumor	HGSOC	Ovarian Cancer	High-Grade Serous Ovarian Cancer	Matched	7.76408710418
P-0001106	P-0001106-T01-IM3	In-House	FFPE	Resection	250	865	20	Matched	Metastasis	Testis	Lymph Node	Tumor	BMGCT	Germ Cell Tumor	Mixed Germ Cell Tumor	Matched	6.65493180359
P-0001107	P-0001107-T01-IM3	Outside	FFPE	Biopsy	250	528	15	Matched	Primary	Rectum	Not Applicable	Tumor	HGNEC	Gastrointestinal Neuroendocrine Tumor	High-Grade Neuroendocrine Carcinoma of the Colon and Rectum	Matched	7.76408710418
P-0001108	P-0001108-T01-IM3	In-House	FFPE	Resection	250	737	50	Matched	Primary	Prostate	Not Applicable	Tumor	PRAD	Prostate Cancer	Prostate Adenocarcinoma	Matched	2.2183106012
P-0001109	P-0001109-T01-IM3	Outside	FFPE	Resection	250	1289	50	Matched	Primary	Not available	Not available	Tumor	SYNS	Soft Tissue Sarcoma	Synovial Sarcoma	Matched	0.0
P-0001110	P-0001110-T01-IM3	In-House	FFPE	Resection	250	674	30	Matched	Primary	Pleura	Not Applicable	Tumor	PLEMESO	Mesothelioma	Pleural Mesothelioma, Epithelioid Type	Matched	1.1091553006
P-0001111	P-0001111-T01-IM3	Outside	FFPE	Biopsy	107.87	204	20	Matched	Primary	Bone	Not Applicable	Tumor	CHOS	Bone Cancer	Chondroblastic Osteosarcoma	Matched	3.32746590179
P-0001112	P-0001112-T01-IM3	Outside	FFPE	Biopsy	250	671	50	Matched	Primary	Skin	Not Applicable	Tumor	MCC	Skin Cancer, Non-Melanoma	Merkel Cell Carcinoma	Matched	18.8556401102
P-0001113	P-0001113-T01-IM3	Outside	FFPE	Resection	250	705	70	Matched	Primary	Uterus	Not Applicable	Tumor	UPECOMA	Uterine Sarcoma	Uterine Perivascular Epithelioid Cell Tumor	Matched	1.1091553006
P-0001114	P-0001114-T02-IM3	In-House	FFPE	Cytology	250	463	30	Matched	Metastasis	Breast	Mediastinum	Tumor	ILC	Breast Cancer	Breast Invasive Lobular Carcinoma	Matched	17.7464848096
P-0001114	P-0001114-T03-IM5	In-House	FFPE	Resection	250	632	20	Matched	Metastasis	Breast	Pericardium	Tumor	ILC	Breast Cancer	Breast Invasive Lobular Carcinoma	Matched	1.95743939523
P-0001115	P-0001115-T01-IM3	In-House	FFPE	Resection	250	937	40	Matched	Metastasis	Uterus	Rectum	Tumor	UEC	Endometrial Cancer	Uterine Endometrioid Carcinoma	Matched	65.4401627353
P-0001117	P-0001117-T01-IM3	Outside	FFPE	Biopsy	250	640	50	Matched	Primary	Lung	Not Applicable	Tumor	LUAD	Non-Small Cell Lung Cancer	Lung Adenocarcinoma	Matched	0.0
P-0001118	P-0001118-T01-IM3	Outside	FFPE	Resection	129.86	213	60	Matched	Metastasis	Breast	Lung	Tumor	IDC	Breast Cancer	Breast Invasive Ductal Carcinoma	Matched	2.2183106012
P-0001120	P-0001120-T01-IM3	In-House	FFPE	Resection	250	797	50	Matched	Primary	Pleura	Not Applicable	Tumor	SYNS	Soft Tissue Sarcoma	Synovial Sarcoma	Matched	0.0
P-0001121	P-0001121-T01-IM3	In-House	FFPE	Biopsy	250	728	90	Matched	Primary	Lung	Not Applicable	Tumor	LUSC	Non-Small Cell Lung Cancer	Lung Squamous Cell Carcinoma	Matched	1.1091553006
P-0001123	P-0001123-T01-IM3	In-House	FFPE	Biopsy	250	548	30	Matched	Primary	Lung	Not Applicable	Tumor	LUAD	Non-Small Cell Lung Cancer	Lung Adenocarcinoma	Matched	3.32746590179
P-0001123	P-0001123-T02-IM5	In-House	FFPE	Biopsy	250	944	50	Matched	Metastasis	Lung	Bone	Tumor	LUAD	Non-Small Cell Lung Cancer	Lung Adenocarcinoma	Matched	3.91487879046
P-0001124	P-0001124-T01-IM3	In-House	FFPE	Biopsy	130.8	258	75	Matched	Primary	Lung	Not Applicable	Tumor	SCLC	Small Cell Lung Cancer	Small Cell Lung Cancer	Matched	5.54577650299
P-0001125	P-0001125-T01-IM3	In-House	FFPE	Resection	250	565	60	Matched	Metastasis	Soft Tissue	Lung	Tumor	MFS	Soft Tissue Sarcoma	Myxofibrosarcoma	Matched	1.1091553006
P-0001126	P-0001126-T01-IM3	In-House	FFPE	Resection	250	574	30	Matched	Metastasis	Umbilical Mass	Bowel	Tumor	PEMESO	Mesothelioma	Peritoneal Mesothelioma	Matched	2.2183106012
P-0001127	P-0001127-T02-IM3	Outside	FFPE	Biopsy	127.6	560	40	Matched	Metastasis	Lung	Mediastinum	Tumor	LUSC	Non-Small Cell Lung Cancer	Lung Squamous Cell Carcinoma	Matched	3.32746590179
P-0001128	P-0001128-T01-IM3	In-House	FFPE	Resection	250	373	35	Matched	Primary	Prostate	Not Applicable	Tumor	PRAD	Prostate Cancer	Prostate Adenocarcinoma	Matched	7.76408710418
P-0001129	P-0001129-T01-IM3	In-House	FFPE	Resection	250	299	75	Matched	Primary	Upper Extremity	Not Applicable	Tumor	MYCHS	Bone Cancer	Myxoid Chondrosarcoma	Matched	1.1091553006
P-0001130	P-0001130-T01-IM3	Outside	FFPE	Cytology	213	1020	50	Matched	Primary	Lung	Not Applicable	Tumor	LUAD	Non-Small Cell Lung Cancer	Lung Adenocarcinoma	Matched	9.98239770538
P-0001131	P-0001131-T01-IM3	Outside	FFPE	Resection	250	1038	25	Matched	Metastasis	Lung	Uterus	Tumor	LUAD	Non-Small Cell Lung Cancer	Lung Adenocarcinoma	Matched	8.87324240478
P-0001135	P-0001135-T02-IM3	In-House	FFPE	Resection	250	874	40	Matched	Primary	Bladder	Not Applicable	Tumor	BLCA	Bladder Cancer	Bladder Urothelial Carcinoma	Matched	4.43662120239
P-0001136	P-0001136-T01-IM3	In-House	FFPE	Biopsy	250	880	30	Matched	Metastasis	Stomach	Liver	Tumor	STAD	Esophagogastric Cancer	Stomach Adenocarcinoma	Matched	6.65493180359
P-0001137	P-0001137-T01-IM3	Outside	FFPE	Biopsy	250	401	20	Matched	Primary	Esophagus	Not Applicable	Tumor	ESCA	Esophagogastric Cancer	Esophageal Adenocarcinoma	Matched	3.32746590179
P-0001138	P-0001138-T01-IM3	In-House	FFPE	Resection	250	440	40	Matched	Metastasis	Pancreas	Lymph Node	Tumor	PANET	Pancreatic Cancer	Pancreatic Neuroendocrine Tumor	Matched	0.0
P-0001140	P-0001140-T01-IM3	In-House	FFPE	Biopsy	250	347	25	Matched	Metastasis	Ovary	Lymph Node	Tumor	HGSOC	Ovarian Cancer	High-Grade Serous Ovarian Cancer	Matched	3.32746590179
P-0001141	P-0001141-T01-IM3	In-House	FFPE	Biopsy	250	730	40	Matched	Metastasis	Prostate	Liver	Tumor	PRAD	Prostate Cancer	Prostate Adenocarcinoma	Matched	3.32746590179
P-0001144	P-0001144-T01-IM3	In-House	FFPE	Biopsy	250	686	30	Matched	Primary	Lung	Not Applicable	Tumor	LUSC	Non-Small Cell Lung Cancer	Lung Squamous Cell Carcinoma	Matched	5.54577650299
P-0001146	P-0001146-T01-IM3	Outside	FFPE	Resection	250	658	10	Matched	Primary	Appendix	Not Applicable	Tumor	APAD	Appendiceal Cancer	Appendiceal Adenocarcinoma	Matched	1.1091553006
P-0001149	P-0001149-T01-IM3	Outside	FFPE	Biopsy	250	620	30	Matched	Primary	Breast	Not Applicable	Tumor	IDC	Breast Cancer	Breast Invasive Ductal Carcinoma	Matched	4.43662120239
P-0001150	P-0001150-T01-IM3	In-House	FFPE	Biopsy	250	834	50	Matched	Metastasis	Cecum	Liver	Tumor	COAD	Colorectal Cancer	Colon Adenocarcinoma	Matched	9.98239770538
P-0001151	P-0001151-T01-IM3	Outside	FFPE	Resection	250	897	40	Matched	Primary	Ascending Colon	Not Applicable	Tumor	COAD	Colorectal Cancer	Colon Adenocarcinoma	Matched	6.65493180359
P-0001152	P-0001152-T01-IM3	In-House	FFPE	Resection	250	441	50	Matched	Metastasis	Breast	Brain	Tumor	ILC	Breast Cancer	Breast Invasive Lobular Carcinoma	Matched	2.2183106012
P-0001153	P-0001153-T01-IM3	Outside	FFPE	Biopsy	250	619	25	Matched	Primary	Prostate	Not Applicable	Tumor	PRAD	Prostate Cancer	Prostate Adenocarcinoma	Matched	4.43662120239
P-0001154	P-0001154-T01-IM3	In-House	FFPE	Biopsy	250	615	20	Matched	Primary	Lung	Not Applicable	Tumor	LUAD	Non-Small Cell Lung Cancer	Lung Adenocarcinoma	Matched	1.1091553006
P-0001155	P-0001155-T01-IM3	Outside	FFPE	Biopsy	250	833	50	Matched	Metastasis	Lung	Lymph Node	Tumor	LUAD	Non-Small Cell Lung Cancer	Lung Adenocarcinoma	Matched	1.1091553006
P-0001156	P-0001156-T01-IM3	In-House	FFPE	Resection	250	446	40	Matched	Metastasis	Breast	Retroperitoneum	Tumor	ILC	Breast Cancer	Breast Invasive Lobular Carcinoma	Matched	3.32746590179
P-0001157	P-0001157-T01-IM3	In-House	FFPE	Resection	250	220	50	Matched	Metastasis	Stomach	Liver	Tumor	GIST	Gastrointestinal Stromal Tumor	Gastrointestinal Stromal Tumor	Matched	1.1091553006
P-0001157	P-0001157-T02-IM5	In-House	FFPE	Resection	250	917	80	Matched	Metastasis	Stomach	Liver	Tumor	GIST	Gastrointestinal Stromal Tumor	Gastrointestinal Stromal Tumor	Matched	0.978719697615
P-0001158	P-0001158-T01-IM3	Outside	FFPE	Biopsy	71.04	292	10	Matched	Primary	Stomach	Not Applicable	Tumor	STAD	Esophagogastric Cancer	Stomach Adenocarcinoma	Matched	5.54577650299
P-0001163	P-0001163-T01-IM3	In-House	FFPE	Biopsy	250	714	25	Matched	Primary	Lung	Not Applicable	Tumor	LUAD	Non-Small Cell Lung Cancer	Lung Adenocarcinoma	Matched	6.65493180359
P-0001164	P-0001164-T01-IM3	Outside	FFPE	Resection	250	617	50	Matched	Primary	Uterus	Not Applicable	Tumor	HGESS	Uterine Sarcoma	High-Grade Endometrial Stromal Sarcoma	Matched	1.1091553006
P-0001165	P-0001165-T01-IM3	In-House	FFPE	Biopsy	250	881	70	Matched	Primary	Lung	Not Applicable	Tumor	LUAD	Non-Small Cell Lung Cancer	Lung Adenocarcinoma	Matched	3.32746590179
P-0001166	P-0001166-T01-IM3	Outside	FFPE	Resection	250	538	25	Matched	Primary	Breast	Not Applicable	Tumor	IDC	Breast Cancer	Breast Invasive Ductal Carcinoma	Matched	4.43662120239
P-0001168	P-0001168-T01-IM3	In-House	FFPE	Biopsy	250	871	50	Matched	Metastasis	Breast	Liver	Tumor	IDC	Breast Cancer	Breast Invasive Ductal Carcinoma	Matched	3.32746590179
P-0001169	P-0001169-T01-IM3	Outside	FFPE	Resection	250	291	50	Matched	Primary	Bone	Not Applicable	Tumor	MNG	CNS Cancer	Meningioma	Matched	2.2183106012
P-0001170	P-0001170-T01-IM3	Outside	FFPE	Resection	250	502	30	Matched	Primary	Sigmoid Colon	Not Applicable	Tumor	COAD	Colorectal Cancer	Colon Adenocarcinoma	Matched	8.87324240478
P-0001171	P-0001171-T01-IM3	In-House	FFPE	Biopsy	250	1189	60	Matched	Metastasis	Lung	Adrenal Gland	Tumor	LUAD	Non-Small Cell Lung Cancer	Lung Adenocarcinoma	Matched	96.496511152
P-0001172	P-0001172-T02-IM3	Outside	FFPE	Biopsy	226.2	569	10	Matched	Primary	Stomach	Not Applicable	Tumor	STAD	Esophagogastric Cancer	Stomach Adenocarcinoma	Matched	2.2183106012
P-0001173	P-0001173-T01-IM3	Outside	FFPE	Resection	250	494	40	Matched	Primary	Heart	Not Applicable	Tumor	INTS	Soft Tissue Sarcoma	Intimal Sarcoma	Matched	0.0
P-0001174	P-0001174-T01-IM3	In-House	FFPE	Resection	250	371	50	Matched	Metastasis	Nailbed	In-transit	Tumor	ACRM	Melanoma	Acral Melanoma	Matched	1.1091553006
P-0001175	P-0001175-T01-IM3	In-House	FFPE	Biopsy	250	215	40	Matched	Primary	Breast	Not Applicable	Tumor	ILC	Breast Cancer	Breast Invasive Lobular Carcinoma	Matched	1.1091553006
P-0001176	P-0001176-T01-IM3	In-House	FFPE	Biopsy	250	237	NA	Matched	Primary	Breast	Not Applicable	Tumor	BRCNOS	Breast Cancer	Breast Invasive Carcinoma, NOS	Matched	4.43662120239
P-0001177	P-0001177-T01-IM3	Outside	FFPE	Resection	250	432	20	Matched	Metastasis	Pleura	Appendix	Tumor	PLEMESO	Mesothelioma	Pleural Mesothelioma, Epithelioid Type	Matched	2.2183106012
P-0001179	P-0001179-T01-IM3	Outside	FFPE	Biopsy	250	425	50	Matched	Primary	Vagina	Not Applicable	Tumor	VMM	Melanoma	Mucosal Melanoma of the Vulva/Vagina	Matched	3.32746590179
P-0001180	P-0001180-T01-IM3	In-House	FFPE	Biopsy	250	535	10	Matched	Metastasis	Stomach	Breast	Tumor	STAD	Esophagogastric Cancer	Stomach Adenocarcinoma	Matched	2.2183106012
P-0001181	P-0001181-T01-IM3	In-House	FFPE	Resection	250	638	25	Matched	Metastasis	Testis	Neck	Tumor	BMGCT	Germ Cell Tumor	Mixed Germ Cell Tumor	Matched	4.43662120239
P-0001182	P-0001182-T01-IM3	In-House	FFPE	Resection	250	509	35	Matched	Primary	Breast	Not Applicable	Tumor	MBC	Breast Cancer	Metaplastic Breast Cancer	Matched	1.1091553006
P-0001183	P-0001183-T01-IM3	In-House	FFPE	Resection	250	370	30	Matched	Metastasis	Breast	Lung	Tumor	IDC	Breast Cancer	Breast Invasive Ductal Carcinoma	Matched	6.65493180359
P-0001184	P-0001184-T01-IM3	In-House	FFPE	Biopsy	250	598	40	Matched	Metastasis	Breast	Liver	Tumor	IDC	Breast Cancer	Breast Invasive Ductal Carcinoma	Matched	2.2183106012
P-0001184	P-0001184-T02-IM5	In-House	FFPE	Biopsy	250	1190	45	Matched	Metastasis	Breast	Liver	Tumor	IDC	Breast Cancer	Breast Invasive Ductal Carcinoma	Matched	3.91487879046
P-0001185	P-0001185-T01-IM3	Outside	FFPE	Biopsy	250	1128	30	Matched	Primary	Liver	Not Applicable	Tumor	IHCH	Hepatobiliary Cancer	Intrahepatic Cholangiocarcinoma	Matched	27.7288825149
P-0001186	P-0001186-T01-IM3	In-House	FFPE	Biopsy	250	818	25	Matched	Metastasis	Oropharynx	Bone	Tumor	OPHSC	Head and Neck Cancer	Oropharynx Squamous Cell Carcinoma	Matched	1.1091553006
P-0001187	P-0001187-T01-IM3	Outside	FFPE	Resection	250	453	50	Matched	Primary	Prostate	Not Applicable	Tumor	PRAD	Prostate Cancer	Prostate Adenocarcinoma	Matched	0.0
P-0001188	P-0001188-T01-IM3	In-House	FFPE	Resection	250	411	60	Matched	Primary	Liver	Not Applicable	Tumor	HCC	Hepatobiliary Cancer	Hepatocellular Carcinoma	Matched	1.1091553006
P-0001189	P-0001189-T01-IM3	Outside	FFPE	Cytology	250	669	70	Matched	Metastasis	Lung	Pleura	Tumor	LUAD	Non-Small Cell Lung Cancer	Lung Adenocarcinoma	Matched	18.8556401102
P-0001190	P-0001190-T01-IM3	In-House	FFPE	Resection	250	334	30	Matched	Metastasis	Descending Colon	Liver	Tumor	COAD	Colorectal Cancer	Colon Adenocarcinoma	Matched	3.32746590179
P-0001191	P-0001191-T01-IM3	Outside	FFPE	Resection	250	462	40	Matched	Primary	Breast	Not Applicable	Tumor	ANGS	Soft Tissue Sarcoma	Angiosarcoma	Matched	0.0
P-0001192	P-0001192-T01-IM3	In-House	FFPE	Resection	250	332	50	Matched	Metastasis	Sigmoid Colon	Lung	Tumor	COAD	Colorectal Cancer	Colon Adenocarcinoma	Matched	15.5281742084
P-0001193	P-0001193-T01-IM3	In-House	FFPE	Resection	250	1270	60	Matched	Primary	Stomach	Not Applicable	Tumor	GIST	Gastrointestinal Stromal Tumor	Gastrointestinal Stromal Tumor	Matched	1.1091553006
P-0001194	P-0001194-T01-IM3	Outside	FFPE	Biopsy	250	479	20	Matched	Primary	Esophagus	Not Applicable	Tumor	ESCA	Esophagogastric Cancer	Esophageal Adenocarcinoma	Matched	9.98239770538
P-0001195	P-0001195-T01-IM3	In-House	FFPE	Resection	250	230	30	Matched	Metastasis	Nasopharynx	Lung	Tumor	NPC	Head and Neck Cancer	Nasopharyngeal Carcinoma	Matched	3.32746590179
P-0001196	P-0001196-T01-IM3	Outside	FFPE	Cytology	183.6	791	15	Matched	Primary	Lung	Not Applicable	Tumor	LUAD	Non-Small Cell Lung Cancer	Lung Adenocarcinoma	Matched	4.43662120239
P-0001197	P-0001197-T01-IM3	Outside	FFPE	Biopsy	250	205	10	Matched	Metastasis	Stomach	Peritoneum	Tumor	STAD	Esophagogastric Cancer	Stomach Adenocarcinoma	Matched	3.32746590179
P-0001198	P-0001198-T01-IM3	In-House	FFPE	Resection	250	612	NA	Matched	Metastasis	Skin	Lymph Node	Tumor	CSCC	Skin Cancer, Non-Melanoma	Cutaneous Squamous Cell Carcinoma	Matched	57.6760756311
P-0001199	P-0001199-T01-IM3	In-House	FFPE	Cytology	85.26	438	50	Matched	Primary	Lung	Not Applicable	Tumor	LUAD	Non-Small Cell Lung Cancer	Lung Adenocarcinoma	Matched	14.4190189078
P-0001200	P-0001200-T01-IM3	In-House	FFPE	Resection	250	704	15	Matched	Metastasis	Rectum	Liver	Tumor	READ	Colorectal Cancer	Rectal Adenocarcinoma	Matched	3.32746590179
P-0001201	P-0001201-T01-IM3	In-House	FFPE	Biopsy	250	673	50	Matched	Metastasis	Minor Salivary Gland	Lung	Tumor	ACYC	Salivary Gland Cancer	Adenoid Cystic Carcinoma	Matched	7.76408710418
P-0001202	P-0001202-T01-IM3	Outside	FFPE	Biopsy	250	572	60	Matched	Primary	Prostate	Not Applicable	Tumor	PRAD	Prostate Cancer	Prostate Adenocarcinoma	Matched	3.32746590179
P-0001203	P-0001203-T01-IM3	Outside	FFPE	Resection	250	82	30	Matched	Primary	Breast	Not Applicable	Tumor	IDC	Breast Cancer	Breast Invasive Ductal Carcinoma	Matched	2.2183106012
P-0001204	P-0001204-T02-IM5	In-House	FFPE	Biopsy	250	630	30	Matched	Primary	Prostate	Not Applicable	Tumor	PRAD	Prostate Cancer	Prostate Adenocarcinoma	Matched	2.93615909284
P-0001204	P-0001204-T03-IM5	In-House	FFPE	Resection	250	827	70	Matched	Metastasis	Prostate	Brain	Tumor	PRAD	Prostate Cancer	Prostate Adenocarcinoma	Matched	2.93615909284
P-0001204	P-0001204-T01-IM3	Outside	FFPE	Biopsy	250	1130	15	Matched	Primary	Prostate	Not Applicable	Tumor	PRAD	Prostate Cancer	Prostate Adenocarcinoma	Matched	2.2183106012
P-0001205	P-0001205-T01-IM3	In-House	FFPE	Resection	165.6	756	60	Matched	Primary	Brain	Not Applicable	Tumor	HPCCNS	CNS Cancer	Hemangiopericytoma of the Central Nervous System	Matched	1.1091553006
P-0001206	P-0001206-T01-IM3	Outside	FFPE	Biopsy	250	849	25	Matched	Primary	Prostate	Not Applicable	Tumor	PRAD	Prostate Cancer	Prostate Adenocarcinoma	Matched	0.0
P-0001208	P-0001208-T01-IM3	Outside	FFPE	Biopsy	79.2	297	30	Matched	Primary	Lung	Not Applicable	Tumor	LUAD	Non-Small Cell Lung Cancer	Lung Adenocarcinoma	Matched	3.32746590179
P-0001209	P-0001209-T01-IM3	Outside	FFPE	Biopsy	115.44	452	50	Matched	Metastasis	Cancer of Unknown Primary	Bone	Tumor	CUP	Cancer of Unknown Primary	Cancer of Unknown Primary	Matched	18.8556401102
P-0001210	P-0001210-T01-IM3	In-House	FFPE	Biopsy	250	659	60	Matched	Metastasis	Testis	Liver	Tumor	SEM	Germ Cell Tumor	Seminoma	Matched	0.0
P-0001211	P-0001211-T01-IM3	In-House	FFPE	Resection	250	313	60	Matched	Primary	Uterus	Not Applicable	Tumor	ULMS	Uterine Sarcoma	Uterine Leiomyosarcoma	Matched	6.65493180359
P-0001212	P-0001212-T01-IM3	Outside	FFPE	Resection	250	779	50	Matched	Primary	Breast	Not Applicable	Tumor	ILC	Breast Cancer	Breast Invasive Lobular Carcinoma	Matched	7.76408710418
P-0001214	P-0001214-T01-IM3	Outside	FFPE	Biopsy	250	813	60	Matched	Primary	Minor Salivary Gland	Not Applicable	Tumor	MUCC	Salivary Gland Cancer	Mucoepidermoid Carcinoma	Matched	1.1091553006
P-0001215	P-0001215-T01-IM3	Outside	FFPE	Resection	250	438	20	Matched	Metastasis	Sigmoid Colon	Liver	Tumor	MACR	Colorectal Cancer	Mucinous Adenocarcinoma of the Colon and Rectum	Matched	276.179669849
P-0001216	P-0001216-T01-IM3	In-House	FFPE	Resection	250	665	50	Matched	Metastasis	Thyroid	Bone	Tumor	THHC	Thyroid Cancer	Hurthle Cell Thyroid Cancer	Matched	8.87324240478
P-0001217	P-0001217-T01-IM3	In-House	FFPE	Biopsy	188	695	70	Matched	Metastasis	Upper Extremity	Lymph Node	Tumor	MFH	Soft Tissue Sarcoma	Undifferentiated Pleomorphic Sarcoma/Malignant Fibrous Histiocytoma/High-Grade Spindle Cell Sarcoma	Matched	4.43662120239
P-0001218	P-0001218-T01-IM3	In-House	FFPE	Biopsy	250	779	25	Matched	Metastasis	Breast	Liver	Tumor	IDC	Breast Cancer	Breast Invasive Ductal Carcinoma	Matched	1.1091553006
P-0001219	P-0001219-T02-IM5	In-House	DNA	Biopsy	250	853	NA	Matched	Primary	Blood	Not Applicable	Tumor	ECD	Histiocytosis	Erdheim-Chester Disease	Matched	0.978719697615
P-0001219	P-0001219-T03-IM5	In-House	FFPE	Biopsy	250	832	20	Matched	Primary	Tongue	Not Applicable	Tumor	ECD	Histiocytosis	Erdheim-Chester Disease	Matched	0.0
P-0001220	P-0001220-T01-IM3	In-House	FFPE	Biopsy	250	575	50	Matched	Metastasis	Major Salivary Gland	Liver	Tumor	ACYC	Salivary Gland Cancer	Adenoid Cystic Carcinoma	Matched	0.0
P-0001221	P-0001221-T01-IM3	In-House	FFPE	Resection	250	543	40	Matched	Primary	Prostate	Not Applicable	Tumor	PRAD	Prostate Cancer	Prostate Adenocarcinoma	Matched	0.0
P-0001221	P-0001221-T02-IM5	In-House	FFPE	Resection	250	883	70	Matched	Metastasis	Prostate	Soft Tissue	Tumor	PRAD	Prostate Cancer	Prostate Adenocarcinoma	Matched	0.978719697615
P-0001222	P-0001222-T01-IM3	Outside	FFPE	Biopsy	176.3	531	20	Matched	Primary	GE Junction	Not Applicable	Tumor	GEJ	Esophagogastric Cancer	Adenocarcinoma of the Gastroesophageal Junction	Matched	9.98239770538
P-0001223	P-0001223-T01-IM3	In-House	FFPE	Biopsy	176.4	816	30	Matched	Metastasis	Bladder	Liver	Tumor	BLCA	Bladder Cancer	Bladder Urothelial Carcinoma	Matched	7.76408710418
P-0001224	P-0001224-T02-IM3	In-House	FFPE	Biopsy	106.2	482	40	Matched	Metastasis	Lung	Brain	Tumor	LUAD	Non-Small Cell Lung Cancer	Lung Adenocarcinoma	Matched	24.4014166131
P-0001225	P-0001225-T01-IM3	Outside	FFPE	Resection	250	564	50	Matched	Metastasis	Major Salivary Gland	Pleura	Tumor	ACYC	Salivary Gland Cancer	Adenoid Cystic Carcinoma	Matched	0.0
P-0001226	P-0001226-T01-IM3	In-House	FFPE	Biopsy	250	829	20	Matched	Metastasis	Breast	Liver	Tumor	IDC	Breast Cancer	Breast Invasive Ductal Carcinoma	Matched	5.54577650299
P-0001227	P-0001227-T01-IM3	Outside	FFPE	Biopsy	250	618	10	Matched	Primary	Transverse Colon	Not Applicable	Tumor	COAD	Colorectal Cancer	Colon Adenocarcinoma	Matched	3.32746590179
P-0001228	P-0001228-T01-IM3	In-House	FFPE	Cytology	250	890	40	Matched	Primary	Breast	Not Applicable	Tumor	IDC	Breast Cancer	Breast Invasive Ductal Carcinoma	Matched	0.0
P-0001229	P-0001229-T01-IM3	Outside	FFPE	Biopsy	203.5	223	25	Matched	Primary	Skin	Not Applicable	Tumor	CSCC	Skin Cancer, Non-Melanoma	Cutaneous Squamous Cell Carcinoma	Matched	70.9859392383
P-0001230	P-0001230-T01-IM3	In-House	FFPE	Biopsy	250	515	30	Matched	Metastasis	Prostate	Bone	Tumor	PRAD	Prostate Cancer	Prostate Adenocarcinoma	Matched	3.32746590179
P-0001231	P-0001231-T01-IM3	Outside	FFPE	Biopsy	250	737	40	Matched	Metastasis	Esophagus	Liver	Tumor	ESCA	Esophagogastric Cancer	Esophageal Adenocarcinoma	Matched	3.32746590179
P-0001232	P-0001232-T02-IM5	In-House	DNA	Biopsy	250	947	50	Matched	Metastasis	Kidney	Bone	Tumor	CCRCC	Renal Cell Carcinoma	Renal Clear Cell Carcinoma	Matched	3.91487879046
P-0001232	P-0001232-T01-IM3	Outside	FFPE	Resection	250	628	70	Matched	Primary	Kidney	Not Applicable	Tumor	CCRCC	Renal Cell Carcinoma	Renal Clear Cell Carcinoma	Matched	4.43662120239
P-0001233	P-0001233-T01-IM3	In-House	FFPE	Biopsy	89.09	189	30	Matched	Primary	Leg	Not Applicable	Tumor	ES	Bone Cancer	Ewing Sarcoma	Matched	0.0
P-0001234	P-0001234-T01-IM3	In-House	FFPE	Resection	250	582	40	Matched	Primary	Thyroid	Not Applicable	Tumor	THME	Thyroid Cancer	Medullary Thyroid Cancer	Matched	1.1091553006
P-0001235	P-0001235-T01-IM3	Outside	FFPE	Resection	250	579	20	Matched	Primary	Jejunum	Not Applicable	Tumor	SBC	Small Bowel Cancer	Small Bowel Cancer	Matched	4.43662120239
P-0001236	P-0001236-T02-IM5	In-House	FFPE	Biopsy	250	959	60	Matched	Metastasis	Cancer of Unknown Primary	Breast	Tumor	CUP	Cancer of Unknown Primary	Cancer of Unknown Primary	Matched	1.95743939523
P-0001236	P-0001236-T01-IM3	Outside	FFPE	Biopsy	129.72	356	40	Matched	Metastasis	Cancer of Unknown Primary	Breast	Tumor	CUP	Cancer of Unknown Primary	Cancer of Unknown Primary	Matched	1.1091553006
P-0001237	P-0001237-T01-IM3	In-House	FFPE	Resection	250	210	40	Matched	Primary	Transverse Colon	Not Applicable	Tumor	MACR	Colorectal Cancer	Mucinous Adenocarcinoma of the Colon and Rectum	Matched	74.31340514
P-0001238	P-0001238-T01-IM3	In-House	FFPE	Resection	250	700	40	Matched	Primary	Brain	Not Applicable	Tumor	GBM	Glioma	Glioblastoma Multiforme	Matched	3.32746590179
P-0001239	P-0001239-T01-IM3	In-House	FFPE	Biopsy	250	963	70	Matched	Metastasis	Minor Salivary Gland	Lung	Tumor	ACYC	Salivary Gland Cancer	Adenoid Cystic Carcinoma	Matched	0.0
P-0001240	P-0001240-T01-IM3	In-House	FFPE	Resection	250	551	40	Unmatched	Primary	Uterus	Not Applicable	Tumor	USC	Endometrial Cancer	Uterine Serous Carcinoma/Uterine Papillary Serous Carcinoma	Unmatched	13.3098636072
P-0001241	P-0001241-T01-IM3	In-House	FFPE	Resection	250	274	60	Matched	Primary	Lung	Not Applicable	Tumor	LUAD	Non-Small Cell Lung Cancer	Lung Adenocarcinoma	Matched	4.43662120239
P-0001241	P-0001241-T02-IM3	In-House	FFPE	Resection	250	273	40	Matched	Primary	Lung	Not Applicable	Tumor	LUAD	Non-Small Cell Lung Cancer	Lung Adenocarcinoma	Matched	2.2183106012
P-0001242	P-0001242-T03-IM5	In-House	FFPE	Biopsy	218	124	20	Matched	Metastasis	Prostate	Bone	Tumor	PRAD	Prostate Cancer	Prostate Adenocarcinoma	Matched	1.95743939523
P-0001242	P-0001242-T01-IM3	In-House	FFPE	Resection	250	543	40	Matched	Primary	Prostate	Not Applicable	Tumor	PRAD	Prostate Cancer	Prostate Adenocarcinoma	Matched	1.1091553006
P-0001242	P-0001242-T02-IM3	In-House	FFPE	Resection	113.12	357	60	Matched	Metastasis	Prostate	Bone	Tumor	PRAD	Prostate Cancer	Prostate Adenocarcinoma	Matched	2.2183106012
P-0001244	P-0001244-T02-IM3	Outside	FFPE	Biopsy	165.6	586	20	Matched	Primary	Prostate	Not Applicable	Tumor	PRAD	Prostate Cancer	Prostate Adenocarcinoma	Matched	1.1091553006
P-0001246	P-0001246-T01-IM3	In-House	FFPE	Resection	250	287	70	Matched	Metastasis	Thyroid	Lymph Node	Tumor	THHC	Thyroid Cancer	Hurthle Cell Thyroid Cancer	Matched	1.1091553006
P-0001247	P-0001247-T01-IM3	In-House	FFPE	Resection	250	566	60	Matched	Metastasis	Prostate	Bone	Tumor	PRAD	Prostate Cancer	Prostate Adenocarcinoma	Matched	4.43662120239
P-0001248	P-0001248-T01-IM3	Outside	FFPE	Resection	250	668	20	Matched	Metastasis	Uterus	Lymph Node	Tumor	UEC	Endometrial Cancer	Uterine Endometrioid Carcinoma	Matched	34.3838143185
P-0001250	P-0001250-T01-IM3	In-House	FFPE	Resection	250	302	50	Matched	Primary	Brain	Not Applicable	Tumor	ODG	Glioma	Oligodendroglioma	Matched	3.32746590179
P-0001251	P-0001251-T01-IM3	In-House	FFPE	Resection	250	484	50	Matched	Metastasis	Cancer of Unknown Primary	Brain	Tumor	MUP	Melanoma	Melanoma of Unknown Primary	Matched	78.7500263424
P-0001253	P-0001253-T01-IM3	In-House	FFPE	Resection	250	563	30	Matched	Primary	Brain	Not Applicable	Tumor	GBM	Glioma	Glioblastoma Multiforme	Matched	4.43662120239
P-0001254	P-0001254-T02-IM3	Outside	FFPE	Resection	250	704	50	Matched	Primary	Stomach	Not Applicable	Tumor	GIST	Gastrointestinal Stromal Tumor	Gastrointestinal Stromal Tumor	Matched	1.1091553006
P-0001255	P-0001255-T01-IM3	Outside	FFPE	Biopsy	65	380	15	Matched	Metastasis	Gallbladder	Liver	Tumor	GBC	Hepatobiliary Cancer	Gallbladder Cancer	Matched	13.3098636072
P-0001257	P-0001257-T01-IM3	Outside	FFPE	Cytology	102.29	368	50	Matched	Primary	Lung	Not Applicable	Tumor	LUAD	Non-Small Cell Lung Cancer	Lung Adenocarcinoma	Matched	18.8556401102
P-0001258	P-0001258-T01-IM3	In-House	FFPE	Biopsy	250	158	40	Matched	Metastasis	Breast	Pleura	Tumor	IDC	Breast Cancer	Breast Invasive Ductal Carcinoma	Matched	4.43662120239
P-0001259	P-0001259-T01-IM3	Outside	FFPE	Resection	250	799	30	Matched	Primary	Lung	Not Applicable	Tumor	MFH	Soft Tissue Sarcoma	Undifferentiated Pleomorphic Sarcoma/Malignant Fibrous Histiocytoma/High-Grade Spindle Cell Sarcoma	Matched	1.1091553006
P-0001260	P-0001260-T01-IM3	Outside	FFPE	Resection	250	996	30	Matched	Metastasis	Stomach	Omentum	Tumor	STAD	Esophagogastric Cancer	Stomach Adenocarcinoma	Matched	3.32746590179
P-0001261	P-0001261-T01-IM3	Outside	FFPE	Cytology	100	451	40	Matched	Metastasis	Colon	Omentum	Tumor	HGNEC	Gastrointestinal Neuroendocrine Tumor	High-Grade Neuroendocrine Carcinoma of the Colon and Rectum	Matched	9.98239770538
P-0001262	P-0001262-T01-IM3	In-House	FFPE	Resection	250	443	30	Matched	Primary	Prostate	Not Applicable	Tumor	PRAD	Prostate Cancer	Prostate Adenocarcinoma	Matched	1.1091553006
P-0001263	P-0001263-T01-IM3	Outside	FFPE	Biopsy	160	623	60	Matched	Metastasis	Breast	Bone	Tumor	BRCANOS	Breast Cancer	Breast Invasive Cancer, NOS	Matched	3.32746590179
P-0001265	P-0001265-T01-IM3	Outside	FFPE	Resection	250	496	50	Matched	Primary	Ovary	Not Applicable	Tumor	OCS	Ovarian Cancer	Ovarian Carcinosarcoma/Malignant Mixed Mesodermal Tumor	Matched	3.32746590179
P-0001266	P-0001266-T01-IM3	In-House	FFPE	Resection	250	431	70	Matched	Primary	Not available	Not available	Tumor	SYNS	Soft Tissue Sarcoma	Synovial Sarcoma	Matched	0.0
P-0001267	P-0001267-T01-IM3	Outside	FFPE	Resection	250	598	50	Matched	Primary	Ovary	Not Applicable	Tumor	SLCT	Sex Cord Stromal Tumor	Sertoli-Leydig Cell Tumor	Matched	6.65493180359
P-0001268	P-0001268-T01-IM3	In-House	FFPE	Biopsy	161	736	30	Matched	Metastasis	Bladder	Pelvis	Tumor	BLCA	Bladder Cancer	Bladder Urothelial Carcinoma	Matched	4.43662120239
P-0001269	P-0001269-T01-IM3	In-House	FFPE	Biopsy	153	588	NA	Matched	Primary	Lung	Not Applicable	Tumor	LUAD	Non-Small Cell Lung Cancer	Lung Adenocarcinoma	Matched	3.32746590179
P-0001272	P-0001272-T01-IM3	In-House	FFPE	Resection	250	652	35	Matched	Metastasis	Ovary	Diaphragm	Tumor	HGSOC	Ovarian Cancer	High-Grade Serous Ovarian Cancer	Matched	2.2183106012
P-0001273	P-0001273-T01-IM3	In-House	FFPE	Resection	250	542	50	Matched	Primary	Kidney	Not Applicable	Tumor	URCC	Renal Cell Carcinoma	Unclassified Renal Cell Carcinoma	Matched	1.1091553006
P-0001274	P-0001274-T01-IM3	In-House	FFPE	Biopsy	125.4	731	30	Matched	Metastasis	Prostate	Lymph Node	Tumor	PRAD	Prostate Cancer	Prostate Adenocarcinoma	Matched	3.32746590179
P-0001275	P-0001275-T01-IM3	Outside	FFPE	Biopsy	250	720	50	Matched	Primary	Esophagus	Not Applicable	Tumor	ESCA	Esophagogastric Cancer	Esophageal Adenocarcinoma	Matched	1.1091553006
P-0001276	P-0001276-T01-IM3	In-House	FFPE	Biopsy	179.3	597	30	Matched	Primary	Brain	Not Applicable	Tumor	GBM	Glioma	Glioblastoma Multiforme	Matched	2.2183106012
P-0001278	P-0001278-T01-IM3	In-House	FFPE	Biopsy	220	750	50	Matched	Primary	Lung	Not Applicable	Tumor	LUSC	Non-Small Cell Lung Cancer	Lung Squamous Cell Carcinoma	Matched	8.87324240478
P-0001279	P-0001279-T01-IM3	In-House	FFPE	Biopsy	192	530	25	Matched	Primary	Brain	Not Applicable	Tumor	AOAST	Glioma	Anaplastic Oligoastrocytoma	Matched	7.76408710418
P-0001280	P-0001280-T01-IM3	Outside	FFPE	Resection	250	815	50	Matched	Primary	Thyroid	Not Applicable	Tumor	THAP	Thyroid Cancer	Anaplastic Thyroid Cancer	Matched	2.2183106012
P-0001281	P-0001281-T01-IM3	In-House	FFPE	Resection	116	581	15	Matched	Primary	Brain	Not Applicable	Tumor	GBM	Glioma	Glioblastoma Multiforme	Matched	3.32746590179
P-0001283	P-0001283-T01-IM3	Outside	FFPE	Biopsy	120	491	70	Matched	Primary	Lung	Not Applicable	Tumor	LUSC	Non-Small Cell Lung Cancer	Lung Squamous Cell Carcinoma	Matched	18.8556401102
P-0001284	P-0001284-T01-IM3	In-House	FFPE	Biopsy	129.8	443	30	Matched	Metastasis	Ovary	Diaphragm	Tumor	HGSOC	Ovarian Cancer	High-Grade Serous Ovarian Cancer	Matched	4.43662120239
P-0001285	P-0001285-T01-IM3	In-House	FFPE	Resection	250	353	50	Matched	Primary	Ovary	Not Applicable	Tumor	HGSOC	Ovarian Cancer	High-Grade Serous Ovarian Cancer	Matched	1.1091553006
P-0001286	P-0001286-T01-IM3	Outside	FFPE	Resection	250	543	20	Matched	Primary	Uterus	Not Applicable	Tumor	UEC	Endometrial Cancer	Uterine Endometrioid Carcinoma	Matched	9.98239770538
P-0001287	P-0001287-T01-IM3	In-House	FFPE	Resection	250	710	25	Matched	Primary	Rectum	Not Applicable	Tumor	READ	Colorectal Cancer	Rectal Adenocarcinoma	Matched	7.76408710418
P-0001288	P-0001288-T01-IM3	In-House	FFPE	Biopsy	123.3	656	50	Matched	Primary	Muscle	Not Applicable	Tumor	CHDM	Bone Cancer	Chordoma	Matched	2.2183106012
P-0001289	P-0001289-T01-IM3	Outside	FFPE	Resection	250	427	25	Matched	Primary	Sigmoid Colon	Not Applicable	Tumor	COAD	Colorectal Cancer	Colon Adenocarcinoma	Matched	8.87324240478
P-0001290	P-0001290-T01-IM3	In-House	FFPE	Biopsy	250	878	70	Matched	Metastasis	Breast	Retroperitoneum	Tumor	BRCANOS	Breast Cancer	Breast Invasive Cancer, NOS	Matched	4.43662120239
P-0001292	P-0001292-T01-IM3	In-House	FFPE	Biopsy	250	690	60	Matched	Metastasis	Liver	Liver	Tumor	IHCH	Hepatobiliary Cancer	Intrahepatic Cholangiocarcinoma	Matched	6.65493180359
P-0001293	P-0001293-T01-IM3	Outside	FFPE	Biopsy	250	1000	30	Matched	Metastasis	Cancer of Unknown Primary	Scalp	Tumor	CUP	Cancer of Unknown Primary	Cancer of Unknown Primary	Matched	5.54577650299
P-0001294	P-0001294-T01-IM3	Outside	FFPE	Resection	250	994	90	Matched	Primary	Thyroid	Not Applicable	Tumor	THPA	Thyroid Cancer	Papillary Thyroid Cancer	Matched	1.1091553006
P-0001295	P-0001295-T01-IM3	In-House	FFPE	Resection	250	666	30	Matched	Metastasis	Sigmoid Colon	Brain	Tumor	COAD	Colorectal Cancer	Colon Adenocarcinoma	Matched	11.091553006
P-0001296	P-0001296-T01-IM3	In-House	FFPE	Cytology	70.85	303	40	Matched	Metastasis	Lung	Lymph Node	Tumor	LUAD	Non-Small Cell Lung Cancer	Lung Adenocarcinoma	Matched	3.32746590179
P-0001296	P-0001296-T02-IM5	In-House	DNA	Cytology	141.955	844	20	Unmatched	Metastasis	Lung	Liver	Tumor	LUAD	Non-Small Cell Lung Cancer	Lung Adenocarcinoma	Unmatched	3.91487879046
P-0001297	P-0001297-T01-IM3	Outside	FFPE	Resection	250	597	40	Matched	Primary	Prostate	Not Applicable	Tumor	PRAD	Prostate Cancer	Prostate Adenocarcinoma	Matched	4.43662120239
P-0001298	P-0001298-T01-IM3	Outside	FFPE	Biopsy	141.94	315	25	Matched	Primary	Esophagus	Not Applicable	Tumor	ESCA	Esophagogastric Cancer	Esophageal Adenocarcinoma	Matched	5.54577650299
P-0001299	P-0001299-T01-IM3	Outside	FFPE	Resection	250	650	25	Matched	Primary	Testis	Not Applicable	Tumor	BMGCT	Germ Cell Tumor	Mixed Germ Cell Tumor	Matched	0.0
P-0001300	P-0001300-T01-IM3	In-House	FFPE	Biopsy	250	949	20	Matched	Primary	Lung	Not Applicable	Tumor	LUAD	Non-Small Cell Lung Cancer	Lung Adenocarcinoma	Matched	3.32746590179
P-0001300	P-0001300-T02-IM5	In-House	FFPE	Biopsy	132.65	633	60	Unmatched	Primary	Lung	Not Applicable	Tumor	LUAD	Non-Small Cell Lung Cancer	Lung Adenocarcinoma	Unmatched	5.87231818569
P-0001301	P-0001301-T01-IM3	In-House	FFPE	Cytology	155.7	817	35	Matched	Metastasis	Stomach	Peritoneum	Tumor	STAD	Esophagogastric Cancer	Stomach Adenocarcinoma	Matched	3.32746590179
P-0001302	P-0001302-T01-IM3	In-House	FFPE	Resection	250	853	25	Matched	Metastasis	Sigmoid Colon	Ovary	Tumor	COAD	Colorectal Cancer	Colon Adenocarcinoma	Matched	4.43662120239
P-0001303	P-0001303-T01-IM3	In-House	FFPE	Biopsy	250	934	50	Matched	Metastasis	Lung	Liver	Tumor	LUAD	Non-Small Cell Lung Cancer	Lung Adenocarcinoma	Matched	9.98239770538
P-0001303	P-0001303-T02-IM3	In-House	FFPE	Biopsy	250	741	30	Matched	Metastasis	Lung	Liver	Tumor	LUAD	Non-Small Cell Lung Cancer	Lung Adenocarcinoma	Matched	9.98239770538
P-0001303	P-0001303-T03-IM5	In-House	FFPE	Biopsy	250	964	80	Unmatched	Metastasis	Lung	Liver	Tumor	LUAD	Non-Small Cell Lung Cancer	Lung Adenocarcinoma	Unmatched	6.8510378833
P-0001304	P-0001304-T01-IM3	Outside	FFPE	Biopsy	250	619	25	Matched	Primary	Pancreas	Not Applicable	Tumor	PAAD	Pancreatic Cancer	Pancreatic Adenocarcinoma	Matched	2.2183106012
P-0001305	P-0001305-T01-IM3	Outside	FFPE	Resection	250	501	20	Matched	Primary	Lung	Not Applicable	Tumor	LUSC	Non-Small Cell Lung Cancer	Lung Squamous Cell Carcinoma	Matched	6.65493180359
P-0001306	P-0001306-T01-IM3	Outside	FFPE	Biopsy	101.2	752	30	Matched	Primary	Breast	Not Applicable	Tumor	ILC	Breast Cancer	Breast Invasive Lobular Carcinoma	Matched	2.2183106012
P-0001307	P-0001307-T01-IM3	Outside	FFPE	Biopsy	73.35	331	20	Matched	Primary	Liver	Not Applicable	Tumor	HCC	Hepatobiliary Cancer	Hepatocellular Carcinoma	Matched	6.65493180359
P-0001308	P-0001308-T01-IM3	Outside	FFPE	Resection	250	349	50	Unmatched	Metastasis	Breast	Skin	Tumor	ILC	Breast Cancer	Breast Invasive Lobular Carcinoma	Unmatched	13.3098636072
P-0001309	P-0001309-T01-IM3	In-House	FFPE	Resection	250	435	40	Matched	Primary	Lung	Not Applicable	Tumor	LUAD	Non-Small Cell Lung Cancer	Lung Adenocarcinoma	Matched	15.5281742084
P-0001310	P-0001310-T01-IM3	In-House	FFPE	Resection	250	773	70	Matched	Primary	Liver	Not Applicable	Tumor	HCC	Hepatobiliary Cancer	Hepatocellular Carcinoma	Matched	2.2183106012
P-0001311	P-0001311-T01-IM3	Outside	FFPE	Resection	250	705	NA	Matched	Metastasis	Ovary	Diaphragm	Tumor	EOV	Ovarian Cancer	Endometrioid Ovarian Cancer	Matched	0.0
P-0001312	P-0001312-T01-IM3	Outside	FFPE	Resection	250	922	60	Matched	Metastasis	Breast	Lymph Node	Tumor	IDC	Breast Cancer	Breast Invasive Ductal Carcinoma	Matched	2.2183106012
P-0001314	P-0001314-T01-IM3	In-House	FFPE	Biopsy	250	707	80	Matched	Metastasis	Lung	Liver	Tumor	LUAD	Non-Small Cell Lung Cancer	Lung Adenocarcinoma	Matched	2.2183106012
P-0001315	P-0001315-T01-IM3	In-House	FFPE	Resection	250	1132	70	Matched	Metastasis	Stomach	Liver	Tumor	GIST	Gastrointestinal Stromal Tumor	Gastrointestinal Stromal Tumor	Matched	6.65493180359
P-0001315	P-0001315-T02-IM5	In-House	FFPE	Resection	250	1023	90	Matched	Metastasis	Duodenum	Skin	Tumor	GIST	Gastrointestinal Stromal Tumor	Gastrointestinal Stromal Tumor	Matched	5.87231818569
P-0001316	P-0001316-T01-IM3	In-House	FFPE	Resection	250	529	20	Matched	Primary	Rectum	Not Applicable	Tumor	READ	Colorectal Cancer	Rectal Adenocarcinoma	Matched	7.76408710418
P-0001317	P-0001317-T01-IM3	Outside	FFPE	Resection	250	748	10	Matched	Primary	Sigmoid Colon	Not Applicable	Tumor	COAD	Colorectal Cancer	Colon Adenocarcinoma	Matched	3.32746590179
P-0001318	P-0001318-T01-IM3	Outside	FFPE	Resection	250	722	40	Matched	Primary	Rectum	Not Applicable	Tumor	READ	Colorectal Cancer	Rectal Adenocarcinoma	Matched	7.76408710418
P-0001319	P-0001319-T05-IM5	In-House	FFPE	Biopsy	250	1206	80	Matched	Metastasis	Prostate	Soft Tissue	Tumor	PRAD	Prostate Cancer	Prostate Adenocarcinoma	Matched	3.91487879046
P-0001319	P-0001319-T03-IM5	In-House	FFPE	Resection	250	506	30	Matched	Primary	Prostate	Not Applicable	Tumor	PRAD	Prostate Cancer	Prostate Adenocarcinoma	Matched	2.93615909284
P-0001320	P-0001320-T01-IM3	In-House	FFPE	Resection	250	485	60	Matched	Primary	Brain	Not Applicable	Tumor	AASTR	Glioma	Anaplastic Astrocytoma	Matched	6.65493180359
P-0001321	P-0001321-T01-IM3	In-House	FFPE	Biopsy	250	736	30	Matched	Primary	Liver	Not Applicable	Tumor	HCC	Hepatobiliary Cancer	Hepatocellular Carcinoma	Matched	4.43662120239
P-0001322	P-0001322-T01-IM3	Outside	FFPE	Resection	250	924	10	Matched	Metastasis	Appendix	Peritoneum	Tumor	MAAP	Appendiceal Cancer	Mucinous Adenocarcinoma of the Appendix	Matched	4.43662120239
P-0001323	P-0001323-T01-IM3	Outside	FFPE	Biopsy	250	952	30	Matched	Primary	Esophagus	Not Applicable	Tumor	ESCA	Esophagogastric Cancer	Esophageal Adenocarcinoma	Matched	4.43662120239
P-0001324	P-0001324-T01-IM3	In-House	FFPE	Resection	250	226	80	Matched	Primary	Liver	Not Applicable	Tumor	HCC	Hepatobiliary Cancer	Hepatocellular Carcinoma	Matched	8.87324240478
P-0001325	P-0001325-T02-IM5	In-House	FFPE	Biopsy	250	618	80	Matched	Metastasis	Prostate	Flank	Tumor	PRSCC	Prostate Cancer	Prostate Small Cell Carcinoma	Matched	35.2339091141
P-0001325	P-0001325-T01-IM3	Outside	FFPE	Biopsy	250	660	50	Matched	Primary	Prostate	Not Applicable	Tumor	PRSCC	Prostate Cancer	Prostate Small Cell Carcinoma	Matched	28.8380378155
P-0001326	P-0001326-T01-IM3	Outside	FFPE	Resection	250	985	40	Matched	Primary	Brain	Not Applicable	Tumor	HGGNOS	Glioma	High-Grade Glioma, NOS	Matched	1.1091553006
P-0001327	P-0001327-T01-IM3	In-House	FFPE	Biopsy	190.4	984	70	Matched	Metastasis	Minor Salivary Gland	Lung	Tumor	ACYC	Salivary Gland Cancer	Adenoid Cystic Carcinoma	Matched	1.1091553006
P-0001328	P-0001328-T01-IM3	In-House	FFPE	Biopsy	165.6	766	60	Matched	Primary	Lung	Not Applicable	Tumor	LUNE	Non-Small Cell Lung Cancer	Large Cell Neuroendocrine Carcinoma	Matched	8.87324240478
P-0001330	P-0001330-T01-IM3	In-House	FFPE	Resection	250	897	50	Matched	Primary	Testis	Not Applicable	Tumor	SEM	Germ Cell Tumor	Seminoma	Matched	0.0
P-0001331	P-0001331-T01-IM3	Outside	FFPE	Biopsy	91	136	40	Matched	Primary	Breast	Not Applicable	Tumor	IDC	Breast Cancer	Breast Invasive Ductal Carcinoma	Matched	5.54577650299
P-0001332	P-0001332-T01-IM3	In-House	FFPE	Resection	250	816	NA	Matched	Primary	Prostate	Not Applicable	Tumor	PRAD	Prostate Cancer	Prostate Adenocarcinoma	Matched	1.1091553006
P-0001332	P-0001332-T02-IM3	In-House	FFPE	Resection	250	550	50	Matched	Metastasis	Prostate	Lymph Node	Tumor	PRAD	Prostate Cancer	Prostate Adenocarcinoma	Matched	2.2183106012
P-0001335	P-0001335-T01-IM3	In-House	FFPE	Resection	250	842	35	Matched	Primary	Breast	Not Applicable	Tumor	IDC	Breast Cancer	Breast Invasive Ductal Carcinoma	Matched	8.87324240478
P-0001336	P-0001336-T01-IM3	In-House	FFPE	Biopsy	250	755	NA	Matched	Primary	Liver	Not Applicable	Tumor	HCC	Hepatobiliary Cancer	Hepatocellular Carcinoma	Matched	4.43662120239
P-0001337	P-0001337-T01-IM3	In-House	FFPE	Resection	250	441	35	Matched	Primary	Prostate	Not Applicable	Tumor	PRAD	Prostate Cancer	Prostate Adenocarcinoma	Matched	1.1091553006
P-0001338	P-0001338-T01-IM3	In-House	FFPE	Biopsy	181.8	703	NA	Matched	Metastasis	Breast	Lymph Node	Tumor	IDC	Breast Cancer	Breast Invasive Ductal Carcinoma	Matched	3.32746590179
P-0001338	P-0001338-T02-IM3	In-House	FFPE	Biopsy	250	759	30	Matched	Metastasis	Breast	Soft Tissue	Tumor	IDC	Breast Cancer	Breast Invasive Ductal Carcinoma	Matched	3.32746590179
P-0001339	P-0001339-T01-IM3	In-House	FFPE	Biopsy	250	884	NA	Matched	Metastasis	Testis	Lymph Node	Tumor	BMGCT	Germ Cell Tumor	Mixed Germ Cell Tumor	Matched	3.32746590179
P-0001340	P-0001340-T01-IM3	In-House	FFPE	Biopsy	250	861	NA	Matched	Metastasis	Lung	Liver	Tumor	NSCLCPD	Non-Small Cell Lung Cancer	Poorly Differentiated Non-Small Cell Lung Cancer	Matched	6.65493180359
P-0001341	P-0001341-T01-IM3	Outside	FFPE	Biopsy	192.5	695	NA	Matched	Primary	Breast	Not Applicable	Tumor	IDC	Breast Cancer	Breast Invasive Ductal Carcinoma	Matched	3.32746590179
P-0001342	P-0001342-T02-IM5	In-House	FFPE	Resection	250	525	80	Matched	Metastasis	Kidney	Lung	Tumor	RAML	Renal Cell Carcinoma	Renal Angiomyolipoma	Matched	0.978719697615
P-0001342	P-0001342-T01-IM3	Outside	FFPE	Resection	250	167	50	Matched	Primary	Kidney	Not Applicable	Tumor	RAML	Renal Cell Carcinoma	Renal Angiomyolipoma	Matched	1.1091553006
P-0001343	P-0001343-T01-IM3	In-House	FFPE	Resection	250	633	60	Matched	Metastasis	Retroperitoneum	Paracaval	Tumor	MFH	Soft Tissue Sarcoma	Undifferentiated Pleomorphic Sarcoma/Malignant Fibrous Histiocytoma/High-Grade Spindle Cell Sarcoma	Matched	3.32746590179
P-0001345	P-0001345-T01-IM3	In-House	FFPE	Biopsy	250	566	20	Matched	Metastasis	Soft Tissue	Lymph Node	Tumor	EPIS	Soft Tissue Sarcoma	Epithelioid Sarcoma	Matched	2.2183106012
P-0001346	P-0001346-T01-IM3	Outside	FFPE	Resection	250	757	30	Matched	Primary	Cecum	Not Applicable	Tumor	COAD	Colorectal Cancer	Colon Adenocarcinoma	Matched	4.43662120239
P-0001347	P-0001347-T02-IM5	In-House	DNA	Resection	250	1030	20	Matched	Metastasis	Sigmoid Colon	Liver	Tumor	COAD	Colorectal Cancer	Colon Adenocarcinoma	Matched	8.80847727853
P-0001348	P-0001348-T02-IM3	Outside	FFPE	Biopsy	250	763	NA	Matched	Metastasis	Lung	Lymph Node	Tumor	LUNE	Non-Small Cell Lung Cancer	Large Cell Neuroendocrine Carcinoma	Matched	7.76408710418
P-0001348	P-0001348-T01-IM3	Outside	FFPE	Resection	250	241	50	Matched	Metastasis	Lung	Adrenal Gland	Tumor	LUNE	Non-Small Cell Lung Cancer	Large Cell Neuroendocrine Carcinoma	Matched	13.3098636072
P-0001350	P-0001350-T01-IM3	In-House	FFPE	Resection	250	999	60	Matched	Metastasis	Breast	Liver	Tumor	ILC	Breast Cancer	Breast Invasive Lobular Carcinoma	Matched	3.32746590179
P-0001351	P-0001351-T01-IM3	In-House	FFPE	Biopsy	113	336	25	Matched	Metastasis	Breast	Bone	Tumor	ILC	Breast Cancer	Breast Invasive Lobular Carcinoma	Matched	21.0739507114
P-0001351	P-0001351-T02-IM5	In-House	FFPE	Cytology	250	888	10	Matched	Metastasis	Breast	Bone	Tumor	ILC	Breast Cancer	Breast Invasive Lobular Carcinoma	Matched	7.82975758092
P-0001352	P-0001352-T01-IM3	Outside	FFPE	Resection	250	867	20	Matched	Primary	Breast	Not Applicable	Tumor	MBC	Breast Cancer	Metaplastic Breast Cancer	Matched	4.43662120239
P-0001354	P-0001354-T01-IM3	In-House	FFPE	Biopsy	152.1	793	10	Matched	Metastasis	Breast	Skin	Tumor	IDC	Breast Cancer	Breast Invasive Ductal Carcinoma	Matched	1.1091553006
P-0001355	P-0001355-T01-IM3	Outside	FFPE	Resection	250	919	60	Matched	Metastasis	Breast	Lymph Node	Tumor	IDC	Breast Cancer	Breast Invasive Ductal Carcinoma	Matched	0.0
P-0001357	P-0001357-T02-IM5	In-House	FFPE	Resection	142.5	755	NA	Matched	Primary	Lung	Not Applicable	Tumor	LUAD	Non-Small Cell Lung Cancer	Lung Adenocarcinoma	Matched	5.87231818569
P-0001358	P-0001358-T02-IM3	Outside	FFPE	Resection	250	266	40	Matched	Metastasis	Thyroid	Lymph Node	Tumor	THPD	Thyroid Cancer	Poorly Differentiated Thyroid Cancer	Matched	2.2183106012
P-0001359	P-0001359-T01-IM3	In-House	FFPE	Resection	250	634	30	Matched	Primary	Liver	Not Applicable	Tumor	IHCH	Hepatobiliary Cancer	Intrahepatic Cholangiocarcinoma	Matched	3.32746590179
P-0001361	P-0001361-T01-IM3	In-House	FFPE	Resection	250	500	40	Matched	Metastasis	Skin	Lymph Node, Regional	Tumor	SKCM	Melanoma	Cutaneous Melanoma	Matched	33.2746590179
P-0001362	P-0001362-T01-IM3	In-House	FFPE	Biopsy	250	727	25	Matched	Metastasis	Thymus	Bone	Tumor	THYC	Thymic Tumor	Thymic Carcinoma	Matched	4.43662120239
P-0001363	P-0001363-T01-IM3	In-House	FFPE	Resection	135	281	50	Matched	Metastasis	Major Salivary Gland	Lung	Tumor	ACYC	Salivary Gland Cancer	Adenoid Cystic Carcinoma	Matched	3.32746590179
P-0001364	P-0001364-T01-IM3	In-House	FFPE	Resection	250	629	25	Matched	Primary	Lung	Not Applicable	Tumor	PECOMA	Soft Tissue Sarcoma	Perivascular Epithelioid Cell Tumor	Matched	1.1091553006
P-0001364	P-0001364-T02-IM3	In-House	FFPE	Resection	250	1089	40	Matched	Primary	Rectum	Not Applicable	Tumor	PECOMA	Soft Tissue Sarcoma	Perivascular Epithelioid Cell Tumor	Matched	2.2183106012
P-0001365	P-0001365-T01-IM3	In-House	FFPE	Biopsy	250	683	NA	Matched	Primary	Lung	Not Applicable	Tumor	LUAD	Non-Small Cell Lung Cancer	Lung Adenocarcinoma	Matched	5.54577650299
P-0001365	P-0001365-T02-IM3	In-House	FFPE	Biopsy	182	534	NA	Matched	Primary	Lung	Not Applicable	Tumor	LUAD	Non-Small Cell Lung Cancer	Lung Adenocarcinoma	Matched	12.2007083066
P-0001366	P-0001366-T01-IM3	In-House	FFPE	Biopsy	250	639	20	Matched	Metastasis	Breast	Chest Wall	Tumor	IDC	Breast Cancer	Breast Invasive Ductal Carcinoma	Matched	3.32746590179
P-0001367	P-0001367-T01-IM3	In-House	FFPE	Resection	250	449	50	Matched	Primary	Breast	Not Applicable	Tumor	ILC	Breast Cancer	Breast Invasive Lobular Carcinoma	Matched	3.32746590179
P-0001368	P-0001368-T01-IM3	In-House	FFPE	Biopsy	250	855	NA	Matched	Primary	Lung	Not Applicable	Tumor	LUAD	Non-Small Cell Lung Cancer	Lung Adenocarcinoma	Matched	2.2183106012
P-0001369	P-0001369-T01-IM3	In-House	FFPE	Biopsy	250	636	30	Matched	Metastasis	Kidney	Small Bowel	Tumor	PRCC	Renal Cell Carcinoma	Papillary Renal Cell Carcinoma	Matched	3.32746590179
P-0001370	P-0001370-T01-IM3	In-House	FFPE	Resection	250	237	30	Matched	Metastasis	Lung	Lymph Node	Tumor	SARCL	Non-Small Cell Lung Cancer	Sarcomatoid Carcinoma of the Lung	Matched	8.87324240478
P-0001372	P-0001372-T01-IM3	In-House	FFPE	Resection	250	322	NA	Matched	Primary	Breast	Not Applicable	Tumor	IDC	Breast Cancer	Breast Invasive Ductal Carcinoma	Matched	9.98239770538
P-0001373	P-0001373-T01-IM3	In-House	FFPE	Biopsy	250	687	65	Matched	Metastasis	Major Salivary Gland	Lung	Tumor	MYEC	Salivary Gland Cancer	Myoepithelial Carcinoma	Matched	3.32746590179
P-0001374	P-0001374-T01-IM3	In-House	FFPE	Biopsy	250	583	50	Matched	Metastasis	Vulva	Pelvis	Tumor	VSC	Vaginal Cancer	Squamous Cell Carcinoma of the Vulva/Vagina	Matched	12.2007083066
P-0001375	P-0001375-T01-IM3	In-House	FFPE	Biopsy	250	392	NA	Matched	Primary	Lung	Not Applicable	Tumor	LUAD	Non-Small Cell Lung Cancer	Lung Adenocarcinoma	Matched	13.3098636072
P-0001376	P-0001376-T01-IM3	In-House	FFPE	Biopsy	250	335	60	Matched	Metastasis	Breast	Skin	Tumor	MDLC	Breast Cancer	Breast Mixed Ductal and Lobular Carcinoma	Matched	6.65493180359
P-0001377	P-0001377-T01-IM3	Outside	FFPE	Resection	250	499	70	Matched	Primary	Not available	Not available	Tumor	ES	Bone Cancer	Ewing Sarcoma	Matched	0.0
P-0001377	P-0001377-T02-IM5	Outside	FFPE	Resection	250	1085	20	Matched	Metastasis	Soft Tissue	Heart	Tumor	ES	Bone Cancer	Ewing Sarcoma	Matched	0.0
P-0001380	P-0001380-T01-IM3	In-House	FFPE	Biopsy	216.7	436	30	Matched	Primary	Lung	Not Applicable	Tumor	LUAD	Non-Small Cell Lung Cancer	Lung Adenocarcinoma	Matched	5.54577650299
P-0001381	P-0001381-T01-IM3	Outside	FFPE	Cytology	250	464	30	Matched	Metastasis	Lung	Bone	Tumor	LUAD	Non-Small Cell Lung Cancer	Lung Adenocarcinoma	Matched	11.091553006
P-0001382	P-0001382-T01-IM3	In-House	FFPE	Biopsy	250	619	15	Matched	Metastasis	Prostate	Lung	Tumor	PRAD	Prostate Cancer	Prostate Adenocarcinoma	Matched	3.32746590179
P-0001383	P-0001383-T01-IM3	Outside	FFPE	Biopsy	166.1	336	50	Matched	Metastasis	Breast	Liver	Tumor	IDC	Breast Cancer	Breast Invasive Ductal Carcinoma	Matched	12.2007083066
P-0001384	P-0001384-T01-IM3	In-House	FFPE	Biopsy	250	475	50	Matched	Metastasis	Thyroid	Lung	Tumor	THPD	Thyroid Cancer	Poorly Differentiated Thyroid Cancer	Matched	4.43662120239
P-0001385	P-0001385-T01-IM3	In-House	FFPE	Biopsy	250	580	NA	Matched	Metastasis	Lung	Adrenal Gland	Tumor	LUAD	Non-Small Cell Lung Cancer	Lung Adenocarcinoma	Matched	14.4190189078
P-0001388	P-0001388-T01-IM3	In-House	FFPE	Biopsy	250	541	35	Matched	Primary	Brain	Not Applicable	Tumor	GBM	Glioma	Glioblastoma Multiforme	Matched	5.54577650299
P-0001389	P-0001389-T01-IM3	In-House	FFPE	Cytology	250	644	30	Matched	Primary	Lung	Not Applicable	Tumor	LUAD	Non-Small Cell Lung Cancer	Lung Adenocarcinoma	Matched	4.43662120239
P-0001390	P-0001390-T01-IM3	In-House	FFPE	Resection	250	148	40	Matched	Primary	Lung	Not Applicable	Tumor	LUAD	Non-Small Cell Lung Cancer	Lung Adenocarcinoma	Matched	0.0
P-0001391	P-0001391-T01-IM3	In-House	FFPE	Resection	250	667	10	Matched	Primary	Rectosigmoid Colon	Not Applicable	Tumor	COAD	Colorectal Cancer	Colon Adenocarcinoma	Matched	2.2183106012
P-0001392	P-0001392-T01-IM3	In-House	FFPE	Resection	250	523	20	Matched	Metastasis	Ovary	Abdomen	Tumor	CCOV	Ovarian Cancer	Clear Cell Ovarian Cancer	Matched	2.2183106012
P-0001393	P-0001393-T01-IM3	In-House	FFPE	Biopsy	250	683	40	Matched	Metastasis	Stomach	Liver	Tumor	STAD	Esophagogastric Cancer	Stomach Adenocarcinoma	Matched	7.76408710418
P-0001394	P-0001394-T02-IM5	In-House	FFPE	Resection	250	675	20	Matched	Metastasis	Transverse Colon	Liver	Tumor	COAD	Colorectal Cancer	Colon Adenocarcinoma	Matched	7.82975758092
P-0001395	P-0001395-T01-IM3	In-House	FFPE	Biopsy	250	618	40	Matched	Metastasis	Breast	Axilla	Tumor	IDC	Breast Cancer	Breast Invasive Ductal Carcinoma	Matched	3.32746590179
P-0001396	P-0001396-T01-IM3	In-House	FFPE	Biopsy	250	666	NA	Matched	Metastasis	Breast	Back	Tumor	IDC	Breast Cancer	Breast Invasive Ductal Carcinoma	Matched	4.43662120239
P-0001396	P-0001396-T02-IM5	In-House	DNA	Biopsy	250	311	10	Matched	Metastasis	Breast	Chest Wall	Tumor	IDC	Breast Cancer	Breast Invasive Ductal Carcinoma	Matched	4.89359848807
P-0001397	P-0001397-T01-IM3	In-House	FFPE	Resection	250	482	NA	Matched	Metastasis	Lung	Brain	Tumor	LUAD	Non-Small Cell Lung Cancer	Lung Adenocarcinoma	Matched	18.8556401102
P-0001398	P-0001398-T01-IM3	Outside	FFPE	Biopsy	250	529	60	Matched	Metastasis	Anus	Lymph Node	Tumor	ANSC	Anal Cancer	Anal Squamous Cell Carcinoma	Matched	1.1091553006
P-0001400	P-0001400-T01-IM3	In-House	FFPE	Resection	250	476	50	Matched	Primary	Brain	Not Applicable	Tumor	GBM	Glioma	Glioblastoma Multiforme	Matched	5.54577650299
P-0001401	P-0001401-T02-IM3	Outside	FFPE	Resection	250	125	20	Matched	Primary	Gallbladder	Not Applicable	Tumor	GINET	Gastrointestinal Neuroendocrine Tumor	Gastrointestinal Neuroendocrine Tumors	Matched	3.32746590179
P-0001402	P-0001402-T01-IM3	Outside	FFPE	Resection	250	838	20	Matched	Primary	Appendix	Not Applicable	Tumor	MAAP	Appendiceal Cancer	Mucinous Adenocarcinoma of the Appendix	Matched	2.2183106012
P-0001402	P-0001402-T02-IM3	Outside	FFPE	Resection	250	418	20	Matched	Metastasis	Appendix	Peritoneum	Tumor	MAAP	Appendiceal Cancer	Mucinous Adenocarcinoma of the Appendix	Matched	1.1091553006
P-0001403	P-0001403-T01-IM3	Outside	FFPE	Resection	250	993	60	Matched	Primary	Liver	Not Applicable	Tumor	IHCH	Hepatobiliary Cancer	Intrahepatic Cholangiocarcinoma	Matched	3.32746590179
P-0001405	P-0001405-T01-IM3	Outside	FFPE	Resection	250	786	50	Matched	Metastasis	Nasopharynx	Lymph Node	Tumor	NPC	Head and Neck Cancer	Nasopharyngeal Carcinoma	Matched	0.0
P-0001406	P-0001406-T01-IM3	In-House	FFPE	Biopsy	250	583	40	Matched	Primary	Brain	Not Applicable	Tumor	GBM	Glioma	Glioblastoma Multiforme	Matched	2.2183106012
P-0001407	P-0001407-T01-IM3	In-House	FFPE	Resection	250	461	15	Matched	Primary	Prostate	Not Applicable	Tumor	PRAD	Prostate Cancer	Prostate Adenocarcinoma	Matched	2.2183106012
P-0001408	P-0001408-T01-IM3	In-House	FFPE	Resection	250	557	50	Matched	Primary	Brain	Not Applicable	Tumor	AASTR	Glioma	Anaplastic Astrocytoma	Matched	3.32746590179
P-0001409	P-0001409-T01-IM3	In-House	FFPE	Resection	250	424	60	Matched	Primary	Liver	Not Applicable	Tumor	HCC	Hepatobiliary Cancer	Hepatocellular Carcinoma	Matched	1.1091553006
P-0001410	P-0001410-T01-IM3	In-House	FFPE	Resection	250	810	60	Matched	Primary	Gastric Wall	Not Applicable	Tumor	GIST	Gastrointestinal Stromal Tumor	Gastrointestinal Stromal Tumor	Matched	3.32746590179
P-0001411	P-0001411-T01-IM3	Outside	FFPE	Resection	250	1055	30	Matched	Primary	Appendix	Not Applicable	Tumor	MAAP	Appendiceal Cancer	Mucinous Adenocarcinoma of the Appendix	Matched	4.43662120239
P-0001412	P-0001412-T01-IM3	In-House	FFPE	Resection	250	547	80	Matched	Primary	Brain	Not Applicable	Tumor	AODG	Glioma	Anaplastic Oligodendroglioma	Matched	6.65493180359
P-0001413	P-0001413-T01-IM3	In-House	FFPE	Resection	250	403	60	Matched	Primary	Prostate	Not Applicable	Tumor	PRAD	Prostate Cancer	Prostate Adenocarcinoma	Matched	0.0
P-0001415	P-0001415-T01-IM3	Outside	FFPE	Resection	250	426	60	Matched	Metastasis	Breast	Lymph Node	Tumor	IDC	Breast Cancer	Breast Invasive Ductal Carcinoma	Matched	3.32746590179
P-0001416	P-0001416-T01-IM3	In-House	FFPE	Resection	250	488	60	Matched	Metastasis	Skin	Pleura	Tumor	SKAC	Skin Cancer, Non-Melanoma	Skin Adnexal Carcinoma	Matched	3.32746590179
P-0001417	P-0001417-T02-IM3	Outside	FFPE	Biopsy	250	225	90	Matched	Metastasis	Breast	Lymph Node	Tumor	IDC	Breast Cancer	Breast Invasive Ductal Carcinoma	Matched	2.2183106012
P-0001417	P-0001417-T01-IM3	Outside	FFPE	Resection	250	607	70	Matched	Primary	Breast	Not Applicable	Tumor	IDC	Breast Cancer	Breast Invasive Ductal Carcinoma	Matched	2.2183106012
P-0001418	P-0001418-T01-IM3	Outside	FFPE	Resection	250	564	70	Matched	Primary	Thyroid	Not Applicable	Tumor	THAP	Thyroid Cancer	Anaplastic Thyroid Cancer	Matched	6.65493180359
P-0001419	P-0001419-T01-IM3	Outside	FFPE	Biopsy	250	670	50	Matched	Primary	Breast	Not Applicable	Tumor	IDC	Breast Cancer	Breast Invasive Ductal Carcinoma	Matched	2.2183106012
P-0001420	P-0001420-T02-IM5	In-House	DNA	Biopsy	250	865	40	Matched	Primary	Brain	Not Applicable	Tumor	AODG	Glioma	Anaplastic Oligodendroglioma	Matched	52.8508636712
P-0001420	P-0001420-T01-IM3	In-House	FFPE	Resection	250	448	35	Matched	Primary	Brain	Not Applicable	Tumor	AODG	Glioma	Anaplastic Oligodendroglioma	Matched	38.8204355209
P-0001421	P-0001421-T01-IM3	In-House	FFPE	Resection	250	555	60	Matched	Metastasis	Ovary	Cecum	Tumor	HGSOC	Ovarian Cancer	High-Grade Serous Ovarian Cancer	Matched	2.2183106012
P-0001422	P-0001422-T01-IM3	In-House	FFPE	Resection	250	302	70	Matched	Metastasis	Minor Salivary Gland	Bone	Tumor	ACYC	Salivary Gland Cancer	Adenoid Cystic Carcinoma	Matched	4.43662120239
P-0001423	P-0001423-T01-IM3	In-House	FFPE	Resection	250	682	90	Matched	Metastasis	Brain	Abdomen	Tumor	SFT	Soft Tissue Sarcoma	Solitary Fibrous Tumor/Hemangiopericytoma	Matched	1.1091553006
P-0001424	P-0001424-T01-IM3	In-House	FFPE	Biopsy	250	862	30	Matched	Metastasis	Ascending Colon	Liver	Tumor	COAD	Colorectal Cancer	Colon Adenocarcinoma	Matched	11.091553006
P-0001424	P-0001424-T02-IM3	Outside	FFPE	Biopsy	250	648	20	Matched	Primary	Ascending Colon	Not Applicable	Tumor	COAD	Colorectal Cancer	Colon Adenocarcinoma	Matched	9.98239770538
P-0001425	P-0001425-T01-IM3	In-House	FFPE	Biopsy	250	1100	35	Matched	Primary	Brain	Not Applicable	Tumor	GBM	Glioma	Glioblastoma Multiforme	Matched	4.43662120239
P-0001426	P-0001426-T01-IM3	Outside	FFPE	Resection	250	829	70	Matched	Metastasis	Prostate	Lymph Node	Tumor	PRAD	Prostate Cancer	Prostate Adenocarcinoma	Matched	13.3098636072
P-0001427	P-0001427-T01-IM3	In-House	FFPE	Resection	250	262	30	Matched	Metastasis	Ascending Colon	Peritoneum	Tumor	COAD	Colorectal Cancer	Colon Adenocarcinoma	Matched	4.43662120239
P-0001428	P-0001428-T01-IM3	In-House	FFPE	Biopsy	250	850	40	Matched	Metastasis	Sigmoid Colon	Lung	Tumor	COAD	Colorectal Cancer	Colon Adenocarcinoma	Matched	14.4190189078
P-0001429	P-0001429-T01-IM3	In-House	FFPE	Resection	250	356	80	Matched	Primary	Skin	Not Applicable	Tumor	MCC	Skin Cancer, Non-Melanoma	Merkel Cell Carcinoma	Matched	0.0
P-0001430	P-0001430-T01-IM3	In-House	FFPE	Resection	250	509	80	Matched	Primary	Testis	Not Applicable	Tumor	SEM	Germ Cell Tumor	Seminoma	Matched	1.1091553006
P-0001431	P-0001431-T01-IM3	In-House	FFPE	Biopsy	250	602	50	Unmatched	Primary	Rectum	Not Applicable	Tumor	GIST	Gastrointestinal Stromal Tumor	Gastrointestinal Stromal Tumor	Unmatched	6.65493180359
P-0001432	P-0001432-T02-IM5	In-House	FFPE	Biopsy	250	684	10	Matched	Primary	Brain	Not Applicable	Tumor	NBL	Peripheral Nervous System	Neuroblastoma	Matched	1.95743939523
P-0001432	P-0001432-T01-IM3	In-House	FFPE	Resection	250	497	30	Matched	Primary	Adrenal Gland	Not Applicable	Tumor	NBL	Peripheral Nervous System	Neuroblastoma	Matched	1.1091553006
P-0001433	P-0001433-T01-IM3	Outside	FFPE	Biopsy	250	926	40	Matched	Primary	Brain	Not Applicable	Tumor	GBM	Glioma	Glioblastoma Multiforme	Matched	2.2183106012
P-0001434	P-0001434-T01-IM3	In-House	FFPE	Resection	250	673	80	Matched	Metastasis	Lower Extremity	Lung	Tumor	SFT	Soft Tissue Sarcoma	Solitary Fibrous Tumor/Hemangiopericytoma	Matched	2.2183106012
P-0001435	P-0001435-T01-IM3	Outside	FFPE	Resection	250	473	40	Matched	Metastasis	Testis	Soft Tissue	Tumor	TT	Germ Cell Tumor	Teratoma	Matched	1.1091553006
P-0001436	P-0001436-T01-IM3	Outside	FFPE	Resection	250	438	90	Matched	Primary	Not available	Not available	Tumor	OSOS	Bone Cancer	Osteoblastic Osteosarcoma	Matched	0.0
P-0001436	P-0001436-T02-IM3	Outside	FFPE	Resection	250	941	50	Matched	Primary	Not available	Not available	Tumor	OSOS	Bone Cancer	Osteoblastic Osteosarcoma	Matched	0.0
P-0001437	P-0001437-T01-IM3	Outside	FFPE	Biopsy	250	595	20	Matched	Primary	Lung	Not Applicable	Tumor	LUAD	Non-Small Cell Lung Cancer	Lung Adenocarcinoma	Matched	1.1091553006
P-0001438	P-0001438-T01-IM3	In-House	FFPE	Biopsy	186	566	20	Matched	Metastasis	Pelvis	Pelvis	Tumor	LMS	Soft Tissue Sarcoma	Leiomyosarcoma	Matched	1.1091553006
P-0001439	P-0001439-T01-IM3	In-House	FFPE	Resection	250	469	90	Matched	Metastasis	Uterus	Brain	Tumor	ULMS	Uterine Sarcoma	Uterine Leiomyosarcoma	Matched	3.32746590179
P-0001440	P-0001440-T01-IM3	In-House	FFPE	Biopsy	222	606	30	Matched	Metastasis	Breast	Chest Wall	Tumor	IDC	Breast Cancer	Breast Invasive Ductal Carcinoma	Matched	6.65493180359
P-0001441	P-0001441-T01-IM3	Outside	FFPE	Resection	250	488	70	Unmatched	Metastasis	Breast	Bowel	Tumor	ILC	Breast Cancer	Breast Invasive Lobular Carcinoma	Unmatched	16.637329509
P-0001442	P-0001442-T02-IM5	In-House	FFPE	Biopsy	250	792	25	Matched	Metastasis	Lung	Lymph Node	Tumor	LUAD	Non-Small Cell Lung Cancer	Lung Adenocarcinoma	Matched	4.89359848807
P-0001442	P-0001442-T01-IM3	Outside	FFPE	Cytology	250	598	50	Matched	Metastasis	Lung	Lymph Node	Tumor	LUAD	Non-Small Cell Lung Cancer	Lung Adenocarcinoma	Matched	4.43662120239
P-0001443	P-0001443-T01-IM3	Outside	FFPE	Resection	250	792	40	Unmatched	Metastasis	Lung	Brain	Tumor	LUAD	Non-Small Cell Lung Cancer	Lung Adenocarcinoma	Unmatched	3.32746590179
P-0001444	P-0001444-T01-IM3	In-House	FFPE	Biopsy	145.2	220	70	Matched	Metastasis	Skin	Lymph Node, Regional	Tumor	ACRM	Melanoma	Acral Melanoma	Matched	3.32746590179
P-0001445	P-0001445-T01-IM3	In-House	FFPE	Biopsy	133.2	537	15	Matched	Metastasis	Prostate	Bone	Tumor	PRAD	Prostate Cancer	Prostate Adenocarcinoma	Matched	3.32746590179
P-0001446	P-0001446-T01-IM3	In-House	FFPE	Biopsy	250	674	40	Matched	Metastasis	Prostate	Kidney	Tumor	PRAD	Prostate Cancer	Prostate Adenocarcinoma	Matched	6.65493180359
P-0001447	P-0001447-T01-IM3	Outside	FFPE	Resection	250	108	70	Matched	Primary	Breast	Not Applicable	Tumor	IDC	Breast Cancer	Breast Invasive Ductal Carcinoma	Matched	3.32746590179
P-0001448	P-0001448-T01-IM3	In-House	FFPE	Resection	250	552	60	Unmatched	Primary	Mediastinum	Not Applicable	Tumor	PLLS	Soft Tissue Sarcoma	Pleomorphic Liposarcoma	Unmatched	19.9647954108
P-0001449	P-0001449-T02-IM5	In-House	FFPE	Biopsy	250	807	50	Matched	Metastasis	Prostate	Bone	Tumor	PRAD	Prostate Cancer	Prostate Adenocarcinoma	Matched	3.91487879046
P-0001449	P-0001449-T01-IM3	Outside	FFPE	Biopsy	164.4	351	30	Matched	Primary	Prostate	Not Applicable	Tumor	PRAD	Prostate Cancer	Prostate Adenocarcinoma	Matched	3.32746590179
P-0001450	P-0001450-T01-IM3	In-House	FFPE	Resection	250	705	70	Matched	Primary	Brain	Not Applicable	Tumor	AASTR	Glioma	Anaplastic Astrocytoma	Matched	5.54577650299
P-0001451	P-0001451-T01-IM3	In-House	FFPE	Biopsy	250	342	40	Matched	Primary	Trachea	Not Applicable	Tumor	ACYC	Salivary Gland Cancer	Adenoid Cystic Carcinoma	Matched	5.54577650299
P-0001452	P-0001452-T01-IM3	Outside	FFPE	Biopsy	250	666	40	Matched	Primary	Breast	Not Applicable	Tumor	IDC	Breast Cancer	Breast Invasive Ductal Carcinoma	Matched	6.65493180359
P-0001453	P-0001453-T01-IM3	In-House	FFPE	Resection	250	818	80	Matched	Metastasis	Bladder	Bone	Tumor	IHCH	Hepatobiliary Cancer	Intrahepatic Cholangiocarcinoma	Matched	11.091553006
P-0001454	P-0001454-T01-IM3	In-House	FFPE	Biopsy	180.18	561	40	Matched	Primary	Lung	Not Applicable	Tumor	LUAD	Non-Small Cell Lung Cancer	Lung Adenocarcinoma	Matched	9.98239770538
P-0001454	P-0001454-T02-IM5	In-House	FFPE	Resection	250	570	NA	Matched	Primary	Lung	Not Applicable	Tumor	LUAD	Non-Small Cell Lung Cancer	Lung Adenocarcinoma	Matched	3.91487879046
P-0001456	P-0001456-T01-IM3	Outside	FFPE	Resection	250	253	30	Matched	Primary	Uterus	Not Applicable	Tumor	UCCC	Endometrial Cancer	Uterine Clear Cell Carcinoma	Matched	4.43662120239
P-0001457	P-0001457-T01-IM3	In-House	FFPE	Resection	250	683	60	Matched	Metastasis	Ovary	Paracolic Gutter	Tumor	HGSOC	Ovarian Cancer	High-Grade Serous Ovarian Cancer	Matched	4.43662120239
P-0001458	P-0001458-T01-IM3	Outside	FFPE	Resection	250	485	80	Matched	Metastasis	Liver	Lung	Tumor	FLC	Hepatobiliary Cancer	Fibrolamellar Carcinoma	Matched	1.1091553006
P-0001459	P-0001459-T01-IM3	Outside	FFPE	Resection	250	411	50	Matched	Primary	Rectosigmoid Colon	Not Applicable	Tumor	MACR	Colorectal Cancer	Mucinous Adenocarcinoma of the Colon and Rectum	Matched	6.65493180359
P-0001460	P-0001460-T01-IM3	Outside	FFPE	Resection	250	754	40	Matched	Metastasis	Uterus	Lymph Node	Tumor	USC	Endometrial Cancer	Uterine Serous Carcinoma/Uterine Papillary Serous Carcinoma	Matched	3.32746590179
P-0001461	P-0001461-T01-IM3	In-House	FFPE	Resection	250	459	80	Matched	Primary	Stomach	Not Applicable	Tumor	GIST	Gastrointestinal Stromal Tumor	Gastrointestinal Stromal Tumor	Matched	1.1091553006
P-0001462	P-0001462-T01-IM3	Outside	FFPE	Biopsy	175.14	392	30	Matched	Primary	Prostate	Not Applicable	Tumor	PRAD	Prostate Cancer	Prostate Adenocarcinoma	Matched	3.32746590179
P-0001463	P-0001463-T01-IM3	In-House	FFPE	Biopsy	220.82	762	30	Matched	Metastasis	Cervix	Peritoneum	Tumor	CESC	Cervical Cancer	Cervical Squamous Cell Carcinoma	Matched	17.7464848096
P-0001464	P-0001464-T01-IM3	In-House	FFPE	Resection	250	665	80	Matched	Metastasis	Uterus	Rectosigmoid Colon	Tumor	ULMS	Uterine Sarcoma	Uterine Leiomyosarcoma	Matched	4.43662120239
P-0001465	P-0001465-T01-IM3	In-House	FFPE	Resection	250	752	90	Matched	Primary	Soft Tissue	Not Applicable	Tumor	MPNST	Nerve Sheath Tumor	Malignant Peripheral Nerve Sheath Tumor	Matched	1.1091553006
P-0001467	P-0001467-T01-IM3	Outside	FFPE	Resection	250	890	30	Matched	Metastasis	Cancer of Unknown Primary	Lymph Node	Tumor	HNSCUP	Head and Neck Cancer	Head and Neck Squamous Cell Carcinoma of Unknown Primary	Matched	14.4190189078
P-0001468	P-0001468-T01-IM3	In-House	FFPE	Biopsy	250	625	30	Matched	Metastasis	Uterus	Vagina	Tumor	UMEC	Endometrial Cancer	Uterine Mixed Endometrial Carcinoma	Matched	2.2183106012
P-0001469	P-0001469-T01-IM3	Outside	FFPE	Resection	250	725	60	Matched	Primary	Sigmoid Colon	Not Applicable	Tumor	COAD	Colorectal Cancer	Colon Adenocarcinoma	Matched	6.65493180359
P-0001470	P-0001470-T01-IM3	Outside	FFPE	Resection	250	116	50	Matched	Primary	Sigmoid Colon	Not Applicable	Tumor	COAD	Colorectal Cancer	Colon Adenocarcinoma	Matched	5.54577650299
P-0001471	P-0001471-T01-IM3	In-House	FFPE	Biopsy	250	500	20	Matched	Primary	Brain	Not Applicable	Tumor	GBM	Glioma	Glioblastoma Multiforme	Matched	6.65493180359
P-0001472	P-0001472-T01-IM3	In-House	FFPE	Resection	250	433	50	Matched	Primary	Sigmoid Colon	Not Applicable	Tumor	COAD	Colorectal Cancer	Colon Adenocarcinoma	Matched	5.54577650299
P-0001473	P-0001473-T01-IM3	In-House	FFPE	Resection	250	569	40	Matched	Primary	Breast	Not Applicable	Tumor	IDC	Breast Cancer	Breast Invasive Ductal Carcinoma	Matched	3.32746590179
P-0001474	P-0001474-T01-IM3	In-House	FFPE	Resection	250	635	50	Matched	Primary	Breast	Not Applicable	Tumor	IDC	Breast Cancer	Breast Invasive Ductal Carcinoma	Matched	3.32746590179
P-0001475	P-0001475-T01-IM3	Outside	FFPE	Biopsy	157.76	396	50	Matched	Primary	Breast	Not Applicable	Tumor	IDC	Breast Cancer	Breast Invasive Ductal Carcinoma	Matched	5.54577650299
P-0001478	P-0001478-T01-IM3	In-House	FFPE	Biopsy	250	592	60	Matched	Metastasis	Ovary	Pelvis	Tumor	LGSOC	Ovarian Cancer	Low-Grade Serous Ovarian Cancer	Matched	17.7464848096
P-0001479	P-0001479-T01-IM3	Outside	FFPE	Resection	250	644	90	Matched	Primary	Soft Tissue	Not Applicable	Tumor	LGFMS	Soft Tissue Sarcoma	Low-Grade Fibromyxoid Sarcoma	Matched	1.1091553006
P-0001481	P-0001481-T01-IM3	Outside	FFPE	Resection	250	560	40	Matched	Primary	Breast	Not Applicable	Tumor	ILC	Breast Cancer	Breast Invasive Lobular Carcinoma	Matched	2.2183106012
P-0001482	P-0001482-T01-IM3	In-House	FFPE	Resection	250	472	80	Matched	Primary	Lower Extremity	Not Applicable	Tumor	EMCHS	Bone Cancer	Extraskeletal Myxoid Chondrosarcoma	Matched	1.1091553006
P-0001483	P-0001483-T01-IM3	In-House	FFPE	Resection	250	389	50	Matched	Primary	Breast	Not Applicable	Tumor	IDC	Breast Cancer	Breast Invasive Ductal Carcinoma	Matched	2.2183106012
P-0001484	P-0001484-T01-IM3	In-House	FFPE	Biopsy	250	634	20	Matched	Metastasis	Breast	Lymph Node	Tumor	IDC	Breast Cancer	Breast Invasive Ductal Carcinoma	Matched	3.32746590179
P-0001484	P-0001484-T02-IM5	In-House	FFPE	Biopsy	250	915	30	Matched	Metastasis	Breast	Chest Wall	Tumor	IDC	Breast Cancer	Breast Invasive Ductal Carcinoma	Matched	5.87231818569
P-0001485	P-0001485-T01-IM3	Outside	FFPE	Resection	250	569	10	Matched	Metastasis	Skin	Brain	Tumor	SKCM	Melanoma	Cutaneous Melanoma	Matched	73.2042498394
P-0001487	P-0001487-T01-IM3	Outside	FFPE	Resection	50	271	20	Matched	Primary	Brain	Not Applicable	Tumor	GBM	Glioma	Glioblastoma Multiforme	Matched	2.2183106012
P-0001488	P-0001488-T01-IM3	In-House	FFPE	Biopsy	250	796	70	Matched	Metastasis	Breast	Lymph Node	Tumor	BRCANOS	Breast Cancer	Breast Invasive Cancer, NOS	Matched	26.6197272143
P-0001489	P-0001489-T01-IM3	Outside	FFPE	Biopsy	250	295	50	Matched	Metastasis	Breast	Chest Wall	Tumor	IDC	Breast Cancer	Breast Invasive Ductal Carcinoma	Matched	3.32746590179
P-0001491	P-0001491-T01-IM3	Outside	FFPE	Biopsy	250	523	60	Matched	Metastasis	Breast	Liver	Tumor	IDC	Breast Cancer	Breast Invasive Ductal Carcinoma	Matched	9.98239770538
P-0001493	P-0001493-T01-IM3	Outside	FFPE	Resection	250	966	30	Matched	Primary	Prostate	Not Applicable	Tumor	PRAD	Prostate Cancer	Prostate Adenocarcinoma	Matched	3.32746590179
P-0001494	P-0001494-T01-IM3	Outside	FFPE	Resection	250	652	50	Matched	Primary	Transverse Colon	Not Applicable	Tumor	MACR	Colorectal Cancer	Mucinous Adenocarcinoma of the Colon and Rectum	Matched	63.2218521341
P-0001495	P-0001495-T02-IM5	In-House	DNA	Biopsy	250	964	60	Matched	Primary	Esophagus	Not Applicable	Tumor	ESCA	Esophagogastric Cancer	Esophageal Adenocarcinoma	Matched	6.8510378833
P-0001495	P-0001495-T03-IM5	In-House	FFPE	Biopsy	250	777	75	Matched	Primary	Esophagus	Not Applicable	Tumor	ESCA	Esophagogastric Cancer	Esophageal Adenocarcinoma	Matched	12.723356069
P-0001495	P-0001495-T01-IM3	Outside	FFPE	Biopsy	115	308	60	Matched	Primary	Esophagus	Not Applicable	Tumor	ESCA	Esophagogastric Cancer	Esophageal Adenocarcinoma	Matched	6.65493180359
P-0001496	P-0001496-T01-IM3	In-House	FFPE	Resection	250	366	20	Matched	Metastasis	Liver	Liver	Tumor	IHCH	Hepatobiliary Cancer	Intrahepatic Cholangiocarcinoma	Matched	2.2183106012
P-0001497	P-0001497-T01-IM3	Outside	FFPE	Resection	250	329	40	Matched	Primary	Ovary	Not Applicable	Tumor	OSMCA	Ovarian Cancer	Ovarian Seromucinous Carcinoma	Matched	3.32746590179
P-0001498	P-0001498-T02-IM3	Outside	FFPE	Resection	66.27	647	40	Matched	Metastasis	Thyroid	Lymph Node	Tumor	THPA	Thyroid Cancer	Papillary Thyroid Cancer	Matched	1.1091553006
P-0001499	P-0001499-T01-IM3	Outside	FFPE	Biopsy	250	747	15	Matched	Primary	Rectum	Not Applicable	Tumor	READ	Colorectal Cancer	Rectal Adenocarcinoma	Matched	3.32746590179
P-0001500	P-0001500-T02-IM5	In-House	FFPE	Resection	250	804	30	Matched	Primary	Rectum	Not Applicable	Tumor	READ	Colorectal Cancer	Rectal Adenocarcinoma	Matched	11.7446363714
P-0001501	P-0001501-T01-IM3	Outside	FFPE	Resection	250	669	50	Matched	Primary	Upper Tract	Not Applicable	Tumor	UTUC	Bladder Cancer	Upper Tract Urothelial Carcinoma	Matched	13.3098636072
P-0001502	P-0001502-T01-IM3	In-House	FFPE	Cytology	250	426	60	Matched	Metastasis	Cancer of Unknown Primary	Lung	Tumor	CUP	Cancer of Unknown Primary	Cancer of Unknown Primary	Matched	0.0
P-0001503	P-0001503-T01-IM3	Outside	FFPE	Resection	250	330	40	Matched	Primary	Breast	Not Applicable	Tumor	ILC	Breast Cancer	Breast Invasive Lobular Carcinoma	Matched	8.87324240478
P-0001504	P-0001504-T02-IM5	In-House	FFPE	Resection	250	911	40	Matched	Primary	Breast	Not Applicable	Tumor	IDC	Breast Cancer	Breast Invasive Ductal Carcinoma	Matched	1.95743939523
P-0001505	P-0001505-T02-IM3	In-House	FFPE	Biopsy	111	217	20	Matched	Metastasis	Breast	Liver	Tumor	IDC	Breast Cancer	Breast Invasive Ductal Carcinoma	Matched	1.1091553006
P-0001505	P-0001505-T01-IM3	In-House	FFPE	Resection	83.6	478	10	Matched	Metastasis	Breast	Lung	Tumor	IDC	Breast Cancer	Breast Invasive Ductal Carcinoma	Matched	2.2183106012
P-0001506	P-0001506-T01-IM3	Outside	FFPE	Biopsy	187	906	60	Matched	Primary	Lung	Not Applicable	Tumor	LUSC	Non-Small Cell Lung Cancer	Lung Squamous Cell Carcinoma	Matched	7.76408710418
P-0001507	P-0001507-T01-IM3	In-House	FFPE	Resection	250	636	70	Matched	Primary	Liver	Not Applicable	Tumor	HCC	Hepatobiliary Cancer	Hepatocellular Carcinoma	Matched	4.43662120239
P-0001508	P-0001508-T01-IM3	In-House	FFPE	Biopsy	250	767	40	Matched	Metastasis	Breast	Lymph Node	Tumor	IDC	Breast Cancer	Breast Invasive Ductal Carcinoma	Matched	4.43662120239
P-0001509	P-0001509-T01-IM3	In-House	FFPE	Resection	250	517	50	Matched	Primary	Pancreas	Not Applicable	Tumor	PANET	Pancreatic Cancer	Pancreatic Neuroendocrine Tumor	Matched	1.1091553006
P-0001510	P-0001510-T01-IM3	In-House	FFPE	Resection	250	640	30	Matched	Primary	Esophagus	Not Applicable	Tumor	ESCA	Esophagogastric Cancer	Esophageal Adenocarcinoma	Matched	5.54577650299
P-0001511	P-0001511-T01-IM3	In-House	FFPE	Biopsy	250	873	10	Matched	Metastasis	Anus	Liver	Tumor	ANSC	Anal Cancer	Anal Squamous Cell Carcinoma	Matched	3.32746590179
P-0001512	P-0001512-T01-IM3	In-House	FFPE	Resection	250	659	80	Matched	Primary	Stomach	Not Applicable	Tumor	GIST	Gastrointestinal Stromal Tumor	Gastrointestinal Stromal Tumor	Matched	2.2183106012
P-0001513	P-0001513-T01-IM3	In-House	FFPE	Resection	250	527	80	Matched	Metastasis	Uterus	Lung	Tumor	ULMS	Uterine Sarcoma	Uterine Leiomyosarcoma	Matched	1.1091553006
P-0001514	P-0001514-T01-IM3	In-House	FFPE	Biopsy	250	983	20	Matched	Primary	Lung	Not Applicable	Tumor	LUSC	Non-Small Cell Lung Cancer	Lung Squamous Cell Carcinoma	Matched	1.1091553006
P-0001515	P-0001515-T01-IM3	In-House	FFPE	Resection	250	400	50	Matched	Primary	Uterus	Not Applicable	Tumor	ULMS	Uterine Sarcoma	Uterine Leiomyosarcoma	Matched	2.2183106012
P-0001516	P-0001516-T01-IM3	In-House	FFPE	Biopsy	250	1013	10	Matched	Metastasis	Breast	Liver	Tumor	IDC	Breast Cancer	Breast Invasive Ductal Carcinoma	Matched	5.54577650299
P-0001516	P-0001516-T02-IM5	In-House	FFPE	Biopsy	250	1577	10	Matched	Metastasis	Breast	Liver	Tumor	IDC	Breast Cancer	Breast Invasive Ductal Carcinoma	Matched	3.91487879046
P-0001517	P-0001517-T01-IM3	In-House	FFPE	Resection	250	359	80	Matched	Primary	Small Bowel	Not Applicable	Tumor	GIST	Gastrointestinal Stromal Tumor	Gastrointestinal Stromal Tumor	Matched	2.2183106012
P-0001518	P-0001518-T01-IM3	In-House	FFPE	Biopsy	250	765	30	Matched	Metastasis	Pancreas	Peritoneum	Tumor	PAAD	Pancreatic Cancer	Pancreatic Adenocarcinoma	Matched	2.2183106012
P-0001519	P-0001519-T01-IM3	Outside	FFPE	Biopsy	250	486	40	Matched	Primary	Bladder	Not Applicable	Tumor	BLCA	Bladder Cancer	Bladder Urothelial Carcinoma	Matched	7.76408710418
P-0001520	P-0001520-T01-IM3	In-House	FFPE	Resection	250	562	60	Matched	Metastasis	Thyroid	Lung	Tumor	THPA	Thyroid Cancer	Papillary Thyroid Cancer	Matched	5.54577650299
P-0001521	P-0001521-T01-IM3	Outside	FFPE	Biopsy	250	836	40	Matched	Primary	Soft Tissue	Not Applicable	Tumor	ANGS	Soft Tissue Sarcoma	Angiosarcoma	Matched	7.76408710418
P-0001522	P-0001522-T01-IM3	In-House	FFPE	Resection	250	548	60	Matched	Primary	Kidney	Not Applicable	Tumor	CCRCC	Renal Cell Carcinoma	Renal Clear Cell Carcinoma	Matched	6.65493180359
P-0001523	P-0001523-T01-IM3	Outside	FFPE	Resection	250	501	50	Matched	Primary	Skin	Not Applicable	Tumor	CSCC	Skin Cancer, Non-Melanoma	Cutaneous Squamous Cell Carcinoma	Matched	4.43662120239
P-0001524	P-0001524-T01-IM3	Outside	FFPE	Biopsy	250	740	50	Matched	Metastasis	Cancer of Unknown Primary	Pleura	Tumor	CUP	Cancer of Unknown Primary	Cancer of Unknown Primary	Matched	9.98239770538
P-0001525	P-0001525-T01-IM3	In-House	FFPE	Resection	250	971	40	Matched	Metastasis	Rectum	Liver	Tumor	READ	Colorectal Cancer	Rectal Adenocarcinoma	Matched	3.32746590179
P-0001526	P-0001526-T02-IM5	In-House	FFPE	Biopsy	250	503	80	Matched	Metastasis	Pancreas	Liver	Tumor	PANET	Pancreatic Cancer	Pancreatic Neuroendocrine Tumor	Matched	4.89359848807
P-0001526	P-0001526-T03-IM5	In-House	FFPE	Biopsy	250	1043	50	Matched	Metastasis	Pancreas	Liver	Tumor	PANET	Pancreatic Cancer	Pancreatic Neuroendocrine Tumor	Matched	3.91487879046
P-0001526	P-0001526-T01-IM3	In-House	FFPE	Resection	250	169	60	Matched	Primary	Pancreas	Not Applicable	Tumor	PANET	Pancreatic Cancer	Pancreatic Neuroendocrine Tumor	Matched	2.2183106012
P-0001527	P-0001527-T01-IM3	In-House	FFPE	Resection	172.8	192	60	Matched	Primary	Lower Extremity	Not Applicable	Tumor	MRLS	Soft Tissue Sarcoma	Myxoid/Round-Cell Liposarcoma	Matched	1.1091553006
P-0001528	P-0001528-T03-IM5	In-House	DNA	Biopsy	250	769	NA	Unmatched	Metastasis	Lung	Bone	Tumor	LUSC	Non-Small Cell Lung Cancer	Lung Squamous Cell Carcinoma	Unmatched	3.91487879046
P-0001528	P-0001528-T02-IM3	In-House	FFPE	Biopsy	250	592	30	Matched	Primary	Lung	Not Applicable	Tumor	LUSC	Non-Small Cell Lung Cancer	Lung Squamous Cell Carcinoma	Matched	3.32746590179
P-0001529	P-0001529-T01-IM3	In-House	FFPE	Biopsy	250	794	30	Matched	Metastasis	Cancer of Unknown Primary	Umbilical Cord	Tumor	CUP	Cancer of Unknown Primary	Cancer of Unknown Primary	Matched	4.43662120239
P-0001530	P-0001530-T01-IM3	In-House	FFPE	Resection	250	668	60	Matched	Metastasis	Skin	Brain	Tumor	SKCM	Melanoma	Cutaneous Melanoma	Matched	12.2007083066
P-0001531	P-0001531-T01-IM3	Outside	FFPE	Resection	250	895	60	Matched	Primary	Sigmoid Colon	Not Applicable	Tumor	COAD	Colorectal Cancer	Colon Adenocarcinoma	Matched	4.43662120239
P-0001532	P-0001532-T01-IM3	In-House	FFPE	Biopsy	250	1194	40	Matched	Primary	Lung	Not Applicable	Tumor	LUAD	Non-Small Cell Lung Cancer	Lung Adenocarcinoma	Matched	2.2183106012
P-0001533	P-0001533-T01-IM3	Outside	FFPE	Resection	250	916	70	Matched	Primary	Skin	Not Applicable	Tumor	MCC	Skin Cancer, Non-Melanoma	Merkel Cell Carcinoma	Matched	1.1091553006
P-0001534	P-0001534-T01-IM3	In-House	FFPE	Resection	250	751	20	Matched	Metastasis	Rectosigmoid Colon	Liver	Tumor	COAD	Colorectal Cancer	Colon Adenocarcinoma	Matched	1.1091553006
P-0001535	P-0001535-T01-IM3	In-House	FFPE	Resection	250	256	40	Matched	Metastasis	Thymus	Mediastinum	Tumor	THYM	Thymic Tumor	Thymoma	Matched	0.0
P-0001536	P-0001536-T01-IM3	In-House	FFPE	Biopsy	91.98	709	10	Matched	Primary	Breast	Not Applicable	Tumor	IDC	Breast Cancer	Breast Invasive Ductal Carcinoma	Matched	1.1091553006
P-0001537	P-0001537-T01-IM3	In-House	FFPE	Resection	250	469	30	Matched	Primary	Prostate	Not Applicable	Tumor	PRAD	Prostate Cancer	Prostate Adenocarcinoma	Matched	0.0
P-0001538	P-0001538-T01-IM3	Outside	FFPE	Biopsy	250	709	30	Matched	Primary	Oral Cavity	Not Applicable	Tumor	OCSC	Head and Neck Cancer	Oral Cavity Squamous Cell Carcinoma	Matched	4.43662120239
P-0001539	P-0001539-T01-IM3	Outside	FFPE	Biopsy	55	371	30	Matched	Primary	Liver	Not Applicable	Tumor	IHCH	Hepatobiliary Cancer	Intrahepatic Cholangiocarcinoma	Matched	3.32746590179
P-0001540	P-0001540-T01-IM3	In-House	FFPE	Biopsy	250	529	40	Matched	Primary	Not available	Not available	Tumor	OS	Bone Cancer	Osteosarcoma	Matched	2.2183106012
P-0001541	P-0001541-T01-IM3	In-House	FFPE	Resection	250	88	60	Matched	Metastasis	Thyroid	Thigh	Tumor	THHC	Thyroid Cancer	Hurthle Cell Thyroid Cancer	Matched	3.32746590179
P-0001542	P-0001542-T01-IM3	In-House	FFPE	Resection	250	567	80	Matched	Primary	Testis	Not Applicable	Tumor	SEM	Germ Cell Tumor	Seminoma	Matched	1.1091553006
P-0001543	P-0001543-T01-IM3	Outside	FFPE	Biopsy	250	803	30	Matched	Primary	Esophagus	Not Applicable	Tumor	ESCA	Esophagogastric Cancer	Esophageal Adenocarcinoma	Matched	3.32746590179
P-0001544	P-0001544-T01-IM3	In-House	FFPE	Resection	250	269	80	Matched	Primary	Not available	Not available	Tumor	SYNS	Soft Tissue Sarcoma	Synovial Sarcoma	Matched	1.1091553006
P-0001545	P-0001545-T01-IM3	Outside	FFPE	Resection	250	758	90	Matched	Metastasis	Breast	Ovary	Tumor	IDC	Breast Cancer	Breast Invasive Ductal Carcinoma	Matched	1.1091553006
P-0001546	P-0001546-T02-IM5	In-House	DNA	Biopsy	214.2	690	20	Matched	Primary	Lung	Not Applicable	Tumor	LUAD	Non-Small Cell Lung Cancer	Lung Adenocarcinoma	Matched	0.978719697615
P-0001547	P-0001547-T01-IM3	In-House	FFPE	Biopsy	250	1060	50	Matched	Metastasis	Ovary	Liver	Tumor	CCOV	Ovarian Cancer	Clear Cell Ovarian Cancer	Matched	6.65493180359
P-0001548	P-0001548-T01-IM3	Outside	FFPE	Biopsy	250	886	60	Matched	Metastasis	Pancreas	Liver	Tumor	PAAD	Pancreatic Cancer	Pancreatic Adenocarcinoma	Matched	2.2183106012
P-0001549	P-0001549-T01-IM3	Outside	FFPE	Resection	250	491	60	Matched	Primary	Uterus	Not Applicable	Tumor	ULMS	Uterine Sarcoma	Uterine Leiomyosarcoma	Matched	1.1091553006
P-0001550	P-0001550-T01-IM3	In-House	FFPE	Resection	250	684	50	Matched	Primary	Lung	Not Applicable	Tumor	LUAD	Non-Small Cell Lung Cancer	Lung Adenocarcinoma	Matched	13.3098636072
P-0001551	P-0001551-T01-IM3	In-House	FFPE	Biopsy	250	869	40	Matched	Primary	Stomach	Not Applicable	Tumor	STAD	Esophagogastric Cancer	Stomach Adenocarcinoma	Matched	1.1091553006
P-0001551	P-0001551-T02-IM5	In-House	FFPE	Biopsy	250	1804	25	Matched	Metastasis	Stomach	Lung	Tumor	STAD	Esophagogastric Cancer	Stomach Adenocarcinoma	Matched	0.978719697615
P-0001552	P-0001552-T02-IM5	Outside	DNA	Resection	250	764	90	Matched	Primary	Brain	Not Applicable	Tumor	MNG	CNS Cancer	Meningioma	Matched	0.0
P-0001553	P-0001553-T02-IM5	In-House	FFPE	Biopsy	250	972	40	Matched	Metastasis	Lung	Liver	Tumor	LUAD	Non-Small Cell Lung Cancer	Lung Adenocarcinoma	Matched	3.91487879046
P-0001553	P-0001553-T01-IM3	In-House	FFPE	Resection	250	562	30	Matched	Metastasis	Lung	Pleura	Tumor	LUAD	Non-Small Cell Lung Cancer	Lung Adenocarcinoma	Matched	0.0
P-0001554	P-0001554-T01-IM3	Outside	FFPE	Resection	236.5	341	40	Matched	Primary	Transverse Colon	Not Applicable	Tumor	MACR	Colorectal Cancer	Mucinous Adenocarcinoma of the Colon and Rectum	Matched	5.54577650299
P-0001555	P-0001555-T01-IM3	In-House	FFPE	Cytology	250	1074	40	Matched	Metastasis	Lung	Lymph Node	Tumor	SCLC	Small Cell Lung Cancer	Small Cell Lung Cancer	Matched	3.32746590179
P-0001556	P-0001556-T01-IM3	Outside	FFPE	Resection	250	805	50	Unmatched	Primary	Brain	Not Applicable	Tumor	ANM	CNS Cancer	Anaplastic Meningioma	Unmatched	1.1091553006
P-0001557	P-0001557-T01-IM3	In-House	FFPE	Biopsy	250	595	60	Matched	Metastasis	Larynx	Lung	Tumor	LXSC	Head and Neck Cancer	Larynx Squamous Cell Carcinoma	Matched	12.2007083066
P-0001558	P-0001558-T01-IM3	In-House	FFPE	Biopsy	195.64	478	50	Matched	Primary	Breast	Not Applicable	Tumor	IDC	Breast Cancer	Breast Invasive Ductal Carcinoma	Matched	2.2183106012
P-0001559	P-0001559-T01-IM3	Outside	FFPE	Resection	250	633	50	Matched	Metastasis	Breast	Lung	Tumor	IDC	Breast Cancer	Breast Invasive Ductal Carcinoma	Matched	2.2183106012
P-0001560	P-0001560-T01-IM3	In-House	FFPE	Biopsy	250	1167	20	Matched	Metastasis	Skin	Lung	Tumor	SKCM	Melanoma	Cutaneous Melanoma	Matched	24.4014166131
P-0001561	P-0001561-T01-IM3	In-House	FFPE	Resection	250	539	30	Matched	Primary	Ovary	Not Applicable	Tumor	HGSOC	Ovarian Cancer	High-Grade Serous Ovarian Cancer	Matched	2.2183106012
P-0001562	P-0001562-T01-IM3	In-House	FFPE	Resection	250	384	60	Matched	Primary	Testis	Not Applicable	Tumor	SEM	Germ Cell Tumor	Seminoma	Matched	1.1091553006
P-0001563	P-0001563-T01-IM3	In-House	FFPE	Resection	250	678	40	Matched	Primary	Prostate	Not Applicable	Tumor	PRAD	Prostate Cancer	Prostate Adenocarcinoma	Matched	0.0
P-0001564	P-0001564-T01-IM3	Outside	FFPE	Resection	105.86	438	50	Matched	Primary	Uterus	Not Applicable	Tumor	ULMS	Uterine Sarcoma	Uterine Leiomyosarcoma	Matched	3.32746590179
P-0001565	P-0001565-T01-IM3	In-House	FFPE	Biopsy	250	1047	30	Matched	Metastasis	Uterus	Liver	Tumor	USC	Endometrial Cancer	Uterine Serous Carcinoma/Uterine Papillary Serous Carcinoma	Matched	6.65493180359
P-0001566	P-0001566-T01-IM3	In-House	FFPE	Biopsy	250	1348	40	Matched	Metastasis	Breast	Stomach	Tumor	ILC	Breast Cancer	Breast Invasive Lobular Carcinoma	Matched	1.1091553006
P-0001568	P-0001568-T01-IM3	In-House	FFPE	Biopsy	227.12	1013	30	Matched	Primary	Breast	Not Applicable	Tumor	IDC	Breast Cancer	Breast Invasive Ductal Carcinoma	Matched	11.091553006
P-0001569	P-0001569-T01-IM3	In-House	FFPE	Biopsy	104.4	465	30	Matched	Primary	Brain	Not Applicable	Tumor	GBM	Glioma	Glioblastoma Multiforme	Matched	4.43662120239
P-0001570	P-0001570-T01-IM3	In-House	FFPE	Resection	250	547	50	Matched	Metastasis	Ovary	Cul-de-sac	Tumor	HGSOC	Ovarian Cancer	High-Grade Serous Ovarian Cancer	Matched	4.43662120239
P-0001571	P-0001571-T01-IM3	In-House	FFPE	Biopsy	250	955	40	Matched	Metastasis	Lung	Liver	Tumor	LUAD	Non-Small Cell Lung Cancer	Lung Adenocarcinoma	Matched	17.7464848096
P-0001572	P-0001572-T01-IM3	In-House	FFPE	Resection	250	776	50	Matched	Metastasis	Uterus	Bone	Tumor	ULMS	Uterine Sarcoma	Uterine Leiomyosarcoma	Matched	1.1091553006
P-0001573	P-0001573-T01-IM3	In-House	FFPE	Resection	250	635	60	Matched	Primary	Anus	Not Applicable	Tumor	ARMM	Melanoma	Anorectal Mucosal Melanoma	Matched	4.43662120239
P-0001574	P-0001574-T01-IM3	In-House	FFPE	Biopsy	250	954	50	Matched	Metastasis	Cancer of Unknown Primary	Bone	Tumor	CUP	Cancer of Unknown Primary	Cancer of Unknown Primary	Matched	7.76408710418
P-0001575	P-0001575-T01-IM3	In-House	FFPE	Resection	250	664	50	Matched	Metastasis	Ovary	Paracolic Gutter	Tumor	HGSOC	Ovarian Cancer	High-Grade Serous Ovarian Cancer	Matched	1.1091553006
P-0001576	P-0001576-T01-IM3	In-House	FFPE	Cytology	250	813	NA	Matched	Metastasis	Lung	Pleural Fluid	Tumor	LUAD	Non-Small Cell Lung Cancer	Lung Adenocarcinoma	Matched	0.0
P-0001577	P-0001577-T01-IM3	In-House	FFPE	Resection	250	535	20	Matched	Primary	Rectum	Not Applicable	Tumor	READ	Colorectal Cancer	Rectal Adenocarcinoma	Matched	3.32746590179
P-0001578	P-0001578-T01-IM3	In-House	FFPE	Biopsy	250	1122	60	Matched	Primary	Bladder	Not Applicable	Tumor	BLCA	Bladder Cancer	Bladder Urothelial Carcinoma	Matched	11.091553006
P-0001579	P-0001579-T01-IM3	In-House	FFPE	Resection	250	820	50	Matched	Primary	Kidney	Not Applicable	Tumor	WT	Wilms Tumor	Wilms' Tumor	Matched	1.1091553006
P-0001580	P-0001580-T01-IM3	Outside	FFPE	Biopsy	250	731	50	Matched	Metastasis	Breast	Lymph Node	Tumor	IDC	Breast Cancer	Breast Invasive Ductal Carcinoma	Matched	2.2183106012
P-0001581	P-0001581-T02-IM5	In-House	FFPE	Biopsy	250	512	30	Matched	Metastasis	Appendix	Omentum	Tumor	APAD	Appendiceal Cancer	Appendiceal Adenocarcinoma	Matched	2.93615909284
P-0001582	P-0001582-T01-IM3	In-House	FFPE	Resection	250	357	40	Matched	Primary	Brain	Not Applicable	Tumor	GBM	Glioma	Glioblastoma Multiforme	Matched	3.32746590179
P-0001583	P-0001583-T01-IM3	In-House	FFPE	Biopsy	250	1038	40	Matched	Metastasis	Stomach	Liver	Tumor	STAD	Esophagogastric Cancer	Stomach Adenocarcinoma	Matched	12.2007083066
P-0001585	P-0001585-T01-IM3	Outside	FFPE	Resection	250	669	60	Matched	Primary	Major Salivary Gland	Not Applicable	Tumor	ACYC	Salivary Gland Cancer	Adenoid Cystic Carcinoma	Matched	2.2183106012
P-0001586	P-0001586-T02-IM5	Outside	DNA	Resection	250	877	20	Matched	Metastasis	GE Junction	Brain	Tumor	EGC	Esophagogastric Cancer	Esophagogastric Adenocarcinoma	Matched	4.89359848807
P-0001589	P-0001589-T01-IM3	Outside	FFPE	Biopsy	250	909	70	Matched	Metastasis	Breast	Lymph Node	Tumor	IDC	Breast Cancer	Breast Invasive Ductal Carcinoma	Matched	2.2183106012
P-0001591	P-0001591-T01-IM3	Outside	FFPE	Biopsy	250	924	30	Matched	Primary	Brain	Not Applicable	Tumor	AASTR	Glioma	Anaplastic Astrocytoma	Matched	2.2183106012
P-0001594	P-0001594-T01-IM3	Outside	FFPE	Resection	250	661	50	Unmatched	Primary	Breast	Not Applicable	Tumor	IDC	Breast Cancer	Breast Invasive Ductal Carcinoma	Unmatched	2.2183106012
P-0001595	P-0001595-T01-IM3	Outside	FFPE	Biopsy	250	653	10	Unmatched	Metastasis	Breast	Lymph Node	Tumor	BRCANOS	Breast Cancer	Breast Invasive Cancer, NOS	Unmatched	3.32746590179
P-0001596	P-0001596-T01-IM3	Outside	FFPE	Resection	250	311	70	Matched	Primary	Soft Tissue	Not Applicable	Tumor	DDLS	Soft Tissue Sarcoma	Dedifferentiated Liposarcoma	Matched	3.32746590179
P-0001597	P-0001597-T01-IM3	Outside	FFPE	Biopsy	250	796	40	Matched	Primary	Jejunum	Not Applicable	Tumor	SBC	Small Bowel Cancer	Small Bowel Cancer	Matched	4.43662120239
P-0001598	P-0001598-T01-IM3	In-House	FFPE	Biopsy	250	1149	50	Matched	Primary	Sinonasal	Not Applicable	Tumor	SNSC	Head and Neck Cancer	Sinonasal Squamous Cell Carcinoma	Matched	11.091553006
P-0001598	P-0001598-T02-IM5	In-House	FFPE	Biopsy	250	652	60	Matched	Metastasis	Sinonasal	Eyelid	Tumor	SNSC	Head and Neck Cancer	Sinonasal Squamous Cell Carcinoma	Matched	6.8510378833
P-0001599	P-0001599-T03-IM5	In-House	FFPE	Biopsy	250	627	30	Matched	Primary	Lung	Not Applicable	Tumor	LUAD	Non-Small Cell Lung Cancer	Lung Adenocarcinoma	Matched	9.78719697615
P-0001600	P-0001600-T01-IM3	Outside	FFPE	Resection	250	1495	15	Matched	Metastasis	Stomach	Ovary	Tumor	STAD	Esophagogastric Cancer	Stomach Adenocarcinoma	Matched	4.43662120239
P-0001601	P-0001601-T01-IM3	Outside	FFPE	Resection	250	1514	60	Matched	Metastasis	Skin	Lymph Node	Tumor	MCC	Skin Cancer, Non-Melanoma	Merkel Cell Carcinoma	Matched	47.6936779257
P-0001602	P-0001602-T01-IM3	Outside	FFPE	Resection	250	1498	40	Matched	Metastasis	Ovary	Pelvis	Tumor	BYST	Germ Cell Tumor	Yolk Sac Tumor	Matched	1.1091553006
P-0001603	P-0001603-T01-IM3	In-House	FFPE	Resection	250	527	NA	Matched	Metastasis	Skin	In-transit	Tumor	SKCM	Melanoma	Cutaneous Melanoma	Matched	21.0739507114
P-0001604	P-0001604-T01-IM3	Outside	FFPE	Resection	250	1137	60	Matched	Primary	Uterus	Not Applicable	Tumor	ULMS	Uterine Sarcoma	Uterine Leiomyosarcoma	Matched	0.0
P-0001605	P-0001605-T01-IM3	In-House	FFPE	Resection	250	249	40	Matched	Metastasis	Cancer of Unknown Primary	Liver	Tumor	CUP	Cancer of Unknown Primary	Cancer of Unknown Primary	Matched	0.0
P-0001606	P-0001606-T01-IM3	Outside	FFPE	Resection	250	1116	60	Matched	Primary	Uterus	Not Applicable	Tumor	ULMS	Uterine Sarcoma	Uterine Leiomyosarcoma	Matched	0.0
P-0001607	P-0001607-T01-IM3	Outside	FFPE	Biopsy	189.6	270	50	Matched	Primary	Breast	Not Applicable	Tumor	IDC	Breast Cancer	Breast Invasive Ductal Carcinoma	Matched	3.32746590179
P-0001608	P-0001608-T01-IM3	In-House	FFPE	Biopsy	250	739	40	Matched	Metastasis	Breast	Liver	Tumor	IDC	Breast Cancer	Breast Invasive Ductal Carcinoma	Matched	1.1091553006
P-0001609	P-0001609-T01-IM3	Outside	FFPE	Biopsy	240	781	20	Matched	Metastasis	Ampulla of Vater	Liver	Tumor	AMPCA	Ampullary Cancer	Ampullary Carcinoma	Matched	5.54577650299
P-0001610	P-0001610-T01-IM3	In-House	FFPE	Resection	250	731	15	Matched	Primary	Bladder	Not Applicable	Tumor	BLCA	Bladder Cancer	Bladder Urothelial Carcinoma	Matched	6.65493180359
P-0001611	P-0001611-T01-IM3	In-House	FFPE	Resection	250	1001	80	Matched	Metastasis	Cancer of Unknown Primary	Brain	Tumor	CUP	Cancer of Unknown Primary	Cancer of Unknown Primary	Matched	5.54577650299
P-0001612	P-0001612-T01-IM3	In-House	FFPE	Resection	250	799	40	Matched	Primary	Retroperitoneum	Not Applicable	Tumor	DDLS	Soft Tissue Sarcoma	Dedifferentiated Liposarcoma	Matched	0.0
P-0001613	P-0001613-T02-IM5	In-House	FFPE	Biopsy	238	816	50	Matched	Primary	Lung	Not Applicable	Tumor	LUAD	Non-Small Cell Lung Cancer	Lung Adenocarcinoma	Matched	6.8510378833
P-0001613	P-0001613-T01-IM3	Outside	FFPE	Cytology	74	458	NA	Matched	Primary	Lung	Not Applicable	Tumor	LUAD	Non-Small Cell Lung Cancer	Lung Adenocarcinoma	Matched	5.54577650299
P-0001614	P-0001614-T01-IM3	Outside	FFPE	Biopsy	250	318	40	Matched	Primary	Oral Cavity	Not Applicable	Tumor	OCSC	Head and Neck Cancer	Oral Cavity Squamous Cell Carcinoma	Matched	33.2746590179
P-0001615	P-0001615-T01-IM3	Outside	FFPE	Resection	250	924	60	Matched	Primary	Uterus	Not Applicable	Tumor	UMLMS	Uterine Sarcoma	Uterine Myxoid Leiomyosarcoma	Matched	2.2183106012
P-0001616	P-0001616-T01-IM3	In-House	FFPE	Resection	250	761	50	Matched	Metastasis	Ovary	Bladder	Tumor	HGSOC	Ovarian Cancer	High-Grade Serous Ovarian Cancer	Matched	3.32746590179
P-0001618	P-0001618-T01-IM3	In-House	FFPE	Resection	250	458	40	Matched	Metastasis	Breast	Chest Wall	Tumor	IDC	Breast Cancer	Breast Invasive Ductal Carcinoma	Matched	6.65493180359
P-0001619	P-0001619-T01-IM3	In-House	FFPE	Resection	250	737	15	Matched	Metastasis	Anus	Heart	Tumor	ANSC	Anal Cancer	Anal Squamous Cell Carcinoma	Matched	1.1091553006
P-0001620	P-0001620-T01-IM3	In-House	FFPE	Biopsy	127.6	647	60	Matched	Metastasis	Breast	Bone	Tumor	IDC	Breast Cancer	Breast Invasive Ductal Carcinoma	Matched	7.76408710418
P-0001621	P-0001621-T01-IM3	In-House	FFPE	Resection	250	694	70	Matched	Metastasis	Oral Cavity	Lymph Node	Tumor	OCSC	Head and Neck Cancer	Oral Cavity Squamous Cell Carcinoma	Matched	2.2183106012
P-0001622	P-0001622-T01-IM3	In-House	FFPE	Biopsy	250	1186	40	Matched	Primary	Lung	Not Applicable	Tumor	LUSC	Non-Small Cell Lung Cancer	Lung Squamous Cell Carcinoma	Matched	12.2007083066
P-0001623	P-0001623-T01-IM3	In-House	FFPE	Biopsy	250	450	50	Matched	Metastasis	Breast	Pleura	Tumor	IDC	Breast Cancer	Breast Invasive Ductal Carcinoma	Matched	3.32746590179
P-0001624	P-0001624-T01-IM3	In-House	FFPE	Resection	181.2	704	40	Matched	Metastasis	Adrenal Gland	Lung	Tumor	ACC	Adrenocortical Carcinoma	Adrenocortical Carcinoma	Matched	8.87324240478
P-0001625	P-0001625-T01-IM3	Outside	FFPE	Biopsy	123	467	NA	Matched	Primary	Lung	Not Applicable	Tumor	LUAD	Non-Small Cell Lung Cancer	Lung Adenocarcinoma	Matched	2.2183106012
P-0001627	P-0001627-T01-IM3	In-House	FFPE	Biopsy	250	1049	40	Matched	Primary	Breast	Not Applicable	Tumor	IDC	Breast Cancer	Breast Invasive Ductal Carcinoma	Matched	3.32746590179
P-0001627	P-0001627-T02-IM5	In-House	FFPE	Resection	250	655	30	Matched	Primary	Breast	Not Applicable	Tumor	IDC	Breast Cancer	Breast Invasive Ductal Carcinoma	Matched	3.91487879046
P-0001628	P-0001628-T01-IM3	Outside	FFPE	Biopsy	250	544	40	Matched	Metastasis	Cancer of Unknown Primary	Adrenal Gland	Tumor	CUP	Cancer of Unknown Primary	Cancer of Unknown Primary	Matched	31.0563484167
P-0001629	P-0001629-T01-IM3	In-House	FFPE	Biopsy	250	757	30	Matched	Metastasis	Uterus	Pelvis	Tumor	UEC	Endometrial Cancer	Uterine Endometrioid Carcinoma	Matched	5.54577650299
P-0001630	P-0001630-T01-IM3	In-House	FFPE	Resection	250	383	30	Matched	Primary	Prostate	Not Applicable	Tumor	PRAD	Prostate Cancer	Prostate Adenocarcinoma	Matched	2.2183106012
P-0001631	P-0001631-T02-IM5	In-House	DNA	Biopsy	250	1036	60	Matched	Metastasis	Breast	Liver	Tumor	ILC	Breast Cancer	Breast Invasive Lobular Carcinoma	Matched	4.89359848807
P-0001631	P-0001631-T01-IM3	Outside	FFPE	Resection	250	656	60	Matched	Primary	Breast	Not Applicable	Tumor	ILC	Breast Cancer	Breast Invasive Lobular Carcinoma	Matched	4.43662120239
P-0001632	P-0001632-T01-IM3	In-House	FFPE	Biopsy	250	1494	NA	Matched	Metastasis	Breast	Liver	Tumor	ILC	Breast Cancer	Breast Invasive Lobular Carcinoma	Matched	3.32746590179
P-0001633	P-0001633-T01-IM3	In-House	FFPE	Resection	250	758	40	Matched	Primary	Lung	Not Applicable	Tumor	LUAD	Non-Small Cell Lung Cancer	Lung Adenocarcinoma	Matched	4.43662120239
P-0001634	P-0001634-T01-IM3	In-House	FFPE	Resection	250	536	50	Matched	Metastasis	Ovary	Spleen	Tumor	HGSOC	Ovarian Cancer	High-Grade Serous Ovarian Cancer	Matched	1.1091553006
P-0001635	P-0001635-T01-IM3	In-House	FFPE	Resection	250	885	40	Matched	Primary	Breast	Not Applicable	Tumor	IDC	Breast Cancer	Breast Invasive Ductal Carcinoma	Matched	2.2183106012
P-0001636	P-0001636-T01-IM3	Outside	FFPE	Resection	250	375	15	Matched	Primary	Prostate	Not Applicable	Tumor	PRAD	Prostate Cancer	Prostate Adenocarcinoma	Matched	1.1091553006
P-0001637	P-0001637-T01-IM3	In-House	FFPE	Cytology	165.6	234	40	Matched	Metastasis	Breast	Bone	Tumor	IDC	Breast Cancer	Breast Invasive Ductal Carcinoma	Matched	6.65493180359
P-0001638	P-0001638-T01-IM3	Outside	FFPE	Cytology	204.1	926	50	Matched	Primary	Liver	Not Applicable	Tumor	IHCH	Hepatobiliary Cancer	Intrahepatic Cholangiocarcinoma	Matched	2.2183106012
P-0001639	P-0001639-T01-IM3	In-House	FFPE	Resection	250	206	20	Matched	Primary	Prostate	Not Applicable	Tumor	PRAD	Prostate Cancer	Prostate Adenocarcinoma	Matched	0.0
P-0001640	P-0001640-T01-IM3	Outside	FFPE	Resection	250	254	60	Matched	Primary	Transverse Colon	Not Applicable	Tumor	COAD	Colorectal Cancer	Colon Adenocarcinoma	Matched	2.2183106012
P-0001641	P-0001641-T01-IM3	In-House	FFPE	Resection	250	501	50	Matched	Primary	Oral Cavity	Not Applicable	Tumor	OCSC	Head and Neck Cancer	Oral Cavity Squamous Cell Carcinoma	Matched	3.32746590179
P-0001642	P-0001642-T01-IM3	In-House	FFPE	Biopsy	250	655	30	Matched	Metastasis	Kidney	Liver	Tumor	CHRCC	Renal Cell Carcinoma	Chromophobe Renal Cell Carcinoma	Matched	4.43662120239
P-0001642	P-0001642-T02-IM5	Outside	FFPE	Resection	250	122	60	Matched	Metastasis	Kidney	Bone	Tumor	CHRCC	Renal Cell Carcinoma	Chromophobe Renal Cell Carcinoma	Matched	0.978719697615
P-0001642	P-0001642-T03-IM5	Outside	FFPE	Resection	250	118	40	Matched	Metastasis	Kidney	Bone	Tumor	CHRCC	Renal Cell Carcinoma	Chromophobe Renal Cell Carcinoma	Matched	0.978719697615
P-0001643	P-0001643-T01-IM3	Outside	FFPE	Biopsy	250	416	15	Matched	Metastasis	Breast	Bone	Tumor	IDC	Breast Cancer	Breast Invasive Ductal Carcinoma	Matched	2.2183106012
P-0001645	P-0001645-T01-IM3	In-House	FFPE	Biopsy	250	275	40	Matched	Primary	Skin	Not Applicable	Tumor	MCC	Skin Cancer, Non-Melanoma	Merkel Cell Carcinoma	Matched	0.0
P-0001646	P-0001646-T01-IM3	In-House	FFPE	Biopsy	115	545	15	Matched	Metastasis	Skin	Stomach	Tumor	SKCM	Melanoma	Cutaneous Melanoma	Matched	1.1091553006
P-0001647	P-0001647-T01-IM3	Outside	FFPE	Resection	250	965	50	Matched	Metastasis	Rectum	Liver	Tumor	READ	Colorectal Cancer	Rectal Adenocarcinoma	Matched	4.43662120239
P-0001648	P-0001648-T01-IM3	In-House	FFPE	Biopsy	250	580	60	Matched	Primary	Breast	Not Applicable	Tumor	IDC	Breast Cancer	Breast Invasive Ductal Carcinoma	Matched	3.32746590179
P-0001649	P-0001649-T01-IM3	In-House	FFPE	Resection	250	588	30	Matched	Primary	Transverse Colon	Not Applicable	Tumor	MACR	Colorectal Cancer	Mucinous Adenocarcinoma of the Colon and Rectum	Matched	42.1479014227
P-0001652	P-0001652-T01-IM3	Outside	FFPE	Resection	250	280	40	Matched	Primary	Soft Tissue	Not Applicable	Tumor	SEF	Soft Tissue Sarcoma	Sclerosing Epithelioid Fibrosarcoma	Matched	0.0
P-0001653	P-0001653-T01-IM3	In-House	FFPE	Biopsy	250	316	40	Matched	Metastasis	Uterus	Peritoneum	Tumor	UCS	Endometrial Cancer	Uterine Carcinosarcoma/Uterine Malignant Mixed Mullerian Tumor	Matched	2.2183106012
P-0001654	P-0001654-T01-IM3	In-House	FFPE	Biopsy	250	670	60	Matched	Primary	Brain	Not Applicable	Tumor	AASTR	Glioma	Anaplastic Astrocytoma	Matched	0.0
P-0001654	P-0001654-T02-IM5	In-House	FFPE	Biopsy	250	871	80	Matched	Primary	Brain	Not Applicable	Tumor	GBM	Glioma	Glioblastoma Multiforme	Matched	0.978719697615
P-0001655	P-0001655-T01-IM3	In-House	FFPE	Biopsy	250	702	30	Matched	Metastasis	Cervix	Lymph Node	Tumor	CEAS	Cervical Cancer	Cervical Adenosquamous Carcinoma	Matched	7.76408710418
P-0001656	P-0001656-T01-IM3	Outside	FFPE	Resection	250	899	40	Matched	Primary	Kidney	Not Applicable	Tumor	URCC	Renal Cell Carcinoma	Unclassified Renal Cell Carcinoma	Matched	4.43662120239
P-0001657	P-0001657-T01-IM3	Outside	FFPE	Resection	250	369	50	Matched	Primary	Testis	Not Applicable	Tumor	SEM	Germ Cell Tumor	Seminoma	Matched	1.1091553006
P-0001658	P-0001658-T01-IM3	In-House	FFPE	Resection	250	877	30	Matched	Primary	Cecum	Not Applicable	Tumor	COAD	Colorectal Cancer	Colon Adenocarcinoma	Matched	6.65493180359
P-0001659	P-0001659-T01-IM3	Outside	FFPE	Resection	250	489	50	Matched	Primary	Kidney	Not Applicable	Tumor	CCRCC	Renal Cell Carcinoma	Renal Clear Cell Carcinoma	Matched	4.43662120239
P-0001660	P-0001660-T01-IM3	In-House	FFPE	Cytology	250	436	40	Matched	Metastasis	Major Salivary Gland	Bone	Tumor	ACYC	Salivary Gland Cancer	Adenoid Cystic Carcinoma	Matched	0.0
P-0001661	P-0001661-T01-IM3	In-House	FFPE	Biopsy	250	511	40	Matched	Primary	Breast	Not Applicable	Tumor	IDC	Breast Cancer	Breast Invasive Ductal Carcinoma	Matched	1.1091553006
P-0001662	P-0001662-T01-IM3	In-House	FFPE	Resection	250	654	30	Matched	Primary	Rectum	Not Applicable	Tumor	READ	Colorectal Cancer	Rectal Adenocarcinoma	Matched	2.2183106012
P-0001663	P-0001663-T01-IM3	Outside	FFPE	Resection	250	440	20	Matched	Primary	Testis	Not Applicable	Tumor	TT	Germ Cell Tumor	Teratoma	Matched	0.0
P-0001664	P-0001664-T01-IM3	In-House	FFPE	Cytology	250	829	10	Matched	Primary	Lung	Not Applicable	Tumor	LUSC	Non-Small Cell Lung Cancer	Lung Squamous Cell Carcinoma	Matched	7.76408710418
P-0001665	P-0001665-T01-IM3	In-House	FFPE	Cytology	238.5	551	10	Matched	Primary	Lung	Not Applicable	Tumor	LUAD	Non-Small Cell Lung Cancer	Lung Adenocarcinoma	Matched	1.1091553006
P-0001667	P-0001667-T01-IM3	Outside	FFPE	Biopsy	250	822	50	Matched	Metastasis	GE Junction	Liver	Tumor	GEJ	Esophagogastric Cancer	Adenocarcinoma of the Gastroesophageal Junction	Matched	2.2183106012
P-0001669	P-0001669-T01-IM3	Outside	FFPE	Biopsy	250	665	20	Matched	Primary	Rectum	Not Applicable	Tumor	ARMM	Melanoma	Anorectal Mucosal Melanoma	Matched	1.1091553006
P-0001670	P-0001670-T01-IM3	In-House	FFPE	Resection	250	733	40	Matched	Primary	Cecum	Not Applicable	Tumor	COAD	Colorectal Cancer	Colon Adenocarcinoma	Matched	4.43662120239
P-0001671	P-0001671-T01-IM3	Outside	FFPE	Biopsy	250	584	60	Matched	Primary	Thyroid	Not Applicable	Tumor	THAP	Thyroid Cancer	Anaplastic Thyroid Cancer	Matched	4.43662120239
P-0001672	P-0001672-T01-IM3	Outside	FFPE	Biopsy	116	399	40	Matched	Metastasis	Breast	Liver	Tumor	IDC	Breast Cancer	Breast Invasive Ductal Carcinoma	Matched	7.76408710418
P-0001673	P-0001673-T01-IM3	In-House	FFPE	Resection	250	424	30	Matched	Primary	Cecum	Not Applicable	Tumor	COAD	Colorectal Cancer	Colon Adenocarcinoma	Matched	8.87324240478
P-0001675	P-0001675-T01-IM3	In-House	FFPE	Biopsy	250	400	15	Matched	Metastasis	Gallbladder	Liver	Tumor	GBC	Hepatobiliary Cancer	Gallbladder Cancer	Matched	3.32746590179
P-0001676	P-0001676-T01-IM3	Outside	FFPE	Resection	250	773	30	Matched	Metastasis	Cecum	Ovary	Tumor	COAD	Colorectal Cancer	Colon Adenocarcinoma	Matched	5.54577650299
P-0001677	P-0001677-T01-IM3	Outside	FFPE	Biopsy	250	810	20	Matched	Metastasis	Ovary	Omentum	Tumor	HGSOC	Ovarian Cancer	High-Grade Serous Ovarian Cancer	Matched	2.2183106012
P-0001678	P-0001678-T01-IM3	In-House	FFPE	Biopsy	250	1028	15	Matched	Metastasis	Cancer of Unknown Primary	Mediastinum	Tumor	CUP	Cancer of Unknown Primary	Cancer of Unknown Primary	Matched	5.54577650299
P-0001679	P-0001679-T01-IM3	In-House	FFPE	Biopsy	178.02	484	60	Matched	Metastasis	Rectum	Adrenal Gland	Tumor	ARMM	Melanoma	Anorectal Mucosal Melanoma	Matched	5.54577650299
P-0001680	P-0001680-T02-IM3	Outside	FFPE	Biopsy	250	787	40	Matched	Metastasis	Lung	Cervix	Tumor	LUSC	Non-Small Cell Lung Cancer	Lung Squamous Cell Carcinoma	Matched	11.091553006
P-0001680	P-0001680-T01-IM3	Outside	FFPE	Resection	250	698	20	Matched	Primary	Lung	Not Applicable	Tumor	LUSC	Non-Small Cell Lung Cancer	Lung Squamous Cell Carcinoma	Matched	7.76408710418
P-0001681	P-0001681-T01-IM3	Outside	FFPE	Resection	250	209	40	Matched	Primary	Ovary	Not Applicable	Tumor	SBMOV	Ovarian Cancer	Serous Borderline Ovarian Tumor, Micropapillary	Matched	1.1091553006
P-0001681	P-0001681-T02-IM3	Outside	FFPE	Resection	250	833	40	Matched	Metastasis	Ovary	Lymph Node	Tumor	SBMOV	Ovarian Cancer	Serous Borderline Ovarian Tumor, Micropapillary	Matched	1.1091553006
P-0001682	P-0001682-T01-IM3	Outside	FFPE	Biopsy	250	624	30	Matched	Primary	Oropharynx	Not Applicable	Tumor	OPHSC	Head and Neck Cancer	Oropharynx Squamous Cell Carcinoma	Matched	2.2183106012
P-0001683	P-0001683-T01-IM3	Outside	FFPE	Resection	250	659	60	Matched	Metastasis	Lung	Brain	Tumor	LUAD	Non-Small Cell Lung Cancer	Lung Adenocarcinoma	Matched	5.54577650299
P-0001684	P-0001684-T01-IM3	In-House	FFPE	Biopsy	60.9	194	20	Matched	Metastasis	Prostate	Bone	Tumor	PRAD	Prostate Cancer	Prostate Adenocarcinoma	Matched	1.1091553006
P-0001684	P-0001684-T02-IM3	In-House	FFPE	Resection	250	167	30	Matched	Primary	Prostate	Not Applicable	Tumor	PRAD	Prostate Cancer	Prostate Adenocarcinoma	Matched	1.1091553006
P-0001685	P-0001685-T01-IM3	In-House	FFPE	Resection	250	812	40	Matched	Primary	Rectosigmoid Colon	Not Applicable	Tumor	READ	Colorectal Cancer	Rectal Adenocarcinoma	Matched	108.697219459
P-0001685	P-0001685-T02-IM3	In-House	FFPE	Resection	250	728	30	Matched	Primary	Descending Colon	Not Applicable	Tumor	COAD	Colorectal Cancer	Colon Adenocarcinoma	Matched	63.2218521341
P-0001686	P-0001686-T01-IM3	Outside	FFPE	Resection	250	596	50	Matched	Primary	Vulva	Not Applicable	Tumor	VMM	Melanoma	Mucosal Melanoma of the Vulva/Vagina	Matched	5.54577650299
P-0001687	P-0001687-T01-IM3	In-House	FFPE	Biopsy	244.76	665	40	Matched	Metastasis	Prostate	Bone	Tumor	PRSCC	Prostate Cancer	Prostate Small Cell Carcinoma	Matched	6.65493180359
P-0001688	P-0001688-T01-IM3	In-House	FFPE	Biopsy	250	902	40	Matched	Metastasis	Cervix	Pelvis	Tumor	CESC	Cervical Cancer	Cervical Squamous Cell Carcinoma	Matched	9.98239770538
P-0001688	P-0001688-T02-IM5	In-House	FFPE	Cytology	250	959	20	Matched	Metastasis	Cervix	Pelvis	Tumor	CESC	Cervical Cancer	Cervical Squamous Cell Carcinoma	Matched	7.82975758092
P-0001690	P-0001690-T01-IM3	Outside	FFPE	Biopsy	250	715	40	Matched	Primary	Rectum	Not Applicable	Tumor	READ	Colorectal Cancer	Rectal Adenocarcinoma	Matched	6.65493180359
P-0001692	P-0001692-T02-IM3	Outside	FFPE	Biopsy	69.85	413	40	Matched	Metastasis	Stomach	Mesentery	Tumor	GIST	Gastrointestinal Stromal Tumor	Gastrointestinal Stromal Tumor	Matched	2.2183106012
P-0001692	P-0001692-T01-IM3	Outside	FFPE	Resection	250	106	60	Matched	Primary	Stomach	Not Applicable	Tumor	GIST	Gastrointestinal Stromal Tumor	Gastrointestinal Stromal Tumor	Matched	2.2183106012
P-0001693	P-0001693-T02-IM3	Outside	FFPE	Biopsy	67.84	205	20	Matched	Primary	Ascending Colon	Not Applicable	Tumor	COAD	Colorectal Cancer	Colon Adenocarcinoma	Matched	9.98239770538
P-0001694	P-0001694-T01-IM3	Outside	FFPE	Resection	250	737	20	Matched	Primary	Prostate	Not Applicable	Tumor	PRAD	Prostate Cancer	Prostate Adenocarcinoma	Matched	0.0
P-0001695	P-0001695-T01-IM3	Outside	FFPE	Cytology	250	703	30	Matched	Metastasis	Cancer of Unknown Primary	Liver	Tumor	CUP	Cancer of Unknown Primary	Cancer of Unknown Primary	Matched	7.76408710418
P-0001696	P-0001696-T01-IM3	Outside	FFPE	Resection	250	675	30	Matched	Metastasis	Breast	Liver	Tumor	IDC	Breast Cancer	Breast Invasive Ductal Carcinoma	Matched	5.54577650299
P-0001697	P-0001697-T02-IM3	In-House	FFPE	Biopsy	225.4	247	NA	Matched	Metastasis	Prostate	Bone	Tumor	PRAD	Prostate Cancer	Prostate Adenocarcinoma	Matched	3.32746590179
P-0001698	P-0001698-T01-IM3	In-House	FFPE	Biopsy	250	792	60	Matched	Metastasis	Prostate	Pelvis	Tumor	PRAD	Prostate Cancer	Prostate Adenocarcinoma	Matched	5.54577650299
P-0001699	P-0001699-T02-IM5	In-House	DNA	Biopsy	250	1012	40	Matched	Primary	Stomach	Not Applicable	Tumor	STAD	Esophagogastric Cancer	Stomach Adenocarcinoma	Matched	2.93615909284
P-0001699	P-0001699-T01-IM3	Outside	FFPE	Biopsy	95.19	236	50	Matched	Primary	Stomach	Not Applicable	Tumor	STAD	Esophagogastric Cancer	Stomach Adenocarcinoma	Matched	1.1091553006
P-0001700	P-0001700-T01-IM3	Outside	FFPE	Resection	250	643	40	Matched	Primary	Ovary	Not Applicable	Tumor	EOV	Ovarian Cancer	Endometrioid Ovarian Cancer	Matched	4.43662120239
P-0001701	P-0001701-T01-IM3	Outside	FFPE	Resection	250	179	60	Matched	Metastasis	Uterus	Omentum	Tumor	ULMS	Uterine Sarcoma	Uterine Leiomyosarcoma	Matched	3.32746590179
P-0001702	P-0001702-T01-IM3	In-House	FFPE	Resection	250	856	40	Matched	Primary	Sigmoid Colon	Not Applicable	Tumor	COAD	Colorectal Cancer	Colon Adenocarcinoma	Matched	5.54577650299
P-0001703	P-0001703-T01-IM3	In-House	FFPE	Resection	250	730	30	Matched	Primary	Upper Tract	Not Applicable	Tumor	UTUC	Bladder Cancer	Upper Tract Urothelial Carcinoma	Matched	83.1866475448
P-0001704	P-0001704-T01-IM3	In-House	FFPE	Biopsy	250	1076	40	Matched	Primary	Bladder	Not Applicable	Tumor	BLCA	Bladder Cancer	Bladder Urothelial Carcinoma	Matched	6.65493180359
P-0001705	P-0001705-T01-IM3	In-House	FFPE	Resection	250	525	50	Matched	Metastasis	Soft Tissue	Lymph Node	Tumor	MCC	Skin Cancer, Non-Melanoma	Merkel Cell Carcinoma	Matched	0.0
P-0001706	P-0001706-T01-IM3	In-House	FFPE	Resection	250	333	60	Matched	Metastasis	Skin	In-transit	Tumor	SKCM	Melanoma	Cutaneous Melanoma	Matched	22.183106012
P-0001707	P-0001707-T01-IM3	In-House	FFPE	Biopsy	250	1094	40	Matched	Primary	Lung	Not Applicable	Tumor	LUAD	Non-Small Cell Lung Cancer	Lung Adenocarcinoma	Matched	3.32746590179
P-0001708	P-0001708-T01-IM3	In-House	FFPE	Resection	250	394	50	Matched	Primary	Adrenal Gland	Not Applicable	Tumor	ACC	Adrenocortical Carcinoma	Adrenocortical Carcinoma	Matched	14.4190189078
P-0001709	P-0001709-T01-IM3	Outside	FFPE	Resection	250	744	20	Matched	Primary	Soft Tissue	Not Applicable	Tumor	MFH	Soft Tissue Sarcoma	Undifferentiated Pleomorphic Sarcoma/Malignant Fibrous Histiocytoma/High-Grade Spindle Cell Sarcoma	Matched	3.32746590179
P-0001710	P-0001710-T01-IM3	In-House	FFPE	Resection	250	300	40	Matched	Metastasis	Skin	Lymph Node, Regional	Tumor	SKCM	Melanoma	Cutaneous Melanoma	Matched	16.637329509
P-0001711	P-0001711-T01-IM3	In-House	FFPE	Resection	216.6	440	20	Matched	Metastasis	Lower Extremity	Blood Vessel	Tumor	LMS	Soft Tissue Sarcoma	Leiomyosarcoma	Matched	1.1091553006
P-0001713	P-0001713-T01-IM3	In-House	FFPE	Resection	250	414	60	Matched	Metastasis	Skin	Lymph Node	Tumor	MCC	Skin Cancer, Non-Melanoma	Merkel Cell Carcinoma	Matched	0.0
P-0001714	P-0001714-T01-IM3	In-House	FFPE	Resection	250	701	60	Matched	Metastasis	Thyroid	Lymph Node	Tumor	THPA	Thyroid Cancer	Papillary Thyroid Cancer	Matched	2.2183106012
P-0001715	P-0001715-T01-IM3	In-House	FFPE	Biopsy	250	824	50	Matched	Metastasis	Breast	Skin	Tumor	IDC	Breast Cancer	Breast Invasive Ductal Carcinoma	Matched	2.2183106012
P-0001716	P-0001716-T01-IM3	In-House	FFPE	Resection	250	695	60	Matched	Metastasis	Eye	Liver	Tumor	UM	Melanoma	Uveal Melanoma	Matched	2.2183106012
P-0001717	P-0001717-T01-IM3	In-House	FFPE	Biopsy	250	663	40	Matched	Metastasis	Prostate	Retroperitoneum	Tumor	PRAD	Prostate Cancer	Prostate Adenocarcinoma	Matched	1.1091553006
P-0001718	P-0001718-T01-IM3	Outside	FFPE	Biopsy	211.12	652	50	Matched	Primary	Breast	Not Applicable	Tumor	ILC	Breast Cancer	Breast Invasive Lobular Carcinoma	Matched	4.43662120239
P-0001720	P-0001720-T01-IM3	In-House	FFPE	Resection	250	339	40	Matched	Primary	Skin	Not Applicable	Tumor	MCC	Skin Cancer, Non-Melanoma	Merkel Cell Carcinoma	Matched	1.1091553006
P-0001721	P-0001721-T01-IM3	Outside	FFPE	Resection	250	142	50	Matched	Primary	Breast	Not Applicable	Tumor	ILC	Breast Cancer	Breast Invasive Lobular Carcinoma	Matched	3.32746590179
P-0001722	P-0001722-T01-IM3	Outside	FFPE	Resection	250	545	40	Matched	Primary	Lung	Not Applicable	Tumor	LUAD	Non-Small Cell Lung Cancer	Lung Adenocarcinoma	Matched	7.76408710418
P-0001723	P-0001723-T01-IM3	Outside	FFPE	Resection	250	565	30	Matched	Primary	Kidney	Not Applicable	Tumor	CHRCC	Renal Cell Carcinoma	Chromophobe Renal Cell Carcinoma	Matched	2.2183106012
P-0001724	P-0001724-T01-IM3	In-House	FFPE	Biopsy	250	378	NA	Matched	Metastasis	Lung	Lung	Tumor	LUAD	Non-Small Cell Lung Cancer	Lung Adenocarcinoma	Matched	5.54577650299
P-0001725	P-0001725-T01-IM3	Outside	FFPE	Resection	250	536	40	Matched	Primary	Not available	Not available	Tumor	ES	Bone Cancer	Ewing Sarcoma	Matched	5.54577650299
P-0001726	P-0001726-T01-IM3	Outside	FFPE	Resection	250	731	50	Matched	Primary	Lung	Not Applicable	Tumor	LUAS	Non-Small Cell Lung Cancer	Lung Adenosquamous Carcinoma	Matched	2.2183106012
P-0001727	P-0001727-T01-IM3	In-House	FFPE	Biopsy	250	646	20	Matched	Primary	Pelvis	Not Applicable	Tumor	CHDM	Bone Cancer	Chordoma	Matched	0.0
P-0001728	P-0001728-T02-IM5	In-House	DNA	Biopsy	250	955	80	Matched	Primary	Brain	Not Applicable	Tumor	GBM	Glioma	Glioblastoma Multiforme	Matched	4.89359848807
P-0001729	P-0001729-T01-IM3	Outside	FFPE	Cytology	250	683	40	Matched	Metastasis	Sigmoid Colon	Lymph Node	Tumor	COAD	Colorectal Cancer	Colon Adenocarcinoma	Matched	3.32746590179
P-0001730	P-0001730-T01-IM3	Outside	FFPE	Resection	250	450	60	Matched	Primary	Brain	Not Applicable	Tumor	GBM	Glioma	Glioblastoma Multiforme	Matched	4.43662120239
P-0001731	P-0001731-T01-IM3	In-House	FFPE	Biopsy	250	505	NA	Matched	Primary	Brain	Not Applicable	Tumor	HGGNOS	Glioma	High-Grade Glioma, NOS	Matched	5.54577650299
P-0001731	P-0001731-T02-IM5	In-House	FFPE	Biopsy	250	765	90	Matched	Primary	Brain	Not Applicable	Tumor	GBM	Glioma	Glioblastoma Multiforme	Matched	5.87231818569
P-0001732	P-0001732-T01-IM3	Outside	FFPE	Biopsy	250	323	30	Matched	Metastasis	Sigmoid Colon	Peritoneum	Tumor	COAD	Colorectal Cancer	Colon Adenocarcinoma	Matched	6.65493180359
P-0001733	P-0001733-T01-IM3	In-House	FFPE	Biopsy	250	949	30	Matched	Primary	Esophagus	Not Applicable	Tumor	ESCA	Esophagogastric Cancer	Esophageal Adenocarcinoma	Matched	4.43662120239
P-0001734	P-0001734-T01-IM3	Outside	FFPE	Biopsy	250	681	30	Matched	Primary	Transverse Colon	Not Applicable	Tumor	COAD	Colorectal Cancer	Colon Adenocarcinoma	Matched	8.87324240478
P-0001735	P-0001735-T01-IM3	Outside	FFPE	Resection	250	341	40	Matched	Primary	Ovary	Not Applicable	Tumor	CCOV	Ovarian Cancer	Clear Cell Ovarian Cancer	Matched	1.1091553006
P-0001736	P-0001736-T01-IM3	In-House	FFPE	Resection	250	848	30	Matched	Metastasis	Skin	Soft Tissue	Tumor	CSCC	Skin Cancer, Non-Melanoma	Cutaneous Squamous Cell Carcinoma	Matched	8.87324240478
P-0001737	P-0001737-T01-IM3	Outside	FFPE	Resection	250	947	50	Matched	Primary	Kidney	Not Applicable	Tumor	URCC	Renal Cell Carcinoma	Unclassified Renal Cell Carcinoma	Matched	0.0
P-0001738	P-0001738-T01-IM3	Outside	FFPE	Resection	250	774	60	Matched	Primary	Kidney	Not Applicable	Tumor	MTSCC	Renal Cell Carcinoma	Renal Mucinous Tubular Spindle Cell Carcinoma	Matched	1.1091553006
P-0001739	P-0001739-T01-IM3	In-House	FFPE	Biopsy	250	301	50	Matched	Primary	Pleura	Not Applicable	Tumor	PLEMESO	Mesothelioma	Pleural Mesothelioma, Epithelioid Type	Matched	0.0
P-0001740	P-0001740-T01-IM3	Outside	FFPE	Resection	250	566	50	Matched	Primary	Testis	Not Applicable	Tumor	BEC	Germ Cell Tumor	Embryonal Carcinoma	Matched	0.0
P-0001741	P-0001741-T02-IM3	In-House	FFPE	Resection	250	576	60	Matched	Metastasis	Cancer of Unknown Primary	Trachea	Tumor	CUP	Cancer of Unknown Primary	Cancer of Unknown Primary	Matched	12.2007083066
P-0001741	P-0001741-T01-IM3	Outside	FFPE	Biopsy	250	437	50	Matched	Metastasis	Cancer of Unknown Primary	Abdomen	Tumor	CUP	Cancer of Unknown Primary	Cancer of Unknown Primary	Matched	12.2007083066
P-0001742	P-0001742-T01-IM3	In-House	FFPE	Resection	250	56	30	Matched	Primary	Rectosigmoid Colon	Not Applicable	Tumor	READ	Colorectal Cancer	Rectal Adenocarcinoma	Matched	2.2183106012
P-0001743	P-0001743-T01-IM3	Outside	FFPE	Resection	250	916	60	Matched	Primary	Retroperitoneum	Not Applicable	Tumor	SFT	Soft Tissue Sarcoma	Solitary Fibrous Tumor/Hemangiopericytoma	Matched	1.1091553006
P-0001744	P-0001744-T01-IM3	In-House	FFPE	Resection	250	329	50	Matched	Primary	Skin	Not Applicable	Tumor	CSCC	Skin Cancer, Non-Melanoma	Cutaneous Squamous Cell Carcinoma	Matched	79.859181643
P-0001745	P-0001745-T02-IM5	In-House	FFPE	Biopsy	250	2073	10	Matched	Metastasis	Lung	Pelvis	Tumor	LUAD	Non-Small Cell Lung Cancer	Lung Adenocarcinoma	Matched	0.0
P-0001746	P-0001746-T01-IM3	In-House	FFPE	Resection	250	193	40	Matched	Metastasis	Cecum	Soft Tissue	Tumor	COAD	Colorectal Cancer	Colon Adenocarcinoma	Matched	7.76408710418
P-0001747	P-0001747-T02-IM5	In-House	FFPE	Biopsy	250	1030	20	Matched	Metastasis	Ovary	Peritoneum	Tumor	HGSOC	Ovarian Cancer	High-Grade Serous Ovarian Cancer	Matched	6.8510378833
P-0001747	P-0001747-T01-IM3	Outside	FFPE	Resection	250	324	40	Matched	Primary	Ovary	Not Applicable	Tumor	HGSOC	Ovarian Cancer	High-Grade Serous Ovarian Cancer	Matched	5.54577650299
P-0001749	P-0001749-T01-IM3	In-House	FFPE	Biopsy	250	901	15	Matched	Metastasis	Testis	Liver	Tumor	SEM	Germ Cell Tumor	Seminoma	Matched	2.2183106012
P-0001750	P-0001750-T01-IM3	Outside	FFPE	Biopsy	133.56	899	60	Matched	Metastasis	Lung	Lymph Node	Tumor	LUAD	Non-Small Cell Lung Cancer	Lung Adenocarcinoma	Matched	6.65493180359
P-0001751	P-0001751-T01-IM3	In-House	FFPE	Biopsy	250	794	40	Matched	Metastasis	Breast	Epidural	Tumor	IDC	Breast Cancer	Breast Invasive Ductal Carcinoma	Matched	2.2183106012
P-0001752	P-0001752-T01-IM3	In-House	FFPE	Resection	250	751	40	Matched	Metastasis	Ovary	Omentum	Tumor	HGSOC	Ovarian Cancer	High-Grade Serous Ovarian Cancer	Matched	2.2183106012
P-0001753	P-0001753-T01-IM3	Outside	FFPE	Resection	250	720	50	Matched	Metastasis	Kidney	Lymph Node	Tumor	PRCC	Renal Cell Carcinoma	Papillary Renal Cell Carcinoma	Matched	1.1091553006
P-0001754	P-0001754-T01-IM3	Outside	FFPE	Biopsy	77	542	10	Matched	Metastasis	Cecum	Liver	Tumor	COAD	Colorectal Cancer	Colon Adenocarcinoma	Matched	9.98239770538
P-0001755	P-0001755-T01-IM3	In-House	FFPE	Resection	250	763	50	Matched	Primary	Brain	Not Applicable	Tumor	GBM	Glioma	Glioblastoma Multiforme	Matched	2.2183106012
P-0001756	P-0001756-T01-IM3	In-House	FFPE	Biopsy	250	458	35	Matched	Primary	Skin	Not Applicable	Tumor	SKCM	Melanoma	Cutaneous Melanoma	Matched	44.3662120239
P-0001757	P-0001757-T01-IM3	In-House	FFPE	Biopsy	250	1318	40	Matched	Metastasis	Breast	Liver	Tumor	IDC	Breast Cancer	Breast Invasive Ductal Carcinoma	Matched	3.32746590179
P-0001758	P-0001758-T01-IM3	Outside	FFPE	Biopsy	250	940	40	Matched	Primary	Lung	Not Applicable	Tumor	LUAD	Non-Small Cell Lung Cancer	Lung Adenocarcinoma	Matched	1.1091553006
P-0001759	P-0001759-T01-IM3	Outside	FFPE	Biopsy	250	1027	60	Matched	Metastasis	Thyroid	Brain	Tumor	THPA	Thyroid Cancer	Papillary Thyroid Cancer	Matched	11.091553006
P-0001760	P-0001760-T01-IM3	Outside	FFPE	Resection	250	307	40	Matched	Primary	Breast	Not Applicable	Tumor	MBC	Breast Cancer	Metaplastic Breast Cancer	Matched	4.43662120239
P-0001761	P-0001761-T01-IM3	Outside	FFPE	Biopsy	250	454	20	Matched	Metastasis	Sigmoid Colon	Liver	Tumor	COAD	Colorectal Cancer	Colon Adenocarcinoma	Matched	4.43662120239
P-0001762	P-0001762-T01-IM3	Outside	FFPE	Biopsy	250	549	50	Matched	Primary	Breast	Not Applicable	Tumor	IDC	Breast Cancer	Breast Invasive Ductal Carcinoma	Matched	4.43662120239
P-0001763	P-0001763-T01-IM3	Outside	FFPE	Resection	250	464	40	Matched	Metastasis	Cancer of Unknown Primary	Spleen	Tumor	CUP	Cancer of Unknown Primary	Cancer of Unknown Primary	Matched	5.54577650299
P-0001764	P-0001764-T01-IM3	Outside	FFPE	Biopsy	250	684	50	Matched	Primary	Stomach	Not Applicable	Tumor	STAD	Esophagogastric Cancer	Stomach Adenocarcinoma	Matched	5.54577650299
P-0001766	P-0001766-T01-IM3	Outside	FFPE	Biopsy	250	461	40	Matched	Primary	Lung	Not Applicable	Tumor	LUAD	Non-Small Cell Lung Cancer	Lung Adenocarcinoma	Matched	1.1091553006
P-0001767	P-0001767-T01-IM3	Outside	FFPE	Resection	250	1069	25	Matched	Primary	Rectosigmoid Colon	Not Applicable	Tumor	COAD	Colorectal Cancer	Colon Adenocarcinoma	Matched	7.76408710418
P-0001768	P-0001768-T01-IM3	Outside	FFPE	Biopsy	250	376	40	Matched	Primary	Prostate	Not Applicable	Tumor	PRAD	Prostate Cancer	Prostate Adenocarcinoma	Matched	2.2183106012
P-0001769	P-0001769-T01-IM3	Outside	FFPE	Resection	250	714	50	Matched	Primary	Ascending Colon	Not Applicable	Tumor	MACR	Colorectal Cancer	Mucinous Adenocarcinoma of the Colon and Rectum	Matched	14.4190189078
P-0001771	P-0001771-T01-IM3	Outside	FFPE	Resection	250	153	40	Matched	Primary	Descending Colon	Not Applicable	Tumor	COAD	Colorectal Cancer	Colon Adenocarcinoma	Matched	4.43662120239
P-0001773	P-0001773-T01-IM3	In-House	FFPE	Resection	250	424	80	Matched	Metastasis	Skin	Subcutaneous Tissue	Tumor	SKCM	Melanoma	Cutaneous Melanoma	Matched	15.5281742084
P-0001774	P-0001774-T01-IM3	In-House	FFPE	Biopsy	237.12	583	60	Matched	Metastasis	Prostate	Prostate	Tumor	PRAD	Prostate Cancer	Prostate Adenocarcinoma	Matched	49.9119885269
P-0001775	P-0001775-T01-IM3	In-House	FFPE	Resection	250	439	50	Matched	Metastasis	Adrenal Gland	Lung	Tumor	ACC	Adrenocortical Carcinoma	Adrenocortical Carcinoma	Matched	2.2183106012
P-0001776	P-0001776-T01-IM3	In-House	FFPE	Resection	250	530	40	Matched	Primary	Prostate	Not Applicable	Tumor	PRAD	Prostate Cancer	Prostate Adenocarcinoma	Matched	1.1091553006
P-0001777	P-0001777-T01-IM3	In-House	FFPE	Resection	250	933	40	Matched	Metastasis	Breast	Bone	Tumor	IDC	Breast Cancer	Breast Invasive Ductal Carcinoma	Matched	2.2183106012
P-0001778	P-0001778-T01-IM3	Outside	FFPE	Resection	250	761	NA	Matched	Primary	Sigmoid Colon	Not Applicable	Tumor	COAD	Colorectal Cancer	Colon Adenocarcinoma	Matched	8.87324240478
P-0001779	P-0001779-T01-IM3	In-House	FFPE	Resection	250	403	NA	Matched	Metastasis	Kidney	Liver	Tumor	NETNOS	Cancer of Unknown Primary	Neuroendocrine Tumor, NOS	Matched	1.1091553006
P-0001780	P-0001780-T01-IM3	In-House	FFPE	Resection	250	722	80	Matched	Metastasis	Uterus	Skin	Tumor	ULMS	Uterine Sarcoma	Uterine Leiomyosarcoma	Matched	6.65493180359
P-0001781	P-0001781-T01-IM3	In-House	FFPE	Resection	250	237	70	Matched	Metastasis	Uterus	Pelvis	Tumor	ULMS	Uterine Sarcoma	Uterine Leiomyosarcoma	Matched	6.65493180359
P-0001782	P-0001782-T01-IM3	Outside	FFPE	Resection	250	611	40	Matched	Metastasis	Lung	Lymph Node	Tumor	LUAD	Non-Small Cell Lung Cancer	Lung Adenocarcinoma	Matched	29.9471931161
P-0001783	P-0001783-T01-IM3	In-House	FFPE	Biopsy	69.3	428	40	Matched	Metastasis	Gallbladder	Liver	Tumor	GBC	Hepatobiliary Cancer	Gallbladder Cancer	Matched	3.32746590179
P-0001784	P-0001784-T01-IM3	In-House	FFPE	Resection	250	541	40	Matched	Metastasis	Breast	Brain	Tumor	IDC	Breast Cancer	Breast Invasive Ductal Carcinoma	Matched	4.43662120239
P-0001785	P-0001785-T03-IM5	In-House	DNA	Biopsy	250	981	30	Matched	Metastasis	Breast	Lung	Tumor	IDC	Breast Cancer	Breast Invasive Ductal Carcinoma	Matched	2.93615909284
P-0001785	P-0001785-T02-IM3	Outside	FFPE	Biopsy	250	782	50	Matched	Primary	Breast	Not Applicable	Tumor	IDC	Breast Cancer	Breast Invasive Ductal Carcinoma	Matched	2.2183106012
P-0001787	P-0001787-T01-IM3	Outside	FFPE	Biopsy	73.2	260	15	Matched	Metastasis	Lung	Lymph Node	Tumor	LUAD	Non-Small Cell Lung Cancer	Lung Adenocarcinoma	Matched	13.3098636072
P-0001788	P-0001788-T01-IM3	In-House	FFPE	Biopsy	250	1276	50	Matched	Metastasis	Eye	Liver	Tumor	UM	Melanoma	Uveal Melanoma	Matched	3.32746590179
P-0001790	P-0001790-T01-IM3	In-House	FFPE	Biopsy	248.4	1493	40	Matched	Metastasis	Lung	Mediastinum	Tumor	SCLC	Small Cell Lung Cancer	Small Cell Lung Cancer	Matched	25.5105719137
P-0001791	P-0001791-T01-IM3	Outside	FFPE	Resection	250	109	40	Matched	Primary	Uterus	Not Applicable	Tumor	UEC	Endometrial Cancer	Uterine Endometrioid Carcinoma	Matched	25.5105719137
P-0001793	P-0001793-T01-IM3	Outside	FFPE	Biopsy	250	181	30	Matched	Metastasis	Breast	Skin	Tumor	IDC	Breast Cancer	Breast Invasive Ductal Carcinoma	Matched	3.32746590179
P-0001794	P-0001794-T01-IM3	In-House	FFPE	Cytology	70.4	394	50	Matched	Metastasis	Larynx	Lung	Tumor	LXSC	Head and Neck Cancer	Larynx Squamous Cell Carcinoma	Matched	3.32746590179
P-0001795	P-0001795-T01-IM3	In-House	FFPE	Biopsy	250	1293	40	Matched	Metastasis	Prostate	Soft Tissue	Tumor	PRAD	Prostate Cancer	Prostate Adenocarcinoma	Matched	2.2183106012
P-0001795	P-0001795-T02-IM5	In-House	FFPE	Biopsy	250	808	10	Matched	Metastasis	Prostate	Bone	Tumor	PRAD	Prostate Cancer	Prostate Adenocarcinoma	Matched	3.91487879046
P-0001796	P-0001796-T01-IM3	In-House	FFPE	Biopsy	154.8	913	20	Matched	Metastasis	Ovary	Peritoneum	Tumor	HGSOC	Ovarian Cancer	High-Grade Serous Ovarian Cancer	Matched	6.65493180359
P-0001797	P-0001797-T01-IM3	In-House	FFPE	Biopsy	250	260	40	Matched	Metastasis	Breast	Bone	Tumor	IDC	Breast Cancer	Breast Invasive Ductal Carcinoma	Matched	4.43662120239
P-0001798	P-0001798-T01-IM3	In-House	FFPE	Resection	250	612	60	Matched	Metastasis	Uterus	Pelvis	Tumor	UEC	Endometrial Cancer	Uterine Endometrioid Carcinoma	Matched	2.2183106012
P-0001799	P-0001799-T01-IM3	Outside	FFPE	Resection	250	472	60	Matched	Metastasis	Ovary	Cul-de-sac	Tumor	HGSOC	Ovarian Cancer	High-Grade Serous Ovarian Cancer	Matched	1.1091553006
P-0001800	P-0001800-T01-IM3	In-House	FFPE	Resection	250	200	40	Matched	Primary	Thyroid	Not Applicable	Tumor	THPA	Thyroid Cancer	Papillary Thyroid Cancer	Matched	0.0
P-0001801	P-0001801-T01-IM3	In-House	FFPE	Resection	250	225	50	Matched	Metastasis	Ovary	Peritoneum	Tumor	HGSOC	Ovarian Cancer	High-Grade Serous Ovarian Cancer	Matched	1.1091553006
P-0001802	P-0001802-T01-IM3	In-House	FFPE	Biopsy	250	862	30	Matched	Metastasis	Lung	Chest Wall	Tumor	LUSC	Non-Small Cell Lung Cancer	Lung Squamous Cell Carcinoma	Matched	6.65493180359
P-0001803	P-0001803-T01-IM3	In-House	FFPE	Biopsy	250	431	50	Matched	Metastasis	Penis	Skin	Tumor	PSCC	Penile Cancer	Penile Squamous Cell Carcinoma	Matched	4.43662120239
P-0001804	P-0001804-T01-IM3	In-House	FFPE	Resection	250	185	40	Matched	Metastasis	Gallbladder	Liver	Tumor	GBC	Hepatobiliary Cancer	Gallbladder Cancer	Matched	3.32746590179
P-0001805	P-0001805-T01-IM3	In-House	FFPE	Resection	250	626	60	Matched	Metastasis	Bladder	Prostate	Tumor	BLCA	Bladder Cancer	Bladder Urothelial Carcinoma	Matched	19.9647954108
P-0001806	P-0001806-T01-IM3	In-House	FFPE	Biopsy	65	343	40	Matched	Metastasis	Liver	Adrenal Gland	Tumor	HCC	Hepatobiliary Cancer	Hepatocellular Carcinoma	Matched	4.43662120239
P-0001807	P-0001807-T01-IM3	In-House	FFPE	Resection	250	397	50	Matched	Metastasis	Rectum	Lymph Node	Tumor	READ	Colorectal Cancer	Rectal Adenocarcinoma	Matched	5.54577650299
P-0001808	P-0001808-T01-IM3	In-House	FFPE	Biopsy	250	1054	30	Matched	Metastasis	Cecum	Lymph Node	Tumor	COAD	Colorectal Cancer	Colon Adenocarcinoma	Matched	176.355692795
P-0001809	P-0001809-T01-IM3	In-House	FFPE	Resection	250	667	50	Matched	Metastasis	Ovary	Bladder	Tumor	GRCT	Sex Cord Stromal Tumor	Granulosa Cell Tumor	Matched	1.1091553006
P-0001810	P-0001810-T01-IM3	In-House	FFPE	Biopsy	93.1	662	30	Matched	Metastasis	Trachea	Skin	Tumor	ACYC	Salivary Gland Cancer	Adenoid Cystic Carcinoma	Matched	0.0
P-0001811	P-0001811-T01-IM3	In-House	FFPE	Biopsy	188.1	631	30	Matched	Primary	Lung	Not Applicable	Tumor	LUAD	Non-Small Cell Lung Cancer	Lung Adenocarcinoma	Matched	2.2183106012
P-0001812	P-0001812-T01-IM3	In-House	FFPE	Biopsy	250	669	30	Matched	Metastasis	Small Bowel	Peritoneum	Tumor	SBC	Small Bowel Cancer	Small Bowel Cancer	Matched	4.43662120239
P-0001813	P-0001813-T01-IM3	In-House	FFPE	Biopsy	136	610	80	Matched	Metastasis	Lung	Liver	Tumor	LUAD	Non-Small Cell Lung Cancer	Lung Adenocarcinoma	Matched	7.76408710418
P-0001813	P-0001813-T02-IM3	In-House	FFPE	Biopsy	97.2	917	40	Matched	Primary	Lung	Not Applicable	Tumor	LUAD	Non-Small Cell Lung Cancer	Lung Adenocarcinoma	Matched	7.76408710418
P-0001814	P-0001814-T01-IM3	In-House	FFPE	Resection	250	873	60	Matched	Metastasis	Uterus	Sigmoid Colon	Tumor	UMLMS	Uterine Sarcoma	Uterine Myxoid Leiomyosarcoma	Matched	2.2183106012
P-0001816	P-0001816-T01-IM3	In-House	FFPE	Resection	250	265	60	Matched	Primary	Adrenal Gland	Not Applicable	Tumor	PHC	Pheochromocytoma	Pheochromocytoma	Matched	0.0
P-0001817	P-0001817-T02-IM5	In-House	FFPE	Biopsy	250	1161	10	Matched	Primary	Lung	Not Applicable	Tumor	LUAD	Non-Small Cell Lung Cancer	Lung Adenocarcinoma	Matched	6.8510378833
P-0001817	P-0001817-T01-IM3	Outside	FFPE	Biopsy	250	446	NA	Matched	Metastasis	Lung	Pleura	Tumor	LUAD	Non-Small Cell Lung Cancer	Lung Adenocarcinoma	Matched	2.2183106012
P-0001818	P-0001818-T01-IM3	Outside	FFPE	Biopsy	66.5	351	20	Matched	Primary	Breast	Not Applicable	Tumor	IDC	Breast Cancer	Breast Invasive Ductal Carcinoma	Matched	0.0
P-0001819	P-0001819-T01-IM3	In-House	FFPE	Biopsy	250	667	80	Matched	Primary	Brain	Not Applicable	Tumor	GBM	Glioma	Glioblastoma Multiforme	Matched	7.76408710418
P-0001820	P-0001820-T01-IM3	In-House	FFPE	Resection	250	524	40	Matched	Primary	Uterus	Not Applicable	Tumor	UEC	Endometrial Cancer	Uterine Endometrioid Carcinoma	Matched	2.2183106012
P-0001821	P-0001821-T01-IM3	In-House	FFPE	Resection	250	577	50	Matched	Metastasis	Uterus	Lung	Tumor	UELMS	Uterine Sarcoma	Uterine Epithelioid Leiomyosarcoma	Matched	72.0950945389
P-0001822	P-0001822-T01-IM3	In-House	FFPE	Biopsy	250	793	60	Matched	Primary	Prostate	Not Applicable	Tumor	PRAD	Prostate Cancer	Prostate Adenocarcinoma	Matched	1.1091553006
P-0001823	P-0001823-T01-IM3	In-House	FFPE	Biopsy	250	1686	NA	Matched	Primary	Brain	Not Applicable	Tumor	AASTR	Glioma	Anaplastic Astrocytoma	Matched	3.32746590179
P-0001824	P-0001824-T01-IM3	Outside	FFPE	Biopsy	250	554	20	Matched	Metastasis	Liver	Peritoneum	Tumor	IHCH	Hepatobiliary Cancer	Intrahepatic Cholangiocarcinoma	Matched	1.1091553006
P-0001825	P-0001825-T01-IM3	In-House	FFPE	Resection	250	438	40	Matched	Metastasis	Uterus	Stomach	Tumor	UELMS	Uterine Sarcoma	Uterine Epithelioid Leiomyosarcoma	Matched	3.32746590179
P-0001826	P-0001826-T01-IM3	In-House	FFPE	Biopsy	250	898	50	Matched	Metastasis	Lung	Liver	Tumor	LUAD	Non-Small Cell Lung Cancer	Lung Adenocarcinoma	Matched	4.43662120239
P-0001827	P-0001827-T01-IM3	In-House	FFPE	Resection	250	577	70	Matched	Primary	Pelvis	Not Applicable	Tumor	CHS	Bone Cancer	Chondrosarcoma	Matched	1.1091553006
P-0001828	P-0001828-T01-IM3	In-House	FFPE	Resection	250	546	50	Matched	Primary	Lung	Not Applicable	Tumor	LUAD	Non-Small Cell Lung Cancer	Lung Adenocarcinoma	Matched	8.87324240478
P-0001829	P-0001829-T02-IM5	In-House	FFPE	Biopsy	250	1161	15	Matched	Metastasis	Prostate	Sacral Mass	Tumor	PRAD	Prostate Cancer	Prostate Adenocarcinoma	Matched	3.91487879046
P-0001829	P-0001829-T01-IM3	In-House	FFPE	Resection	250	184	40	Matched	Primary	Prostate	Not Applicable	Tumor	PRAD	Prostate Cancer	Prostate Adenocarcinoma	Matched	2.2183106012
P-0001830	P-0001830-T01-IM3	In-House	FFPE	Biopsy	250	722	40	Matched	Primary	Lung	Not Applicable	Tumor	LUAD	Non-Small Cell Lung Cancer	Lung Adenocarcinoma	Matched	12.2007083066
P-0001830	P-0001830-T02-IM5	In-House	FFPE	Biopsy	250	1396	40	Matched	Metastasis	Lung	Liver	Tumor	LUAD	Non-Small Cell Lung Cancer	Lung Adenocarcinoma	Matched	13.7020757666
P-0001832	P-0001832-T01-IM3	In-House	FFPE	Biopsy	198.8	534	30	Matched	Metastasis	Lung	Brain	Tumor	LUAD	Non-Small Cell Lung Cancer	Lung Adenocarcinoma	Matched	4.43662120239
P-0001833	P-0001833-T01-IM3	Outside	FFPE	Resection	250	705	40	Matched	Metastasis	Lung	Lymph Node	Tumor	LUAD	Non-Small Cell Lung Cancer	Lung Adenocarcinoma	Matched	13.3098636072
P-0001834	P-0001834-T01-IM3	Outside	FFPE	Resection	250	88	50	Matched	Metastasis	Skin	Lymph Node	Tumor	MCC	Skin Cancer, Non-Melanoma	Merkel Cell Carcinoma	Matched	0.0
P-0001835	P-0001835-T01-IM3	In-House	FFPE	Biopsy	250	420	50	Matched	Metastasis	Cancer of Unknown Primary	Bone	Tumor	CUP	Cancer of Unknown Primary	Cancer of Unknown Primary	Matched	7.76408710418
P-0001835	P-0001835-T02-IM3	In-House	FFPE	Biopsy	250	417	30	Matched	Metastasis	Cancer of Unknown Primary	Lymph Node	Tumor	CUP	Cancer of Unknown Primary	Cancer of Unknown Primary	Matched	7.76408710418
P-0001836	P-0001836-T01-IM3	Outside	FFPE	Resection	250	748	30	Matched	Metastasis	Lung	Lymph Node	Tumor	LUAD	Non-Small Cell Lung Cancer	Lung Adenocarcinoma	Matched	23.2922613126
P-0001837	P-0001837-T01-IM3	Outside	FFPE	Cytology	246	925	40	Matched	Metastasis	Lung	Heart	Tumor	LUAD	Non-Small Cell Lung Cancer	Lung Adenocarcinoma	Matched	0.0
P-0001838	P-0001838-T01-IM3	In-House	FFPE	Biopsy	250	640	40	Matched	Metastasis	Uterus	Liver	Tumor	UUS	Uterine Sarcoma	Undifferentiated Uterine Sarcoma	Matched	0.0
P-0001839	P-0001839-T01-IM3	Outside	FFPE	Resection	250	1119	50	Matched	Primary	Breast	Not Applicable	Tumor	IDC	Breast Cancer	Breast Invasive Ductal Carcinoma	Matched	0.0
P-0001840	P-0001840-T01-IM3	In-House	FFPE	Biopsy	250	1100	40	Matched	Metastasis	Lung	Liver	Tumor	LUAD	Non-Small Cell Lung Cancer	Lung Adenocarcinoma	Matched	1.1091553006
P-0001840	P-0001840-T02-IM5	In-House	DNA	Biopsy	77.5	547	40	Matched	Metastasis	Lung	Liver	Tumor	LUAD	Non-Small Cell Lung Cancer	Lung Adenocarcinoma	Matched	1.95743939523
P-0001841	P-0001841-T01-IM3	In-House	FFPE	Cytology	172.7	1035	50	Matched	Metastasis	Skin	Lymph Node, Non-Regional	Tumor	SKCM	Melanoma	Cutaneous Melanoma	Matched	7.76408710418
P-0001842	P-0001842-T01-IM3	Outside	FFPE	Resection	250	488	40	Matched	Metastasis	Testis	Vas deferens	Tumor	BMGCT	Germ Cell Tumor	Mixed Germ Cell Tumor	Matched	3.32746590179
P-0001843	P-0001843-T01-IM3	In-House	FFPE	Resection	54	330	30	Matched	Primary	Brain	Not Applicable	Tumor	GBM	Glioma	Glioblastoma Multiforme	Matched	4.43662120239
P-0001843	P-0001843-T02-IM5	In-House	FFPE	Resection	250	938	40	Matched	Primary	Brain	Not Applicable	Tumor	GBM	Glioma	Glioblastoma Multiforme	Matched	5.87231818569
P-0001844	P-0001844-T01-IM3	In-House	FFPE	Resection	250	442	20	Matched	Primary	Mediastinum	Not Applicable	Tumor	BMGCT	Germ Cell Tumor	Mixed Germ Cell Tumor	Matched	7.76408710418
P-0001845	P-0001845-T01-IM3	Outside	FFPE	Biopsy	169	418	15	Matched	Primary	Prostate	Not Applicable	Tumor	PRAD	Prostate Cancer	Prostate Adenocarcinoma	Matched	3.32746590179
P-0001846	P-0001846-T01-IM3	In-House	FFPE	Biopsy	233	665	NA	Matched	Metastasis	Breast	Liver	Tumor	IDC	Breast Cancer	Breast Invasive Ductal Carcinoma	Matched	3.32746590179
P-0001847	P-0001847-T01-IM3	In-House	FFPE	Resection	250	605	NA	Matched	Primary	Brain	Not Applicable	Tumor	AODG	Glioma	Anaplastic Oligodendroglioma	Matched	7.76408710418
P-0001848	P-0001848-T01-IM3	In-House	FFPE	Resection	250	467	70	Matched	Primary	Ovary	Not Applicable	Tumor	CCOV	Ovarian Cancer	Clear Cell Ovarian Cancer	Matched	7.76408710418
P-0001849	P-0001849-T01-IM3	In-House	FFPE	Resection	250	312	70	Matched	Primary	Liver	Not Applicable	Tumor	FLC	Hepatobiliary Cancer	Fibrolamellar Carcinoma	Matched	4.43662120239
P-0001850	P-0001850-T01-IM3	Outside	FFPE	Biopsy	124.8	538	30	Matched	Primary	Stomach	Not Applicable	Tumor	STAD	Esophagogastric Cancer	Stomach Adenocarcinoma	Matched	1.1091553006
P-0001851	P-0001851-T01-IM3	Outside	FFPE	Cytology	250	634	60	Matched	Metastasis	Adrenal Gland	Pancreas	Tumor	ACC	Adrenocortical Carcinoma	Adrenocortical Carcinoma	Matched	39.9295908215
P-0001852	P-0001852-T01-IM3	Outside	FFPE	Resection	250	176	60	Matched	Primary	Liver	Not Applicable	Tumor	HCC	Hepatobiliary Cancer	Hepatocellular Carcinoma	Matched	2.2183106012
P-0001853	P-0001853-T01-IM3	Outside	FFPE	Resection	250	119	50	Matched	Metastasis	Thyroid	Neck	Tumor	THHC	Thyroid Cancer	Hurthle Cell Thyroid Cancer	Matched	4.43662120239
P-0001854	P-0001854-T01-IM3	Outside	FFPE	Biopsy	250	669	40	Matched	Metastasis	Testis	Pelvis	Tumor	SEM	Germ Cell Tumor	Seminoma	Matched	0.0
P-0001855	P-0001855-T01-IM3	In-House	FFPE	Biopsy	250	588	15	Matched	Metastasis	Esophagus	Liver	Tumor	ESCA	Esophagogastric Cancer	Esophageal Adenocarcinoma	Matched	4.43662120239
P-0001856	P-0001856-T01-IM3	Outside	FFPE	Resection	250	600	50	Matched	Primary	Testis	Not Applicable	Tumor	BMGCT	Germ Cell Tumor	Mixed Germ Cell Tumor	Matched	2.2183106012
P-0001857	P-0001857-T01-IM3	In-House	FFPE	Biopsy	80	532	30	Matched	Metastasis	Appendix	Peritoneum	Tumor	APAD	Appendiceal Cancer	Appendiceal Adenocarcinoma	Matched	2.2183106012
P-0001858	P-0001858-T01-IM3	In-House	FFPE	Resection	176.8	211	50	Matched	Primary	Liver	Not Applicable	Tumor	IHCH	Hepatobiliary Cancer	Intrahepatic Cholangiocarcinoma	Matched	1.1091553006
P-0001859	P-0001859-T01-IM3	In-House	FFPE	Biopsy	250	1139	40	Matched	Metastasis	Prostate	Lymph Node	Tumor	PRAD	Prostate Cancer	Prostate Adenocarcinoma	Matched	6.65493180359
P-0001859	P-0001859-T02-IM3	In-House	FFPE	Biopsy	250	914	40	Matched	Primary	Prostate	Not Applicable	Tumor	PRAD	Prostate Cancer	Prostate Adenocarcinoma	Matched	5.54577650299
P-0001860	P-0001860-T01-IM3	In-House	FFPE	Biopsy	126.5	902	50	Matched	Metastasis	Breast	Liver	Tumor	IDC	Breast Cancer	Breast Invasive Ductal Carcinoma	Matched	6.65493180359
P-0001861	P-0001861-T01-IM3	In-House	FFPE	Resection	250	509	11	Matched	Primary	Prostate	Not Applicable	Tumor	PRAD	Prostate Cancer	Prostate Adenocarcinoma	Matched	3.32746590179
P-0001862	P-0001862-T01-IM3	In-House	FFPE	Biopsy	250	825	40	Matched	Metastasis	Breast	Soft Tissue	Tumor	IDC	Breast Cancer	Breast Invasive Ductal Carcinoma	Matched	1.1091553006
P-0001863	P-0001863-T01-IM3	Outside	FFPE	Biopsy	250	836	30	Matched	Metastasis	Breast	Upper Extremity	Tumor	ANGS	Soft Tissue Sarcoma	Angiosarcoma	Matched	3.32746590179
P-0001864	P-0001864-T01-IM3	In-House	FFPE	Cytology	235.4	861	20	Matched	Metastasis	Rectum	Lung	Tumor	READ	Colorectal Cancer	Rectal Adenocarcinoma	Matched	12.2007083066
P-0001866	P-0001866-T01-IM3	In-House	FFPE	Resection	250	391	60	Matched	Metastasis	Thyroid	Lymph Node	Tumor	THPD	Thyroid Cancer	Poorly Differentiated Thyroid Cancer	Matched	4.43662120239
P-0001867	P-0001867-T01-IM3	In-House	FFPE	Cytology	111.6	439	30	Matched	Metastasis	Sigmoid Colon	Lymph Node	Tumor	COAD	Colorectal Cancer	Colon Adenocarcinoma	Matched	14.4190189078
P-0001868	P-0001868-T01-IM3	In-House	FFPE	Resection	250	419	60	Matched	Metastasis	Thyroid	Lymph Node	Tumor	THHC	Thyroid Cancer	Hurthle Cell Thyroid Cancer	Matched	1.1091553006
P-0001869	P-0001869-T01-IM3	In-House	FFPE	Resection	81.6	257	30	Matched	Metastasis	Testis	Lymph Node	Tumor	BEC	Germ Cell Tumor	Embryonal Carcinoma	Matched	0.0
P-0001870	P-0001870-T01-IM3	In-House	FFPE	Resection	250	331	50	Matched	Primary	Retroperitoneum	Retroperitoneum	Tumor	DDLS	Soft Tissue Sarcoma	Dedifferentiated Liposarcoma	Matched	0.0
P-0001871	P-0001871-T01-IM3	In-House	FFPE	Resection	250	465	50	Matched	Primary	Upper Tract	Not Applicable	Tumor	UTUC	Bladder Cancer	Upper Tract Urothelial Carcinoma	Matched	5.54577650299
P-0001872	P-0001872-T01-IM3	Outside	FFPE	Resection	122.4	469	50	Matched	Primary	Major Salivary Gland	Not Applicable	Tumor	MYEC	Salivary Gland Cancer	Myoepithelial Carcinoma	Matched	0.0
P-0001874	P-0001874-T01-IM3	In-House	FFPE	Biopsy	250	1128	50	Matched	Metastasis	Breast	Bone	Tumor	IDC	Breast Cancer	Breast Invasive Ductal Carcinoma	Matched	7.76408710418
P-0001875	P-0001875-T01-IM3	In-House	FFPE	Resection	250	314	40	Matched	Metastasis	Breast	Brain	Tumor	IDC	Breast Cancer	Breast Invasive Ductal Carcinoma	Matched	6.65493180359
P-0001876	P-0001876-T03-IM5	In-House	FFPE	Biopsy	250	914	15	Matched	Metastasis	Prostate	Sacral Mass	Tumor	PRAD	Prostate Cancer	Prostate Adenocarcinoma	Matched	1.95743939523
P-0001876	P-0001876-T02-IM5	In-House	DNA	Resection	250	379	20	Matched	Primary	Prostate	Not Applicable	Tumor	PRAD	Prostate Cancer	Prostate Adenocarcinoma	Matched	0.0
P-0001877	P-0001877-T01-IM3	Outside	FFPE	Resection	250	494	40	Matched	Primary	Breast	Not Applicable	Tumor	IDC	Breast Cancer	Breast Invasive Ductal Carcinoma	Matched	3.32746590179
P-0001878	P-0001878-T01-IM3	In-House	FFPE	Resection	250	800	50	Matched	Metastasis	Lower Extremity	Hip	Tumor	LMS	Soft Tissue Sarcoma	Leiomyosarcoma	Matched	31.0563484167
P-0001879	P-0001879-T02-IM5	In-House	FFPE	Biopsy	250	937	20	Matched	Metastasis	Pancreas	Liver	Tumor	PANET	Pancreatic Cancer	Pancreatic Neuroendocrine Tumor	Matched	0.978719697615
P-0001879	P-0001879-T01-IM3	In-House	FFPE	Resection	250	118	50	Matched	Metastasis	Pancreas	Abdomen	Tumor	PANET	Pancreatic Cancer	Pancreatic Neuroendocrine Tumor	Matched	1.1091553006
P-0001880	P-0001880-T01-IM3	Outside	FFPE	Resection	250	879	30	Matched	Primary	Bladder	Not Applicable	Tumor	UTUC	Bladder Cancer	Upper Tract Urothelial Carcinoma	Matched	0.0
P-0001881	P-0001881-T01-IM3	In-House	FFPE	Resection	250	224	40	Matched	Primary	Brain	Not Applicable	Tumor	AOAST	Glioma	Anaplastic Oligoastrocytoma	Matched	3.32746590179
P-0001882	P-0001882-T01-IM3	In-House	FFPE	Resection	250	950	60	Matched	Primary	Brain	Not Applicable	Tumor	AODG	Glioma	Anaplastic Oligodendroglioma	Matched	34.3838143185
P-0001882	P-0001882-T02-IM5	In-House	FFPE	Resection	250	832	70	Matched	Primary	Brain	Not Applicable	Tumor	AODG	Glioma	Anaplastic Oligodendroglioma	Matched	41.1062272998
P-0001883	P-0001883-T01-IM3	In-House	FFPE	Resection	250	445	30	Matched	Metastasis	Breast	Brain	Tumor	IDC	Breast Cancer	Breast Invasive Ductal Carcinoma	Matched	5.54577650299
P-0001884	P-0001884-T01-IM3	In-House	FFPE	Biopsy	148.5	682	15	Matched	Metastasis	Prostate	Bone	Tumor	PRAD	Prostate Cancer	Prostate Adenocarcinoma	Matched	8.87324240478
P-0001884	P-0001884-T02-IM5	In-House	DNA	Biopsy	250	651	10	Matched	Metastasis	Prostate	Bone	Tumor	PRAD	Prostate Cancer	Prostate Adenocarcinoma	Matched	0.978719697615
P-0001885	P-0001885-T01-IM3	In-House	FFPE	Resection	250	504	70	Matched	Primary	Brain	Not Applicable	Tumor	HPCCNS	CNS Cancer	Hemangiopericytoma of the Central Nervous System	Matched	2.2183106012
P-0001886	P-0001886-T01-IM3	Outside	FFPE	Biopsy	90.75	335	50	Matched	Primary	Pancreas	Not Applicable	Tumor	PANET	Pancreatic Cancer	Pancreatic Neuroendocrine Tumor	Matched	3.32746590179
P-0001887	P-0001887-T01-IM3	In-House	FFPE	Biopsy	250	990	40	Matched	Metastasis	Breast	Lymph Node	Tumor	IDC	Breast Cancer	Breast Invasive Ductal Carcinoma	Matched	1.1091553006
P-0001888	P-0001888-T01-IM3	In-House	FFPE	Biopsy	250	596	30	Matched	Primary	Breast	Not Applicable	Tumor	IDC	Breast Cancer	Breast Invasive Ductal Carcinoma	Matched	5.54577650299
P-0001889	P-0001889-T01-IM3	In-House	FFPE	Biopsy	250	1070	60	Matched	Metastasis	Breast	Liver	Tumor	IDC	Breast Cancer	Breast Invasive Ductal Carcinoma	Matched	3.32746590179
P-0001890	P-0001890-T01-IM3	Outside	FFPE	Resection	250	971	50	Unmatched	Metastasis	Cancer of Unknown Primary	Brain	Tumor	CUP	Cancer of Unknown Primary	Cancer of Unknown Primary	Unmatched	9.98239770538
P-0001891	P-0001891-T01-IM3	In-House	FFPE	Resection	250	412	40	Matched	Metastasis	Lung	Brain	Tumor	LUAD	Non-Small Cell Lung Cancer	Lung Adenocarcinoma	Matched	9.98239770538
P-0001892	P-0001892-T01-IM3	In-House	FFPE	Biopsy	250	720	50	Matched	Primary	Rectum	Not Applicable	Tumor	ARMM	Melanoma	Anorectal Mucosal Melanoma	Matched	4.43662120239
P-0001893	P-0001893-T01-IM3	Outside	FFPE	Resection	250	193	70	Matched	Primary	Lung	Not Applicable	Tumor	LUCA	Non-Small Cell Lung Cancer	Lung Carcinoid	Matched	1.1091553006
P-0001894	P-0001894-T01-IM3	Outside	FFPE	Biopsy	66	909	30	Matched	Primary	Lung	Not Applicable	Tumor	LUAD	Non-Small Cell Lung Cancer	Lung Adenocarcinoma	Matched	2.2183106012
P-0001895	P-0001895-T01-IM3	Outside	FFPE	Biopsy	250	612	10	Matched	Primary	Prostate	Not Applicable	Tumor	PRAD	Prostate Cancer	Prostate Adenocarcinoma	Matched	4.43662120239
P-0001896	P-0001896-T01-IM3	Outside	FFPE	Biopsy	250	756	30	Matched	Primary	Not available	Not available	Tumor	ES	Bone Cancer	Ewing Sarcoma	Matched	0.0
P-0001897	P-0001897-T01-IM3	Outside	FFPE	Resection	250	505	50	Matched	Primary	Testis	Not Applicable	Tumor	BMGCT	Germ Cell Tumor	Mixed Germ Cell Tumor	Matched	1.1091553006
P-0001898	P-0001898-T01-IM3	In-House	FFPE	Resection	250	483	50	Matched	Metastasis	Lung	Lymph Node	Tumor	LUAD	Non-Small Cell Lung Cancer	Lung Adenocarcinoma	Matched	2.2183106012
P-0001899	P-0001899-T01-IM3	In-House	FFPE	Biopsy	250	1473	40	Matched	Metastasis	Prostate	Liver	Tumor	PRNE	Prostate Cancer	Prostate Neuroendocrine Carcinoma	Matched	2.2183106012
P-0001901	P-0001901-T01-IM3	Outside	FFPE	Resection	250	1034	50	Matched	Metastasis	Skin	Lung	Tumor	SKCM	Melanoma	Cutaneous Melanoma	Matched	33.2746590179
P-0001902	P-0001902-T01-IM3	Outside	FFPE	Resection	250	531	20	Matched	Metastasis	Breast	Ovary	Tumor	ILC	Breast Cancer	Breast Invasive Lobular Carcinoma	Matched	29.9471931161
P-0001903	P-0001903-T01-IM3	In-House	FFPE	Resection	250	205	40	Matched	Primary	Hypopharynx	Not Applicable	Tumor	HPHSC	Head and Neck Cancer	Hypopharynx Squamous Cell Carcinoma	Matched	6.65493180359
P-0001904	P-0001904-T02-IM5	In-House	DNA	Biopsy	149.4	401	20	Matched	Primary	Bladder	Not Applicable	Tumor	BLCA	Bladder Cancer	Bladder Urothelial Carcinoma	Matched	7.82975758092
P-0001904	P-0001904-T01-IM3	In-House	FFPE	Resection	250	384	NA	Matched	Metastasis	Bladder	Kidney	Tumor	BLCA	Bladder Cancer	Bladder Urothelial Carcinoma	Matched	5.54577650299
P-0001906	P-0001906-T01-IM3	Outside	FFPE	Resection	250	792	50	Matched	Primary	Breast	Not Applicable	Tumor	IDC	Breast Cancer	Breast Invasive Ductal Carcinoma	Matched	1.1091553006
P-0001907	P-0001907-T01-IM3	In-House	FFPE	Resection	250	415	50	Matched	Primary	Ovary	Not Applicable	Tumor	HGSOC	Ovarian Cancer	High-Grade Serous Ovarian Cancer	Matched	2.2183106012
P-0001908	P-0001908-T01-IM3	Outside	FFPE	Biopsy	136.8	327	50	Matched	Metastasis	Breast	Pleura	Tumor	IDC	Breast Cancer	Breast Invasive Ductal Carcinoma	Matched	2.2183106012
P-0001909	P-0001909-T01-IM3	In-House	FFPE	Resection	250	635	50	Matched	Metastasis	Rectosigmoid Colon	Liver	Tumor	COAD	Colorectal Cancer	Colon Adenocarcinoma	Matched	6.65493180359
P-0001910	P-0001910-T01-IM3	In-House	FFPE	Resection	250	756	60	Matched	Metastasis	Thyroid	Esophagus	Tumor	THPA	Thyroid Cancer	Papillary Thyroid Cancer	Matched	4.43662120239
P-0001911	P-0001911-T01-IM3	In-House	FFPE	Resection	250	612	40	Matched	Metastasis	Ovary	Rectosigmoid Colon	Tumor	HGSOC	Ovarian Cancer	High-Grade Serous Ovarian Cancer	Matched	12.2007083066
P-0001912	P-0001912-T01-IM3	In-House	FFPE	Biopsy	250	631	50	Matched	Metastasis	Oropharynx	Liver	Tumor	OPHSC	Head and Neck Cancer	Oropharynx Squamous Cell Carcinoma	Matched	0.0
P-0001913	P-0001913-T02-IM5	In-House	FFPE	Biopsy	250	628	20	Matched	Primary	Rectum	Not Applicable	Tumor	COADREAD	Colorectal Cancer	Colorectal Adenocarcinoma	Matched	3.91487879046
P-0001914	P-0001914-T01-IM3	In-House	FFPE	Biopsy	250	502	NA	Matched	Primary	Brain	Not Applicable	Tumor	ASTR	Glioma	Astrocytoma	Matched	3.32746590179
P-0001915	P-0001915-T01-IM3	Outside	FFPE	Cytology	250	1387	40	Matched	Metastasis	Breast	Brain	Tumor	IDC	Breast Cancer	Breast Invasive Ductal Carcinoma	Matched	5.54577650299
P-0001916	P-0001916-T01-IM3	In-House	FFPE	Biopsy	83.4	510	NA	Matched	Primary	Lung	Not Applicable	Tumor	LUAD	Non-Small Cell Lung Cancer	Lung Adenocarcinoma	Matched	18.8556401102
P-0001917	P-0001917-T01-IM3	Outside	FFPE	Resection	250	385	20	Matched	Primary	Pleura	Not Applicable	Tumor	PLMESO	Mesothelioma	Pleural Mesothelioma	Matched	1.1091553006
P-0001918	P-0001918-T01-IM3	Outside	FFPE	Resection	250	760	60	Matched	Primary	Testis	Not Applicable	Tumor	SEM	Germ Cell Tumor	Seminoma	Matched	4.43662120239
P-0001919	P-0001919-T01-IM3	Outside	FFPE	Resection	250	738	60	Matched	Primary	Back	Not Applicable	Tumor	DFSP	Skin Cancer, Non-Melanoma	Dermatofibrosarcoma Protuberans	Matched	2.2183106012
P-0001920	P-0001920-T01-IM3	In-House	FFPE	Biopsy	188.4	587	NA	Matched	Primary	Brain	Not Applicable	Tumor	AASTR	Glioma	Anaplastic Astrocytoma	Matched	3.32746590179
P-0001921	P-0001921-T01-IM3	In-House	FFPE	Resection	250	561	70	Matched	Primary	Brain	Not Applicable	Tumor	ASTR	Glioma	Astrocytoma	Matched	5.54577650299
P-0001922	P-0001922-T01-IM3	Outside	FFPE	Resection	250	1056	40	Matched	Primary	Testis	Not Applicable	Tumor	BMGCT	Germ Cell Tumor	Mixed Germ Cell Tumor	Matched	0.0
P-0001923	P-0001923-T01-IM3	In-House	FFPE	Resection	250	444	40	Matched	Metastasis	Sigmoid Colon	Liver	Tumor	COAD	Colorectal Cancer	Colon Adenocarcinoma	Matched	3.32746590179
P-0001924	P-0001924-T01-IM3	Outside	FFPE	Biopsy	142	304	20	Matched	Primary	Duodenum	Not Applicable	Tumor	SBC	Small Bowel Cancer	Small Bowel Cancer	Matched	5.54577650299
P-0001925	P-0001925-T01-IM3	Outside	FFPE	Resection	74	287	20	Matched	Primary	Breast	Not Applicable	Tumor	IDC	Breast Cancer	Breast Invasive Ductal Carcinoma	Matched	0.0
P-0001926	P-0001926-T01-IM3	In-House	FFPE	Resection	250	463	50	Matched	Primary	Skin	Not Applicable	Tumor	MCC	Skin Cancer, Non-Melanoma	Merkel Cell Carcinoma	Matched	13.3098636072
P-0001927	P-0001927-T01-IM3	Outside	FFPE	Cytology	250	528	16	Matched	Primary	Lung	Not Applicable	Tumor	LUAD	Non-Small Cell Lung Cancer	Lung Adenocarcinoma	Matched	8.87324240478
P-0001928	P-0001928-T01-IM3	In-House	FFPE	Resection	250	459	40	Matched	Primary	Brain	Not Applicable	Tumor	GBM	Glioma	Glioblastoma Multiforme	Matched	3.32746590179
P-0001929	P-0001929-T01-IM3	Outside	FFPE	Resection	250	491	50	Matched	Primary	Brain	Not Applicable	Tumor	ASTR	Glioma	Astrocytoma	Matched	3.32746590179
P-0001930	P-0001930-T01-IM3	Outside	FFPE	Biopsy	250	458	50	Matched	Primary	Thymus	Not Applicable	Tumor	THYC	Thymic Tumor	Thymic Carcinoma	Matched	1.1091553006
P-0001931	P-0001931-T01-IM3	Outside	FFPE	Cytology	118.8	553	20	Matched	Metastasis	Lung	Lymph Node	Tumor	LUAD	Non-Small Cell Lung Cancer	Lung Adenocarcinoma	Matched	1.1091553006
P-0001932	P-0001932-T01-IM3	In-House	FFPE	Biopsy	250	473	50	Matched	Metastasis	Breast	Liver	Tumor	IDC	Breast Cancer	Breast Invasive Ductal Carcinoma	Matched	2.2183106012
P-0001933	P-0001933-T01-IM3	In-House	FFPE	Biopsy	162	430	20	Matched	Primary	Liver	Not Applicable	Tumor	IHCH	Hepatobiliary Cancer	Intrahepatic Cholangiocarcinoma	Matched	2.2183106012
P-0001934	P-0001934-T01-IM3	Outside	FFPE	Biopsy	250	457	50	Matched	Metastasis	Breast	Axilla	Tumor	IDC	Breast Cancer	Breast Invasive Ductal Carcinoma	Matched	5.54577650299
P-0001935	P-0001935-T01-IM3	Outside	FFPE	Biopsy	250	538	50	Matched	Metastasis	Breast	Liver	Tumor	IDC	Breast Cancer	Breast Invasive Ductal Carcinoma	Matched	6.65493180359
P-0001936	P-0001936-T01-IM3	In-House	FFPE	Resection	250	465	50	Matched	Metastasis	Uterus	Lymph Node	Tumor	UCCC	Endometrial Cancer	Uterine Clear Cell Carcinoma	Matched	2.2183106012
P-0001937	P-0001937-T01-IM3	In-House	FFPE	Biopsy	250	523	50	Matched	Primary	Lung	Not Applicable	Tumor	SCLC	Small Cell Lung Cancer	Small Cell Lung Cancer	Matched	15.5281742084
P-0001939	P-0001939-T02-IM5	In-House	FFPE	Resection	250	1013	85	Matched	Metastasis	Breast	Lung	Tumor	IDC	Breast Cancer	Breast Invasive Ductal Carcinoma	Matched	4.89359848807
P-0001940	P-0001940-T01-IM3	In-House	FFPE	Resection	250	571	50	Unmatched	Primary	Descending Colon	Not Applicable	Tumor	COAD	Colorectal Cancer	Colon Adenocarcinoma	Unmatched	11.091553006
P-0001941	P-0001941-T01-IM3	Outside	FFPE	Resection	250	84	50	Matched	Primary	Breast	Not Applicable	Tumor	IDC	Breast Cancer	Breast Invasive Ductal Carcinoma	Matched	2.2183106012
P-0001941	P-0001941-T02-IM3	Outside	FFPE	Resection	250	418	50	Matched	Metastasis	Breast	Axilla	Tumor	IDC	Breast Cancer	Breast Invasive Ductal Carcinoma	Matched	2.2183106012
P-0001942	P-0001942-T03-IM3	In-House	FFPE	Biopsy	250	192	30	Matched	Primary	Cervix	Not Applicable	Tumor	MCCE	Cervical Cancer	Mixed Cervical Carcinoma	Matched	6.65493180359
P-0001943	P-0001943-T02-IM5	Outside	DNA	Cytology	250	268	50	Matched	Metastasis	Pancreas	Liver	Tumor	PANET	Pancreatic Cancer	Pancreatic Neuroendocrine Tumor	Matched	2.93615909284
P-0001944	P-0001944-T01-IM3	In-House	FFPE	Resection	250	716	NA	Matched	Primary	Lung	Not Applicable	Tumor	LUAD	Non-Small Cell Lung Cancer	Lung Adenocarcinoma	Matched	5.54577650299
P-0001945	P-0001945-T01-IM3	Outside	FFPE	Biopsy	250	232	20	Matched	Metastasis	Lung	Brain	Tumor	LUAD	Non-Small Cell Lung Cancer	Lung Adenocarcinoma	Matched	9.98239770538
P-0001946	P-0001946-T01-IM3	In-House	FFPE	Resection	250	405	50	Matched	Metastasis	Soft Tissue	Lung	Tumor	OFMT	Soft Tissue Sarcoma	Ossifying Fibromyxoid Tumor	Matched	0.0
P-0001947	P-0001947-T01-IM3	In-House	FFPE	Resection	250	525	90	Matched	Metastasis	Mesentery	Liver	Tumor	SFT	Soft Tissue Sarcoma	Solitary Fibrous Tumor/Hemangiopericytoma	Matched	1.1091553006
P-0001948	P-0001948-T01-IM3	In-House	FFPE	Resection	250	129	40	Matched	Metastasis	Rectum	Liver	Tumor	FDCS	Soft Tissue Sarcoma	Follicular Dendritic Cell Sarcoma	Matched	1.1091553006
P-0001949	P-0001949-T01-IM3	In-House	FFPE	Resection	250	653	40	Matched	Metastasis	Rectum	Pelvis	Tumor	READ	Colorectal Cancer	Rectal Adenocarcinoma	Matched	12.2007083066
P-0001952	P-0001952-T01-IM3	In-House	FFPE	Biopsy	50	265	60	Matched	Metastasis	Breast	Soft Tissue	Tumor	IDC	Breast Cancer	Breast Invasive Ductal Carcinoma	Matched	6.65493180359
P-0001952	P-0001952-T02-IM3	In-House	FFPE	Biopsy	250	709	75	Matched	Metastasis	Breast	Skin	Tumor	IDC	Breast Cancer	Breast Invasive Ductal Carcinoma	Matched	8.87324240478
P-0001954	P-0001954-T01-IM3	Outside	FFPE	Resection	250	416	30	Matched	Primary	Gallbladder	Not Applicable	Tumor	GBC	Hepatobiliary Cancer	Gallbladder Cancer	Matched	1.1091553006
P-0001955	P-0001955-T01-IM3	In-House	FFPE	Resection	250	358	60	Matched	Metastasis	Lung	Brain	Tumor	LUAD	Non-Small Cell Lung Cancer	Lung Adenocarcinoma	Matched	2.2183106012
P-0001956	P-0001956-T01-IM3	In-House	FFPE	Resection	250	657	60	Matched	Metastasis	Brain	Peritoneum	Tumor	NBL	Peripheral Nervous System	Neuroblastoma	Matched	0.0
P-0001957	P-0001957-T01-IM3	Outside	FFPE	Resection	250	195	60	Matched	Metastasis	Breast	Fallopian Tube	Tumor	ILC	Breast Cancer	Breast Invasive Lobular Carcinoma	Matched	4.43662120239
P-0001959	P-0001959-T01-IM3	In-House	FFPE	Biopsy	250	584	NA	Matched	Metastasis	Cervix	Liver	Tumor	NECNOS	Cancer of Unknown Primary	Neuroendocrine Carcinoma, NOS	Matched	2.2183106012
P-0001961	P-0001961-T02-IM5	In-House	DNA	Biopsy	250	831	30	Matched	Metastasis	Sigmoid Colon	Liver	Tumor	COAD	Colorectal Cancer	Colon Adenocarcinoma	Matched	8.80847727853
P-0001961	P-0001961-T03-IM5	In-House	DNA	Biopsy	250	440	20	Matched	Metastasis	Sigmoid Colon	Liver	Tumor	COAD	Colorectal Cancer	Colon Adenocarcinoma	Matched	6.8510378833
P-0001961	P-0001961-T01-IM3	Outside	FFPE	Resection	250	248	30	Matched	Metastasis	Sigmoid Colon	Liver	Tumor	COAD	Colorectal Cancer	Colon Adenocarcinoma	Matched	0.0
P-0001963	P-0001963-T01-IM3	Outside	FFPE	Resection	250	452	60	Matched	Primary	Thyroid	Not Applicable	Tumor	THPA	Thyroid Cancer	Papillary Thyroid Cancer	Matched	8.87324240478
P-0001964	P-0001964-T01-IM3	Outside	FFPE	Resection	250	113	40	Matched	Primary	Cecum	Not Applicable	Tumor	COAD	Colorectal Cancer	Colon Adenocarcinoma	Matched	3.32746590179
P-0001965	P-0001965-T01-IM3	In-House	FFPE	Resection	250	525	50	Matched	Metastasis	Ovary	Fallopian Tube	Tumor	HGSOC	Ovarian Cancer	High-Grade Serous Ovarian Cancer	Matched	3.32746590179
P-0001966	P-0001966-T01-IM3	Outside	FFPE	Resection	250	844	50	Unmatched	Metastasis	Ovary	Omentum	Tumor	OOVC	Ovarian Cancer	Ovarian Cancer, Other	Unmatched	5.54577650299
P-0001967	P-0001967-T01-IM3	In-House	FFPE	Biopsy	250	554	40	Matched	Metastasis	Breast	Ovary	Tumor	ILC	Breast Cancer	Breast Invasive Lobular Carcinoma	Matched	4.43662120239
P-0001968	P-0001968-T01-IM3	In-House	FFPE	Biopsy	250	414	15	Matched	Metastasis	Lung	Pleura	Tumor	LUSC	Non-Small Cell Lung Cancer	Lung Squamous Cell Carcinoma	Matched	8.87324240478
P-0001970	P-0001970-T01-IM3	Outside	FFPE	Resection	250	867	60	Matched	Primary	Brain	Not Applicable	Tumor	AODG	Glioma	Anaplastic Oligodendroglioma	Matched	5.54577650299
P-0001971	P-0001971-T01-IM3	In-House	FFPE	Resection	250	474	50	Matched	Primary	Brain	Not Applicable	Tumor	ASTR	Glioma	Astrocytoma	Matched	1.1091553006
P-0001972	P-0001972-T01-IM3	Outside	FFPE	Cytology	250	556	30	Matched	Metastasis	Lung	Lymph Node	Tumor	LUAD	Non-Small Cell Lung Cancer	Lung Adenocarcinoma	Matched	9.98239770538
P-0001973	P-0001973-T01-IM3	In-House	FFPE	Resection	250	566	80	Matched	Primary	Small Bowel	Mesentery	Tumor	GIST	Gastrointestinal Stromal Tumor	Gastrointestinal Stromal Tumor	Matched	2.2183106012
P-0001974	P-0001974-T01-IM3	Outside	FFPE	Biopsy	250	461	50	Matched	Primary	Liver	Not Applicable	Tumor	HCC	Hepatobiliary Cancer	Hepatocellular Carcinoma	Matched	1.1091553006
P-0001975	P-0001975-T01-IM3	In-House	FFPE	Biopsy	250	408	50	Matched	Primary	Brain	Not Applicable	Tumor	ASTR	Glioma	Astrocytoma	Matched	5.54577650299
P-0001976	P-0001976-T01-IM3	Outside	FFPE	Biopsy	250	399	40	Matched	Primary	Breast	Not Applicable	Tumor	IDC	Breast Cancer	Breast Invasive Ductal Carcinoma	Matched	5.54577650299
P-0001977	P-0001977-T01-IM3	In-House	FFPE	Cytology	250	159	40	Matched	Metastasis	Lung	Pleura	Tumor	LUAD	Non-Small Cell Lung Cancer	Lung Adenocarcinoma	Matched	9.98239770538
P-0001978	P-0001978-T01-IM3	In-House	FFPE	Resection	250	571	60	Matched	Primary	Ovary	Not Applicable	Tumor	OCS	Ovarian Cancer	Ovarian Carcinosarcoma/Malignant Mixed Mesodermal Tumor	Matched	7.76408710418
P-0001979	P-0001979-T01-IM3	Outside	FFPE	Biopsy	250	504	50	Matched	Metastasis	Breast	Liver	Tumor	IDC	Breast Cancer	Breast Invasive Ductal Carcinoma	Matched	1.1091553006
P-0001980	P-0001980-T01-IM3	Outside	FFPE	Resection	250	459	60	Matched	Primary	Rectum	Not Applicable	Tumor	ARMM	Melanoma	Anorectal Mucosal Melanoma	Matched	2.2183106012
P-0001982	P-0001982-T01-IM3	In-House	FFPE	Resection	250	619	50	Matched	Primary	Not available	Not available	Tumor	OS	Bone Cancer	Osteosarcoma	Matched	5.54577650299
P-0001983	P-0001983-T01-IM3	In-House	FFPE	Biopsy	250	628	20	Matched	Primary	Pelvis	Not Applicable	Tumor	MFH	Soft Tissue Sarcoma	Undifferentiated Pleomorphic Sarcoma/Malignant Fibrous Histiocytoma/High-Grade Spindle Cell Sarcoma	Matched	3.32746590179
P-0001984	P-0001984-T01-IM3	In-House	FFPE	Resection	250	457	50	Unmatched	Metastasis	Descending Colon	Liver	Tumor	COAD	Colorectal Cancer	Colon Adenocarcinoma	Unmatched	3.32746590179
P-0001985	P-0001985-T01-IM3	In-House	FFPE	Resection	250	268	60	Matched	Primary	Ovary	Not Applicable	Tumor	HGSOC	Ovarian Cancer	High-Grade Serous Ovarian Cancer	Matched	3.32746590179
P-0001986	P-0001986-T01-IM3	In-House	FFPE	Resection	250	425	30	Matched	Primary	Lung	Not Applicable	Tumor	LUAD	Non-Small Cell Lung Cancer	Lung Adenocarcinoma	Matched	8.87324240478
P-0001987	P-0001987-T01-IM3	In-House	FFPE	Biopsy	244	465	30	Matched	Metastasis	Lung	Brain	Tumor	LUAD	Non-Small Cell Lung Cancer	Lung Adenocarcinoma	Matched	26.6197272143
P-0001988	P-0001988-T01-IM3	In-House	FFPE	Resection	250	390	50	Matched	Primary	Brain	Not Applicable	Tumor	PAST	Glioma	Pilocytic Astrocytoma	Matched	0.0
P-0001989	P-0001989-T01-IM3	In-House	FFPE	Resection	250	593	70	Matched	Metastasis	Uterus	Liver	Tumor	ULMS	Uterine Sarcoma	Uterine Leiomyosarcoma	Matched	4.43662120239
P-0001990	P-0001990-T01-IM3	In-House	FFPE	Biopsy	250	646	30	Matched	Metastasis	Breast	Liver	Tumor	IDC	Breast Cancer	Breast Invasive Ductal Carcinoma	Matched	5.54577650299
P-0001991	P-0001991-T01-IM3	In-House	FFPE	Biopsy	236	324	30	Matched	Primary	Brain	Not Applicable	Tumor	AODG	Glioma	Anaplastic Oligodendroglioma	Matched	9.98239770538
P-0001992	P-0001992-T01-IM3	In-House	FFPE	Resection	250	570	40	Matched	Metastasis	Ovary	Rectum	Tumor	HGSOC	Ovarian Cancer	High-Grade Serous Ovarian Cancer	Matched	2.2183106012
P-0001993	P-0001993-T01-IM3	In-House	FFPE	Resection	250	258	50	Matched	Metastasis	Pancreas	Lymph Node	Tumor	PANET	Pancreatic Cancer	Pancreatic Neuroendocrine Tumor	Matched	3.32746590179
P-0001994	P-0001994-T01-IM3	In-House	FFPE	Resection	250	236	40	Matched	Metastasis	Uterus	Lung	Tumor	UCS	Endometrial Cancer	Uterine Carcinosarcoma/Uterine Malignant Mixed Mullerian Tumor	Matched	2.2183106012
P-0001995	P-0001995-T01-IM3	In-House	FFPE	Resection	250	611	60	Matched	Primary	Brain	Not Applicable	Tumor	PPTID	Pineal Tumor	Pineal Parenchymal Tumor of Intermediate Differentiation	Matched	3.32746590179
P-0001996	P-0001996-T01-IM3	In-House	FFPE	Resection	250	320	20	Matched	Metastasis	Stomach	Brain	Tumor	STAD	Esophagogastric Cancer	Stomach Adenocarcinoma	Matched	6.65493180359
P-0001997	P-0001997-T01-IM3	In-House	FFPE	Biopsy	250	307	70	Matched	Primary	Bone	Not Applicable	Tumor	SCHW	Nerve Sheath Tumor	Schwannoma	Matched	1.1091553006
P-0001998	P-0001998-T01-IM3	In-House	FFPE	Resection	250	311	60	Matched	Primary	Soft Tissue	Not Applicable	Tumor	SYNS	Soft Tissue Sarcoma	Synovial Sarcoma	Matched	2.2183106012
P-0001999	P-0001999-T01-IM3	Outside	FFPE	Resection	250	711	70	Unmatched	Primary	Ovary	Not Applicable	Tumor	ANGS	Soft Tissue Sarcoma	Angiosarcoma	Unmatched	8.87324240478
P-0002000	P-0002000-T01-IM3	In-House	FFPE	Biopsy	250	679	15	Matched	Primary	Lung	Not Applicable	Tumor	LUAD	Non-Small Cell Lung Cancer	Lung Adenocarcinoma	Matched	1.1091553006
P-0002000	P-0002000-T02-IM5	In-House	FFPE	Cytology	250	792	60	Unmatched	Metastasis	Lung	Pleural Fluid	Tumor	LUAD	Non-Small Cell Lung Cancer	Lung Adenocarcinoma	Unmatched	3.91487879046
P-0002001	P-0002001-T01-IM3	In-House	FFPE	Biopsy	178.2	305	30	Matched	Metastasis	Lung	Adrenal Gland	Tumor	LUAD	Non-Small Cell Lung Cancer	Lung Adenocarcinoma	Matched	9.98239770538
P-0002002	P-0002002-T01-IM3	Outside	FFPE	Biopsy	250	143	60	Matched	Primary	Thyroid	Not Applicable	Tumor	THPA	Thyroid Cancer	Papillary Thyroid Cancer	Matched	3.32746590179
P-0002003	P-0002003-T01-IM3	In-House	FFPE	Resection	250	315	50	Matched	Metastasis	Nerve Sheath	Eye	Tumor	MSCHW	Nerve Sheath Tumor	Melanotic Schwannoma	Matched	2.2183106012
P-0002004	P-0002004-T01-IM3	In-House	FFPE	Resection	250	639	50	Matched	Metastasis	Uterus	Omentum	Tumor	UDDC	Endometrial Cancer	Uterine Dedifferentiated Carcinoma	Matched	11.091553006
P-0002005	P-0002005-T01-IM3	In-House	FFPE	Resection	155.1	314	20	Matched	Primary	Brain	Not Applicable	Tumor	HMBL	Miscellaneous Brain Tumor	Hemangioblastoma	Matched	1.1091553006
P-0002006	P-0002006-T01-IM3	In-House	FFPE	Resection	250	643	60	Matched	Metastasis	Breast	Liver	Tumor	IDC	Breast Cancer	Breast Invasive Ductal Carcinoma	Matched	5.54577650299
P-0002007	P-0002007-T01-IM3	In-House	FFPE	Resection	250	973	NA	Matched	Primary	Bone	Not Applicable	Tumor	ECD	Histiocytosis	Erdheim-Chester Disease	Matched	1.1091553006
P-0002008	P-0002008-T01-IM3	Outside	FFPE	Biopsy	250	79	20	Matched	Primary	Skin	Not Applicable	Tumor	ANGS	Soft Tissue Sarcoma	Angiosarcoma	Matched	5.54577650299
P-0002009	P-0002009-T01-IM3	In-House	FFPE	Resection	250	487	50	Matched	Primary	Liver	Not Applicable	Tumor	HCCIHCH	Hepatobiliary Cancer	Hepatocellular Carcinoma plus Intrahepatic Cholangiocarcinoma	Matched	0.0
P-0002010	P-0002010-T02-IM5	In-House	FFPE	Resection	250	862	70	Matched	Metastasis	Ovary	Liver	Tumor	CCOV	Ovarian Cancer	Clear Cell Ovarian Cancer	Matched	4.89359848807
P-0002010	P-0002010-T01-IM3	Outside	FFPE	Resection	250	616	50	Matched	Primary	Ovary	Not Applicable	Tumor	CCOV	Ovarian Cancer	Clear Cell Ovarian Cancer	Matched	4.43662120239
P-0002011	P-0002011-T01-IM3	Outside	FFPE	Resection	250	575	50	Matched	Primary	Ovary	Not Applicable	Tumor	BMGCT	Germ Cell Tumor	Mixed Germ Cell Tumor	Matched	2.2183106012
P-0002012	P-0002012-T01-IM3	In-House	FFPE	Resection	250	1178	80	Unmatched	Primary	Not available	Not available	Tumor	SYNS	Soft Tissue Sarcoma	Synovial Sarcoma	Unmatched	4.43662120239
P-0002013	P-0002013-T01-IM3	In-House	FFPE	Biopsy	250	197	40	Matched	Primary	Brain	Not Applicable	Tumor	AASTR	Glioma	Anaplastic Astrocytoma	Matched	2.2183106012
P-0002014	P-0002014-T01-IM3	Outside	FFPE	Resection	250	270	30	Matched	Primary	Stomach	Not Applicable	Tumor	STAD	Esophagogastric Cancer	Stomach Adenocarcinoma	Matched	0.0
P-0002015	P-0002015-T02-IM5	In-House	DNA	Biopsy	250	948	60	Matched	Primary	Brain	Not Applicable	Tumor	GBM	Glioma	Glioblastoma Multiforme	Matched	0.978719697615
P-0002015	P-0002015-T01-IM3	Outside	FFPE	Resection	250	689	50	Unmatched	Primary	Brain	Not Applicable	Tumor	GBM	Glioma	Glioblastoma Multiforme	Unmatched	1.1091553006
P-0002016	P-0002016-T01-IM3	Outside	FFPE	Cytology	250	331	30	Matched	Primary	Lung	Not Applicable	Tumor	LUAD	Non-Small Cell Lung Cancer	Lung Adenocarcinoma	Matched	25.5105719137
P-0002017	P-0002017-T01-IM3	Outside	FFPE	Cytology	250	462	60	Matched	Metastasis	Breast	Lymph Node	Tumor	IDC	Breast Cancer	Breast Invasive Ductal Carcinoma	Matched	0.0
P-0002018	P-0002018-T01-IM3	Outside	FFPE	Biopsy	250	757	50	Matched	Metastasis	Cancer of Unknown Primary	Subcutaneous Tissue	Tumor	MUP	Melanoma	Melanoma of Unknown Primary	Matched	4.43662120239
P-0002019	P-0002019-T01-IM3	Outside	FFPE	Resection	250	496	60	Matched	Metastasis	Eye	Spleen	Tumor	UM	Melanoma	Uveal Melanoma	Matched	1.1091553006
P-0002020	P-0002020-T01-IM3	Outside	FFPE	Resection	250	436	60	Matched	Primary	Retroperitoneum	Not Applicable	Tumor	LMS	Soft Tissue Sarcoma	Leiomyosarcoma	Matched	2.2183106012
P-0002021	P-0002021-T01-IM3	Outside	FFPE	Resection	250	544	50	Matched	Primary	Pancreas	Not Applicable	Tumor	PAAD	Pancreatic Cancer	Pancreatic Adenocarcinoma	Matched	3.32746590179
P-0002022	P-0002022-T01-IM3	In-House	FFPE	Resection	250	555	50	Matched	Primary	Brain	Not Applicable	Tumor	GBM	Glioma	Glioblastoma Multiforme	Matched	6.65493180359
P-0002023	P-0002023-T01-IM3	Outside	FFPE	Resection	250	464	30	Matched	Primary	Breast	Not Applicable	Tumor	IDC	Breast Cancer	Breast Invasive Ductal Carcinoma	Matched	2.2183106012
P-0002024	P-0002024-T01-IM3	In-House	FFPE	Resection	250	319	40	Matched	Primary	Lung	Not Applicable	Tumor	LUAD	Non-Small Cell Lung Cancer	Lung Adenocarcinoma	Matched	0.0
P-0002025	P-0002025-T01-IM3	Outside	FFPE	Resection	250	394	15	Matched	Primary	Ascending Colon	Not Applicable	Tumor	COAD	Colorectal Cancer	Colon Adenocarcinoma	Matched	5.54577650299
P-0002026	P-0002026-T01-IM3	In-House	FFPE	Biopsy	250	820	NA	Matched	Primary	Lung	Not Applicable	Tumor	LUAD	Non-Small Cell Lung Cancer	Lung Adenocarcinoma	Matched	14.4190189078
P-0002027	P-0002027-T01-IM3	In-House	FFPE	Biopsy	250	435	NA	Matched	Metastasis	Stomach	Bone	Tumor	STAD	Esophagogastric Cancer	Stomach Adenocarcinoma	Matched	5.54577650299
P-0002028	P-0002028-T01-IM3	In-House	FFPE	Biopsy	250	623	NA	Matched	Primary	Lung	Not Applicable	Tumor	LUSC	Non-Small Cell Lung Cancer	Lung Squamous Cell Carcinoma	Matched	6.65493180359
P-0002029	P-0002029-T01-IM3	Outside	FFPE	Resection	250	829	NA	Matched	Primary	Bladder	Not Applicable	Tumor	UTUC	Bladder Cancer	Upper Tract Urothelial Carcinoma	Matched	4.43662120239
P-0002030	P-0002030-T01-IM3	Outside	FFPE	Resection	249.7	719	NA	Matched	Primary	Brain	Not Applicable	Tumor	AODG	Glioma	Anaplastic Oligodendroglioma	Matched	8.87324240478
P-0002032	P-0002032-T01-IM3	Outside	FFPE	Resection	250	541	NA	Matched	Metastasis	Rectosigmoid Colon	Liver	Tumor	COAD	Colorectal Cancer	Colon Adenocarcinoma	Matched	7.76408710418
P-0002033	P-0002033-T01-IM3	Outside	FFPE	Cytology	250	887	NA	Matched	Primary	Lung	Not Applicable	Tumor	LUAD	Non-Small Cell Lung Cancer	Lung Adenocarcinoma	Matched	6.65493180359
P-0002034	P-0002034-T01-IM3	Outside	FFPE	Resection	250	596	70	Matched	Metastasis	Soft Tissue	Trachea	Tumor	SYNS	Soft Tissue Sarcoma	Synovial Sarcoma	Matched	0.0
P-0002035	P-0002035-T01-IM3	Outside	FFPE	Resection	250	315	NA	Matched	Primary	Rectosigmoid Colon	Not Applicable	Tumor	COAD	Colorectal Cancer	Colon Adenocarcinoma	Matched	2.2183106012
P-0002036	P-0002036-T01-IM3	Outside	FFPE	Resection	250	750	NA	Matched	Metastasis	Breast	Brain	Tumor	IDC	Breast Cancer	Breast Invasive Ductal Carcinoma	Matched	2.2183106012
P-0002037	P-0002037-T01-IM3	In-House	FFPE	Resection	250	626	NA	Matched	Primary	Ampulla of Vater	Not Applicable	Tumor	AMPCA	Ampullary Cancer	Ampullary Carcinoma	Matched	3.32746590179
P-0002038	P-0002038-T01-IM3	In-House	FFPE	Biopsy	250	702	NA	Matched	Primary	Lung	Not Applicable	Tumor	LUAD	Non-Small Cell Lung Cancer	Lung Adenocarcinoma	Matched	5.54577650299
P-0002039	P-0002039-T01-IM3	Outside	FFPE	Biopsy	250	930	NA	Matched	Primary	Liver	Not Applicable	Tumor	IHCH	Hepatobiliary Cancer	Intrahepatic Cholangiocarcinoma	Matched	0.0
P-0002040	P-0002040-T01-IM3	Outside	FFPE	Resection	250	590	30	Matched	Metastasis	Breast	Lung	Tumor	MBC	Breast Cancer	Metaplastic Breast Cancer	Matched	4.43662120239
P-0002042	P-0002042-T01-IM3	In-House	FFPE	Resection	250	695	30	Matched	Primary	Cecum	Not Applicable	Tumor	MACR	Colorectal Cancer	Mucinous Adenocarcinoma of the Colon and Rectum	Matched	11.091553006
P-0002043	P-0002043-T01-IM3	In-House	FFPE	Biopsy	250	579	NA	Matched	Primary	Brain	Not Applicable	Tumor	OAST	Glioma	Oligoastrocytoma	Matched	4.43662120239
P-0002044	P-0002044-T01-IM3	Outside	FFPE	Biopsy	250	860	20	Matched	Primary	Esophagus	Not Applicable	Tumor	ESCA	Esophagogastric Cancer	Esophageal Adenocarcinoma	Matched	5.54577650299
P-0002045	P-0002045-T01-IM3	In-House	FFPE	Resection	226.8	453	NA	Matched	Metastasis	Major Salivary Gland	Lymph Node	Tumor	SDCA	Salivary Gland Cancer	Salivary Duct Carcinoma	Matched	1.1091553006
P-0002046	P-0002046-T01-IM3	In-House	FFPE	Biopsy	154.8	532	30	Matched	Primary	Lung	Not Applicable	Tumor	LUAD	Non-Small Cell Lung Cancer	Lung Adenocarcinoma	Matched	2.2183106012
P-0002047	P-0002047-T01-IM3	Outside	FFPE	Biopsy	150	373	50	Matched	Metastasis	Liver	Rectum	Tumor	FLC	Hepatobiliary Cancer	Fibrolamellar Carcinoma	Matched	1.1091553006
P-0002048	P-0002048-T01-IM3	Outside	FFPE	Biopsy	250	839	30	Matched	Metastasis	Descending Colon	Liver	Tumor	COAD	Colorectal Cancer	Colon Adenocarcinoma	Matched	7.76408710418
P-0002049	P-0002049-T01-IM3	In-House	FFPE	Resection	250	473	30	Matched	Primary	Rectum	Not Applicable	Tumor	MACR	Colorectal Cancer	Mucinous Adenocarcinoma of the Colon and Rectum	Matched	54.3486097293
P-0002050	P-0002050-T01-IM3	Outside	FFPE	Cytology	250	657	50	Matched	Metastasis	Lung	Lymph Node	Tumor	SCLC	Small Cell Lung Cancer	Small Cell Lung Cancer	Matched	11.091553006
P-0002051	P-0002051-T01-IM3	Outside	FFPE	Resection	250	542	50	Matched	Primary	Brain	Not Applicable	Tumor	AOAST	Glioma	Anaplastic Oligoastrocytoma	Matched	4.43662120239
P-0002052	P-0002052-T01-IM3	Outside	FFPE	Resection	250	866	40	Unmatched	Primary	Lung	Not Applicable	Tumor	LUAS	Non-Small Cell Lung Cancer	Lung Adenosquamous Carcinoma	Unmatched	9.98239770538
P-0002053	P-0002053-T01-IM3	In-House	FFPE	Biopsy	250	745	40	Matched	Metastasis	Breast	Liver	Tumor	IDC	Breast Cancer	Breast Invasive Ductal Carcinoma	Matched	4.43662120239
P-0002054	P-0002054-T01-IM3	In-House	FFPE	Biopsy	250	434	30	Matched	Metastasis	Lung	Chest Wall	Tumor	LUAD	Non-Small Cell Lung Cancer	Lung Adenocarcinoma	Matched	23.2922613126
P-0002054	P-0002054-T02-IM3	In-House	FFPE	Resection	250	465	50	Matched	Metastasis	Lung	Rectum	Tumor	LUAD	Non-Small Cell Lung Cancer	Lung Adenocarcinoma	Matched	12.2007083066
P-0002055	P-0002055-T02-IM5	Outside	FFPE	Resection	250	446	70	Matched	Primary	Thyroid	Not Applicable	Tumor	THFO	Thyroid Cancer	Follicular Thyroid Cancer	Matched	1.95743939523
P-0002056	P-0002056-T01-IM3	Outside	FFPE	Biopsy	250	716	40	Matched	Metastasis	Breast	Lymph Node	Tumor	IDC	Breast Cancer	Breast Invasive Ductal Carcinoma	Matched	3.32746590179
P-0002057	P-0002057-T01-IM3	Outside	FFPE	Resection	250	893	60	Matched	Primary	Cecum	Not Applicable	Tumor	MACR	Colorectal Cancer	Mucinous Adenocarcinoma of the Colon and Rectum	Matched	2.2183106012
P-0002058	P-0002058-T01-IM3	In-House	FFPE	Resection	250	642	60	Matched	Metastasis	Thyroid	Lymph Node	Tumor	THPD	Thyroid Cancer	Poorly Differentiated Thyroid Cancer	Matched	1.1091553006
P-0002059	P-0002059-T01-IM3	In-House	FFPE	Resection	250	289	30	Unmatched	Primary	Liver	Not Applicable	Tumor	IHCH	Hepatobiliary Cancer	Intrahepatic Cholangiocarcinoma	Unmatched	11.091553006
P-0002060	P-0002060-T01-IM3	In-House	FFPE	Biopsy	250	666	50	Matched	Metastasis	Lung	Bone	Tumor	LUAD	Non-Small Cell Lung Cancer	Lung Adenocarcinoma	Matched	4.43662120239
P-0002061	P-0002061-T01-IM3	In-House	FFPE	Resection	250	439	40	Matched	Metastasis	Thyroid	Lymph Node	Tumor	THHC	Thyroid Cancer	Hurthle Cell Thyroid Cancer	Matched	0.0
P-0002063	P-0002063-T01-IM3	Outside	FFPE	Resection	250	249	60	Matched	Primary	Kidney	Not Applicable	Tumor	URCC	Renal Cell Carcinoma	Unclassified Renal Cell Carcinoma	Matched	1.1091553006
P-0002064	P-0002064-T01-IM3	In-House	FFPE	Biopsy	89.5	644	40	Matched	Primary	Liver	Not Applicable	Tumor	IHCH	Hepatobiliary Cancer	Intrahepatic Cholangiocarcinoma	Matched	4.43662120239
P-0002066	P-0002066-T01-IM3	In-House	FFPE	Resection	250	730	70	Matched	Primary	Not available	Not available	Tumor	PLRMS	Soft Tissue Sarcoma	Pleomorphic Rhabdomyosarcoma	Matched	3.32746590179
P-0002068	P-0002068-T01-IM3	In-House	FFPE	Resection	250	674	40	Matched	Primary	Cecum	Not Applicable	Tumor	COAD	Colorectal Cancer	Colon Adenocarcinoma	Matched	5.54577650299
P-0002069	P-0002069-T01-IM3	Outside	FFPE	Biopsy	151.2	723	30	Matched	Primary	Lung	Not Applicable	Tumor	LUAD	Non-Small Cell Lung Cancer	Lung Adenocarcinoma	Matched	3.32746590179
P-0002070	P-0002070-T01-IM3	Outside	FFPE	Resection	250	835	40	Matched	Primary	Cecum	Not Applicable	Tumor	COAD	Colorectal Cancer	Colon Adenocarcinoma	Matched	9.98239770538
P-0002071	P-0002071-T01-IM3	In-House	FFPE	Resection	250	690	60	Matched	Metastasis	Pancreas	Lymph Node	Tumor	PAAC	Pancreatic Cancer	Acinar Cell Carcinoma of the Pancreas	Matched	1.1091553006
P-0002071	P-0002071-T02-IM5	Outside	DNA	Biopsy	250	821	60	Matched	Metastasis	Pancreas	Peritoneum	Tumor	PAAD	Pancreatic Cancer	Pancreatic Adenocarcinoma	Matched	0.978719697615
P-0002072	P-0002072-T01-IM3	Outside	FFPE	Biopsy	250	639	30	Matched	Primary	Stomach	Not Applicable	Tumor	STAD	Esophagogastric Cancer	Stomach Adenocarcinoma	Matched	1.1091553006
P-0002073	P-0002073-T01-IM3	In-House	FFPE	Resection	250	857	60	Matched	Primary	Oral Cavity	Not Applicable	Tumor	OCSC	Head and Neck Cancer	Oral Cavity Squamous Cell Carcinoma	Matched	3.32746590179
P-0002075	P-0002075-T01-IM3	Outside	FFPE	Biopsy	250	816	40	Matched	Primary	Lung	Not Applicable	Tumor	LUAD	Non-Small Cell Lung Cancer	Lung Adenocarcinoma	Matched	36.6021249197
[truncated: 8,950 more rows]
