# Supplementary material for: The comparison of cancer gene mutation frequencies in Chinese and U.S. patient populations
Source: Nat Commun. 2022 Sep 26;13:5651. doi: 10.1038/s41467-022-33351-4 (PMC9512793; doi:10.1038/s41467-022-33351-4)
Supplement: Supplementary file 9 — Supplementary Software 1 [file 41467_2022_33351_MOESM9_ESM.zip › Supplementary Software 1 New/Input Files/msk2017_ClinicalPatient.txt]

#Patient Identifier	Sex	Patient's Vital Status	Smoking History	Overall Survival (Months)	Overall Survival Status
#Patient identifier	Sex	The survival state of the person.	Indicates if person has a history of smoking.	Overall survival in months since initial diagonosis.	Overall patient survival status.
#STRING	STRING	STRING	STRING	NUMBER	STRING
#1	1	1	1	1	1
PATIENT_ID	SEX	VITAL_STATUS	SMOKING_HISTORY	OS_MONTHS	OS_STATUS
P-0000004	Female	ALIVE	Unknown		0:LIVING
P-0000015	Female	DECEASED	Never		1:DECEASED
P-0000023	Male	DECEASED	Never	8.71	1:DECEASED
P-0000024	Female	ALIVE	Prev/Curr Smoker	36.75	0:LIVING
P-0000025	Female	ALIVE	Never	8.81	0:LIVING
P-0000026	Female	ALIVE	Never		0:LIVING
P-0000027	Female	DECEASED	Never		1:DECEASED
P-0000030	Female	ALIVE	Unknown		0:LIVING
P-0000034	Male	DECEASED	Prev/Curr Smoker		1:DECEASED
P-0000036	Female	ALIVE	Never		0:LIVING
P-0000037	Male	ALIVE	Never	33.04	0:LIVING
P-0000039	Male	DECEASED	Prev/Curr Smoker		1:DECEASED
P-0000041	Female	DECEASED	Never	18.64	1:DECEASED
P-0000042	Male	ALIVE	Prev/Curr Smoker	39.28	0:LIVING
P-0000043	Female	ALIVE	Prev/Curr Smoker	1.78	0:LIVING
P-0000047	Male	DECEASED	Prev/Curr Smoker		1:DECEASED
P-0000053	Female	DECEASED	Prev/Curr Smoker		1:DECEASED
P-0000055	Female	ALIVE	Never		0:LIVING
P-0000056	Male	DECEASED	Prev/Curr Smoker	20.68	1:DECEASED
P-0000057	Female	DECEASED	Prev/Curr Smoker		1:DECEASED
P-0000058	Female	ALIVE	Prev/Curr Smoker	38.2	0:LIVING
P-0000059	Female	DECEASED	Prev/Curr Smoker	8.51	1:DECEASED
P-0000060	Female	DECEASED	Unknown		1:DECEASED
P-0000061	Female	DECEASED	Never	29.39	1:DECEASED
P-0000062	Male	DECEASED	Never	23.44	1:DECEASED
P-0000063	Male	ALIVE	Never	36.79	0:LIVING
P-0000064	Female	ALIVE	Never	26.27	0:LIVING
P-0000065	Female	DECEASED	Prev/Curr Smoker	12.69	1:DECEASED
P-0000066	Female	ALIVE	Prev/Curr Smoker	32.74	0:LIVING
P-0000067	Female	DECEASED	Never	5.65	1:DECEASED
P-0000068	Male	DECEASED	Prev/Curr Smoker		1:DECEASED
P-0000069	Female	ALIVE	Never		0:LIVING
P-0000071	Male	ALIVE	Prev/Curr Smoker		0:LIVING
P-0000073	Female	ALIVE	Never		0:LIVING
P-0000075	Female	DECEASED	Unknown	6.87	1:DECEASED
P-0000076	Female	ALIVE	Never	38.07	0:LIVING
P-0000077	Female	ALIVE	Never	31.26	0:LIVING
P-0000079	Male	DECEASED	Prev/Curr Smoker	12.89	1:DECEASED
P-0000080	Female	DECEASED	Never		1:DECEASED
P-0000081	Female	ALIVE	Prev/Curr Smoker	36.59	0:LIVING
P-0000082	Male	ALIVE	Prev/Curr Smoker		0:LIVING
P-0000083	Male	ALIVE	Prev/Curr Smoker	30.74	0:LIVING
P-0000084	Male	DECEASED	Prev/Curr Smoker	17.26	1:DECEASED
P-0000085	Male	DECEASED	Prev/Curr Smoker	17.09	1:DECEASED
P-0000086	Male	DECEASED	Prev/Curr Smoker		1:DECEASED
P-0000088	Male	DECEASED	Never	26.13	1:DECEASED
P-0000092	Female	DECEASED	Never	8.19	1:DECEASED
P-0000093	Female	DECEASED	Prev/Curr Smoker		1:DECEASED
P-0000095	Male	ALIVE	Never	38.82	0:LIVING
P-0000096	Male	DECEASED	Prev/Curr Smoker	17.62	1:DECEASED
P-0000098	Female	ALIVE	Prev/Curr Smoker		0:LIVING
P-0000100	Male	DECEASED	Unknown		1:DECEASED
P-0000102	Female	DECEASED	Prev/Curr Smoker	29.78	1:DECEASED
P-0000103	Male	DECEASED	Never	27.58	1:DECEASED
P-0000104	Female	ALIVE	Prev/Curr Smoker	31.49	0:LIVING
P-0000105	Female	DECEASED	Prev/Curr Smoker	5.06	1:DECEASED
P-0000106	Female	DECEASED	Never		1:DECEASED
P-0000107	Female	ALIVE	Never		0:LIVING
P-0000108	Male	ALIVE	Never	30.11	0:LIVING
P-0000110	Male	ALIVE	Prev/Curr Smoker	33.5	0:LIVING
P-0000112	Male	DECEASED	Never	6.02	1:DECEASED
P-0000113	Female	ALIVE	Prev/Curr Smoker	31.85	0:LIVING
P-0000114	Female	DECEASED	Never	14.07	1:DECEASED
P-0000115	Female	ALIVE	Prev/Curr Smoker	35.6	0:LIVING
P-0000116	Female	ALIVE	Never	35.86	0:LIVING
P-0000117	Male	DECEASED	Never	32.12	1:DECEASED
P-0000118	Female	ALIVE	Unknown	32.41	0:LIVING
P-0000119	Female	DECEASED	Never		1:DECEASED
P-0000120	Female	ALIVE	Prev/Curr Smoker		0:LIVING
P-0000121	Male	ALIVE	Never	21.24	0:LIVING
P-0000122	Female	ALIVE	Never		0:LIVING
P-0000123	Male	ALIVE	Prev/Curr Smoker	31.2	0:LIVING
P-0000125	Female	DECEASED	Never		1:DECEASED
P-0000126	Female	DECEASED	Never	0.16	1:DECEASED
P-0000127	Male	DECEASED	Prev/Curr Smoker		1:DECEASED
P-0000129	Female	DECEASED	Prev/Curr Smoker	16.83	1:DECEASED
P-0000130	Male	ALIVE	Prev/Curr Smoker		0:LIVING
P-0000131	Female	ALIVE	Prev/Curr Smoker	32.81	0:LIVING
P-0000132	Female	ALIVE	Prev/Curr Smoker	33.17	0:LIVING
P-0000133	Female	DECEASED	Never		1:DECEASED
P-0000134	Female	DECEASED	Unknown	20.35	1:DECEASED
P-0000135	Female	DECEASED	Never		1:DECEASED
P-0000136	Female	DECEASED	Prev/Curr Smoker		1:DECEASED
P-0000137	Female	DECEASED	Never		1:DECEASED
P-0000138	Female	ALIVE	Never	11.14	0:LIVING
P-0000140	Male	DECEASED	Never		1:DECEASED
P-0000141	Female	ALIVE	Never	10.06	0:LIVING
P-0000142	Female	DECEASED	Prev/Curr Smoker		1:DECEASED
P-0000143	Male	ALIVE	Never		0:LIVING
P-0000144	Male	DECEASED	Prev/Curr Smoker	10.03	1:DECEASED
P-0000145	Female	DECEASED	Never		1:DECEASED
P-0000146	Male	DECEASED	Never		1:DECEASED
P-0000147	Female	ALIVE	Never	36.79	0:LIVING
P-0000148	Female	ALIVE	Never	33.79	0:LIVING
P-0000149	Female	DECEASED	Prev/Curr Smoker	18.74	1:DECEASED
P-0000151	Male	ALIVE	Never	33.93	0:LIVING
P-0000152	Female	ALIVE	Prev/Curr Smoker	0.56	0:LIVING
P-0000153	Female	DECEASED	Never	15.09	1:DECEASED
P-0000154	Male	DECEASED	Never	18.34	1:DECEASED
P-0000155	Female	DECEASED	Never		1:DECEASED
P-0000156	Female	DECEASED	Never		1:DECEASED
P-0000157	Female	DECEASED	Prev/Curr Smoker	9.43	1:DECEASED
P-0000158	Female	ALIVE	Prev/Curr Smoker	31.53	0:LIVING
P-0000159	Female	DECEASED	Never	18.44	1:DECEASED
P-0000160	Female	DECEASED	Never	29.78	1:DECEASED
P-0000161	Male	ALIVE	Prev/Curr Smoker	32.71	0:LIVING
P-0000162	Male	ALIVE	Never	29.88	0:LIVING
P-0000163	Female	DECEASED	Prev/Curr Smoker	7.46	1:DECEASED
P-0000165	Female	DECEASED	Never	15.68	1:DECEASED
P-0000167	Female	DECEASED	Prev/Curr Smoker	30.01	1:DECEASED
P-0000168	Male	ALIVE	Prev/Curr Smoker	20.12	0:LIVING
P-0000170	Male	ALIVE	Unknown	11.37	0:LIVING
P-0000171	Female	ALIVE	Never		0:LIVING
P-0000174	Female	DECEASED	Prev/Curr Smoker		1:DECEASED
P-0000175	Female	ALIVE	Never		0:LIVING
P-0000178	Male	ALIVE	Unknown		0:LIVING
P-0000180	Female	DECEASED	Never	10.98	1:DECEASED
P-0000181	Male	ALIVE	Prev/Curr Smoker	37.02	0:LIVING
P-0000182	Male	DECEASED	Prev/Curr Smoker	20.45	1:DECEASED
P-0000183	Female	DECEASED	Never	3.12	1:DECEASED
P-0000184	Male	ALIVE	Prev/Curr Smoker		0:LIVING
P-0000185	Female	DECEASED	Prev/Curr Smoker		1:DECEASED
P-0000186	Male	DECEASED	Prev/Curr Smoker	5.33	1:DECEASED
P-0000187	Female	DECEASED	Never	23.57	1:DECEASED
P-0000188	Female	ALIVE	Unknown		0:LIVING
P-0000189	Male	DECEASED	Prev/Curr Smoker		1:DECEASED
P-0000190	Female	ALIVE	Prev/Curr Smoker	14.5	0:LIVING
P-0000191	Female	DECEASED	Never		1:DECEASED
P-0000192	Male	DECEASED	Never	10.09	1:DECEASED
P-0000193	Female	ALIVE	Never	35.83	0:LIVING
P-0000195	Female	DECEASED	Prev/Curr Smoker		1:DECEASED
P-0000196	Female	ALIVE	Unknown	38.99	0:LIVING
P-0000197	Male	DECEASED	Prev/Curr Smoker	4.67	1:DECEASED
P-0000199	Female	ALIVE	Never		0:LIVING
P-0000201	Female	ALIVE	Prev/Curr Smoker	30.44	0:LIVING
P-0000202	Male	DECEASED	Prev/Curr Smoker		1:DECEASED
P-0000203	Male	ALIVE	Never		0:LIVING
P-0000204	Female	DECEASED	Never	12.56	1:DECEASED
P-0000205	Female	DECEASED	Never		1:DECEASED
P-0000206	Female	DECEASED	Never	5.82	1:DECEASED
P-0000207	Female	DECEASED	Unknown		1:DECEASED
P-0000208	Female	DECEASED	Prev/Curr Smoker	13.21	1:DECEASED
P-0000209	Female	DECEASED	Never	9.76	1:DECEASED
P-0000210	Female	DECEASED	Never		1:DECEASED
P-0000211	Male	DECEASED	Prev/Curr Smoker	5.19	1:DECEASED
P-0000212	Female	DECEASED	Prev/Curr Smoker	3.25	1:DECEASED
P-0000214	Female	DECEASED	Prev/Curr Smoker	3.19	1:DECEASED
P-0000215	Female	ALIVE	Never	20.61	0:LIVING
P-0000216	Female	ALIVE	Prev/Curr Smoker	30.08	0:LIVING
P-0000217	Male	DECEASED	Never	20.58	1:DECEASED
P-0000218	Female	DECEASED	Never	26.53	1:DECEASED
P-0000219	Female	ALIVE	Prev/Curr Smoker		0:LIVING
P-0000220	Female	ALIVE	Prev/Curr Smoker	31.56	0:LIVING
P-0000221	Male	DECEASED	Prev/Curr Smoker		1:DECEASED
P-0000222	Male	ALIVE	Prev/Curr Smoker		0:LIVING
P-0000223	Female	DECEASED	Never	35.9	1:DECEASED
P-0000224	Female	DECEASED	Unknown	10.95	1:DECEASED
P-0000225	Male	DECEASED	Never	8.28	1:DECEASED
P-0000226	Male	ALIVE	Unknown		0:LIVING
P-0000227	Female	ALIVE	Never		0:LIVING
P-0000228	Male	ALIVE	Never	24.03	0:LIVING
P-0000230	Female	ALIVE	Never		0:LIVING
P-0000231	Female	ALIVE	Never	28.4	0:LIVING
P-0000232	Male	ALIVE	Prev/Curr Smoker	19.36	0:LIVING
P-0000233	Female	ALIVE	Unknown		0:LIVING
P-0000234	Female	DECEASED	Unknown	5.98	1:DECEASED
P-0000235	Male	DECEASED	Prev/Curr Smoker	15.68	1:DECEASED
P-0000236	Female	ALIVE	Prev/Curr Smoker		0:LIVING
P-0000237	Male	DECEASED	Unknown	30.24	1:DECEASED
P-0000238	Male	ALIVE	Never	38.17	0:LIVING
P-0000239	Male	ALIVE	Prev/Curr Smoker	32.22	0:LIVING
P-0000240	Female	ALIVE	Never		0:LIVING
P-0000241	Female	DECEASED	Never	5.59	1:DECEASED
P-0000242	Female	DECEASED	Prev/Curr Smoker	20.91	1:DECEASED
P-0000244	Female	ALIVE	Never		0:LIVING
P-0000245	Female	DECEASED	Prev/Curr Smoker	21.43	1:DECEASED
P-0000246	Female	ALIVE	Prev/Curr Smoker		0:LIVING
P-0000247	Female	ALIVE	Never	31.53	0:LIVING
P-0000249	Female	DECEASED	Never		1:DECEASED
P-0000250	Female	DECEASED	Unknown	13.74	1:DECEASED
P-0000252	Female	DECEASED	Prev/Curr Smoker	6.21	1:DECEASED
P-0000253	Male	DECEASED	Never	17.85	1:DECEASED
P-0000257	Male	ALIVE	Prev/Curr Smoker	23.37	0:LIVING
P-0000258	Male	ALIVE	Prev/Curr Smoker	10.59	0:LIVING
P-0000259	Female	ALIVE	Never	31.33	0:LIVING
P-0000260	Female	DECEASED	Never	17.19	1:DECEASED
P-0000261	Male	ALIVE	Never		0:LIVING
P-0000263	Female	DECEASED	Never	3.58	1:DECEASED
P-0000266	Female	ALIVE	Unknown		0:LIVING
P-0000267	Female	DECEASED	Prev/Curr Smoker		1:DECEASED
P-0000268	Male	ALIVE	Prev/Curr Smoker	31.36	0:LIVING
P-0000269	Female	DECEASED	Never		1:DECEASED
P-0000270	Female	ALIVE	Unknown		0:LIVING
P-0000271	Female	ALIVE	Never	23.9	0:LIVING
P-0000272	Male	ALIVE	Never	32.25	0:LIVING
P-0000273	Female	DECEASED	Prev/Curr Smoker	1.74	1:DECEASED
P-0000274	Female	DECEASED	Never		1:DECEASED
P-0000275	Female	DECEASED	Prev/Curr Smoker	19.4	1:DECEASED
P-0000276	Female	ALIVE	Unknown		0:LIVING
P-0000277	Female	ALIVE	Never		0:LIVING
P-0000278	Female	ALIVE	Unknown		0:LIVING
P-0000280	Female	ALIVE	Never		0:LIVING
P-0000281	Male	DECEASED	Never	3.65	1:DECEASED
P-0000282	Female	DECEASED	Never	6.08	1:DECEASED
P-0000283	Male	ALIVE	Prev/Curr Smoker	39.97	0:LIVING
P-0000284	Male	DECEASED	Prev/Curr Smoker	13.31	1:DECEASED
P-0000285	Male	ALIVE	Never	29.52	0:LIVING
P-0000286	Female	DECEASED	Prev/Curr Smoker		1:DECEASED
P-0000287	Male	DECEASED	Prev/Curr Smoker	3.91	1:DECEASED
P-0000288	Female	ALIVE	Never	30.37	0:LIVING
P-0000289	Male	DECEASED	Never		1:DECEASED
P-0000290	Male	ALIVE	Never		0:LIVING
P-0000291	Female	DECEASED	Never		1:DECEASED
P-0000292	Female	DECEASED	Unknown		1:DECEASED
P-0000293	Female	DECEASED	Prev/Curr Smoker	26.59	1:DECEASED
P-0000295	Female	ALIVE	Prev/Curr Smoker		0:LIVING
P-0000296	Female	ALIVE	Unknown		0:LIVING
P-0000298	Male	ALIVE	Never	27.65	0:LIVING
P-0000299	Male	DECEASED	Prev/Curr Smoker	12.2	1:DECEASED
P-0000300	Female	ALIVE	Unknown	1.41	0:LIVING
P-0000301	Male	DECEASED	Prev/Curr Smoker	10.65	1:DECEASED
P-0000302	Male	ALIVE	Prev/Curr Smoker	32.74	0:LIVING
P-0000303	Female	DECEASED	Prev/Curr Smoker	15.45	1:DECEASED
P-0000306	Male	ALIVE	Never		0:LIVING
P-0000307	Female	ALIVE	Never		0:LIVING
P-0000308	Male	DECEASED	Never	30.47	1:DECEASED
P-0000309	Female	ALIVE	Never	30.64	0:LIVING
P-0000313	Male	ALIVE	Prev/Curr Smoker		0:LIVING
P-0000314	Male	ALIVE	Prev/Curr Smoker	29.72	0:LIVING
P-0000315	Male	DECEASED	Prev/Curr Smoker	8.71	1:DECEASED
P-0000316	Female	DECEASED	Never	4.93	1:DECEASED
P-0000317	Female	DECEASED	Never		1:DECEASED
P-0000318	Male	DECEASED	Never	6.18	1:DECEASED
P-0000319	Male	DECEASED	Prev/Curr Smoker	17.36	1:DECEASED
P-0000320	Male	DECEASED	Never	24.62	1:DECEASED
P-0000321	Female	DECEASED	Prev/Curr Smoker		1:DECEASED
P-0000322	Female	ALIVE	Prev/Curr Smoker	30.31	0:LIVING
P-0000323	Female	ALIVE	Prev/Curr Smoker	24.95	0:LIVING
P-0000324	Female	DECEASED	Unknown	16.54	1:DECEASED
P-0000325	Female	ALIVE	Never	32.68	0:LIVING
P-0000326	Male	ALIVE	Unknown	5.26	0:LIVING
P-0000327	Male	DECEASED	Prev/Curr Smoker	14.76	1:DECEASED
P-0000328	Male	ALIVE	Prev/Curr Smoker		0:LIVING
P-0000329	Female	DECEASED	Prev/Curr Smoker	14.96	1:DECEASED
P-0000332	Female	ALIVE	Prev/Curr Smoker	30.67	0:LIVING
P-0000333	Female	ALIVE	Prev/Curr Smoker	37.41	0:LIVING
P-0000334	Female	DECEASED	Never	2.83	1:DECEASED
P-0000335	Female	DECEASED	Never	12.92	1:DECEASED
P-0000336	Male	DECEASED	Prev/Curr Smoker	9.89	1:DECEASED
P-0000337	Female	ALIVE	Prev/Curr Smoker	28.17	0:LIVING
P-0000339	Female	DECEASED	Prev/Curr Smoker	24.42	1:DECEASED
P-0000340	Male	DECEASED	Never		1:DECEASED
P-0000341	Female	ALIVE	Unknown		0:LIVING
P-0000342	Male	DECEASED	Prev/Curr Smoker	17.72	1:DECEASED
P-0000343	Female	DECEASED	Never	29.03	1:DECEASED
P-0000344	Male	ALIVE	Prev/Curr Smoker	38.4	0:LIVING
P-0000345	Female	ALIVE	Unknown	4.7	0:LIVING
P-0000346	Female	DECEASED	Unknown	12.1	1:DECEASED
P-0000347	Female	ALIVE	Unknown	9.43	0:LIVING
P-0000348	Male	DECEASED	Never	11.01	1:DECEASED
P-0000349	Male	DECEASED	Prev/Curr Smoker	9.6	1:DECEASED
P-0000350	Female	DECEASED	Never	9.11	1:DECEASED
P-0000351	Male	DECEASED	Prev/Curr Smoker	9.17	1:DECEASED
P-0000352	Female	DECEASED	Never	12.92	1:DECEASED
P-0000353	Female	DECEASED	Never	12.33	1:DECEASED
P-0000354	Male	ALIVE	Prev/Curr Smoker		0:LIVING
P-0000355	Female	ALIVE	Prev/Curr Smoker		0:LIVING
P-0000356	Female	ALIVE	Unknown	6.9	0:LIVING
P-0000357	Female	ALIVE	Never	11.8	0:LIVING
P-0000358	Female	ALIVE	Unknown		0:LIVING
P-0000359	Female	ALIVE	Prev/Curr Smoker	22.35	0:LIVING
P-0000360	Male	DECEASED	Prev/Curr Smoker	16.5	1:DECEASED
P-0000361	Male	DECEASED	Never		1:DECEASED
P-0000362	Female	DECEASED	Prev/Curr Smoker		1:DECEASED
P-0000363	Male	DECEASED	Never	3.68	1:DECEASED
P-0000364	Male	ALIVE	Prev/Curr Smoker	29.19	0:LIVING
P-0000365	Male	DECEASED	Prev/Curr Smoker	9.7	1:DECEASED
P-0000366	Female	ALIVE	Never	33.46	0:LIVING
P-0000367	Female	DECEASED	Never	26.4	1:DECEASED
P-0000368	Male	ALIVE	Prev/Curr Smoker		0:LIVING
P-0000369	Female	ALIVE	Never	32.45	0:LIVING
P-0000370	Female	DECEASED	Prev/Curr Smoker	12.13	1:DECEASED
P-0000372	Male	DECEASED	Unknown		1:DECEASED
P-0000373	Male	ALIVE	Never	33.63	0:LIVING
P-0000374	Female	DECEASED	Never	9.01	1:DECEASED
P-0000375	Female	DECEASED	Never		1:DECEASED
P-0000376	Female	ALIVE	Unknown	28.34	0:LIVING
P-0000377	Male	ALIVE	Prev/Curr Smoker	29.22	0:LIVING
P-0000378	Male	DECEASED	Never	36.59	1:DECEASED
P-0000379	Male	ALIVE	Never	27.84	0:LIVING
P-0000380	Female	DECEASED	Prev/Curr Smoker	1.64	1:DECEASED
P-0000381	Female	ALIVE	Unknown		0:LIVING
P-0000382	Female	ALIVE	Prev/Curr Smoker	39.41	0:LIVING
P-0000383	Male	DECEASED	Never	7.96	1:DECEASED
P-0000384	Female	ALIVE	Prev/Curr Smoker	26.63	0:LIVING
P-0000386	Male	DECEASED	Prev/Curr Smoker	16.6	1:DECEASED
P-0000387	Female	DECEASED	Prev/Curr Smoker	7.89	1:DECEASED
P-0000388	Male	DECEASED	Prev/Curr Smoker	10.65	1:DECEASED
P-0000390	Male	DECEASED	Prev/Curr Smoker	10.49	1:DECEASED
P-0000391	Male	ALIVE	Never	29.32	0:LIVING
P-0000392	Female	DECEASED	Never	7.96	1:DECEASED
P-0000394	Male	DECEASED	Never	14.0	1:DECEASED
P-0000395	Male	DECEASED	Prev/Curr Smoker	10.39	1:DECEASED
P-0000396	Female	DECEASED	Prev/Curr Smoker	11.08	1:DECEASED
P-0000397	Female	DECEASED	Never	1.84	1:DECEASED
P-0000398	Female	DECEASED	Unknown		1:DECEASED
P-0000399	Female	ALIVE	Unknown	4.5	0:LIVING
P-0000400	Female	DECEASED	Prev/Curr Smoker		1:DECEASED
P-0000401	Male	DECEASED	Never	21.37	1:DECEASED
P-0000402	Female	DECEASED	Never		1:DECEASED
P-0000403	Female	DECEASED	Prev/Curr Smoker		1:DECEASED
P-0000404	Female	ALIVE	Prev/Curr Smoker		0:LIVING
P-0000405	Male	DECEASED	Prev/Curr Smoker	11.31	1:DECEASED
P-0000406	Male	DECEASED	Prev/Curr Smoker	11.31	1:DECEASED
P-0000407	Female	DECEASED	Never	13.68	1:DECEASED
P-0000408	Male	ALIVE	Prev/Curr Smoker		0:LIVING
P-0000409	Female	DECEASED	Never	3.12	1:DECEASED
P-0000410	Male	DECEASED	Prev/Curr Smoker	16.9	1:DECEASED
P-0000411	Female	ALIVE	Never	29.13	0:LIVING
P-0000412	Female	DECEASED	Prev/Curr Smoker		1:DECEASED
P-0000413	Female	DECEASED	Prev/Curr Smoker	3.75	1:DECEASED
P-0000414	Female	ALIVE	Prev/Curr Smoker	29.75	0:LIVING
P-0000415	Female	ALIVE	Unknown	33.2	0:LIVING
P-0000416	Female	ALIVE	Never		0:LIVING
P-0000417	Female	DECEASED	Never	8.42	1:DECEASED
P-0000418	Male	DECEASED	Prev/Curr Smoker	9.86	1:DECEASED
P-0000419	Male	DECEASED	Prev/Curr Smoker	23.37	1:DECEASED
P-0000420	Female	ALIVE	Prev/Curr Smoker		0:LIVING
P-0000421	Male	DECEASED	Never	26.36	1:DECEASED
P-0000422	Female	DECEASED	Never	22.32	1:DECEASED
P-0000423	Male	ALIVE	Never	31.39	0:LIVING
P-0000425	Male	DECEASED	Prev/Curr Smoker	15.06	1:DECEASED
P-0000426	Female	ALIVE	Prev/Curr Smoker	25.67	0:LIVING
P-0000427	Female	ALIVE	Prev/Curr Smoker	26.27	0:LIVING
P-0000428	Female	ALIVE	Unknown	1.55	0:LIVING
P-0000429	Male	ALIVE	Prev/Curr Smoker		0:LIVING
P-0000431	Male	ALIVE	Never	37.31	0:LIVING
P-0000432	Female	DECEASED	Prev/Curr Smoker	2.99	1:DECEASED
P-0000433	Male	ALIVE	Never		0:LIVING
P-0000434	Male	DECEASED	Prev/Curr Smoker		1:DECEASED
P-0000435	Female	ALIVE	Prev/Curr Smoker	29.03	0:LIVING
P-0000436	Female	ALIVE	Never	38.13	0:LIVING
P-0000438	Female	ALIVE	Unknown		0:LIVING
P-0000439	Female	DECEASED	Prev/Curr Smoker	36.16	1:DECEASED
P-0000440	Female	DECEASED	Never	15.15	1:DECEASED
P-0000441	Male	DECEASED	Never	26.0	1:DECEASED
P-0000442	Male	ALIVE	Prev/Curr Smoker	33.14	0:LIVING
P-0000443	Male	ALIVE	Prev/Curr Smoker		0:LIVING
P-0000444	Male	DECEASED	Prev/Curr Smoker	23.64	1:DECEASED
P-0000445	Female	DECEASED	Prev/Curr Smoker		1:DECEASED
P-0000446	Male	ALIVE	Prev/Curr Smoker	7.5	0:LIVING
P-0000447	Female	DECEASED	Never		1:DECEASED
P-0000448	Female	DECEASED	Prev/Curr Smoker	18.11	1:DECEASED
P-0000449	Male	ALIVE	Never	28.7	0:LIVING
P-0000450	Male	ALIVE	Prev/Curr Smoker		0:LIVING
P-0000451	Female	DECEASED	Prev/Curr Smoker		1:DECEASED
P-0000452	Female	DECEASED	Prev/Curr Smoker		1:DECEASED
P-0000453	Female	ALIVE	Prev/Curr Smoker	29.85	0:LIVING
P-0000454	Male	ALIVE	Prev/Curr Smoker	7.46	0:LIVING
P-0000455	Female	ALIVE	Prev/Curr Smoker	1.78	0:LIVING
P-0000456	Male	ALIVE	Prev/Curr Smoker		0:LIVING
P-0000457	Female	DECEASED	Never	4.96	1:DECEASED
P-0000458	Male	DECEASED	Prev/Curr Smoker	16.63	1:DECEASED
P-0000459	Male	DECEASED	Prev/Curr Smoker		1:DECEASED
P-0000460	Female	ALIVE	Never	30.37	0:LIVING
P-0000461	Male	ALIVE	Prev/Curr Smoker		0:LIVING
P-0000462	Female	ALIVE	Prev/Curr Smoker	32.02	0:LIVING
P-0000463	Male	DECEASED	Prev/Curr Smoker	7.23	1:DECEASED
P-0000464	Female	DECEASED	Unknown	10.62	1:DECEASED
P-0000465	Female	DECEASED	Prev/Curr Smoker		1:DECEASED
P-0000466	Female	ALIVE	Never	31.16	0:LIVING
P-0000467	Female	DECEASED	Prev/Curr Smoker	11.8	1:DECEASED
P-0000468	Female	DECEASED	Never	9.04	1:DECEASED
P-0000469	Female	ALIVE	Never		0:LIVING
P-0000470	Female	ALIVE	Never	23.87	0:LIVING
P-0000471	Female	DECEASED	Never	10.65	1:DECEASED
P-0000472	Female	DECEASED	Unknown	3.35	1:DECEASED
P-0000473	Female	DECEASED	Never	22.26	1:DECEASED
P-0000474	Female	ALIVE	Prev/Curr Smoker	29.26	0:LIVING
P-0000475	Male	ALIVE	Never		0:LIVING
P-0000476	Female	ALIVE	Never	29.91	0:LIVING
P-0000477	Female	ALIVE	Prev/Curr Smoker	29.62	0:LIVING
P-0000478	Female	DECEASED	Never		1:DECEASED
P-0000479	Male	ALIVE	Prev/Curr Smoker		0:LIVING
P-0000480	Male	ALIVE	Unknown		0:LIVING
P-0000481	Male	DECEASED	Never	2.5	1:DECEASED
P-0000482	Female	DECEASED	Never	16.63	1:DECEASED
P-0000483	Female	ALIVE	Prev/Curr Smoker	29.62	0:LIVING
P-0000484	Male	ALIVE	Prev/Curr Smoker		0:LIVING
P-0000485	Male	DECEASED	Never	4.5	1:DECEASED
P-0000486	Female	ALIVE	Never	30.44	0:LIVING
P-0000488	Male	DECEASED	Never		1:DECEASED
P-0000489	Male	ALIVE	Never		0:LIVING
P-0000490	Female	ALIVE	Never		0:LIVING
P-0000491	Male	DECEASED	Prev/Curr Smoker	5.79	1:DECEASED
P-0000493	Male	DECEASED	Prev/Curr Smoker	10.98	1:DECEASED
P-0000494	Male	DECEASED	Prev/Curr Smoker	3.85	1:DECEASED
P-0000495	Female	DECEASED	Never	25.44	1:DECEASED
P-0000497	Male	DECEASED	Never	10.78	1:DECEASED
P-0000499	Female	DECEASED	Prev/Curr Smoker	18.05	1:DECEASED
P-0000500	Male	DECEASED	Never	0.95	1:DECEASED
P-0000501	Male	ALIVE	Prev/Curr Smoker	28.57	0:LIVING
P-0000502	Male	DECEASED	Prev/Curr Smoker	4.83	1:DECEASED
P-0000503	Male	ALIVE	Never		0:LIVING
P-0000504	Male	ALIVE	Prev/Curr Smoker	27.78	0:LIVING
P-0000505	Male	ALIVE	Prev/Curr Smoker		0:LIVING
P-0000506	Male	DECEASED	Prev/Curr Smoker		1:DECEASED
P-0000507	Female	DECEASED	Unknown	22.09	1:DECEASED
P-0000508	Female	ALIVE	Never	36.82	0:LIVING
P-0000509	Male	ALIVE	Prev/Curr Smoker	10.88	0:LIVING
P-0000510	Male	ALIVE	Prev/Curr Smoker	28.37	0:LIVING
P-0000511	Female	DECEASED	Never	11.83	1:DECEASED
P-0000512	Female	DECEASED	Prev/Curr Smoker	18.64	1:DECEASED
P-0000513	Male	DECEASED	Prev/Curr Smoker		1:DECEASED
P-0000514	Female	ALIVE	Never	14.14	0:LIVING
P-0000515	Female	ALIVE	Prev/Curr Smoker		0:LIVING
P-0000516	Male	ALIVE	Unknown	5.65	0:LIVING
P-0000517	Female	DECEASED	Never	21.79	1:DECEASED
P-0000519	Female	DECEASED	Never	19.49	1:DECEASED
P-0000520	Male	ALIVE	Prev/Curr Smoker		0:LIVING
P-0000521	Male	DECEASED	Prev/Curr Smoker	1.87	1:DECEASED
P-0000522	Female	ALIVE	Prev/Curr Smoker	25.08	0:LIVING
P-0000523	Male	ALIVE	Prev/Curr Smoker	4.54	0:LIVING
P-0000524	Male	DECEASED	Never	31.07	1:DECEASED
P-0000525	Female	DECEASED	Unknown	22.91	1:DECEASED
P-0000526	Female	ALIVE	Never		0:LIVING
P-0000527	Female	DECEASED	Prev/Curr Smoker	6.71	1:DECEASED
P-0000530	Female	DECEASED	Never		1:DECEASED
P-0000531	Female	ALIVE	Prev/Curr Smoker	25.41	0:LIVING
P-0000532	Female	DECEASED	Never	4.11	1:DECEASED
P-0000533	Female	ALIVE	Prev/Curr Smoker		0:LIVING
P-0000535	Female	ALIVE	Prev/Curr Smoker	38.36	0:LIVING
P-0000536	Male	ALIVE	Unknown		0:LIVING
P-0000538	Male	ALIVE	Prev/Curr Smoker		0:LIVING
P-0000539	Female	DECEASED	Never	10.45	1:DECEASED
P-0000541	Male	ALIVE	Prev/Curr Smoker	40.14	0:LIVING
P-0000542	Female	DECEASED	Never	17.09	1:DECEASED
P-0000543	Male	DECEASED	Prev/Curr Smoker	11.83	1:DECEASED
P-0000544	Male	DECEASED	Prev/Curr Smoker		1:DECEASED
P-0000546	Male	DECEASED	Never	11.9	1:DECEASED
P-0000547	Female	DECEASED	Prev/Curr Smoker	18.21	1:DECEASED
P-0000550	Female	ALIVE	Never		0:LIVING
P-0000552	Male	DECEASED	Prev/Curr Smoker	3.39	1:DECEASED
P-0000553	Male	DECEASED	Never	24.13	1:DECEASED
P-0000554	Female	ALIVE	Unknown	0.0	0:LIVING
P-0000555	Male	DECEASED	Prev/Curr Smoker	8.25	1:DECEASED
P-0000557	Male	ALIVE	Never	29.19	0:LIVING
P-0000558	Female	DECEASED	Prev/Curr Smoker		1:DECEASED
P-0000560	Male	ALIVE	Never	26.69	0:LIVING
P-0000561	Female	ALIVE	Never	2.27	0:LIVING
P-0000562	Female	ALIVE	Never	28.93	0:LIVING
P-0000563	Male	DECEASED	Prev/Curr Smoker	6.64	1:DECEASED
P-0000564	Male	DECEASED	Never	8.88	1:DECEASED
P-0000566	Female	DECEASED	Never	37.05	1:DECEASED
P-0000569	Female	ALIVE	Unknown	2.1	0:LIVING
P-0000570	Male	ALIVE	Never	3.09	0:LIVING
P-0000571	Female	DECEASED	Prev/Curr Smoker	17.03	1:DECEASED
P-0000572	Male	DECEASED	Prev/Curr Smoker	5.52	1:DECEASED
P-0000573	Male	DECEASED	Prev/Curr Smoker		1:DECEASED
P-0000574	Female	DECEASED	Never		1:DECEASED
P-0000575	Female	DECEASED	Unknown		1:DECEASED
P-0000576	Female	DECEASED	Never	26.0	1:DECEASED
P-0000578	Female	DECEASED	Prev/Curr Smoker		1:DECEASED
P-0000579	Male	DECEASED	Never	9.86	1:DECEASED
P-0000580	Female	ALIVE	Prev/Curr Smoker	28.01	0:LIVING
P-0000581	Male	DECEASED	Prev/Curr Smoker	17.46	1:DECEASED
P-0000582	Female	ALIVE	Unknown	28.14	0:LIVING
P-0000583	Female	DECEASED	Prev/Curr Smoker	0.99	1:DECEASED
P-0000584	Female	ALIVE	Never		0:LIVING
P-0000585	Female	ALIVE	Prev/Curr Smoker		0:LIVING
P-0000586	Male	DECEASED	Never	8.42	1:DECEASED
P-0000587	Male	DECEASED	Prev/Curr Smoker	12.1	1:DECEASED
P-0000588	Female	ALIVE	Never		0:LIVING
P-0000589	Male	ALIVE	Prev/Curr Smoker	35.47	0:LIVING
P-0000590	Female	ALIVE	Prev/Curr Smoker	17.98	0:LIVING
P-0000591	Male	ALIVE	Unknown	1.31	0:LIVING
P-0000592	Female	DECEASED	Prev/Curr Smoker		1:DECEASED
P-0000593	Male	DECEASED	Never	16.77	1:DECEASED
P-0000594	Male	DECEASED	Never	14.37	1:DECEASED
P-0000595	Female	ALIVE	Prev/Curr Smoker	28.17	0:LIVING
P-0000596	Male	ALIVE	Prev/Curr Smoker	27.25	0:LIVING
P-0000597	Female	DECEASED	Never	28.47	1:DECEASED
P-0000598	Male	DECEASED	Prev/Curr Smoker		1:DECEASED
P-0000599	Female	DECEASED	Prev/Curr Smoker	4.96	1:DECEASED
P-0000600	Male	ALIVE	Never	29.03	0:LIVING
P-0000602	Female	DECEASED	Unknown	2.1	1:DECEASED
P-0000603	Male	ALIVE	Never	32.87	0:LIVING
P-0000604	Male	ALIVE	Never	28.04	0:LIVING
P-0000605	Female	ALIVE	Prev/Curr Smoker	29.49	0:LIVING
P-0000606	Female	ALIVE	Never	28.7	0:LIVING
P-0000607	Female	DECEASED	Never	4.27	1:DECEASED
P-0000609	Male	DECEASED	Never	21.07	1:DECEASED
P-0000610	Male	DECEASED	Never		1:DECEASED
P-0000611	Male	DECEASED	Prev/Curr Smoker	19.49	1:DECEASED
P-0000612	Female	DECEASED	Never	17.95	1:DECEASED
P-0000613	Female	DECEASED	Prev/Curr Smoker	14.66	1:DECEASED
P-0000614	Female	DECEASED	Never	14.4	1:DECEASED
P-0000615	Male	ALIVE	Never		0:LIVING
P-0000616	Female	DECEASED	Never	3.81	1:DECEASED
P-0000617	Female	ALIVE	Unknown	29.13	0:LIVING
P-0000618	Male	ALIVE	Never		0:LIVING
P-0000619	Male	DECEASED	Prev/Curr Smoker	13.74	1:DECEASED
P-0000620	Female	DECEASED	Never		1:DECEASED
P-0000621	Male	DECEASED	Prev/Curr Smoker	2.93	1:DECEASED
P-0000622	Female	DECEASED	Prev/Curr Smoker	7.56	1:DECEASED
P-0000623	Female	DECEASED	Prev/Curr Smoker	7.23	1:DECEASED
P-0000624	Female	DECEASED	Never	11.93	1:DECEASED
P-0000625	Female	DECEASED	Never		1:DECEASED
P-0000626	Female	DECEASED	Prev/Curr Smoker	16.27	1:DECEASED
P-0000627	Female	ALIVE	Prev/Curr Smoker	26.86	0:LIVING
P-0000628	Male	DECEASED	Prev/Curr Smoker	19.4	1:DECEASED
P-0000629	Female	DECEASED	Never	3.94	1:DECEASED
P-0000630	Female	DECEASED	Never	21.89	1:DECEASED
P-0000632	Male	DECEASED	Unknown	0.49	1:DECEASED
P-0000633	Female	DECEASED	Never		1:DECEASED
P-0000635	Male	DECEASED	Prev/Curr Smoker	28.44	1:DECEASED
P-0000636	Female	DECEASED	Never	24.03	1:DECEASED
P-0000637	Female	ALIVE	Never	20.81	0:LIVING
P-0000638	Female	DECEASED	Never	22.22	1:DECEASED
P-0000639	Male	ALIVE	Never		0:LIVING
P-0000640	Male	DECEASED	Prev/Curr Smoker	10.29	1:DECEASED
P-0000641	Male	DECEASED	Prev/Curr Smoker	15.19	1:DECEASED
P-0000642	Male	ALIVE	Unknown	5.49	0:LIVING
P-0000643	Female	ALIVE	Never	28.93	0:LIVING
P-0000644	Female	ALIVE	Prev/Curr Smoker	23.54	0:LIVING
P-0000645	Female	DECEASED	Prev/Curr Smoker		1:DECEASED
P-0000646	Male	ALIVE	Never		0:LIVING
P-0000647	Male	DECEASED	Prev/Curr Smoker	14.89	1:DECEASED
P-0000648	Male	ALIVE	Never	27.88	0:LIVING
P-0000649	Female	ALIVE	Never		0:LIVING
P-0000650	Male	DECEASED	Prev/Curr Smoker	5.75	1:DECEASED
P-0000651	Female	ALIVE	Prev/Curr Smoker	27.05	0:LIVING
P-0000652	Female	DECEASED	Never	22.06	1:DECEASED
P-0000653	Male	DECEASED	Prev/Curr Smoker	1.51	1:DECEASED
P-0000654	Male	ALIVE	Never	37.18	0:LIVING
P-0000655	Male	ALIVE	Prev/Curr Smoker	22.62	0:LIVING
P-0000656	Female	DECEASED	Never		1:DECEASED
P-0000657	Male	DECEASED	Never	9.43	1:DECEASED
P-0000658	Female	ALIVE	Never	31.89	0:LIVING
P-0000659	Male	ALIVE	Never	27.98	0:LIVING
P-0000660	Male	ALIVE	Prev/Curr Smoker	33.3	0:LIVING
P-0000661	Female	ALIVE	Never		0:LIVING
P-0000662	Male	ALIVE	Never		0:LIVING
P-0000663	Male	DECEASED	Never	15.19	1:DECEASED
P-0000664	Male	ALIVE	Never	30.6	0:LIVING
P-0000665	Male	ALIVE	Never		0:LIVING
P-0000666	Female	DECEASED	Never		1:DECEASED
P-0000667	Female	DECEASED	Never		1:DECEASED
P-0000668	Female	DECEASED	Never		1:DECEASED
P-0000669	Female	DECEASED	Unknown	0.69	1:DECEASED
P-0000670	Female	ALIVE	Prev/Curr Smoker	31.26	0:LIVING
P-0000671	Female	ALIVE	Prev/Curr Smoker	26.33	0:LIVING
P-0000672	Male	ALIVE	Unknown	8.55	0:LIVING
P-0000673	Female	DECEASED	Never	5.82	1:DECEASED
P-0000674	Female	DECEASED	Prev/Curr Smoker	21.79	1:DECEASED
P-0000675	Male	ALIVE	Prev/Curr Smoker	29.36	0:LIVING
P-0000676	Female	DECEASED	Prev/Curr Smoker	4.93	1:DECEASED
P-0000677	Male	ALIVE	Never	23.64	0:LIVING
P-0000678	Male	ALIVE	Prev/Curr Smoker		0:LIVING
P-0000679	Female	DECEASED	Never	13.28	1:DECEASED
P-0000680	Female	ALIVE	Prev/Curr Smoker		0:LIVING
P-0000681	Female	ALIVE	Prev/Curr Smoker	26.17	0:LIVING
P-0000682	Male	ALIVE	Prev/Curr Smoker		0:LIVING
P-0000683	Male	DECEASED	Never		1:DECEASED
P-0000684	Female	ALIVE	Unknown		0:LIVING
P-0000685	Male	ALIVE	Never	28.47	0:LIVING
P-0000686	Male	ALIVE	Prev/Curr Smoker	28.14	0:LIVING
P-0000687	Female	ALIVE	Never	9.96	0:LIVING
P-0000688	Female	ALIVE	Prev/Curr Smoker	33.33	0:LIVING
P-0000689	Male	ALIVE	Prev/Curr Smoker	27.58	0:LIVING
P-0000690	Female	ALIVE	Unknown	27.51	0:LIVING
P-0000691	Male	ALIVE	Prev/Curr Smoker		0:LIVING
P-0000692	Male	DECEASED	Never		1:DECEASED
P-0000693	Male	DECEASED	Prev/Curr Smoker		1:DECEASED
P-0000694	Male	DECEASED	Never		1:DECEASED
P-0000695	Male	DECEASED	Never	14.3	1:DECEASED
P-0000696	Female	ALIVE	Prev/Curr Smoker	29.91	0:LIVING
P-0000697	Female	DECEASED	Prev/Curr Smoker		1:DECEASED
P-0000698	Female	DECEASED	Prev/Curr Smoker		1:DECEASED
P-0000699	Male	ALIVE	Never	27.61	0:LIVING
P-0000700	Male	ALIVE	Never		0:LIVING
P-0000702	Female	ALIVE	Prev/Curr Smoker	26.27	0:LIVING
P-0000703	Male	ALIVE	Never	27.42	0:LIVING
P-0000704	Female	DECEASED	Never	19.3	1:DECEASED
P-0000705	Male	DECEASED	Unknown	15.61	1:DECEASED
P-0000706	Male	DECEASED	Prev/Curr Smoker	14.66	1:DECEASED
P-0000707	Male	ALIVE	Prev/Curr Smoker	28.27	0:LIVING
P-0000708	Male	DECEASED	Never	10.52	1:DECEASED
P-0000709	Female	ALIVE	Never	2.24	0:LIVING
P-0000710	Female	ALIVE	Never		0:LIVING
P-0000711	Female	DECEASED	Never	15.35	1:DECEASED
P-0000713	Female	ALIVE	Prev/Curr Smoker	30.74	0:LIVING
P-0000714	Female	DECEASED	Never	10.65	1:DECEASED
P-0000715	Female	ALIVE	Never	13.08	0:LIVING
P-0000716	Male	DECEASED	Prev/Curr Smoker	16.54	1:DECEASED
P-0000717	Male	ALIVE	Prev/Curr Smoker		0:LIVING
P-0000718	Male	DECEASED	Never		1:DECEASED
P-0000719	Female	ALIVE	Never		0:LIVING
P-0000720	Female	DECEASED	Never	8.02	1:DECEASED
P-0000721	Female	DECEASED	Never	23.27	1:DECEASED
P-0000722	Male	DECEASED	Never	9.24	1:DECEASED
P-0000723	Female	DECEASED	Unknown	8.71	1:DECEASED
P-0000724	Female	DECEASED	Never	16.54	1:DECEASED
P-0000725	Male	ALIVE	Prev/Curr Smoker		0:LIVING
P-0000726	Female	DECEASED	Prev/Curr Smoker	9.96	1:DECEASED
P-0000728	Female	ALIVE	Prev/Curr Smoker	26.63	0:LIVING
P-0000729	Male	ALIVE	Unknown		0:LIVING
P-0000730	Male	ALIVE	Never	23.73	0:LIVING
P-0000731	Female	ALIVE	Prev/Curr Smoker	28.83	0:LIVING
P-0000732	Male	ALIVE	Prev/Curr Smoker	26.96	0:LIVING
P-0000733	Male	ALIVE	Never	34.78	0:LIVING
P-0000735	Male	ALIVE	Never	27.98	0:LIVING
P-0000736	Female	ALIVE	Never	37.87	0:LIVING
P-0000737	Female	DECEASED	Never		1:DECEASED
P-0000738	Male	ALIVE	Never	27.09	0:LIVING
P-0000739	Male	ALIVE	Never	9.34	0:LIVING
P-0000740	Female	ALIVE	Never	31.53	0:LIVING
P-0000741	Male	DECEASED	Prev/Curr Smoker	21.14	1:DECEASED
P-0000742	Male	ALIVE	Prev/Curr Smoker	32.68	0:LIVING
P-0000743	Female	DECEASED	Prev/Curr Smoker		1:DECEASED
P-0000744	Female	ALIVE	Never		0:LIVING
P-0000745	Female	DECEASED	Never		1:DECEASED
P-0000746	Male	DECEASED	Prev/Curr Smoker		1:DECEASED
P-0000747	Male	ALIVE	Prev/Curr Smoker		0:LIVING
P-0000748	Male	DECEASED	Never		1:DECEASED
P-0000749	Male	ALIVE	Never		0:LIVING
P-0000750	Male	ALIVE	Prev/Curr Smoker	28.7	0:LIVING
P-0000751	Male	ALIVE	Never	22.16	0:LIVING
P-0000754	Female	DECEASED	Never	13.12	1:DECEASED
P-0000755	Male	DECEASED	Prev/Curr Smoker	24.16	1:DECEASED
P-0000756	Female	DECEASED	Prev/Curr Smoker	4.34	1:DECEASED
P-0000757	Female	DECEASED	Never	13.12	1:DECEASED
P-0000758	Male	DECEASED	Never	15.71	1:DECEASED
P-0000759	Male	DECEASED	Never	11.64	1:DECEASED
P-0000760	Male	DECEASED	Never		1:DECEASED
P-0000761	Female	DECEASED	Never		1:DECEASED
P-0000762	Male	ALIVE	Prev/Curr Smoker	29.65	0:LIVING
P-0000763	Female	ALIVE	Prev/Curr Smoker	33.1	0:LIVING
P-0000764	Male	DECEASED	Prev/Curr Smoker	8.71	1:DECEASED
P-0000765	Female	DECEASED	Prev/Curr Smoker	3.91	1:DECEASED
P-0000766	Male	DECEASED	Prev/Curr Smoker	5.49	1:DECEASED
P-0000767	Female	DECEASED	Prev/Curr Smoker		1:DECEASED
P-0000768	Male	DECEASED	Never		1:DECEASED
P-0000769	Male	ALIVE	Prev/Curr Smoker		0:LIVING
P-0000770	Female	DECEASED	Unknown		1:DECEASED
P-0000771	Male	ALIVE	Prev/Curr Smoker		0:LIVING
P-0000772	Female	DECEASED	Never	25.41	1:DECEASED
P-0000774	Male	DECEASED	Prev/Curr Smoker	14.86	1:DECEASED
P-0000775	Female	ALIVE	Prev/Curr Smoker	10.98	0:LIVING
P-0000776	Female	DECEASED	Prev/Curr Smoker	4.44	1:DECEASED
P-0000777	Female	ALIVE	Never		0:LIVING
P-0000778	Female	ALIVE	Never		0:LIVING
P-0000779	Male	ALIVE	Prev/Curr Smoker	2.2	0:LIVING
P-0000780	Female	DECEASED	Never		1:DECEASED
P-0000782	Male	ALIVE	Unknown	9.2	0:LIVING
P-0000783	Male	DECEASED	Prev/Curr Smoker		1:DECEASED
P-0000784	Male	DECEASED	Unknown	11.01	1:DECEASED
P-0000785	Female	ALIVE	Unknown		0:LIVING
P-0000786	Female	ALIVE	Prev/Curr Smoker	28.93	0:LIVING
P-0000787	Female	DECEASED	Never	4.44	1:DECEASED
P-0000788	Female	DECEASED	Never	15.75	1:DECEASED
P-0000789	Female	DECEASED	Prev/Curr Smoker	7.73	1:DECEASED
P-0000790	Male	DECEASED	Prev/Curr Smoker		1:DECEASED
P-0000791	Male	ALIVE	Never		0:LIVING
P-0000792	Male	DECEASED	Prev/Curr Smoker		1:DECEASED
P-0000793	Male	DECEASED	Prev/Curr Smoker	5.52	1:DECEASED
P-0000795	Female	ALIVE	Prev/Curr Smoker	10.29	0:LIVING
P-0000796	Male	ALIVE	Never		0:LIVING
P-0000797	Male	DECEASED	Never	13.08	1:DECEASED
P-0000798	Female	ALIVE	Never		0:LIVING
P-0000799	Male	ALIVE	Prev/Curr Smoker	36.0	0:LIVING
P-0000800	Male	DECEASED	Prev/Curr Smoker	17.42	1:DECEASED
P-0000802	Female	ALIVE	Prev/Curr Smoker		0:LIVING
P-0000803	Male	ALIVE	Never		0:LIVING
P-0000804	Female	DECEASED	Never		1:DECEASED
P-0000805	Female	DECEASED	Never	22.68	1:DECEASED
P-0000806	Female	ALIVE	Never		0:LIVING
P-0000807	Male	DECEASED	Prev/Curr Smoker	3.42	1:DECEASED
P-0000808	Female	DECEASED	Prev/Curr Smoker	2.93	1:DECEASED
P-0000809	Female	DECEASED	Unknown		1:DECEASED
P-0000811	Male	DECEASED	Prev/Curr Smoker	4.08	1:DECEASED
P-0000812	Male	ALIVE	Unknown		0:LIVING
P-0000813	Male	ALIVE	Never		0:LIVING
P-0000814	Female	DECEASED	Never	24.72	1:DECEASED
P-0000815	Male	DECEASED	Prev/Curr Smoker	22.52	1:DECEASED
P-0000816	Female	DECEASED	Unknown	9.57	1:DECEASED
P-0000817	Male	DECEASED	Never	26.56	1:DECEASED
P-0000818	Male	ALIVE	Never	28.11	0:LIVING
P-0000819	Male	DECEASED	Prev/Curr Smoker	12.95	1:DECEASED
P-0000820	Female	DECEASED	Prev/Curr Smoker	9.66	1:DECEASED
P-0000821	Male	ALIVE	Never		0:LIVING
P-0000822	Male	DECEASED	Prev/Curr Smoker		1:DECEASED
P-0000824	Female	DECEASED	Prev/Curr Smoker		1:DECEASED
P-0000825	Female	ALIVE	Prev/Curr Smoker		0:LIVING
P-0000826	Male	DECEASED	Prev/Curr Smoker	13.12	1:DECEASED
P-0000827	Female	DECEASED	Never		1:DECEASED
P-0000828	Male	ALIVE	Never	33.6	0:LIVING
P-0000829	Male	ALIVE	Prev/Curr Smoker	1.45	0:LIVING
P-0000830	Female	ALIVE	Never		0:LIVING
P-0000831	Male	DECEASED	Prev/Curr Smoker	20.64	1:DECEASED
P-0000835	Male	DECEASED	Never		1:DECEASED
P-0000836	Female	ALIVE	Never	26.99	0:LIVING
P-0000837	Female	DECEASED	Never		1:DECEASED
P-0000838	Female	DECEASED	Unknown	9.43	1:DECEASED
P-0000839	Female	ALIVE	Prev/Curr Smoker	11.8	0:LIVING
P-0000840	Female	ALIVE	Never	24.29	0:LIVING
P-0000841	Female	DECEASED	Never		1:DECEASED
P-0000842	Male	ALIVE	Never	21.47	0:LIVING
P-0000843	Female	ALIVE	Prev/Curr Smoker		0:LIVING
P-0000845	Male	DECEASED	Prev/Curr Smoker		1:DECEASED
P-0000846	Male	DECEASED	Never	8.22	1:DECEASED
P-0000847	Male	ALIVE	Prev/Curr Smoker		0:LIVING
P-0000848	Male	ALIVE	Unknown	25.44	0:LIVING
P-0000849	Female	DECEASED	Prev/Curr Smoker		1:DECEASED
P-0000850	Female	ALIVE	Never	29.55	0:LIVING
P-0000851	Male	ALIVE	Never	30.6	0:LIVING
P-0000852	Male	ALIVE	Never		0:LIVING
P-0000853	Female	ALIVE	Never		0:LIVING
P-0000854	Male	ALIVE	Never	33.3	0:LIVING
P-0000855	Male	ALIVE	Prev/Curr Smoker	32.45	0:LIVING
P-0000856	Male	ALIVE	Never	25.41	0:LIVING
P-0000857	Male	DECEASED	Never	33.4	1:DECEASED
P-0000858	Female	ALIVE	Prev/Curr Smoker	29.19	0:LIVING
P-0000859	Male	ALIVE	Never		0:LIVING
P-0000860	Female	ALIVE	Never		0:LIVING
P-0000861	Female	DECEASED	Prev/Curr Smoker	14.33	1:DECEASED
P-0000862	Female	ALIVE	Never	28.93	0:LIVING
P-0000863	Male	DECEASED	Never	21.93	1:DECEASED
P-0000864	Female	ALIVE	Unknown		0:LIVING
P-0000865	Female	DECEASED	Prev/Curr Smoker	8.78	1:DECEASED
P-0000866	Female	DECEASED	Never	29.45	1:DECEASED
P-0000867	Male	DECEASED	Prev/Curr Smoker		1:DECEASED
P-0000868	Female	ALIVE	Never		0:LIVING
P-0000869	Male	ALIVE	Never		0:LIVING
P-0000870	Male	DECEASED	Prev/Curr Smoker	28.73	1:DECEASED
P-0000871	Female	ALIVE	Unknown	28.07	0:LIVING
P-0000872	Male	DECEASED	Prev/Curr Smoker		1:DECEASED
P-0000873	Male	ALIVE	Prev/Curr Smoker	15.68	0:LIVING
P-0000874	Female	ALIVE	Never	27.61	0:LIVING
P-0000875	Male	DECEASED	Never		1:DECEASED
P-0000876	Male	DECEASED	Prev/Curr Smoker	19.2	1:DECEASED
P-0000877	Male	ALIVE	Never	34.29	0:LIVING
P-0000878	Female	DECEASED	Prev/Curr Smoker	6.51	1:DECEASED
P-0000879	Female	DECEASED	Never	22.78	1:DECEASED
P-0000880	Female	DECEASED	Prev/Curr Smoker	4.96	1:DECEASED
P-0000881	Female	DECEASED	Prev/Curr Smoker		1:DECEASED
P-0000883	Male	DECEASED	Never	16.86	1:DECEASED
P-0000884	Male	DECEASED	Unknown	21.2	1:DECEASED
P-0000885	Female	ALIVE	Prev/Curr Smoker	36.72	0:LIVING
P-0000887	Female	ALIVE	Unknown	0.23	0:LIVING
P-0000888	Male	DECEASED	Prev/Curr Smoker	9.07	1:DECEASED
P-0000889	Female	ALIVE	Unknown		0:LIVING
P-0000890	Male	ALIVE	Prev/Curr Smoker		0:LIVING
P-0000891	Male	DECEASED	Never	18.61	1:DECEASED
P-0000892	Male	DECEASED	Prev/Curr Smoker		1:DECEASED
P-0000893	Male	DECEASED	Prev/Curr Smoker	18.08	1:DECEASED
P-0000894	Male	ALIVE	Never	25.71	0:LIVING
P-0000895	Male	DECEASED	Never	1.74	1:DECEASED
P-0000896	Male	ALIVE	Never		0:LIVING
P-0000897	Female	DECEASED	Prev/Curr Smoker		1:DECEASED
P-0000898	Male	DECEASED	Prev/Curr Smoker		1:DECEASED
P-0000899	Male	DECEASED	Prev/Curr Smoker	6.9	1:DECEASED
P-0000900	Male	ALIVE	Prev/Curr Smoker	24.95	0:LIVING
P-0000901	Female	DECEASED	Never	11.64	1:DECEASED
P-0000902	Male	DECEASED	Prev/Curr Smoker		1:DECEASED
P-0000903	Male	ALIVE	Prev/Curr Smoker	14.66	0:LIVING
P-0000904	Male	ALIVE	Prev/Curr Smoker	26.1	0:LIVING
P-0000905	Male	ALIVE	Never	26.13	0:LIVING
P-0000906	Male	ALIVE	Prev/Curr Smoker		0:LIVING
P-0000907	Female	DECEASED	Prev/Curr Smoker	21.01	1:DECEASED
P-0000908	Male	ALIVE	Never	29.59	0:LIVING
P-0000909	Male	ALIVE	Never	23.27	0:LIVING
P-0000910	Female	DECEASED	Prev/Curr Smoker	18.44	1:DECEASED
P-0000911	Male	ALIVE	Never	17.23	0:LIVING
P-0000912	Male	ALIVE	Prev/Curr Smoker	21.07	0:LIVING
P-0000913	Female	ALIVE	Never	18.93	0:LIVING
P-0000914	Male	ALIVE	Unknown	21.47	0:LIVING
P-0000916	Male	DECEASED	Prev/Curr Smoker		1:DECEASED
P-0000917	Male	ALIVE	Prev/Curr Smoker	23.77	0:LIVING
P-0000918	Male	ALIVE	Never	3.22	0:LIVING
P-0000919	Male	DECEASED	Unknown	16.9	1:DECEASED
P-0000920	Female	DECEASED	Unknown		1:DECEASED
P-0000921	Female	DECEASED	Never		1:DECEASED
P-0000922	Male	DECEASED	Never	13.68	1:DECEASED
P-0000923	Female	ALIVE	Never	37.11	0:LIVING
P-0000924	Female	DECEASED	Prev/Curr Smoker	12.03	1:DECEASED
P-0000925	Female	DECEASED	Never	2.33	1:DECEASED
P-0000926	Female	DECEASED	Never	17.06	1:DECEASED
P-0000927	Female	ALIVE	Never	23.67	0:LIVING
P-0000928	Male	ALIVE	Unknown	3.58	0:LIVING
P-0000929	Male	DECEASED	Prev/Curr Smoker	6.08	1:DECEASED
P-0000930	Male	ALIVE	Never	33.07	0:LIVING
P-0000931	Male	ALIVE	Prev/Curr Smoker	26.79	0:LIVING
P-0000932	Male	DECEASED	Prev/Curr Smoker	26.56	1:DECEASED
P-0000933	Female	ALIVE	Prev/Curr Smoker	28.37	0:LIVING
P-0000934	Male	ALIVE	Never		0:LIVING
P-0000935	Male	DECEASED	Never	2.04	1:DECEASED
P-0000936	Male	DECEASED	Prev/Curr Smoker	19.99	1:DECEASED
P-0000937	Male	ALIVE	Never	25.31	0:LIVING
P-0000938	Male	ALIVE	Prev/Curr Smoker	30.9	0:LIVING
P-0000939	Female	ALIVE	Unknown	28.47	0:LIVING
P-0000940	Female	ALIVE	Prev/Curr Smoker	28.99	0:LIVING
P-0000941	Male	ALIVE	Never		0:LIVING
P-0000942	Male	DECEASED	Prev/Curr Smoker	18.18	1:DECEASED
P-0000943	Female	DECEASED	Never	17.06	1:DECEASED
P-0000944	Female	DECEASED	Never	16.47	1:DECEASED
P-0000945	Male	DECEASED	Prev/Curr Smoker	32.87	1:DECEASED
P-0000946	Female	ALIVE	Prev/Curr Smoker	26.73	0:LIVING
P-0000947	Female	ALIVE	Unknown	3.58	0:LIVING
P-0000948	Female	DECEASED	Never		1:DECEASED
P-0000949	Male	DECEASED	Prev/Curr Smoker	11.77	1:DECEASED
P-0000950	Male	DECEASED	Never	23.18	1:DECEASED
P-0000951	Male	DECEASED	Never	13.28	1:DECEASED
P-0000952	Female	ALIVE	Prev/Curr Smoker	24.69	0:LIVING
P-0000954	Male	DECEASED	Prev/Curr Smoker	4.9	1:DECEASED
P-0000955	Female	ALIVE	Prev/Curr Smoker	27.19	0:LIVING
P-0000956	Female	DECEASED	Never	7.69	1:DECEASED
P-0000957	Female	DECEASED	Never		1:DECEASED
P-0000958	Female	ALIVE	Never	26.76	0:LIVING
P-0000960	Male	DECEASED	Never	17.03	1:DECEASED
P-0000961	Male	DECEASED	Prev/Curr Smoker	2.37	1:DECEASED
P-0000962	Female	ALIVE	Never	36.32	0:LIVING
P-0000963	Female	DECEASED	Never		1:DECEASED
P-0000964	Male	ALIVE	Never	25.38	0:LIVING
P-0000965	Female	DECEASED	Prev/Curr Smoker	6.64	1:DECEASED
P-0000966	Male	ALIVE	Never	26.92	0:LIVING
P-0000967	Male	ALIVE	Prev/Curr Smoker	36.72	0:LIVING
P-0000968	Male	ALIVE	Prev/Curr Smoker	33.23	0:LIVING
P-0000969	Female	ALIVE	Never	17.75	0:LIVING
P-0000970	Female	ALIVE	Never		0:LIVING
P-0000972	Male	DECEASED	Never		1:DECEASED
P-0000973	Female	ALIVE	Never	31.49	0:LIVING
P-0000976	Female	ALIVE	Never		0:LIVING
P-0000977	Male	DECEASED	Prev/Curr Smoker	10.09	1:DECEASED
P-0000978	Female	DECEASED	Never	26.56	1:DECEASED
P-0000979	Female	DECEASED	Never	14.79	1:DECEASED
P-0000980	Male	DECEASED	Never	13.21	1:DECEASED
P-0000982	Female	DECEASED	Never	9.17	1:DECEASED
P-0000984	Female	ALIVE	Prev/Curr Smoker	29.45	0:LIVING
P-0000985	Female	ALIVE	Prev/Curr Smoker	27.09	0:LIVING
P-0000987	Male	DECEASED	Never	20.61	1:DECEASED
P-0000988	Male	ALIVE	Never	26.89	0:LIVING
P-0000989	Female	DECEASED	Prev/Curr Smoker	5.65	1:DECEASED
P-0000990	Male	ALIVE	Prev/Curr Smoker		0:LIVING
P-0000991	Female	ALIVE	Never	3.85	0:LIVING
P-0000992	Male	ALIVE	Never		0:LIVING
P-0000993	Male	DECEASED	Prev/Curr Smoker	14.6	1:DECEASED
P-0000994	Female	ALIVE	Never	15.75	0:LIVING
P-0000995	Male	DECEASED	Prev/Curr Smoker	12.92	1:DECEASED
P-0000997	Male	DECEASED	Prev/Curr Smoker	10.06	1:DECEASED
P-0000998	Female	ALIVE	Never	24.85	0:LIVING
P-0000999	Male	ALIVE	Never	29.49	0:LIVING
P-0001000	Male	DECEASED	Never		1:DECEASED
P-0001001	Male	DECEASED	Prev/Curr Smoker	12.89	1:DECEASED
P-0001002	Female	DECEASED	Never		1:DECEASED
P-0001003	Female	ALIVE	Never		0:LIVING
P-0001004	Male	ALIVE	Prev/Curr Smoker		0:LIVING
P-0001005	Female	DECEASED	Never		1:DECEASED
P-0001006	Male	DECEASED	Prev/Curr Smoker	10.75	1:DECEASED
P-0001007	Female	DECEASED	Never	1.91	1:DECEASED
P-0001008	Female	DECEASED	Prev/Curr Smoker	20.28	1:DECEASED
P-0001009	Male	ALIVE	Never		0:LIVING
P-0001010	Female	ALIVE	Never	26.92	0:LIVING
P-0001011	Female	ALIVE	Unknown		0:LIVING
P-0001012	Male	ALIVE	Never		0:LIVING
P-0001013	Male	DECEASED	Never		1:DECEASED
P-0001014	Male	ALIVE	Prev/Curr Smoker		0:LIVING
P-0001015	Female	DECEASED	Unknown		1:DECEASED
P-0001016	Female	DECEASED	Never		1:DECEASED
P-0001017	Male	DECEASED	Never		1:DECEASED
P-0001018	Female	ALIVE	Never	32.81	0:LIVING
P-0001019	Male	ALIVE	Unknown		0:LIVING
P-0001020	Male	ALIVE	Unknown	4.77	0:LIVING
P-0001021	Male	DECEASED	Prev/Curr Smoker	12.23	1:DECEASED
P-0001023	Female	DECEASED	Never	16.83	1:DECEASED
P-0001026	Male	ALIVE	Prev/Curr Smoker	27.15	0:LIVING
P-0001027	Male	ALIVE	Prev/Curr Smoker	28.6	0:LIVING
P-0001028	Male	ALIVE	Unknown		0:LIVING
P-0001029	Male	DECEASED	Prev/Curr Smoker	9.96	1:DECEASED
P-0001030	Female	ALIVE	Never	30.64	0:LIVING
P-0001031	Female	DECEASED	Prev/Curr Smoker	6.84	1:DECEASED
P-0001032	Female	ALIVE	Prev/Curr Smoker	31.2	0:LIVING
P-0001034	Female	ALIVE	Prev/Curr Smoker	33.63	0:LIVING
P-0001035	Male	ALIVE	Prev/Curr Smoker	6.71	0:LIVING
P-0001036	Female	ALIVE	Prev/Curr Smoker		0:LIVING
P-0001037	Female	ALIVE	Never	27.09	0:LIVING
P-0001038	Female	DECEASED	Never	20.02	1:DECEASED
P-0001039	Male	DECEASED	Never		1:DECEASED
P-0001040	Male	ALIVE	Never	8.94	0:LIVING
P-0001041	Female	ALIVE	Never	27.65	0:LIVING
P-0001042	Male	DECEASED	Prev/Curr Smoker	8.51	1:DECEASED
P-0001043	Female	ALIVE	Prev/Curr Smoker		0:LIVING
P-0001044	Female	ALIVE	Never	10.72	0:LIVING
P-0001046	Female	ALIVE	Never	29.42	0:LIVING
P-0001047	Male	DECEASED	Prev/Curr Smoker	24.36	1:DECEASED
P-0001048	Male	ALIVE	Never		0:LIVING
P-0001049	Male	DECEASED	Never	17.39	1:DECEASED
P-0001050	Female	DECEASED	Prev/Curr Smoker	9.07	1:DECEASED
P-0001051	Male	ALIVE	Prev/Curr Smoker		0:LIVING
P-0001052	Female	DECEASED	Never	26.23	1:DECEASED
P-0001053	Male	DECEASED	Never	6.48	1:DECEASED
P-0001054	Female	ALIVE	Never	24.82	0:LIVING
P-0001055	Female	ALIVE	Unknown		0:LIVING
P-0001056	Male	ALIVE	Prev/Curr Smoker	27.65	0:LIVING
P-0001057	Female	ALIVE	Never	26.89	0:LIVING
P-0001058	Male	DECEASED	Prev/Curr Smoker	5.98	1:DECEASED
P-0001059	Male	ALIVE	Prev/Curr Smoker	10.09	0:LIVING
P-0001060	Female	DECEASED	Never		1:DECEASED
P-0001061	Female	DECEASED	Never		1:DECEASED
P-0001062	Male	ALIVE	Never		0:LIVING
P-0001063	Female	DECEASED	Never	20.25	1:DECEASED
P-0001070	Male	DECEASED	Prev/Curr Smoker	12.43	1:DECEASED
P-0001071	Male	DECEASED	Prev/Curr Smoker	8.09	1:DECEASED
P-0001073	Female	DECEASED	Never	11.64	1:DECEASED
P-0001074	Male	DECEASED	Prev/Curr Smoker		1:DECEASED
P-0001076	Female	ALIVE	Never		0:LIVING
P-0001077	Male	DECEASED	Never		1:DECEASED
P-0001078	Female	DECEASED	Prev/Curr Smoker		1:DECEASED
P-0001079	Male	DECEASED	Never	6.64	1:DECEASED
P-0001080	Female	DECEASED	Prev/Curr Smoker		1:DECEASED
P-0001081	Female	ALIVE	Never	30.31	0:LIVING
P-0001082	Female	DECEASED	Never	12.33	1:DECEASED
P-0001083	Male	ALIVE	Never		0:LIVING
P-0001084	Male	DECEASED	Prev/Curr Smoker	10.42	1:DECEASED
P-0001085	Female	DECEASED	Prev/Curr Smoker		1:DECEASED
P-0001086	Female	DECEASED	Never	9.96	1:DECEASED
P-0001087	Female	ALIVE	Never	32.77	0:LIVING
P-0001088	Male	ALIVE	Never	30.8	0:LIVING
P-0001089	Male	DECEASED	Prev/Curr Smoker	8.58	1:DECEASED
P-0001090	Male	DECEASED	Never	16.37	1:DECEASED
P-0001091	Female	ALIVE	Unknown		0:LIVING
P-0001092	Male	ALIVE	Never	26.46	0:LIVING
P-0001093	Male	ALIVE	Prev/Curr Smoker	26.63	0:LIVING
P-0001094	Female	ALIVE	Never	27.09	0:LIVING
P-0001095	Female	ALIVE	Unknown	27.02	0:LIVING
P-0001096	Male	DECEASED	Prev/Curr Smoker	9.17	1:DECEASED
P-0001097	Female	ALIVE	Never	27.15	0:LIVING
P-0001098	Male	DECEASED	Never		1:DECEASED
P-0001099	Female	DECEASED	Unknown	23.73	1:DECEASED
P-0001100	Male	DECEASED	Never	7.23	1:DECEASED
P-0001101	Male	ALIVE	Never		0:LIVING
P-0001102	Male	DECEASED	Prev/Curr Smoker	3.68	1:DECEASED
P-0001103	Male	ALIVE	Never	25.61	0:LIVING
P-0001104	Female	DECEASED	Prev/Curr Smoker	8.68	1:DECEASED
P-0001105	Female	DECEASED	Prev/Curr Smoker		1:DECEASED
P-0001106	Male	ALIVE	Prev/Curr Smoker	31.79	0:LIVING
P-0001107	Female	DECEASED	Never	4.67	1:DECEASED
P-0001108	Male	ALIVE	Never	30.87	0:LIVING
P-0001109	Female	ALIVE	Never	28.37	0:LIVING
P-0001110	Male	DECEASED	Prev/Curr Smoker	12.49	1:DECEASED
P-0001111	Female	DECEASED	Never		1:DECEASED
P-0001112	Female	DECEASED	Prev/Curr Smoker	21.63	1:DECEASED
P-0001113	Female	ALIVE	Unknown	3.58	0:LIVING
P-0001114	Female	ALIVE	Never	26.5	0:LIVING
P-0001115	Female	DECEASED	Never	18.08	1:DECEASED
P-0001117	Male	ALIVE	Unknown	0.23	0:LIVING
P-0001118	Female	DECEASED	Never		1:DECEASED
P-0001120	Male	DECEASED	Never		1:DECEASED
P-0001121	Female	DECEASED	Prev/Curr Smoker	8.02	1:DECEASED
P-0001123	Female	ALIVE	Prev/Curr Smoker	26.36	0:LIVING
P-0001124	Female	ALIVE	Prev/Curr Smoker		0:LIVING
P-0001125	Female	ALIVE	Prev/Curr Smoker	34.81	0:LIVING
P-0001126	Female	ALIVE	Prev/Curr Smoker	28.99	0:LIVING
P-0001127	Male	DECEASED	Prev/Curr Smoker	9.3	1:DECEASED
P-0001128	Male	ALIVE	Never		0:LIVING
P-0001129	Male	DECEASED	Prev/Curr Smoker	14.86	1:DECEASED
P-0001130	Female	DECEASED	Prev/Curr Smoker	1.71	1:DECEASED
P-0001131	Female	DECEASED	Prev/Curr Smoker	20.91	1:DECEASED
P-0001135	Male	ALIVE	Never		0:LIVING
P-0001136	Male	DECEASED	Prev/Curr Smoker	11.9	1:DECEASED
P-0001137	Male	ALIVE	Never	27.35	0:LIVING
P-0001138	Female	ALIVE	Never	27.15	0:LIVING
P-0001140	Female	ALIVE	Never		0:LIVING
P-0001141	Male	ALIVE	Never	25.77	0:LIVING
P-0001144	Male	DECEASED	Prev/Curr Smoker	20.61	1:DECEASED
P-0001146	Female	ALIVE	Never	29.42	0:LIVING
P-0001149	Female	ALIVE	Never	36.82	0:LIVING
P-0001150	Female	DECEASED	Prev/Curr Smoker	5.03	1:DECEASED
P-0001151	Female	DECEASED	Prev/Curr Smoker		1:DECEASED
P-0001152	Female	ALIVE	Never	28.73	0:LIVING
P-0001153	Male	ALIVE	Prev/Curr Smoker	34.02	0:LIVING
P-0001154	Male	ALIVE	Unknown	1.51	0:LIVING
P-0001155	Male	ALIVE	Unknown	23.83	0:LIVING
P-0001156	Female	DECEASED	Never	15.38	1:DECEASED
P-0001157	Male	ALIVE	Never	8.02	0:LIVING
P-0001158	Male	DECEASED	Unknown		1:DECEASED
P-0001163	Female	DECEASED	Prev/Curr Smoker	2.1	1:DECEASED
P-0001164	Female	DECEASED	Never		1:DECEASED
P-0001165	Female	DECEASED	Never	2.3	1:DECEASED
P-0001166	Female	DECEASED	Unknown		1:DECEASED
P-0001168	Female	ALIVE	Never	26.86	0:LIVING
P-0001169	Female	ALIVE	Never		0:LIVING
P-0001170	Male	ALIVE	Never		0:LIVING
P-0001171	Male	ALIVE	Prev/Curr Smoker	26.23	0:LIVING
P-0001172	Female	ALIVE	Prev/Curr Smoker	13.74	0:LIVING
P-0001173	Female	ALIVE	Never		0:LIVING
P-0001174	Female	ALIVE	Never		0:LIVING
P-0001175	Female	ALIVE	Never	26.66	0:LIVING
P-0001176	Female	DECEASED	Unknown	8.22	1:DECEASED
P-0001177	Female	DECEASED	Never		1:DECEASED
P-0001179	Female	DECEASED	Prev/Curr Smoker	11.24	1:DECEASED
P-0001180	Female	DECEASED	Never	8.84	1:DECEASED
P-0001181	Male	ALIVE	Unknown	21.14	0:LIVING
P-0001182	Female	DECEASED	Prev/Curr Smoker		1:DECEASED
P-0001183	Female	DECEASED	Never	28.53	1:DECEASED
P-0001184	Female	ALIVE	Never	26.04	0:LIVING
P-0001185	Male	DECEASED	Prev/Curr Smoker	11.64	1:DECEASED
P-0001186	Male	DECEASED	Never	21.79	1:DECEASED
P-0001187	Male	ALIVE	Never		0:LIVING
P-0001188	Male	ALIVE	Prev/Curr Smoker		0:LIVING
P-0001189	Male	DECEASED	Prev/Curr Smoker	17.59	1:DECEASED
P-0001190	Male	DECEASED	Prev/Curr Smoker		1:DECEASED
P-0001191	Female	ALIVE	Never	28.3	0:LIVING
P-0001192	Male	ALIVE	Never		0:LIVING
P-0001193	Female	ALIVE	Unknown	29.03	0:LIVING
P-0001194	Male	DECEASED	Never	4.08	1:DECEASED
P-0001195	Male	DECEASED	Never		1:DECEASED
P-0001196	Female	ALIVE	Prev/Curr Smoker	26.43	0:LIVING
P-0001197	Female	DECEASED	Prev/Curr Smoker	23.34	1:DECEASED
P-0001198	Male	DECEASED	Unknown	6.25	1:DECEASED
P-0001199	Female	DECEASED	Prev/Curr Smoker	16.07	1:DECEASED
P-0001200	Male	ALIVE	Never	26.4	0:LIVING
P-0001201	Female	DECEASED	Never	25.48	1:DECEASED
P-0001202	Male	DECEASED	Prev/Curr Smoker	7.69	1:DECEASED
P-0001203	Female	DECEASED	Never		1:DECEASED
P-0001204	Male	ALIVE	Never	35.21	0:LIVING
P-0001205	Male	DECEASED	Never	23.73	1:DECEASED
P-0001206	Male	ALIVE	Prev/Curr Smoker		0:LIVING
P-0001208	Male	DECEASED	Prev/Curr Smoker		1:DECEASED
P-0001209	Male	ALIVE	Unknown	1.94	0:LIVING
P-0001210	Male	ALIVE	Never		0:LIVING
P-0001211	Female	DECEASED	Never	1.91	1:DECEASED
P-0001212	Female	ALIVE	Prev/Curr Smoker		0:LIVING
P-0001214	Female	ALIVE	Prev/Curr Smoker	28.8	0:LIVING
P-0001215	Male	ALIVE	Unknown	18.41	0:LIVING
P-0001216	Male	ALIVE	Never	31.82	0:LIVING
P-0001217	Female	ALIVE	Prev/Curr Smoker	24.85	0:LIVING
P-0001218	Female	DECEASED	Never	21.89	1:DECEASED
P-0001219	Male	ALIVE	Unknown	18.47	0:LIVING
P-0001220	Male	DECEASED	Never	19.72	1:DECEASED
P-0001221	Male	ALIVE	Never	25.77	0:LIVING
P-0001222	Male	DECEASED	Prev/Curr Smoker	15.98	1:DECEASED
P-0001223	Male	DECEASED	Prev/Curr Smoker	10.68	1:DECEASED
P-0001224	Female	DECEASED	Prev/Curr Smoker	11.05	1:DECEASED
P-0001225	Male	ALIVE	Unknown		0:LIVING
P-0001226	Female	DECEASED	Never	15.25	1:DECEASED
P-0001227	Male	ALIVE	Never	27.71	0:LIVING
P-0001228	Female	ALIVE	Never	28.53	0:LIVING
P-0001229	Male	DECEASED	Unknown		1:DECEASED
P-0001230	Male	ALIVE	Never	23.83	0:LIVING
P-0001231	Male	ALIVE	Never	28.3	0:LIVING
P-0001232	Male	ALIVE	Never	17.85	0:LIVING
P-0001233	Female	ALIVE	Never	26.66	0:LIVING
P-0001234	Male	ALIVE	Prev/Curr Smoker		0:LIVING
P-0001235	Male	DECEASED	Never		1:DECEASED
P-0001236	Female	ALIVE	Never	7.82	0:LIVING
P-0001237	Male	ALIVE	Never		0:LIVING
P-0001238	Male	ALIVE	Never	20.97	0:LIVING
P-0001239	Male	ALIVE	Prev/Curr Smoker	26.46	0:LIVING
P-0001240	Female	DECEASED	Prev/Curr Smoker		1:DECEASED
P-0001241	Female	ALIVE	Never	24.88	0:LIVING
P-0001242	Male	ALIVE	Never	26.1	0:LIVING
P-0001244	Male	ALIVE	Prev/Curr Smoker		0:LIVING
P-0001246	Female	ALIVE	Unknown	23.41	0:LIVING
P-0001247	Male	DECEASED	Never	10.29	1:DECEASED
P-0001248	Female	ALIVE	Unknown	8.48	0:LIVING
P-0001250	Male	ALIVE	Never	31.26	0:LIVING
P-0001251	Female	DECEASED	Never	15.61	1:DECEASED
P-0001253	Female	ALIVE	Never	27.61	0:LIVING
P-0001254	Female	ALIVE	Unknown	25.12	0:LIVING
P-0001255	Female	DECEASED	Never		1:DECEASED
P-0001257	Female	DECEASED	Prev/Curr Smoker	14.4	1:DECEASED
P-0001258	Female	ALIVE	Never	20.48	0:LIVING
P-0001259	Male	DECEASED	Never	7.69	1:DECEASED
P-0001260	Female	ALIVE	Never	31.3	0:LIVING
P-0001261	Female	DECEASED	Never	10.42	1:DECEASED
P-0001262	Male	ALIVE	Prev/Curr Smoker		0:LIVING
P-0001263	Female	DECEASED	Never	35.44	1:DECEASED
P-0001265	Female	ALIVE	Never		0:LIVING
P-0001266	Male	ALIVE	Never	17.46	0:LIVING
P-0001267	Female	DECEASED	Never	5.59	1:DECEASED
P-0001268	Male	DECEASED	Prev/Curr Smoker	10.32	1:DECEASED
P-0001269	Female	DECEASED	Never	14.53	1:DECEASED
P-0001272	Female	ALIVE	Never	26.82	0:LIVING
P-0001273	Male	ALIVE	Prev/Curr Smoker	27.35	0:LIVING
P-0001274	Male	DECEASED	Never	3.35	1:DECEASED
P-0001275	Male	DECEASED	Prev/Curr Smoker		1:DECEASED
P-0001276	Male	DECEASED	Prev/Curr Smoker	31.99	1:DECEASED
P-0001278	Female	DECEASED	Prev/Curr Smoker	0.95	1:DECEASED
P-0001279	Female	ALIVE	Never	25.58	0:LIVING
P-0001280	Male	DECEASED	Prev/Curr Smoker	3.62	1:DECEASED
P-0001281	Male	ALIVE	Prev/Curr Smoker	27.15	0:LIVING
P-0001283	Female	ALIVE	Unknown	11.77	0:LIVING
P-0001284	Female	ALIVE	Never		0:LIVING
P-0001285	Female	DECEASED	Never	21.07	1:DECEASED
P-0001286	Female	ALIVE	Prev/Curr Smoker	36.06	0:LIVING
P-0001287	Female	DECEASED	Prev/Curr Smoker	17.13	1:DECEASED
P-0001288	Male	ALIVE	Prev/Curr Smoker	20.94	0:LIVING
P-0001289	Female	ALIVE	Prev/Curr Smoker		0:LIVING
P-0001290	Female	ALIVE	Never	26.79	0:LIVING
P-0001292	Male	DECEASED	Never	2.6	1:DECEASED
P-0001293	Male	ALIVE	Prev/Curr Smoker	25.77	0:LIVING
P-0001294	Female	ALIVE	Unknown	33.5	0:LIVING
P-0001295	Female	DECEASED	Never	10.36	1:DECEASED
P-0001296	Female	ALIVE	Prev/Curr Smoker	26.1	0:LIVING
P-0001297	Male	DECEASED	Never		1:DECEASED
P-0001298	Male	ALIVE	Never	36.98	0:LIVING
P-0001299	Male	DECEASED	Prev/Curr Smoker	23.54	1:DECEASED
P-0001300	Female	ALIVE	Never	25.61	0:LIVING
P-0001301	Male	ALIVE	Prev/Curr Smoker	1.35	0:LIVING
P-0001302	Female	ALIVE	Never	17.69	0:LIVING
P-0001303	Female	DECEASED	Never	21.27	1:DECEASED
P-0001304	Female	DECEASED	Unknown	13.02	1:DECEASED
P-0001305	Female	ALIVE	Prev/Curr Smoker		0:LIVING
P-0001306	Female	DECEASED	Prev/Curr Smoker		1:DECEASED
P-0001307	Male	DECEASED	Prev/Curr Smoker	18.54	1:DECEASED
P-0001308	Female	ALIVE	Unknown	0.46	0:LIVING
P-0001309	Female	DECEASED	Prev/Curr Smoker	9.53	1:DECEASED
P-0001310	Female	ALIVE	Prev/Curr Smoker		0:LIVING
P-0001311	Female	ALIVE	Unknown	4.47	0:LIVING
P-0001312	Female	ALIVE	Prev/Curr Smoker		0:LIVING
P-0001314	Female	DECEASED	Never	12.23	1:DECEASED
P-0001315	Male	ALIVE	Unknown	28.9	0:LIVING
P-0001316	Male	ALIVE	Prev/Curr Smoker	33.86	0:LIVING
P-0001317	Male	ALIVE	Never		0:LIVING
P-0001318	Female	DECEASED	Never	3.22	1:DECEASED
P-0001319	Male	DECEASED	Never	19.36	1:DECEASED
P-0001320	Male	ALIVE	Never	24.19	0:LIVING
P-0001321	Male	DECEASED	Prev/Curr Smoker		1:DECEASED
P-0001322	Male	ALIVE	Never		0:LIVING
P-0001323	Male	DECEASED	Prev/Curr Smoker	9.6	1:DECEASED
P-0001324	Male	ALIVE	Prev/Curr Smoker		0:LIVING
P-0001325	Male	DECEASED	Prev/Curr Smoker	9.99	1:DECEASED
P-0001326	Female	ALIVE	Never	26.69	0:LIVING
P-0001327	Female	DECEASED	Never		1:DECEASED
P-0001328	Female	ALIVE	Never	5.23	0:LIVING
P-0001330	Male	ALIVE	Never	23.41	0:LIVING
P-0001331	Female	DECEASED	Never		1:DECEASED
P-0001332	Male	ALIVE	Prev/Curr Smoker	29.26	0:LIVING
P-0001335	Female	ALIVE	Never	10.06	0:LIVING
P-0001336	Male	DECEASED	Prev/Curr Smoker	2.14	1:DECEASED
P-0001337	Male	ALIVE	Prev/Curr Smoker	34.25	0:LIVING
P-0001338	Female	ALIVE	Never	30.47	0:LIVING
P-0001339	Male	ALIVE	Prev/Curr Smoker		0:LIVING
P-0001340	Male	ALIVE	Prev/Curr Smoker	26.63	0:LIVING
P-0001341	Female	DECEASED	Prev/Curr Smoker	27.68	1:DECEASED
P-0001342	Female	ALIVE	Never	25.64	0:LIVING
P-0001343	Male	ALIVE	Never	26.99	0:LIVING
P-0001345	Female	DECEASED	Never		1:DECEASED
P-0001346	Female	DECEASED	Prev/Curr Smoker	8.78	1:DECEASED
P-0001347	Male	ALIVE	Prev/Curr Smoker	21.37	0:LIVING
P-0001348	Male	DECEASED	Unknown	11.37	1:DECEASED
P-0001350	Female	ALIVE	Never	20.51	0:LIVING
P-0001351	Female	ALIVE	Prev/Curr Smoker	14.23	0:LIVING
P-0001352	Female	DECEASED	Never	9.96	1:DECEASED
P-0001354	Male	DECEASED	Prev/Curr Smoker	8.71	1:DECEASED
P-0001355	Female	ALIVE	Never	25.77	0:LIVING
P-0001357	Male	DECEASED	Prev/Curr Smoker	6.97	1:DECEASED
P-0001358	Male	ALIVE	Prev/Curr Smoker		0:LIVING
P-0001359	Female	DECEASED	Never		1:DECEASED
P-0001361	Male	DECEASED	Prev/Curr Smoker		1:DECEASED
P-0001362	Female	ALIVE	Never	8.28	0:LIVING
P-0001363	Male	ALIVE	Prev/Curr Smoker		0:LIVING
P-0001364	Female	DECEASED	Never	25.94	1:DECEASED
P-0001365	Male	DECEASED	Prev/Curr Smoker	13.31	1:DECEASED
P-0001366	Female	DECEASED	Unknown	4.77	1:DECEASED
P-0001367	Female	DECEASED	Never	12.39	1:DECEASED
P-0001368	Male	DECEASED	Never	9.2	1:DECEASED
P-0001369	Female	DECEASED	Prev/Curr Smoker	4.96	1:DECEASED
P-0001370	Male	DECEASED	Prev/Curr Smoker	7.92	1:DECEASED
P-0001372	Female	ALIVE	Never	25.25	0:LIVING
P-0001373	Male	ALIVE	Unknown	1.68	0:LIVING
P-0001374	Female	DECEASED	Prev/Curr Smoker	9.34	1:DECEASED
P-0001375	Female	ALIVE	Unknown	0.1	0:LIVING
P-0001376	Female	DECEASED	Never		1:DECEASED
P-0001377	Male	ALIVE	Never	27.42	0:LIVING
P-0001380	Female	DECEASED	Never	9.93	1:DECEASED
P-0001381	Male	ALIVE	Unknown		0:LIVING
P-0001382	Male	ALIVE	Prev/Curr Smoker	25.77	0:LIVING
P-0001383	Female	ALIVE	Never		0:LIVING
P-0001384	Female	ALIVE	Prev/Curr Smoker	25.71	0:LIVING
P-0001385	Female	ALIVE	Prev/Curr Smoker	25.02	0:LIVING
P-0001388	Male	DECEASED	Never	18.77	1:DECEASED
P-0001389	Female	ALIVE	Never	12.72	0:LIVING
P-0001390	Male	ALIVE	Never	2.99	0:LIVING
P-0001391	Male	ALIVE	Prev/Curr Smoker	26.04	0:LIVING
P-0001392	Female	DECEASED	Never	15.35	1:DECEASED
P-0001393	Male	DECEASED	Prev/Curr Smoker	8.35	1:DECEASED
P-0001394	Female	ALIVE	Never		0:LIVING
P-0001395	Female	ALIVE	Prev/Curr Smoker	22.58	0:LIVING
P-0001396	Female	ALIVE	Never	28.63	0:LIVING
P-0001397	Female	ALIVE	Prev/Curr Smoker	21.6	0:LIVING
P-0001398	Male	ALIVE	Never	6.41	0:LIVING
P-0001400	Female	DECEASED	Never	31.1	1:DECEASED
P-0001401	Male	ALIVE	Never		0:LIVING
P-0001402	Female	ALIVE	Never	28.11	0:LIVING
P-0001403	Female	ALIVE	Prev/Curr Smoker		0:LIVING
P-0001405	Female	ALIVE	Never		0:LIVING
P-0001406	Female	DECEASED	Never		1:DECEASED
P-0001407	Male	DECEASED	Prev/Curr Smoker		1:DECEASED
P-0001408	Male	ALIVE	Prev/Curr Smoker	5.06	0:LIVING
P-0001409	Male	DECEASED	Never	27.15	1:DECEASED
P-0001410	Male	ALIVE	Unknown	26.36	0:LIVING
P-0001411	Female	ALIVE	Unknown		0:LIVING
P-0001412	Male	ALIVE	Unknown		0:LIVING
P-0001413	Male	ALIVE	Never	28.44	0:LIVING
P-0001415	Female	ALIVE	Unknown		0:LIVING
P-0001416	Female	DECEASED	Prev/Curr Smoker	8.97	1:DECEASED
P-0001417	Female	DECEASED	Unknown		1:DECEASED
P-0001418	Female	DECEASED	Never	20.38	1:DECEASED
P-0001419	Female	ALIVE	Never	27.02	0:LIVING
P-0001420	Female	DECEASED	Unknown	23.67	1:DECEASED
P-0001421	Female	ALIVE	Never		0:LIVING
P-0001422	Female	ALIVE	Prev/Curr Smoker		0:LIVING
P-0001423	Male	DECEASED	Never	6.15	1:DECEASED
P-0001424	Female	DECEASED	Never	4.47	1:DECEASED
P-0001425	Female	ALIVE	Never	34.39	0:LIVING
P-0001426	Male	ALIVE	Never	20.97	0:LIVING
P-0001427	Female	DECEASED	Never	11.18	1:DECEASED
P-0001428	Male	DECEASED	Prev/Curr Smoker	4.37	1:DECEASED
P-0001429	Male	ALIVE	Never	33.14	0:LIVING
P-0001430	Male	ALIVE	Never	30.18	0:LIVING
P-0001431	Male	ALIVE	Unknown	26.99	0:LIVING
P-0001432	Female	DECEASED	Never	9.73	1:DECEASED
P-0001433	Male	ALIVE	Unknown		0:LIVING
P-0001434	Female	DECEASED	Never	14.2	1:DECEASED
P-0001435	Male	DECEASED	Unknown	9.63	1:DECEASED
P-0001436	Male	DECEASED	Never	15.55	1:DECEASED
P-0001437	Female	DECEASED	Prev/Curr Smoker	22.29	1:DECEASED
P-0001438	Male	DECEASED	Never	24.62	1:DECEASED
P-0001439	Female	DECEASED	Prev/Curr Smoker		1:DECEASED
P-0001440	Female	ALIVE	Prev/Curr Smoker	22.81	0:LIVING
P-0001441	Female	DECEASED	Never	17.72	1:DECEASED
P-0001442	Male	ALIVE	Never	25.28	0:LIVING
P-0001443	Male	ALIVE	Unknown		0:LIVING
P-0001444	Male	ALIVE	Unknown		0:LIVING
P-0001445	Male	DECEASED	Prev/Curr Smoker	10.03	1:DECEASED
P-0001446	Male	DECEASED	Prev/Curr Smoker	11.7	1:DECEASED
P-0001447	Female	DECEASED	Unknown	19.17	1:DECEASED
P-0001448	Male	ALIVE	Prev/Curr Smoker	31.3	0:LIVING
P-0001449	Male	ALIVE	Prev/Curr Smoker	26.99	0:LIVING
P-0001450	Female	ALIVE	Prev/Curr Smoker	25.77	0:LIVING
P-0001451	Female	DECEASED	Prev/Curr Smoker	3.09	1:DECEASED
P-0001452	Female	ALIVE	Never	28.11	0:LIVING
P-0001453	Male	ALIVE	Prev/Curr Smoker	30.47	0:LIVING
P-0001454	Male	ALIVE	Prev/Curr Smoker	24.62	0:LIVING
P-0001456	Female	ALIVE	Never		0:LIVING
P-0001457	Female	ALIVE	Prev/Curr Smoker		0:LIVING
P-0001458	Male	DECEASED	Never	24.06	1:DECEASED
P-0001459	Female	ALIVE	Prev/Curr Smoker	33.33	0:LIVING
P-0001460	Female	ALIVE	Never	36.36	0:LIVING
P-0001461	Male	ALIVE	Unknown	24.1	0:LIVING
P-0001462	Male	ALIVE	Never		0:LIVING
P-0001463	Female	DECEASED	Never	17.36	1:DECEASED
P-0001464	Female	DECEASED	Prev/Curr Smoker	16.86	1:DECEASED
P-0001465	Male	ALIVE	Never	15.88	0:LIVING
P-0001467	Female	DECEASED	Prev/Curr Smoker		1:DECEASED
P-0001468	Female	DECEASED	Never	12.72	1:DECEASED
P-0001469	Female	ALIVE	Never	17.59	0:LIVING
P-0001470	Female	ALIVE	Prev/Curr Smoker		0:LIVING
P-0001471	Female	ALIVE	Never	16.34	0:LIVING
P-0001472	Female	ALIVE	Never	28.44	0:LIVING
P-0001473	Female	ALIVE	Prev/Curr Smoker	34.06	0:LIVING
P-0001474	Female	DECEASED	Prev/Curr Smoker	14.2	1:DECEASED
P-0001475	Female	ALIVE	Prev/Curr Smoker		0:LIVING
P-0001478	Female	ALIVE	Prev/Curr Smoker	0.2	0:LIVING
P-0001479	Male	ALIVE	Prev/Curr Smoker	30.21	0:LIVING
P-0001481	Female	ALIVE	Never	17.52	0:LIVING
P-0001482	Male	DECEASED	Never		1:DECEASED
P-0001483	Female	ALIVE	Never		0:LIVING
P-0001484	Female	ALIVE	Prev/Curr Smoker	26.46	0:LIVING
P-0001485	Male	DECEASED	Prev/Curr Smoker	8.22	1:DECEASED
P-0001487	Male	ALIVE	Never		0:LIVING
P-0001488	Female	ALIVE	Unknown	15.15	0:LIVING
P-0001489	Female	DECEASED	Never		1:DECEASED
P-0001491	Female	DECEASED	Unknown	0.92	1:DECEASED
P-0001493	Male	ALIVE	Never	32.35	0:LIVING
P-0001494	Male	ALIVE	Never		0:LIVING
P-0001495	Male	DECEASED	Prev/Curr Smoker	4.34	1:DECEASED
P-0001496	Male	ALIVE	Prev/Curr Smoker	25.58	0:LIVING
P-0001497	Female	DECEASED	Never	16.93	1:DECEASED
P-0001498	Male	DECEASED	Never	9.43	1:DECEASED
P-0001499	Male	DECEASED	Prev/Curr Smoker	17.23	1:DECEASED
P-0001500	Female	ALIVE	Never	14.0	0:LIVING
P-0001501	Female	DECEASED	Unknown		1:DECEASED
P-0001502	Male	DECEASED	Prev/Curr Smoker		1:DECEASED
P-0001503	Female	ALIVE	Prev/Curr Smoker	26.27	0:LIVING
P-0001504	Female	ALIVE	Prev/Curr Smoker	1.05	0:LIVING
P-0001505	Female	ALIVE	Prev/Curr Smoker	33.17	0:LIVING
P-0001506	Male	DECEASED	Unknown	0.62	1:DECEASED
P-0001507	Female	ALIVE	Prev/Curr Smoker	25.02	0:LIVING
P-0001508	Female	ALIVE	Never	24.92	0:LIVING
P-0001509	Female	ALIVE	Unknown	24.52	0:LIVING
P-0001510	Male	DECEASED	Never		1:DECEASED
P-0001511	Male	DECEASED	Never	25.74	1:DECEASED
P-0001512	Female	ALIVE	Never	36.49	0:LIVING
P-0001513	Female	DECEASED	Never	12.59	1:DECEASED
P-0001514	Female	DECEASED	Never	5.98	1:DECEASED
P-0001515	Female	DECEASED	Never	27.58	1:DECEASED
P-0001516	Female	DECEASED	Unknown	15.19	1:DECEASED
P-0001517	Male	ALIVE	Unknown	27.05	0:LIVING
P-0001518	Male	DECEASED	Prev/Curr Smoker	16.31	1:DECEASED
P-0001519	Male	ALIVE	Prev/Curr Smoker		0:LIVING
P-0001520	Male	ALIVE	Unknown	30.83	0:LIVING
P-0001521	Male	ALIVE	Prev/Curr Smoker	8.91	0:LIVING
P-0001522	Male	ALIVE	Never	22.16	0:LIVING
P-0001523	Male	DECEASED	Unknown	12.26	1:DECEASED
P-0001524	Male	DECEASED	Prev/Curr Smoker	4.34	1:DECEASED
P-0001525	Male	ALIVE	Prev/Curr Smoker	25.41	0:LIVING
P-0001526	Male	ALIVE	Never	15.25	0:LIVING
P-0001527	Male	DECEASED	Never		1:DECEASED
P-0001528	Male	DECEASED	Prev/Curr Smoker	9.2	1:DECEASED
P-0001529	Male	DECEASED	Never		1:DECEASED
P-0001530	Male	DECEASED	Never	0.69	1:DECEASED
P-0001531	Male	ALIVE	Prev/Curr Smoker	25.74	0:LIVING
P-0001532	Female	ALIVE	Never	23.11	0:LIVING
P-0001533	Male	DECEASED	Prev/Curr Smoker	7.3	1:DECEASED
P-0001534	Male	ALIVE	Prev/Curr Smoker	26.43	0:LIVING
P-0001535	Female	ALIVE	Prev/Curr Smoker		0:LIVING
P-0001536	Female	ALIVE	Prev/Curr Smoker	7.43	0:LIVING
P-0001537	Male	ALIVE	Never		0:LIVING
P-0001538	Male	DECEASED	Prev/Curr Smoker		1:DECEASED
P-0001539	Female	DECEASED	Prev/Curr Smoker	14.33	1:DECEASED
P-0001540	Female	ALIVE	Never	26.23	0:LIVING
P-0001541	Male	ALIVE	Prev/Curr Smoker		0:LIVING
P-0001542	Male	ALIVE	Prev/Curr Smoker	34.85	0:LIVING
P-0001543	Male	DECEASED	Prev/Curr Smoker		1:DECEASED
P-0001544	Male	ALIVE	Prev/Curr Smoker	30.47	0:LIVING
P-0001545	Female	ALIVE	Never	6.48	0:LIVING
P-0001546	Female	DECEASED	Prev/Curr Smoker	9.14	1:DECEASED
P-0001547	Female	ALIVE	Never	26.76	0:LIVING
P-0001548	Female	DECEASED	Never	12.2	1:DECEASED
P-0001549	Female	DECEASED	Prev/Curr Smoker	11.77	1:DECEASED
P-0001550	Female	ALIVE	Prev/Curr Smoker	24.16	0:LIVING
P-0001551	Female	DECEASED	Never	21.1	1:DECEASED
P-0001552	Male	ALIVE	Unknown		0:LIVING
P-0001553	Female	ALIVE	Prev/Curr Smoker	24.98	0:LIVING
P-0001554	Female	ALIVE	Never		0:LIVING
P-0001555	Female	DECEASED	Prev/Curr Smoker	1.94	1:DECEASED
P-0001556	Male	ALIVE	Unknown	25.15	0:LIVING
P-0001557	Male	ALIVE	Unknown	0.0	0:LIVING
P-0001558	Female	ALIVE	Prev/Curr Smoker		0:LIVING
P-0001559	Female	ALIVE	Prev/Curr Smoker		0:LIVING
P-0001560	Male	ALIVE	Prev/Curr Smoker	28.11	0:LIVING
P-0001561	Female	DECEASED	Prev/Curr Smoker		1:DECEASED
P-0001562	Male	ALIVE	Never		0:LIVING
P-0001563	Male	ALIVE	Prev/Curr Smoker		0:LIVING
P-0001564	Female	ALIVE	Never		0:LIVING
P-0001565	Female	DECEASED	Never	10.06	1:DECEASED
P-0001566	Female	DECEASED	Prev/Curr Smoker	16.37	1:DECEASED
P-0001568	Female	ALIVE	Prev/Curr Smoker	25.64	0:LIVING
P-0001569	Female	ALIVE	Never		0:LIVING
P-0001570	Female	DECEASED	Never		1:DECEASED
P-0001571	Female	DECEASED	Prev/Curr Smoker	6.18	1:DECEASED
P-0001572	Female	DECEASED	Never	16.47	1:DECEASED
P-0001573	Female	ALIVE	Never	13.87	0:LIVING
P-0001574	Male	DECEASED	Prev/Curr Smoker		1:DECEASED
P-0001575	Female	ALIVE	Prev/Curr Smoker		0:LIVING
P-0001576	Female	DECEASED	Never	6.77	1:DECEASED
P-0001577	Female	ALIVE	Prev/Curr Smoker		0:LIVING
P-0001578	Male	DECEASED	Prev/Curr Smoker	4.11	1:DECEASED
P-0001579	Male	ALIVE	Never	21.99	0:LIVING
P-0001580	Female	DECEASED	Unknown	16.77	1:DECEASED
P-0001581	Female	ALIVE	Never	7.33	0:LIVING
P-0001582	Male	ALIVE	Never		0:LIVING
P-0001583	Male	ALIVE	Prev/Curr Smoker	7.33	0:LIVING
P-0001585	Female	ALIVE	Prev/Curr Smoker	26.89	0:LIVING
P-0001586	Male	ALIVE	Never		0:LIVING
P-0001589	Female	ALIVE	Prev/Curr Smoker	25.25	0:LIVING
P-0001591	Male	ALIVE	Never	26.73	0:LIVING
P-0001594	Female	ALIVE	Unknown	1.91	0:LIVING
P-0001595	Female	ALIVE	Unknown		0:LIVING
P-0001596	Female	ALIVE	Unknown		0:LIVING
P-0001597	Female	ALIVE	Never	24.46	0:LIVING
P-0001598	Male	ALIVE	Never	25.87	0:LIVING
P-0001599	Female	DECEASED	Prev/Curr Smoker	9.37	1:DECEASED
P-0001600	Female	DECEASED	Never		1:DECEASED
P-0001601	Male	ALIVE	Never	35.37	0:LIVING
P-0001602	Female	DECEASED	Unknown	4.8	1:DECEASED
P-0001603	Male	ALIVE	Never	21.56	0:LIVING
P-0001604	Female	ALIVE	Unknown		0:LIVING
P-0001605	Female	ALIVE	Never		0:LIVING
P-0001606	Female	DECEASED	Prev/Curr Smoker	18.38	1:DECEASED
P-0001607	Female	ALIVE	Unknown	30.57	0:LIVING
P-0001608	Female	ALIVE	Prev/Curr Smoker		0:LIVING
P-0001609	Male	DECEASED	Unknown	9.2	1:DECEASED
P-0001610	Male	DECEASED	Prev/Curr Smoker	30.77	1:DECEASED
P-0001611	Female	DECEASED	Never	22.06	1:DECEASED
P-0001612	Male	DECEASED	Prev/Curr Smoker		1:DECEASED
P-0001613	Female	DECEASED	Never	7.46	1:DECEASED
P-0001614	Female	ALIVE	Prev/Curr Smoker		0:LIVING
P-0001615	Female	ALIVE	Prev/Curr Smoker		0:LIVING
P-0001616	Female	ALIVE	Never		0:LIVING
P-0001618	Female	DECEASED	Prev/Curr Smoker		1:DECEASED
P-0001619	Male	ALIVE	Never	31.46	0:LIVING
P-0001620	Female	ALIVE	Never	30.47	0:LIVING
P-0001621	Female	DECEASED	Never	10.09	1:DECEASED
P-0001622	Male	DECEASED	Prev/Curr Smoker	6.61	1:DECEASED
P-0001623	Female	ALIVE	Prev/Curr Smoker	25.15	0:LIVING
P-0001624	Male	ALIVE	Never		0:LIVING
P-0001625	Male	ALIVE	Prev/Curr Smoker	22.78	0:LIVING
P-0001627	Female	ALIVE	Prev/Curr Smoker	31.13	0:LIVING
P-0001628	Female	ALIVE	Prev/Curr Smoker	25.08	0:LIVING
P-0001629	Female	ALIVE	Never	25.28	0:LIVING
P-0001630	Male	ALIVE	Never		0:LIVING
P-0001631	Female	ALIVE	Prev/Curr Smoker	22.78	0:LIVING
P-0001632	Female	ALIVE	Prev/Curr Smoker	24.56	0:LIVING
P-0001633	Female	DECEASED	Never	8.51	1:DECEASED
P-0001634	Female	DECEASED	Never		1:DECEASED
P-0001635	Female	DECEASED	Prev/Curr Smoker	4.67	1:DECEASED
P-0001636	Male	ALIVE	Unknown		0:LIVING
P-0001637	Female	ALIVE	Prev/Curr Smoker	27.38	0:LIVING
P-0001638	Female	DECEASED	Never	12.2	1:DECEASED
P-0001639	Male	ALIVE	Never		0:LIVING
P-0001640	Male	ALIVE	Never		0:LIVING
P-0001641	Female	DECEASED	Never		1:DECEASED
P-0001642	Female	DECEASED	Never		1:DECEASED
P-0001643	Female	DECEASED	Prev/Curr Smoker		1:DECEASED
P-0001645	Male	DECEASED	Never		1:DECEASED
P-0001646	Female	DECEASED	Never		1:DECEASED
P-0001647	Male	DECEASED	Prev/Curr Smoker		1:DECEASED
P-0001648	Female	ALIVE	Never		0:LIVING
P-0001649	Male	DECEASED	Never	7.53	1:DECEASED
P-0001652	Female	ALIVE	Never		0:LIVING
P-0001653	Female	DECEASED	Never	5.06	1:DECEASED
P-0001654	Female	DECEASED	Prev/Curr Smoker	16.77	1:DECEASED
P-0001655	Female	ALIVE	Prev/Curr Smoker	23.73	0:LIVING
P-0001656	Male	DECEASED	Unknown		1:DECEASED
P-0001657	Male	ALIVE	Prev/Curr Smoker		0:LIVING
P-0001658	Male	DECEASED	Never	18.97	1:DECEASED
P-0001659	Male	DECEASED	Unknown		1:DECEASED
P-0001660	Female	DECEASED	Prev/Curr Smoker		1:DECEASED
P-0001661	Female	ALIVE	Prev/Curr Smoker	30.83	0:LIVING
P-0001662	Male	DECEASED	Never	23.41	1:DECEASED
P-0001663	Male	ALIVE	Never	29.39	0:LIVING
P-0001664	Female	DECEASED	Prev/Curr Smoker	12.23	1:DECEASED
P-0001665	Female	DECEASED	Never	18.97	1:DECEASED
P-0001667	Female	DECEASED	Prev/Curr Smoker	12.79	1:DECEASED
P-0001669	Male	DECEASED	Prev/Curr Smoker	5.92	1:DECEASED
P-0001670	Male	ALIVE	Prev/Curr Smoker	11.67	0:LIVING
P-0001671	Female	DECEASED	Unknown	5.56	1:DECEASED
P-0001672	Female	ALIVE	Prev/Curr Smoker		0:LIVING
P-0001673	Female	ALIVE	Never	23.96	0:LIVING
P-0001675	Male	DECEASED	Never	10.68	1:DECEASED
P-0001676	Female	DECEASED	Unknown	11.31	1:DECEASED
P-0001677	Female	ALIVE	Never	26.69	0:LIVING
P-0001678	Male	DECEASED	Prev/Curr Smoker	6.77	1:DECEASED
P-0001679	Male	DECEASED	Prev/Curr Smoker	4.9	1:DECEASED
P-0001680	Female	ALIVE	Prev/Curr Smoker	9.57	0:LIVING
P-0001681	Female	ALIVE	Prev/Curr Smoker	24.16	0:LIVING
P-0001682	Male	ALIVE	Unknown		0:LIVING
P-0001683	Female	ALIVE	Never	24.13	0:LIVING
P-0001684	Male	ALIVE	Never	25.25	0:LIVING
P-0001685	Male	ALIVE	Prev/Curr Smoker	14.0	0:LIVING
P-0001686	Female	DECEASED	Unknown	17.23	1:DECEASED
P-0001687	Male	ALIVE	Never	24.49	0:LIVING
P-0001688	Female	DECEASED	Prev/Curr Smoker	24.13	1:DECEASED
P-0001690	Male	ALIVE	Never	25.51	0:LIVING
P-0001692	Male	ALIVE	Unknown	1.28	0:LIVING
P-0001693	Female	DECEASED	Never	18.8	1:DECEASED
P-0001694	Male	ALIVE	Never	21.56	0:LIVING
P-0001695	Female	DECEASED	Prev/Curr Smoker	10.65	1:DECEASED
P-0001696	Female	ALIVE	Unknown	1.74	0:LIVING
P-0001697	Male	ALIVE	Unknown	0.0	0:LIVING
P-0001698	Male	DECEASED	Prev/Curr Smoker	7.53	1:DECEASED
P-0001699	Female	DECEASED	Never	17.62	1:DECEASED
P-0001700	Female	DECEASED	Prev/Curr Smoker	25.71	1:DECEASED
P-0001701	Female	DECEASED	Never	8.22	1:DECEASED
P-0001702	Female	ALIVE	Never	25.28	0:LIVING
P-0001703	Female	ALIVE	Prev/Curr Smoker	18.18	0:LIVING
P-0001704	Male	ALIVE	Prev/Curr Smoker		0:LIVING
P-0001705	Male	ALIVE	Prev/Curr Smoker	32.22	0:LIVING
P-0001706	Male	DECEASED	Never		1:DECEASED
P-0001707	Male	DECEASED	Never	3.39	1:DECEASED
P-0001708	Female	DECEASED	Unknown		1:DECEASED
P-0001709	Male	DECEASED	Prev/Curr Smoker	5.36	1:DECEASED
P-0001710	Male	ALIVE	Unknown	33.83	0:LIVING
P-0001711	Male	ALIVE	Never		0:LIVING
P-0001713	Female	ALIVE	Never	29.82	0:LIVING
P-0001714	Female	DECEASED	Never	4.08	1:DECEASED
P-0001715	Female	ALIVE	Never		0:LIVING
P-0001716	Male	ALIVE	Never	22.85	0:LIVING
P-0001717	Male	DECEASED	Unknown	6.18	1:DECEASED
P-0001718	Female	ALIVE	Never		0:LIVING
P-0001720	Male	ALIVE	Never		0:LIVING
P-0001721	Female	ALIVE	Unknown		0:LIVING
P-0001722	Male	ALIVE	Prev/Curr Smoker	23.83	0:LIVING
P-0001723	Male	ALIVE	Unknown	1.68	0:LIVING
P-0001724	Male	DECEASED	Prev/Curr Smoker	4.57	1:DECEASED
P-0001725	Female	DECEASED	Never	10.52	1:DECEASED
P-0001726	Male	ALIVE	Unknown	1.84	0:LIVING
P-0001727	Male	ALIVE	Never	3.32	0:LIVING
P-0001728	Female	DECEASED	Unknown	10.03	1:DECEASED
P-0001729	Male	DECEASED	Unknown		1:DECEASED
P-0001730	Female	ALIVE	Never	25.61	0:LIVING
P-0001731	Male	ALIVE	Prev/Curr Smoker	24.42	0:LIVING
P-0001732	Female	DECEASED	Prev/Curr Smoker		1:DECEASED
P-0001733	Male	ALIVE	Prev/Curr Smoker	26.2	0:LIVING
P-0001734	Female	DECEASED	Prev/Curr Smoker	9.99	1:DECEASED
P-0001735	Female	DECEASED	Unknown	9.01	1:DECEASED
P-0001736	Male	ALIVE	Unknown	25.87	0:LIVING
P-0001737	Male	ALIVE	Never	28.93	0:LIVING
P-0001738	Male	DECEASED	Never		1:DECEASED
P-0001739	Male	DECEASED	Prev/Curr Smoker	15.71	1:DECEASED
P-0001740	Male	ALIVE	Unknown	29.36	0:LIVING
P-0001741	Female	DECEASED	Prev/Curr Smoker	6.28	1:DECEASED
P-0001742	Male	DECEASED	Prev/Curr Smoker		1:DECEASED
P-0001743	Female	DECEASED	Never		1:DECEASED
P-0001744	Male	DECEASED	Unknown	8.48	1:DECEASED
P-0001745	Female	ALIVE	Never	7.69	0:LIVING
P-0001746	Male	DECEASED	Prev/Curr Smoker		1:DECEASED
P-0001747	Female	DECEASED	Never	7.1	1:DECEASED
P-0001749	Male	DECEASED	Unknown	4.11	1:DECEASED
P-0001750	Female	DECEASED	Unknown	0.72	1:DECEASED
P-0001751	Female	DECEASED	Never	5.82	1:DECEASED
P-0001752	Female	ALIVE	Never		0:LIVING
P-0001753	Male	DECEASED	Prev/Curr Smoker		1:DECEASED
P-0001754	Female	DECEASED	Prev/Curr Smoker		1:DECEASED
P-0001755	Male	ALIVE	Prev/Curr Smoker	18.18	0:LIVING
P-0001756	Male	ALIVE	Prev/Curr Smoker	33.86	0:LIVING
P-0001757	Female	DECEASED	Never	11.01	1:DECEASED
P-0001758	Female	ALIVE	Prev/Curr Smoker	13.58	0:LIVING
P-0001759	Female	ALIVE	Prev/Curr Smoker	21.56	0:LIVING
P-0001760	Female	ALIVE	Never		0:LIVING
P-0001761	Female	ALIVE	Never	25.12	0:LIVING
P-0001762	Female	ALIVE	Prev/Curr Smoker	22.42	0:LIVING
P-0001763	Female	ALIVE	Prev/Curr Smoker	27.15	0:LIVING
P-0001764	Female	DECEASED	Never	5.82	1:DECEASED
P-0001766	Female	ALIVE	Never	24.39	0:LIVING
P-0001767	Female	ALIVE	Prev/Curr Smoker	27.74	0:LIVING
P-0001768	Male	ALIVE	Never	26.13	0:LIVING
P-0001769	Male	ALIVE	Unknown	23.21	0:LIVING
P-0001771	Female	DECEASED	Never		1:DECEASED
P-0001773	Male	DECEASED	Unknown	4.14	1:DECEASED
P-0001774	Male	ALIVE	Prev/Curr Smoker	27.61	0:LIVING
P-0001775	Female	ALIVE	Unknown	23.5	0:LIVING
P-0001776	Male	ALIVE	Prev/Curr Smoker		0:LIVING
P-0001777	Female	DECEASED	Never	13.41	1:DECEASED
P-0001778	Male	DECEASED	Never	4.08	1:DECEASED
P-0001779	Male	ALIVE	Prev/Curr Smoker		0:LIVING
P-0001780	Female	DECEASED	Prev/Curr Smoker	19.4	1:DECEASED
P-0001781	Female	DECEASED	Never		1:DECEASED
P-0001782	Female	ALIVE	Prev/Curr Smoker	24.26	0:LIVING
P-0001783	Female	DECEASED	Never		1:DECEASED
P-0001784	Female	DECEASED	Prev/Curr Smoker	7.99	1:DECEASED
P-0001785	Female	ALIVE	Never	19.59	0:LIVING
P-0001787	Female	DECEASED	Prev/Curr Smoker	2.63	1:DECEASED
P-0001788	Female	DECEASED	Never		1:DECEASED
P-0001790	Female	ALIVE	Prev/Curr Smoker	22.19	0:LIVING
P-0001791	Female	DECEASED	Never		1:DECEASED
P-0001793	Female	ALIVE	Never		0:LIVING
P-0001794	Male	DECEASED	Prev/Curr Smoker		1:DECEASED
P-0001795	Male	ALIVE	Prev/Curr Smoker	24.75	0:LIVING
P-0001796	Female	DECEASED	Unknown	8.28	1:DECEASED
P-0001797	Female	DECEASED	Never		1:DECEASED
P-0001798	Female	DECEASED	Never	7.92	1:DECEASED
P-0001799	Female	DECEASED	Never		1:DECEASED
P-0001800	Female	ALIVE	Never		0:LIVING
P-0001801	Female	ALIVE	Never		0:LIVING
P-0001802	Male	DECEASED	Prev/Curr Smoker	3.48	1:DECEASED
P-0001803	Male	DECEASED	Prev/Curr Smoker	12.89	1:DECEASED
P-0001804	Female	ALIVE	Never		0:LIVING
P-0001805	Male	DECEASED	Prev/Curr Smoker		1:DECEASED
P-0001806	Male	DECEASED	Prev/Curr Smoker	6.61	1:DECEASED
P-0001807	Male	DECEASED	Prev/Curr Smoker	24.85	1:DECEASED
P-0001808	Male	ALIVE	Prev/Curr Smoker	25.58	0:LIVING
P-0001809	Female	ALIVE	Never		0:LIVING
P-0001810	Male	DECEASED	Prev/Curr Smoker	18.77	1:DECEASED
P-0001811	Female	DECEASED	Prev/Curr Smoker	13.41	1:DECEASED
P-0001812	Male	ALIVE	Prev/Curr Smoker		0:LIVING
P-0001813	Male	DECEASED	Never	4.6	1:DECEASED
P-0001814	Female	DECEASED	Never		1:DECEASED
P-0001816	Male	ALIVE	Never	21.66	0:LIVING
P-0001817	Female	ALIVE	Prev/Curr Smoker	25.38	0:LIVING
P-0001818	Female	ALIVE	Unknown		0:LIVING
P-0001819	Male	DECEASED	Never	2.7	1:DECEASED
P-0001820	Female	ALIVE	Prev/Curr Smoker		0:LIVING
P-0001821	Female	ALIVE	Never	27.78	0:LIVING
P-0001822	Male	ALIVE	Prev/Curr Smoker	28.76	0:LIVING
P-0001823	Female	DECEASED	Prev/Curr Smoker	15.68	1:DECEASED
P-0001824	Male	DECEASED	Never		1:DECEASED
P-0001825	Female	ALIVE	Prev/Curr Smoker		0:LIVING
P-0001826	Female	ALIVE	Never	24.95	0:LIVING
P-0001827	Female	ALIVE	Never		0:LIVING
P-0001828	Female	ALIVE	Prev/Curr Smoker	23.37	0:LIVING
P-0001829	Male	ALIVE	Never	5.75	0:LIVING
P-0001830	Female	DECEASED	Prev/Curr Smoker	20.45	1:DECEASED
P-0001832	Female	ALIVE	Prev/Curr Smoker	24.16	0:LIVING
P-0001833	Male	DECEASED	Prev/Curr Smoker	12.79	1:DECEASED
P-0001834	Male	ALIVE	Never	25.51	0:LIVING
P-0001835	Male	DECEASED	Never	7.26	1:DECEASED
P-0001836	Female	ALIVE	Prev/Curr Smoker	18.11	0:LIVING
P-0001837	Female	DECEASED	Never	0.07	1:DECEASED
P-0001838	Female	DECEASED	Never	19.99	1:DECEASED
P-0001839	Female	ALIVE	Unknown		0:LIVING
P-0001840	Female	DECEASED	Never	9.57	1:DECEASED
P-0001841	Male	DECEASED	Prev/Curr Smoker	8.25	1:DECEASED
P-0001842	Male	ALIVE	Unknown		0:LIVING
P-0001843	Female	ALIVE	Prev/Curr Smoker	11.54	0:LIVING
P-0001844	Male	DECEASED	Never	11.51	1:DECEASED
P-0001845	Male	ALIVE	Never	33.56	0:LIVING
P-0001846	Female	DECEASED	Never	1.41	1:DECEASED
P-0001847	Female	ALIVE	Never	21.14	0:LIVING
P-0001848	Female	DECEASED	Never	4.83	1:DECEASED
P-0001849	Female	DECEASED	Never	6.08	1:DECEASED
P-0001850	Male	ALIVE	Prev/Curr Smoker	29.39	0:LIVING
P-0001851	Male	ALIVE	Never		0:LIVING
P-0001852	Female	DECEASED	Unknown		1:DECEASED
P-0001853	Male	DECEASED	Unknown	14.4	1:DECEASED
P-0001854	Male	ALIVE	Unknown		0:LIVING
P-0001855	Male	ALIVE	Prev/Curr Smoker	26.2	0:LIVING
P-0001856	Male	ALIVE	Unknown		0:LIVING
P-0001857	Male	DECEASED	Prev/Curr Smoker	8.78	1:DECEASED
P-0001858	Female	DECEASED	Prev/Curr Smoker		1:DECEASED
P-0001859	Male	DECEASED	Never	10.85	1:DECEASED
P-0001860	Female	DECEASED	Never		1:DECEASED
P-0001861	Male	DECEASED	Prev/Curr Smoker		1:DECEASED
P-0001862	Female	ALIVE	Never	25.81	0:LIVING
P-0001863	Female	DECEASED	Prev/Curr Smoker		1:DECEASED
P-0001864	Male	ALIVE	Prev/Curr Smoker	23.9	0:LIVING
P-0001866	Female	ALIVE	Never	29.09	0:LIVING
P-0001867	Male	DECEASED	Prev/Curr Smoker	22.52	1:DECEASED
P-0001868	Male	ALIVE	Prev/Curr Smoker		0:LIVING
P-0001869	Male	ALIVE	Never		0:LIVING
P-0001870	Male	DECEASED	Never	7.33	1:DECEASED
P-0001871	Female	ALIVE	Prev/Curr Smoker		0:LIVING
P-0001872	Female	DECEASED	Prev/Curr Smoker		1:DECEASED
P-0001874	Female	ALIVE	Never	24.29	0:LIVING
P-0001875	Female	ALIVE	Prev/Curr Smoker	27.45	0:LIVING
P-0001876	Male	ALIVE	Never	5.65	0:LIVING
P-0001877	Female	DECEASED	Prev/Curr Smoker		1:DECEASED
P-0001878	Male	DECEASED	Prev/Curr Smoker	21.14	1:DECEASED
P-0001879	Female	ALIVE	Never	3.48	0:LIVING
P-0001880	Male	DECEASED	Prev/Curr Smoker	4.47	1:DECEASED
P-0001881	Male	ALIVE	Prev/Curr Smoker		0:LIVING
P-0001882	Male	ALIVE	Never	28.34	0:LIVING
P-0001883	Female	ALIVE	Never	25.08	0:LIVING
P-0001884	Male	DECEASED	Never	11.64	1:DECEASED
P-0001885	Male	ALIVE	Never		0:LIVING
P-0001886	Male	ALIVE	Prev/Curr Smoker		0:LIVING
P-0001887	Female	DECEASED	Prev/Curr Smoker	15.78	1:DECEASED
P-0001888	Female	ALIVE	Never	25.05	0:LIVING
P-0001889	Female	ALIVE	Never	24.39	0:LIVING
P-0001890	Male	ALIVE	Unknown		0:LIVING
P-0001891	Male	DECEASED	Prev/Curr Smoker	16.4	1:DECEASED
P-0001892	Male	DECEASED	Prev/Curr Smoker	4.11	1:DECEASED
P-0001893	Female	ALIVE	Unknown	1.71	0:LIVING
P-0001894	Female	ALIVE	Never	22.16	0:LIVING
P-0001895	Male	ALIVE	Never	27.48	0:LIVING
P-0001896	Female	ALIVE	Never	23.7	0:LIVING
P-0001897	Male	DECEASED	Unknown		1:DECEASED
P-0001898	Female	DECEASED	Prev/Curr Smoker	0.56	1:DECEASED
P-0001899	Male	DECEASED	Prev/Curr Smoker	0.13	1:DECEASED
P-0001901	Female	ALIVE	Prev/Curr Smoker	22.09	0:LIVING
P-0001902	Female	ALIVE	Unknown		0:LIVING
P-0001903	Male	ALIVE	Never		0:LIVING
P-0001904	Female	DECEASED	Prev/Curr Smoker		1:DECEASED
P-0001906	Female	ALIVE	Unknown		0:LIVING
P-0001907	Female	ALIVE	Never	31.36	0:LIVING
P-0001908	Female	ALIVE	Never		0:LIVING
P-0001909	Male	ALIVE	Prev/Curr Smoker		0:LIVING
P-0001910	Male	ALIVE	Prev/Curr Smoker	31.36	0:LIVING
P-0001911	Female	DECEASED	Unknown	8.97	1:DECEASED
P-0001912	Male	DECEASED	Prev/Curr Smoker	1.71	1:DECEASED
P-0001913	Female	ALIVE	Never	24.42	0:LIVING
P-0001914	Female	DECEASED	Never	18.8	1:DECEASED
P-0001915	Female	ALIVE	Never		0:LIVING
P-0001916	Female	DECEASED	Prev/Curr Smoker	3.39	1:DECEASED
P-0001917	Male	DECEASED	Prev/Curr Smoker	17.16	1:DECEASED
P-0001918	Male	ALIVE	Unknown		0:LIVING
P-0001919	Female	DECEASED	Unknown		1:DECEASED
P-0001920	Male	ALIVE	Never	23.93	0:LIVING
P-0001921	Male	ALIVE	Never	22.65	0:LIVING
P-0001922	Male	ALIVE	Never		0:LIVING
P-0001923	Male	ALIVE	Prev/Curr Smoker	25.94	0:LIVING
P-0001924	Male	ALIVE	Unknown	4.6	0:LIVING
P-0001925	Female	ALIVE	Unknown		0:LIVING
P-0001926	Male	DECEASED	Never	6.02	1:DECEASED
P-0001927	Male	ALIVE	Prev/Curr Smoker	1.64	0:LIVING
P-0001928	Male	ALIVE	Prev/Curr Smoker	2.1	0:LIVING
P-0001929	Male	ALIVE	Unknown	3.35	0:LIVING
P-0001930	Female	DECEASED	Unknown		1:DECEASED
P-0001931	Male	DECEASED	Unknown	6.48	1:DECEASED
P-0001932	Female	ALIVE	Unknown	14.96	0:LIVING
P-0001933	Female	DECEASED	Never	19.26	1:DECEASED
P-0001934	Female	ALIVE	Prev/Curr Smoker	25.64	0:LIVING
P-0001935	Female	DECEASED	Unknown	9.57	1:DECEASED
P-0001936	Female	DECEASED	Prev/Curr Smoker	18.54	1:DECEASED
P-0001937	Male	DECEASED	Prev/Curr Smoker	17.29	1:DECEASED
P-0001939	Female	ALIVE	Prev/Curr Smoker	6.71	0:LIVING
P-0001940	Female	ALIVE	Prev/Curr Smoker	27.02	0:LIVING
P-0001941	Female	DECEASED	Never		1:DECEASED
P-0001942	Female	DECEASED	Never		1:DECEASED
P-0001943	Female	ALIVE	Never	25.35	0:LIVING
P-0001944	Female	ALIVE	Prev/Curr Smoker	22.62	0:LIVING
P-0001945	Female	ALIVE	Unknown	0.0	0:LIVING
P-0001946	Male	DECEASED	Never	19.86	1:DECEASED
P-0001947	Male	ALIVE	Prev/Curr Smoker	32.71	0:LIVING
P-0001948	Male	ALIVE	Never		0:LIVING
P-0001949	Male	DECEASED	Never	26.04	1:DECEASED
P-0001952	Female	ALIVE	Unknown	26.5	0:LIVING
P-0001954	Female	ALIVE	Prev/Curr Smoker	34.52	0:LIVING
P-0001955	Female	DECEASED	Never	15.98	1:DECEASED
P-0001956	Male	ALIVE	Never	22.42	0:LIVING
P-0001957	Female	ALIVE	Prev/Curr Smoker		0:LIVING
P-0001959	Female	DECEASED	Never	8.68	1:DECEASED
P-0001961	Female	DECEASED	Prev/Curr Smoker	8.35	1:DECEASED
P-0001963	Female	ALIVE	Never		0:LIVING
P-0001964	Male	ALIVE	Prev/Curr Smoker	35.17	0:LIVING
P-0001965	Female	ALIVE	Prev/Curr Smoker		0:LIVING
P-0001966	Female	DECEASED	Never	8.55	1:DECEASED
P-0001967	Female	DECEASED	Prev/Curr Smoker	20.74	1:DECEASED
P-0001968	Male	ALIVE	Unknown	0.36	0:LIVING
P-0001970	Female	ALIVE	Unknown	23.21	0:LIVING
P-0001971	Female	ALIVE	Never	20.71	0:LIVING
P-0001972	Male	DECEASED	Prev/Curr Smoker	3.58	1:DECEASED
P-0001973	Female	ALIVE	Unknown	8.51	0:LIVING
P-0001974	Male	DECEASED	Prev/Curr Smoker	5.56	1:DECEASED
P-0001975	Male	ALIVE	Unknown	26.56	0:LIVING
P-0001976	Female	DECEASED	Never	10.85	1:DECEASED
P-0001977	Male	DECEASED	Prev/Curr Smoker	15.12	1:DECEASED
P-0001978	Female	DECEASED	Never	5.46	1:DECEASED
P-0001979	Female	ALIVE	Prev/Curr Smoker	25.51	0:LIVING
P-0001980	Male	ALIVE	Unknown	21.63	0:LIVING
P-0001982	Female	ALIVE	Never	26.04	0:LIVING
P-0001983	Male	DECEASED	Never	3.65	1:DECEASED
P-0001984	Female	ALIVE	Never		0:LIVING
P-0001985	Female	DECEASED	Never	5.03	1:DECEASED
P-0001986	Female	DECEASED	Prev/Curr Smoker	1.45	1:DECEASED
P-0001987	Male	ALIVE	Prev/Curr Smoker	23.73	0:LIVING
P-0001988	Male	ALIVE	Never		0:LIVING
P-0001989	Female	DECEASED	Prev/Curr Smoker	13.02	1:DECEASED
P-0001990	Female	ALIVE	Prev/Curr Smoker	24.19	0:LIVING
P-0001991	Female	DECEASED	Never		1:DECEASED
P-0001992	Female	ALIVE	Never	25.21	0:LIVING
P-0001993	Male	DECEASED	Prev/Curr Smoker		1:DECEASED
P-0001994	Female	ALIVE	Prev/Curr Smoker		0:LIVING
P-0001995	Female	ALIVE	Never		0:LIVING
P-0001996	Male	DECEASED	Never		1:DECEASED
P-0001997	Female	ALIVE	Prev/Curr Smoker		0:LIVING
P-0001998	Female	DECEASED	Never		1:DECEASED
P-0001999	Female	ALIVE	Never		0:LIVING
P-0002000	Female	DECEASED	Prev/Curr Smoker	30.28	1:DECEASED
P-0002001	Female	DECEASED	Prev/Curr Smoker	3.55	1:DECEASED
P-0002002	Female	DECEASED	Prev/Curr Smoker	13.38	1:DECEASED
P-0002003	Female	DECEASED	Unknown	5.23	1:DECEASED
P-0002004	Female	DECEASED	Never	25.41	1:DECEASED
P-0002005	Male	ALIVE	Unknown	19.46	0:LIVING
P-0002006	Female	ALIVE	Never	31.2	0:LIVING
P-0002007	Female	ALIVE	Unknown	17.62	0:LIVING
P-0002008	Male	ALIVE	Prev/Curr Smoker		0:LIVING
P-0002009	Female	ALIVE	Never	28.5	0:LIVING
P-0002010	Female	DECEASED	Never	6.28	1:DECEASED
P-0002011	Female	DECEASED	Unknown	9.86	1:DECEASED
P-0002012	Male	ALIVE	Prev/Curr Smoker	30.64	0:LIVING
P-0002013	Male	ALIVE	Prev/Curr Smoker		0:LIVING
P-0002014	Female	ALIVE	Unknown		0:LIVING
P-0002015	Female	ALIVE	Never	29.03	0:LIVING
P-0002016	Male	DECEASED	Prev/Curr Smoker	3.94	1:DECEASED
P-0002017	Female	DECEASED	Never	2.24	1:DECEASED
P-0002018	Female	DECEASED	Never	8.58	1:DECEASED
P-0002019	Male	ALIVE	Unknown		0:LIVING
P-0002020	Male	ALIVE	Unknown	12.06	0:LIVING
P-0002021	Female	ALIVE	Unknown	2.4	0:LIVING
P-0002022	Male	ALIVE	Never	2.43	0:LIVING
P-0002023	Female	ALIVE	Unknown	7.92	0:LIVING
P-0002024	Male	ALIVE	Never	24.59	0:LIVING
P-0002025	Female	DECEASED	Never	16.34	1:DECEASED
P-0002026	Male	DECEASED	Prev/Curr Smoker	21.79	1:DECEASED
P-0002027	Male	DECEASED	Never	2.01	1:DECEASED
P-0002028	Female	ALIVE	Prev/Curr Smoker	23.93	0:LIVING
P-0002029	Male	DECEASED	Prev/Curr Smoker	3.16	1:DECEASED
P-0002030	Male	ALIVE	Unknown		0:LIVING
P-0002032	Male	ALIVE	Prev/Curr Smoker	26.59	0:LIVING
P-0002033	Female	DECEASED	Prev/Curr Smoker	8.51	1:DECEASED
P-0002034	Female	DECEASED	Unknown	20.51	1:DECEASED
P-0002035	Female	ALIVE	Never	8.51	0:LIVING
P-0002036	Female	DECEASED	Never	23.96	1:DECEASED
P-0002037	Male	ALIVE	Prev/Curr Smoker	23.04	0:LIVING
P-0002038	Female	DECEASED	Never	10.95	1:DECEASED
P-0002039	Female	ALIVE	Unknown	0.66	0:LIVING
P-0002040	Female	DECEASED	Unknown	9.3	1:DECEASED
P-0002042	Male	ALIVE	Never		0:LIVING
P-0002043	Male	ALIVE	Never	22.32	0:LIVING
P-0002044	Male	DECEASED	Never	15.29	1:DECEASED
P-0002045	Female	ALIVE	Prev/Curr Smoker	31.92	0:LIVING
P-0002046	Male	DECEASED	Never	23.34	1:DECEASED
P-0002047	Female	ALIVE	Never		0:LIVING
P-0002048	Female	DECEASED	Unknown	21.93	1:DECEASED
P-0002049	Female	ALIVE	Never	28.17	0:LIVING
P-0002050	Male	DECEASED	Prev/Curr Smoker		1:DECEASED
P-0002051	Male	ALIVE	Prev/Curr Smoker		0:LIVING
P-0002052	Female	DECEASED	Unknown		1:DECEASED
P-0002053	Female	ALIVE	Never	15.42	0:LIVING
P-0002054	Female	DECEASED	Prev/Curr Smoker	9.93	1:DECEASED
P-0002055	Female	ALIVE	Unknown	18.93	0:LIVING
P-0002056	Female	ALIVE	Never		0:LIVING
P-0002057	Male	ALIVE	Never		0:LIVING
P-0002058	Female	ALIVE	Prev/Curr Smoker	22.98	0:LIVING
P-0002059	Male	DECEASED	Never		1:DECEASED
P-0002060	Male	DECEASED	Prev/Curr Smoker	3.19	1:DECEASED
P-0002061	Male	ALIVE	Prev/Curr Smoker		0:LIVING
P-0002063	Female	DECEASED	Never	8.19	1:DECEASED
P-0002064	Female	ALIVE	Never	24.19	0:LIVING
P-0002066	Male	DECEASED	Never		1:DECEASED
P-0002068	Female	ALIVE	Prev/Curr Smoker	28.63	0:LIVING
P-0002069	Male	DECEASED	Prev/Curr Smoker	1.35	1:DECEASED
P-0002070	Male	DECEASED	Never	8.58	1:DECEASED
P-0002071	Female	ALIVE	Never	24.79	0:LIVING
P-0002072	Male	DECEASED	Never	7.82	1:DECEASED
P-0002073	Male	DECEASED	Prev/Curr Smoker		1:DECEASED
P-0002075	Male	ALIVE	Prev/Curr Smoker	20.81	0:LIVING
P-0002076	Female	ALIVE	Unknown		0:LIVING
P-0002077	Male	ALIVE	Never	0.3	0:LIVING
P-0002078	Male	DECEASED	Unknown	2.07	1:DECEASED
P-0002079	Male	DECEASED	Never	4.87	1:DECEASED
P-0002080	Male	DECEASED	Prev/Curr Smoker		1:DECEASED
P-0002081	Female	DECEASED	Prev/Curr Smoker	0.36	1:DECEASED
P-0002082	Female	ALIVE	Prev/Curr Smoker	25.41	0:LIVING
P-0002083	Female	ALIVE	Unknown	0.69	0:LIVING
P-0002084	Female	ALIVE	Unknown		0:LIVING
P-0002085	Female	ALIVE	Unknown	9.8	0:LIVING
P-0002086	Male	DECEASED	Prev/Curr Smoker	11.74	1:DECEASED
P-0002087	Male	ALIVE	Unknown	1.61	0:LIVING
P-0002088	Female	ALIVE	Never	20.87	0:LIVING
P-0002091	Female	ALIVE	Prev/Curr Smoker	23.6	0:LIVING
P-0002092	Male	DECEASED	Never	22.35	1:DECEASED
P-0002093	Male	DECEASED	Prev/Curr Smoker	10.72	1:DECEASED
P-0002094	Male	ALIVE	Never	24.79	0:LIVING
P-0002095	Female	ALIVE	Never	24.39	0:LIVING
P-0002096	Female	DECEASED	Never	9.99	1:DECEASED
P-0002097	Male	DECEASED	Never		1:DECEASED
P-0002098	Male	DECEASED	Prev/Curr Smoker		1:DECEASED
P-0002099	Male	ALIVE	Never	24.26	0:LIVING
P-0002100	Female	ALIVE	Never	7.79	0:LIVING
P-0002101	Male	ALIVE	Prev/Curr Smoker		0:LIVING
P-0002102	Male	DECEASED	Prev/Curr Smoker	18.77	1:DECEASED
P-0002103	Female	DECEASED	Never	2.79	1:DECEASED
P-0002105	Male	ALIVE	Prev/Curr Smoker	30.34	0:LIVING
P-0002106	Female	DECEASED	Never	5.42	1:DECEASED
P-0002107	Female	DECEASED	Never	10.82	1:DECEASED
P-0002108	Female	ALIVE	Prev/Curr Smoker	24.29	0:LIVING
P-0002109	Female	DECEASED	Never	22.58	1:DECEASED
P-0002110	Female	ALIVE	Never		0:LIVING
P-0002111	Female	ALIVE	Unknown		0:LIVING
P-0002115	Female	ALIVE	Unknown	15.68	0:LIVING
P-0002116	Female	ALIVE	Prev/Curr Smoker	32.05	0:LIVING
P-0002117	Female	DECEASED	Never	21.33	1:DECEASED
P-0002118	Female	DECEASED	Unknown	18.7	1:DECEASED
P-0002119	Female	DECEASED	Never	15.29	1:DECEASED
P-0002120	Male	ALIVE	Never	20.55	0:LIVING
P-0002121	Male	ALIVE	Prev/Curr Smoker		0:LIVING
P-0002122	Female	ALIVE	Never	24.33	0:LIVING
P-0002123	Male	ALIVE	Never	11.28	0:LIVING
P-0002124	Female	DECEASED	Never	9.53	1:DECEASED
P-0002125	Male	DECEASED	Never	28.57	1:DECEASED
P-0002126	Male	DECEASED	Never	7.1	1:DECEASED
P-0002127	Male	ALIVE	Never	24.13	0:LIVING
P-0002128	Female	DECEASED	Never	6.8	1:DECEASED
P-0002129	Female	ALIVE	Unknown	24.06	0:LIVING
P-0002130	Male	ALIVE	Unknown		0:LIVING
P-0002131	Female	ALIVE	Prev/Curr Smoker		0:LIVING
P-0002132	Male	DECEASED	Never	17.03	1:DECEASED
P-0002133	Female	ALIVE	Prev/Curr Smoker	22.95	0:LIVING
P-0002134	Female	ALIVE	Unknown		0:LIVING
P-0002135	Female	ALIVE	Prev/Curr Smoker	30.54	0:LIVING
P-0002136	Female	DECEASED	Never		1:DECEASED
P-0002137	Male	ALIVE	Unknown		0:LIVING
P-0002138	Female	DECEASED	Unknown	5.49	1:DECEASED
P-0002139	Female	ALIVE	Prev/Curr Smoker	27.38	0:LIVING
P-0002140	Female	DECEASED	Never	32.12	1:DECEASED
P-0002141	Male	DECEASED	Prev/Curr Smoker		1:DECEASED
P-0002142	Female	ALIVE	Never		0:LIVING
P-0002143	Female	ALIVE	Never		0:LIVING
P-0002144	Female	DECEASED	Unknown	16.11	1:DECEASED
P-0002145	Female	DECEASED	Never		1:DECEASED
P-0002146	Male	DECEASED	Prev/Curr Smoker	16.14	1:DECEASED
P-0002147	Female	ALIVE	Never	33.63	0:LIVING
P-0002148	Female	ALIVE	Prev/Curr Smoker	19.3	0:LIVING
P-0002149	Male	ALIVE	Prev/Curr Smoker	23.24	0:LIVING
P-0002150	Female	ALIVE	Prev/Curr Smoker	21.1	0:LIVING
P-0002151	Female	ALIVE	Prev/Curr Smoker	23.44	0:LIVING
P-0002152	Male	DECEASED	Unknown	4.08	1:DECEASED
P-0002153	Male	DECEASED	Prev/Curr Smoker	0.59	1:DECEASED
P-0002154	Female	ALIVE	Prev/Curr Smoker	30.05	0:LIVING
P-0002155	Male	DECEASED	Never	9.34	1:DECEASED
P-0002156	Male	DECEASED	Prev/Curr Smoker	6.51	1:DECEASED
P-0002157	Female	ALIVE	Prev/Curr Smoker		0:LIVING
P-0002159	Female	ALIVE	Unknown	22.58	0:LIVING
P-0002160	Male	DECEASED	Prev/Curr Smoker	15.61	1:DECEASED
P-0002161	Male	DECEASED	Prev/Curr Smoker		1:DECEASED
P-0002162	Female	DECEASED	Unknown	18.67	1:DECEASED
P-0002163	Female	DECEASED	Prev/Curr Smoker	8.25	1:DECEASED
P-0002164	Male	ALIVE	Prev/Curr Smoker	24.13	0:LIVING
P-0002165	Male	ALIVE	Never	21.2	0:LIVING
P-0002166	Male	DECEASED	Prev/Curr Smoker	1.81	1:DECEASED
P-0002167	Male	ALIVE	Never		0:LIVING
P-0002168	Female	ALIVE	Never	30.41	0:LIVING
P-0002169	Male	ALIVE	Never		0:LIVING
P-0002170	Female	DECEASED	Prev/Curr Smoker	8.05	1:DECEASED
P-0002171	Male	ALIVE	Prev/Curr Smoker	15.94	0:LIVING
P-0002172	Female	ALIVE	Never		0:LIVING
P-0002174	Female	DECEASED	Never	6.84	1:DECEASED
P-0002176	Female	ALIVE	Unknown		0:LIVING
P-0002177	Female	ALIVE	Unknown		0:LIVING
P-0002178	Female	ALIVE	Prev/Curr Smoker	21.76	0:LIVING
P-0002179	Female	DECEASED	Never		1:DECEASED
P-0002181	Male	ALIVE	Never	24.49	0:LIVING
P-0002182	Female	DECEASED	Never	18.51	1:DECEASED
P-0002183	Male	DECEASED	Unknown	3.94	1:DECEASED
P-0002184	Female	DECEASED	Prev/Curr Smoker	13.08	1:DECEASED
P-0002185	Male	DECEASED	Never	26.2	1:DECEASED
P-0002186	Male	ALIVE	Never	24.98	0:LIVING
P-0002187	Male	DECEASED	Prev/Curr Smoker	4.34	1:DECEASED
P-0002188	Female	DECEASED	Prev/Curr Smoker		1:DECEASED
P-0002189	Male	ALIVE	Never	5.56	0:LIVING
P-0002190	Female	DECEASED	Prev/Curr Smoker	19.46	1:DECEASED
P-0002191	Female	ALIVE	Never	3.32	0:LIVING
P-0002192	Female	DECEASED	Prev/Curr Smoker	11.05	1:DECEASED
P-0002193	Male	DECEASED	Never	10.88	1:DECEASED
P-0002194	Female	ALIVE	Never	25.97	0:LIVING
P-0002195	Male	DECEASED	Unknown	17.78	1:DECEASED
P-0002196	Male	ALIVE	Never	23.87	0:LIVING
P-0002197	Male	DECEASED	Never	17.46	1:DECEASED
P-0002198	Male	DECEASED	Prev/Curr Smoker	12.62	1:DECEASED
P-0002199	Male	ALIVE	Unknown	12.39	0:LIVING
P-0002200	Female	DECEASED	Never		1:DECEASED
P-0002202	Female	ALIVE	Prev/Curr Smoker	20.18	0:LIVING
P-0002203	Male	DECEASED	Unknown	7.76	1:DECEASED
P-0002204	Female	DECEASED	Prev/Curr Smoker	7.86	1:DECEASED
P-0002205	Female	ALIVE	Unknown		0:LIVING
P-0002206	Male	ALIVE	Never	19.4	0:LIVING
P-0002207	Male	DECEASED	Prev/Curr Smoker	1.81	1:DECEASED
P-0002208	Male	DECEASED	Never	15.22	1:DECEASED
P-0002209	Male	DECEASED	Unknown	10.09	1:DECEASED
P-0002210	Female	DECEASED	Never	4.14	1:DECEASED
P-0002211	Female	DECEASED	Never	16.57	1:DECEASED
P-0002212	Male	DECEASED	Prev/Curr Smoker		1:DECEASED
P-0002213	Female	DECEASED	Never	10.03	1:DECEASED
P-0002214	Male	DECEASED	Unknown		1:DECEASED
P-0002215	Male	ALIVE	Never	24.06	0:LIVING
P-0002216	Male	ALIVE	Prev/Curr Smoker	7.1	0:LIVING
P-0002217	Male	ALIVE	Never	20.55	0:LIVING
P-0002218	Female	ALIVE	Never	23.27	0:LIVING
P-0002219	Male	DECEASED	Prev/Curr Smoker	14.6	1:DECEASED
P-0002220	Female	DECEASED	Never	4.87	1:DECEASED
P-0002221	Female	ALIVE	Unknown	15.19	0:LIVING
P-0002222	Female	ALIVE	Unknown	7.36	0:LIVING
P-0002223	Male	ALIVE	Never	22.19	0:LIVING
P-0002224	Male	ALIVE	Prev/Curr Smoker		0:LIVING
P-0002225	Male	DECEASED	Never	22.32	1:DECEASED
P-0002226	Female	ALIVE	Prev/Curr Smoker	20.74	0:LIVING
P-0002227	Female	DECEASED	Never	22.81	1:DECEASED
P-0002228	Female	ALIVE	Prev/Curr Smoker	25.81	0:LIVING
P-0002229	Female	DECEASED	Prev/Curr Smoker		1:DECEASED
P-0002230	Female	DECEASED	Never	11.37	1:DECEASED
P-0002231	Female	DECEASED	Never		1:DECEASED
P-0002232	Female	DECEASED	Never	9.53	1:DECEASED
P-0002233	Male	ALIVE	Unknown	29.88	0:LIVING
P-0002234	Female	ALIVE	Never		0:LIVING
P-0002235	Female	DECEASED	Never		1:DECEASED
P-0002236	Male	ALIVE	Never	24.75	0:LIVING
P-0002237	Female	DECEASED	Never	19.03	1:DECEASED
P-0002239	Female	DECEASED	Never	6.41	1:DECEASED
P-0002240	Male	DECEASED	Never	5.88	1:DECEASED
P-0002242	Female	DECEASED	Prev/Curr Smoker	17.52	1:DECEASED
P-0002243	Female	ALIVE	Never		0:LIVING
P-0002244	Female	ALIVE	Never		0:LIVING
P-0002245	Female	DECEASED	Prev/Curr Smoker		1:DECEASED
P-0002247	Female	ALIVE	Prev/Curr Smoker	23.44	0:LIVING
P-0002248	Female	ALIVE	Unknown		0:LIVING
P-0002249	Female	DECEASED	Prev/Curr Smoker		1:DECEASED
P-0002250	Male	DECEASED	Never	4.08	1:DECEASED
P-0002251	Male	ALIVE	Prev/Curr Smoker		0:LIVING
P-0002252	Female	DECEASED	Prev/Curr Smoker		1:DECEASED
P-0002253	Male	ALIVE	Prev/Curr Smoker	17.95	0:LIVING
P-0002254	Female	ALIVE	Unknown	23.54	0:LIVING
P-0002255	Female	ALIVE	Prev/Curr Smoker	34.58	0:LIVING
P-0002256	Female	DECEASED	Never	17.92	1:DECEASED
P-0002257	Female	DECEASED	Prev/Curr Smoker		1:DECEASED
P-0002258	Female	DECEASED	Never	6.44	1:DECEASED
P-0002259	Female	ALIVE	Unknown	29.42	0:LIVING
P-0002260	Male	DECEASED	Prev/Curr Smoker		1:DECEASED
P-0002262	Male	ALIVE	Never	20.84	0:LIVING
P-0002263	Male	DECEASED	Prev/Curr Smoker	15.52	1:DECEASED
P-0002265	Male	ALIVE	Prev/Curr Smoker	23.18	0:LIVING
P-0002266	Male	DECEASED	Prev/Curr Smoker	12.06	1:DECEASED
P-0002267	Male	ALIVE	Unknown		0:LIVING
P-0002268	Female	ALIVE	Never	22.55	0:LIVING
P-0002269	Male	ALIVE	Unknown	20.61	0:LIVING
P-0002270	Male	ALIVE	Never	26.04	0:LIVING
P-0002272	Female	DECEASED	Never	9.4	1:DECEASED
P-0002273	Male	ALIVE	Prev/Curr Smoker	11.87	0:LIVING
P-0002274	Male	DECEASED	Prev/Curr Smoker	3.02	1:DECEASED
P-0002275	Female	DECEASED	Never	8.78	1:DECEASED
[truncated: 8,341 more rows]
