# Supplementary material for: The comparison of cancer gene mutation frequencies in Chinese and U.S. patient populations
Source: Nat Commun. 2022 Sep 26;13:5651. doi: 10.1038/s41467-022-33351-4 (PMC9512793; doi:10.1038/s41467-022-33351-4)
Supplement: Supplementary file 9 — Supplementary Software 1 [file 41467_2022_33351_MOESM9_ESM.zip › Supplementary Software 1 New/Other/MendirattaEtAl_Input_SEER_Histology_Recode_Map.txt]

Recode	Recode_Name	Location	Codes
70137	Lung Small Cell Carcinoma	Lung & Bronchus	80413-80453
70507	Ovarian Small Cell Carcinoma	Ovary	80413-80453
80503-85893	list	All	80103-80463
70207	Head Neck Squamous Cell Carcinoma	Oral Cavity & Pharynx,Larynx	80503-80843
70217	Esophageal Squamous Cell Carcinoma	Esophagus,Stomach	80503-80843
70227	Cervical Squamous Cell Carcinoma	Uterine Cervix	80503-80843
70237	Lung Squamous Cell Carcinoma	Lung & Bronchus	80503-80843
70247	Vulval Squamous Cell Carcinoma	Vagina & Other Genital,Vulva	80503-80843
70257	Other Squamous Cell Carcinoma	All	80503-80843
70167	Urothelial Cancer	Urinary Bladder,Kidney & Renal Pelvis,Ureter & Other	81203-81313
70177	Transitional Carcinoma � Other	All	81203-81313
70117	Pancreatic Neuroendocrine Tumor	Pancreas	81503,81513,81523,81533,81543,81553,81563,82403,82463
70267	Salivary Adenoid Cystic Carcinoma	Oral Cavity & Pharynx	82003
70397	Acinar Cell Carcinoma of the Pancreas	Pancreas	85503
70187	Hepatocellular Carcinoma	Liver & Intrahepatic Bile Duct	81403-85799;81603,83173,83703
70197	Thyroid Carcinoma	Thyroid	81403-85799;81603,83173,83703
70277	Renal Cell Carcinoma	Kidney & Renal Pelvis	81403-85799;81603,83173,83703
70287	Ovarian Cancer	Ovary	81403-85799;81603,83173,83703
70297	Endometrial Cancer	Uterine Corpus	81403-85799;81603,83173,83703
70307	Cervical Carcinoma	Uterine Cervix	81403-85799;81603,83173,83703
70317	Breast Carcinoma	Breast	81403-85799;81603,83173,83703
70327	Prostate Cancer	Prostate	81403-85799;81603,83173,83703
70337	Esophageal Adenocarcinoma	Esophagus	81403-85799;81603,83173,83703
70347	Gastric Adenocarcinoma	Stomach	81403-85799;81603,83173,83703
70357	Lung Adenocarcinoma	Lung & Bronchus	81403-85799;81603,83173,83703
70367	Colorectal Adenocarcinoma	Colon,Rectum	81403-85799;81603,83173,83703
70377	Gallbladder Cancer	Gall & Other Biliary	81403-85799;81603,83173,83703
70387	Pancreatic Adenocarcinoma	Pancreas	81403-85799;81603,83173,83703
70407	Other Adenocarcinoma	All	81403-85799;81603,83173,83703
70157	Carcinoma of the Thymus	All	85803,85813,85823,85833,85843,85853,85863,85883,85893
70047	Paraganglioma	All	86803,86833,86903,86933,87003,87103
70097	Uveal Melanoma	Eye & Orbit	87200-87999;87443
70107	Malignant Melanoma	All	87200-87999;87443
70027	Sarcoma	All	88000-88099
70607	Fibromatous Neoplasms	All	88100-88399
70617	Myxomatous neoplasms	All	88400-88499
70627	Lipomatous neoplasms	All	88500-88899
70037	Rhabdomyosarcoma	All	89003,89013,89023,89103,89123,89203,89213
70637	Myomatous neoplasms	All	88900-89299;89003,89013,89023,89103,89123,89203,89213
89503	Uterine Carcinosarcoma	Uterine Cervix,Uterine Corpus,Ovary,Vagina & Other Genital	89513,89803
70517	Synovial Sarcoma	All	90403,90413,90423,90433,90443
70067	Mesothelioma	All	90503,90513,90523,90533,90553
70017	Seminoma	All	90613,90623,90633
70087	Astrocytoma	All	94000-94013
70057	Oligodendroma	All	94500-94513
70077	Medulloblastoma	All	94703,94713,94743
70547	Follicular lymphoma	All	96903,96913,96953,96983
70537	B lymphoblastic leukemia or lymphoma	All	98113,98123,98133,98143,98153,98163,98173,98183
