# Supplementary material for: The comparison of cancer gene mutation frequencies in Chinese and U.S. patient populations
Source: Nat Commun. 2022 Sep 26;13:5651. doi: 10.1038/s41467-022-33351-4 (PMC9512793; doi:10.1038/s41467-022-33351-4)
Supplement: Supplementary file 9 — Supplementary Software 1 [file 41467_2022_33351_MOESM9_ESM.zip › Supplementary Software 1 New/Other/tumorSitesInICD10.csv]

23 tumor sites in ICD-10
Lip oral cavity and pharynx _C00-C14
Esophagus_C15
Stomach_C16
Colon, Rectum, and Anus_C18-C21
Liver _C22
Gallbladder and Cholangiocarcinoma_C23-C24
Pancreas_C25
Traches, Bronchus and Lung_C33-C34
Thymus_C37
Bone_C40-C41
Melanoma of Skin_C43
Connective and Soft Tissue_C47+C49
Breast_C50
Cervix uteri_C53
Corpus uteri_C54-C55
Ovary_C56
Prostate_C61
Kidney and Renal Pelvis_C64-C65
Bladder_C66-C67
Brain and Nervous System_C70-C72
Thyroid_C73
Non-Hodgkin lymphoma_C82-C86; C96
Leukeamia_C91-C95
