# Supplementary material for: The comparison of cancer gene mutation frequencies in Chinese and U.S. patient populations
Source: Nat Commun. 2022 Sep 26;13:5651. doi: 10.1038/s41467-022-33351-4 (PMC9512793; doi:10.1038/s41467-022-33351-4)
Supplement: Supplementary file 9 — Supplementary Software 1 [file 41467_2022_33351_MOESM9_ESM.zip › Supplementary Software 1 New/Result Files/mskTotalMutationsLUAD.csv]

TP53	406
EGFR	227
KRAS	202
DNMT3A	146
STK11	114
KEAP1	112
RBM10	69
SMARCA4	68
FAT1	61
NF1	56
PIK3CA	55
ARID1A	55
TET2	52
EPHA5	50
BRAF	50
EPHA3	49
ATM	49
ATRX	47
CDKN2A	46
SETD2	43
ERBB4	41
HGF	40
APC	40
ARID2	39
MED12	38
NTRK3	37
CREBBP	37
RB1	36
GRIN2A	35
EPHB1	35
CARD11	35
SMAD4	34
NOTCH4	33
MET	32
CTNNB1	32
MTOR	31
ASXL1	31
PIK3CG	30
KDR	30
ERBB2	30
JAK2	29
FLT4	28
BCOR	28
ALK	28
POLE	26
FLT1	26
EPHA7	26
ARID1B	26
TBX3	25
BRCA2	25
PDGFRA	24
INPP4B	24
BRCA1	24
TET1	23
STAG2	23
RET	23
CIC	22
ATR	22
TSC2	21
KDM5C	21
DICER1	21
AR	21
PDGFRB	20
PBRM1	20
NOTCH2	20
JAK3	20
IKZF1	20
AMER1	20
SPEN	19
SF3B1	19
ROS1	19
NOTCH3	19
FANCA	19
EP300	19
PDCD1	18
NOTCH1	18
NCOR1	18
BRIP1	18
U2AF1	17
PTEN	17
NTRK1	17
NSD1	17
KIT	17
GLI1	17
DOT1L	17
INHBA	16
DDR2	16
CHEK2	16
NKX2-1	15
MAP3K1	15
KDM6A	15
JAK1	15
FBXW7	15
CUL3	15
AXIN2	15
AKT3	15
TGFBR1	14
NF2	14
IRS2	14
FGFR1	14
CSF1R	14
MSH2	13
GATA3	13
BTK	13
ABL1	13
WT1	12
RICTOR	12
NTRK2	12
NFE2L2	12
MAP3K13	12
IL7R	12
FGFR4	12
CDK12	12
CDH1	12
CBL	12
BAP1	12
SMO	11
PPP2R1A	11
PALB2	11
NUP93	11
NRAS	11
GNAS	11
GATA1	11
BARD1	11
TSHR	10
TSC1	10
TGFBR2	10
RPTOR	10
RNF43	10
RAD50	10
PTPN11	10
PTCH1	10
PLCG2	10
PIK3R1	10
MST1R	10
MAP2K1	10
IRF4	10
IGF1R	10
IDH1	10
GSK3B	10
ETV1	10
ESR1	10
AXL	10
AXIN1	10
ARAF	10
SOX9	9
SMAD2	9
SDHA	9
REL	9
POLD1	9
NBN	9
MUTYH	9
MDM4	9
MAP2K4	9
GATA2	9
BLM	9
TOP1	8
RAD51B	8
PARP1	8
MSH6	8
MEN1	8
KDM5A	8
FOXO1	8
FGF3	8
ERBB3	8
CDC73	8
AKT1	8
XPO1	7
STAT3	7
SPOP	7
PMS2	7
PIK3R2	7
HNF1A	7
FOXP1	7
FGFR3	7
EZH2	7
ERRFI1	7
CTCF	7
CDK8	7
CDK4	7
YES1	6
TNFAIP3	6
RUNX1	6
PIK3CD	6
MYC	6
MPL	6
MCL1	6
IGF2	6
FOXL2	6
FLT3	6
FGFR2	6
ERG	6
DAXX	6
CHEK1	6
CDKN1A	6
CCNE1	6
TMPRSS2	5
SRC	5
SMARCD1	5
NPM1	5
MYCN	5
MITF	5
FUBP1	5
FH	5
FANCC	5
FAM46C	5
BCL6	5
AKT2	5
XRCC2	4
XIAP	4
RAD54L	4
RAD51D	4
RAD51C	4
PIK3CB	4
NFKBIA	4
MYD88	4
MLH1	4
MDM2	4
MAP2K2	4
IKBKE	4
IDH2	4
GNA11	4
ETV6	4
CDKN2C	4
CDKN1B	4
CD79B	4
BRD4	4
TNFRSF14	3
SUFU	3
SMARCB1	3
SMAD3	3
SDHD	3
RHOA	3
RARA	3
RAF1	3
RAD52	3
PRDM1	3
PAX5	3
LMO1	3
KMT2D	3
KMT2C	3
JUN	3
FGF4	3
FGF19	3
CDK6	3
CCND1	3
BMPR1A	3
BCL2L11	3
AURKA	3
TCF7L2	2
SYK	2
SOX2	2
SOCS1	2
KMT2A	2
GNAQ	2
FYN	2
CXCR4	2
CCND3	2
AURKB	2
VHL	1
SDHC	1
SDHB	1
PRKAR1A	1
HRAS	1
EPCAM	1
CRKL	1
CEBPA	1
CD274	1
CBFB	1
BCL2	1
