# Supplementary material for: The comparison of cancer gene mutation frequencies in Chinese and U.S. patient populations
Source: Nat Commun. 2022 Sep 26;13:5651. doi: 10.1038/s41467-022-33351-4 (PMC9512793; doi:10.1038/s41467-022-33351-4)
Supplement: Supplementary file 9 — Supplementary Software 1 [file 41467_2022_33351_MOESM9_ESM.zip › Supplementary Software 1 New/Result Files/mskMaleNonSmokerMutationCounts.csv]

TP53	34
EGFR	31
ERBB2	8
DNMT3A	8
ARID1A	5
PIK3CA	4
MED12	4
KRAS	4
CTNNB1	4
BRAF	4
TET2	3
MTOR	3
MAP2K4	3
GNAS	3
ATM	3
ARID2	3
APC	3
SPOP	2
RBM10	2
RB1	2
PTPN11	2
PTEN	2
NSD1	2
NKX2-1	2
MET	2
KEAP1	2
JAK2	2
INPP4B	2
FLT4	2
FLT3	2
FLT1	2
ERBB4	2
EPHB1	2
EPHA3	2
CREBBP	2
CARD11	2
BRCA2	2
ALK	2
AKT3	2
ABL1	2
U2AF1	1
TNFAIP3	1
TGFBR1	1
STK11	1
STAT3	1
SPEN	1
SOCS1	1
SMO	1
SMARCA4	1
SF3B1	1
SETD2	1
SDHA	1
RICTOR	1
REL	1
RAD50	1
POLD1	1
PLCG2	1
PIK3CD	1
PIK3CB	1
PDGFRB	1
PDGFRA	1
PBRM1	1
NTRK3	1
NTRK2	1
NOTCH3	1
NOTCH2	1
NFE2L2	1
NF1	1
MST1R	1
MDM4	1
MDM2	1
MCL1	1
KDR	1
KDM6A	1
IL7R	1
IGF1R	1
IDH2	1
GLI1	1
GATA3	1
GATA2	1
FGFR4	1
FGFR1	1
EZH2	1
ERRFI1	1
EPHA5	1
DOT1L	1
CSF1R	1
CIC	1
CHEK2	1
CDKN2A	1
CDK12	1
CBL	1
BRCA1	1
BCL6	1
AXIN2	1
ATRX	1
ATR	1
ARAF	1
AKT2	1
