# Supplementary material for: The comparison of cancer gene mutation frequencies in Chinese and U.S. patient populations
Source: Nat Commun. 2022 Sep 26;13:5651. doi: 10.1038/s41467-022-33351-4 (PMC9512793; doi:10.1038/s41467-022-33351-4)
Supplement: Supplementary file 9 — Supplementary Software 1 [file 41467_2022_33351_MOESM9_ESM.zip › Supplementary Software 1 New/Result Files/tcgaNaivePTC_ToSigAna.csv]

	Hugo_Symbol	Tumor_Sample_Barcode	Chromosome	Start_Position	Reference_Allele	Tumor_Seq_Allele2	Variant_Type
0	BRAF	TCGA-DJ-A3UY-01A-21D-A22D-08	7	140453136	A	T	SNP
1	BRAF	TCGA-EL-A4K0-01A-11D-A257-08	7	140453136	A	T	SNP
2	BRAF	TCGA-DJ-A13T-01A-11D-A10S-08	7	140453136	A	T	SNP
3	BRAF	TCGA-EM-A3SZ-01A-11D-A22Z-08	7	140453136	A	T	SNP
4	BRAF	TCGA-DJ-A2PU-01A-12D-A19J-08	7	140453136	A	T	SNP
5	BRAF	TCGA-DJ-A3VI-01A-11D-A23M-08	7	140453136	A	T	SNP
6	BRAF	TCGA-ET-A3DP-01A-11D-A21A-08	7	140453136	A	T	SNP
7	BRAF	TCGA-E8-A437-01A-12D-A23U-08	7	140453136	A	T	SNP
8	BRAF	TCGA-DJ-A2QC-01A-11D-A18F-08	7	140453136	A	T	SNP
9	CTCF	TCGA-EM-A2OZ-01A-11D-A202-08	16	67663378	G	C	SNP
10	BRAF	TCGA-EM-A2OZ-01A-11D-A202-08	7	140453136	A	T	SNP
11	CHEK2	TCGA-DJ-A1QN-01A-11D-A14W-08	22	29091840	T	C	SNP
12	BRAF	TCGA-DJ-A1QN-01A-11D-A14W-08	7	140453136	A	T	SNP
13	CHEK2	TCGA-DE-A7U5-01A-11D-A397-08	22	29091840	T	C	SNP
14	BRAF	TCGA-DE-A7U5-01A-11D-A397-08	7	140453136	A	T	SNP
15	BRAF	TCGA-E8-A414-01A-11D-A23M-08	7	140453136	A	T	SNP
16	DNMT3A	TCGA-EL-A3CR-01A-12D-A202-08	2	25469564	G	A	SNP
17	BRAF	TCGA-EL-A3CR-01A-12D-A202-08	7	140453136	A	T	SNP
18	BRAF	TCGA-DJ-A3VA-01A-11D-A23M-08	7	140453136	A	T	SNP
19	KRAS	TCGA-J8-A4HY-01A-11D-A257-08	12	25398284	C	A	SNP
20	BRAF	TCGA-J8-A4HY-01A-11D-A257-08	7	140453136	A	T	SNP
21	BRAF	TCGA-DJ-A2PR-01A-11D-A19J-08	7	140453136	A	T	SNP
22	IGF1R	TCGA-DJ-A1QI-01A-11D-A14W-08	15	99440012	C	A	SNP
23	BRAF	TCGA-DJ-A1QI-01A-11D-A14W-08	7	140453136	A	T	SNP
24	BRAF	TCGA-EL-A4JZ-01A-11D-A257-08	7	140453136	A	T	SNP
25	BRAF	TCGA-EM-A3AK-01A-11D-A202-08	7	140453136	A	T	SNP
26	BRAF	TCGA-EL-A3CT-01A-12D-A202-08	7	140453136	A	T	SNP
27	PTCH1	TCGA-EL-A3CT-01A-12D-A202-08	9	98239123	G	A	SNP
28	ERBB3	TCGA-EL-A3CT-01A-12D-A202-08	12	56490857	A	G	SNP
29	ATRX	TCGA-ET-A2MZ-01A-12D-A19J-08	X	76856021	T	C	SNP
30	BRAF	TCGA-ET-A2MZ-01A-12D-A19J-08	7	140453136	A	T	SNP
31	ARID1B	TCGA-BJ-A28R-01A-11D-A16O-08	6	157525128	C	A	SNP
32	BRAF	TCGA-BJ-A28R-01A-11D-A16O-08	7	140453136	A	T	SNP
33	ATR	TCGA-BJ-A28S-01A-11D-A19J-08	3	142268455	G	C	SNP
34	BRAF	TCGA-DJ-A2PZ-01A-21D-A18F-08	7	140453136	A	T	SNP
35	BRAF	TCGA-DJ-A3UW-01A-11D-A22D-08	7	140453136	A	T	SNP
36	BRAF	TCGA-DJ-A2PV-01A-11D-A19J-08	7	140453136	A	T	SNP
37	KMT2A	TCGA-FK-A3SD-01A-11D-A22D-08	11	118361935	A	G	SNP
38	PAK3	TCGA-FK-A3SD-01A-11D-A22D-08	X	110406220	A	T	SNP
39	KIT	TCGA-J8-A42S-01A-11D-A23M-08	4	55573401	T	A	SNP
40	CHEK2	TCGA-J8-A42S-01A-11D-A23M-08	22	29091840	T	C	SNP
41	KIT	TCGA-J8-A42S-01A-11D-A23M-08	4	55573421	T	G	SNP
42	BRAF	TCGA-J8-A42S-01A-11D-A23M-08	7	140453136	A	T	SNP
43	KIT	TCGA-J8-A42S-01A-11D-A23M-08	4	55573419	G	C	SNP
44	BRAF	TCGA-EL-A3CL-01A-11D-A19J-08	7	140453136	A	T	SNP
45	KRAS	TCGA-EM-A4FV-01A-11D-A257-08	12	25380277	G	T	SNP
46	BRAF	TCGA-EM-A4FV-01A-11D-A257-08	7	140453136	A	T	SNP
47	BRAF	TCGA-DJ-A3UN-01A-11D-A22D-08	7	140453136	A	T	SNP
48	BRAF	TCGA-EL-A4JX-01A-12D-A257-08	7	140453136	A	T	SNP
49	NRAS	TCGA-BJ-A2N8-01A-11D-A18F-08	1	115256529	T	C	SNP
50	CHEK2	TCGA-BJ-A2N8-01A-11D-A18F-08	22	29091840	T	C	SNP
51	NOTCH4	TCGA-CE-A27D-01A-11D-A16O-08	6	32171985	T	G	SNP
52	BRAF	TCGA-EM-A1CV-01A-11D-A13W-08	7	140453136	A	T	SNP
53	BRAF	TCGA-DJ-A13O-01A-11D-A10S-08	7	140453136	A	T	SNP
54	BRAF	TCGA-DJ-A4UL-01A-11D-A257-08	7	140453136	A	T	SNP
55	BRAF	TCGA-DJ-A2Q7-01A-11D-A18F-08	7	140453136	A	T	SNP
56	BRAF	TCGA-DJ-A3V2-01A-11D-A22Z-08	7	140453136	A	T	SNP
57	BRAF	TCGA-CE-A483-01A-11D-A23U-08	7	140453136	A	T	SNP
58	BRAF	TCGA-EL-A3T1-01A-11D-A22D-08	7	140453136	A	T	SNP
59	BRAF	TCGA-E8-A2EA-01A-11D-A17V-08	7	140453136	A	T	SNP
60	BRAF	TCGA-DJ-A1QQ-01A-11D-A14W-08	7	140453136	A	T	SNP
61	BRAF	TCGA-ET-A3DT-01A-11D-A19J-08	7	140453136	A	T	SNP
62	KAT6A	TCGA-CE-A13K-01A-11D-A10S-08	8	41791386	G	A	SNP
63	BRAF	TCGA-DJ-A3UX-01A-11D-A22D-08	7	140453136	A	T	SNP
64	NRAS	TCGA-EL-A4K2-01A-11D-A257-08	1	115256529	T	C	SNP
65	ATM	TCGA-BJ-A28T-01A-11D-A16O-08	11	108200988	T	C	SNP
66	KMT2D	TCGA-E8-A432-01A-11D-A23M-08	12	49445334	G	A	SNP
67	DICER1	TCGA-EL-A3GO-01A-11D-A202-08	14	95557639	C	G	SNP
68	ATRX	TCGA-EL-A4K1-01A-11D-A257-08	X	76875995	C	A	SNP
69	BRAF	TCGA-EL-A4K1-01A-11D-A257-08	7	140453136	A	T	SNP
70	KMT2C	TCGA-DJ-A4UT-01A-11D-A257-08	7	151962127	A	T	SNP
71	BRAF	TCGA-EL-A3T7-01A-11D-A22D-08	7	140453136	A	T	SNP
72	BRAF	TCGA-E8-A415-01A-11D-A23M-08	7	140453136	A	T	SNP
73	KMT2A	TCGA-FY-A3BL-01A-11D-A19J-08	11	118375798	A	G	SNP
74	BRAF	TCGA-FY-A3BL-01A-11D-A19J-08	7	140453136	A	T	SNP
75	BRCA2	TCGA-EM-A2P3-01A-11D-A202-08	13	32913950	T	C	SNP
76	BRAF	TCGA-EM-A2P3-01A-11D-A202-08	7	140453136	A	T	SNP
77	BRAF	TCGA-DJ-A13P-01A-11D-A10S-08	7	140453136	A	T	SNP
78	KMT2A	TCGA-DJ-A13P-01A-11D-A10S-08	11	118374769	A	T	SNP
79	BRAF	TCGA-DJ-A3UM-01A-11D-A22D-08	7	140453136	A	T	SNP
80	BRAF	TCGA-E8-A413-01A-21D-A23M-08	7	140453136	A	T	SNP
81	CHEK2	TCGA-DJ-A3UK-01A-11D-A22D-08	22	29091840	T	C	SNP
82	BRAF	TCGA-DJ-A3UK-01A-11D-A22D-08	7	140453136	A	T	SNP
83	BRAF	TCGA-DJ-A1QD-01A-11D-A14W-08	7	140453136	A	T	SNP
84	ATR	TCGA-DJ-A4V2-01A-11D-A257-08	3	142266707	G	A	SNP
85	BRAF	TCGA-DJ-A4V2-01A-11D-A257-08	7	140453136	A	T	SNP
86	BCOR	TCGA-EL-A4K7-01A-11D-A257-08	X	39922163	C	A	SNP
87	BRAF	TCGA-EL-A4K7-01A-11D-A257-08	7	140453136	A	T	SNP
88	KMT2C	TCGA-EL-A4KG-01A-11D-A257-08	7	151856077	C	G	SNP
89	BRAF	TCGA-EL-A4KG-01A-11D-A257-08	7	140453136	A	T	SNP
90	CHEK2	TCGA-DJ-A1QE-01A-21D-A14W-08	22	29091840	T	C	SNP
91	BRAF	TCGA-DJ-A1QE-01A-21D-A14W-08	7	140453136	A	T	SNP
92	BRAF	TCGA-EL-A3GP-01A-11D-A202-08	7	140453136	A	T	SNP
93	BRAF	TCGA-CE-A3ME-01A-11D-A20C-08	7	140453136	A	T	SNP
94	BRAF	TCGA-E8-A436-01A-12D-A23U-08	7	140453136	A	T	SNP
95	BRAF	TCGA-DJ-A3VE-01A-11D-A23M-08	7	140453136	A	T	SNP
96	MAP3K1	TCGA-4C-A93U-01A-11D-A397-08	5	56178173	C	G	SNP
97	BRAF	TCGA-4C-A93U-01A-11D-A397-08	7	140453136	A	T	SNP
98	CDKN2A	TCGA-4C-A93U-01A-11D-A397-08	9	21971120	G	A	SNP
99	CHEK2	TCGA-CE-A484-01A-11D-A23U-08	22	29121000	T	C	SNP
100	TFE3	TCGA-CE-A484-01A-11D-A23U-08	X	48888961	C	T	SNP
101	GATA6	TCGA-EM-A3AQ-01A-11D-A20C-08	18	19780673	G	C	SNP
102	AKT1	TCGA-E8-A418-01A-11D-A23M-08	14	105246551	C	T	SNP
103	KMT2A	TCGA-E8-A418-01A-11D-A23M-08	11	118377160	C	T	SNP
104	KMT2A	TCGA-E8-A418-01A-11D-A23M-08	11	118377159	T	G	SNP
105	CHD2	TCGA-E8-A418-01A-11D-A23M-08	15	93567883	C	T	SNP
106	BRAF	TCGA-E8-A418-01A-11D-A23M-08	7	140453136	A	T	SNP
107	BRAF	TCGA-DJ-A2Q4-01A-21D-A18F-08	7	140453136	A	T	SNP
108	BRAF	TCGA-BJ-A2NA-01A-12D-A19J-08	7	140453136	A	T	SNP
109	BRAF	TCGA-EL-A3H8-01A-11D-A20C-08	7	140453136	A	T	SNP
110	BRAF	TCGA-EL-A3H7-01A-11D-A21A-08	7	140453136	A	T	SNP
111	BRAF	TCGA-DJ-A2PN-01A-21D-A19J-08	7	140453136	A	T	SNP
112	CHEK2	TCGA-DJ-A1QF-01A-12D-A14W-08	22	29091840	T	C	SNP
113	BRAF	TCGA-DJ-A1QF-01A-12D-A14W-08	7	140453136	A	T	SNP
114	BRAF	TCGA-BJ-A3PR-01A-11D-A21Z-08	7	140453136	A	T	SNP
115	CHEK2	TCGA-DJ-A4V0-01A-11D-A257-08	22	29091840	T	C	SNP
