# Supplementary material for: The comparison of cancer gene mutation frequencies in Chinese and U.S. patient populations
Source: Nat Commun. 2022 Sep 26;13:5651. doi: 10.1038/s41467-022-33351-4 (PMC9512793; doi:10.1038/s41467-022-33351-4)
Supplement: Supplementary file 9 — Supplementary Software 1 [file 41467_2022_33351_MOESM9_ESM.zip › Supplementary Software 1 New/Result Files/tcgaTotalSKCM_MutationCounts.csv]

BRAF	189
LRP1B	137
FAT4	109
NRAS	98
PREX2	82
GRIN2A	80
SNCAIP	68
ROS1	66
ERBB4	60
TP53	56
GRM3	56
NOTCH4	55
KMT2D	53
KMT2C	53
ARID2	50
KDR	49
NF1	47
KMT2A	46
COL1A1	46
CDKN2A	46
KEL	45
RUNX1T1	44
IL7R	42
FLT1	39
EPHA7	39
CARD11	38
SPEN	36
PTEN	35
EPHA3	35
PDGFRA	34
FLT3	34
ALK	34
GNAS	33
EPHB1	32
FGFR2	31
GABRA6	30
APC	30
TET1	29
NTRK3	29
FAT1	29
RANBP2	28
PRKDC	28
PIK3CG	28
MERTK	28
HGF	28
FLT4	28
NRG1	27
NOTCH2	27
CAMTA1	27
STAT4	26
MTOR	26
MET	26
CREBBP	26
ARID1B	26
NCOR1	25
ITK	25
EGFR	25
CHD4	25
BRCA2	25
SMARCA4	24
PLCG2	24
NOTCH3	24
DICER1	24
ATR	24
PRSS1	23
BRD4	23
ATRX	23
TET3	22
RAC1	22
PDGFRB	22
MAP2K1	22
AMER1	22
IKZF1	21
PRDM1	20
POLE	20
NTRK1	20
KAT6A	20
INHBA	20
IDH1	20
EP300	20
CHD2	20
TEK	19
SETD2	19
RET	19
NSD1	19
MED12	19
CTNNB1	19
CIC	19
ATM	19
RPTOR	18
KIT	18
DDR1	18
BTK	18
BRCA1	18
BCORL1	18
ARID1A	18
SYK	17
SF3B1	17
PIK3C2B	17
LCK	17
KDM5A	17
EZH2	17
PBRM1	16
FANCD2	16
ABL1	16
TSC2	15
TET2	15
TAF1	15
SOX10	15
PMS2	15
MAP3K13	15
IGF1R	15
HNF1A	15
GLI1	15
FGF12	15
CBL	15
BRIP1	15
BCR	15
NTRK2	14
FOXP1	14
FGFR4	14
FGFR1	14
FAM46C	14
DOT1L	14
CSF1R	14
AXL	14
TYK2	13
TSHR	13
RICTOR	13
RB1	13
NOTCH1	13
NCOA2	13
CDK12	13
BCOR	13
ASXL1	13
ABL2	13
ZNF750	12
SMO	12
RAF1	12
PAK3	12
KLHL6	12
HSD3B1	12
FLI1	12
FBXW7	12
ETV6	12
CHEK2	12
BCL6	12
ZNF217	11
WT1	11
PIK3CA	11
MST1R	11
LYN	11
IKBKE	11
FGFR3	11
DNMT3A	11
DAXX	11
AXIN1	11
TOP1	10
STAT3	10
STAG2	10
PTPN11	10
PIK3CB	10
PARP1	10
NR4A3	10
MYCN	10
MYB	10
LZTR1	10
JAK3	10
EWSR1	10
ERBB3	10
EPHA5	10
CSF1	10
CDH1	10
BLM	10
TSC1	9
TMPRSS2	9
TGFBR2	9
RNF43	9
RBM10	9
PTCH1	9
PIK3CD	9
PALB2	9
MPL	9
JAK1	9
GNA11	9
GATA2	9
FGF23	9
ETV1	9
ERG	9
ERBB2	9
CREB3L2	9
CREB3L1	9
CDK4	9
TFE3	8
TCF7L2	8
PRKCI	8
PIK3R1	8
MAP2K2	8
JAK2	8
HRAS	8
GNAQ	8
FYN	8
FUBP1	8
FANCG	8
FANCA	8
CYP17A1	8
CYLD	8
AKT2	8
VEGFA	7
TBX3	7
PRKAR1A	7
POLD1	7
NUP93	7
MUTYH	7
MITF	7
KRAS	7
KDM5C	7
GATA3	7
FRS2	7
FOXO1	7
FLCN	7
ETV5	7
CUL3	7
CCND2	7
BAP1	7
AR	7
TIPARP	6
SS18	6
SMAD2	6
SDHA	6
PTK6	6
PIK3R2	6
PDCD1	6
PARP2	6
NF2	6
MYC	6
MSH2	6
IRF2	6
GATA4	6
GATA1	6
FGF6	6
FGF14	6
FAS	6
FANCE	6
ESR1	6
DDR2	6
CXCR4	6
CDK8	6
BCL2L11	6
ARAF	6
STK11	5
SMAD3	5
SDHC	5
RARA	5
RAD50	5
QKI	5
PPP2R1A	5
PDGFB	5
PAX5	5
NFIB	5
MSH6	5
MLH1	5
MEN1	5
MAP3K1	5
MAP2K4	5
INPP4B	5
IGF2	5
HSP90AA1	5
GPR124	5
AXIN2	5
ATF1	5
YES1	4
VHL	4
SUFU	4
RHOA	4
RECQL	4
RAD51C	4
PRKACA	4
NPM1	4
NKX2-1	4
MYD88	4
MYCL	4
KDM6A	4
IRF4	4
GATA6	4
FGF3	4
FGF10	4
CRKL	4
CDKN1A	4
CCNE1	4
BCL2	4
AKT3	4
AKT1	4
ACVR2A	4
ACVR1B	4
XPO1	3
TNFRSF14	3
SPOP	3
SOX9	3
SMARCB1	3
RXRA	3
REL	3
PDK1	3
PDCD1LG2	3
PARP3	3
NFKBIA	3
NFE2L2	3
NBN	3
MDM2	3
MCL1	3
KEAP1	3
IRS2	3
GSK3B	3
FH	3
FGF19	3
ETV4	3
ERRFI1	3
CTNNA1	3
CTCF	3
CDC73	3
CD79A	3
BTG1	3
BCL2L2	3
BARD1	3
ZNF703	2
XRCC2	2
XIAP	2
TNFAIP3	2
SSX1	2
SRC	2
SMAD4	2
SDHD	2
RUNX1	2
RAD52	2
RAD51B	2
PRSS8	2
MDM4	2
LMO1	2
IDH2	2
GNA13	2
FUS	2
FGF4	2
FANCC	2
EPCAM	2
CHEK1	2
CDKN1B	2
CDK6	2
CCND3	2
CCND1	2
CBFB	2
BMPR1A	2
AURKB	2
AURKA	2
TGFBR1	1
SOX2	1
SOCS1	1
RAD51	1
JUN	1
GID4	1
FOXL2	1
CRBN	1
CEBPA	1
CDKN2C	1
CD79B	1
CD274	1
