# Supplementary material for: The comparison of cancer gene mutation frequencies in Chinese and U.S. patient populations
Source: Nat Commun. 2022 Sep 26;13:5651. doi: 10.1038/s41467-022-33351-4 (PMC9512793; doi:10.1038/s41467-022-33351-4)
Supplement: Supplementary file 9 — Supplementary Software 1 [file 41467_2022_33351_MOESM9_ESM.zip › Supplementary Software 1 New/Result Files/prelimEpidemiologicalWeightsCN.txt]

{"Lip"	0.0538381257632188}
{"Tongue"	0.27034109293924796}
{"Mouth"	0.3701798076266994}
{"Salivary Glands"	0.21855223139539706}
{"Tonsil"	0.04909246125520886}
{"Other Oropharynx"	0.0803527286015319}
{"Nasopharynx"	1.3136682446244627}
{"Hypopharynx"	0.15290387236792624}
{"Pharynx Unspecified"	0.07240733575100011}
{"Esophagus"	7.7394417964853135}
{"Stomach"	12.121505713572837}
{"Colon"	5.154546647779612}
{"Rectum"	5.089851016854128}
{"Anus"	0.12000778884649373}
{"Liver"	10.418261555245378}
{"Gall bladder etc."	1.5025780488467222}
{"Pancreas"	2.6306620496049176}
{"Traches	Bronchus and Lung"	21.067155215179266}
{"Other Thoracic Organs"	0.3367983720533113}
{"Bone"	0.691590722032827}
{"Melanoma of Skin"	0.18982658032039748}
{"Connective and Soft Tissue"	0.3481232532656077}
{"Breast"	7.834391038649359}
{"Cervix Uteri"	2.7090194419928544}
{"Corpus Uteri"	1.4466367308583625}
{"Uterus Unspecified"	0.30454942460115286}
{"Ovary"	1.431015585186163}
{"Proslate"	1.8577299188647234}
{"Kidney"	1.5197631066863337}
{"Renal Pelvis"	0.18750767607216537}
{"Ureter"	0.19809554120556633}
{"Bladder"	2.247683328608131}
{"Brain	Nervous System"	2.6871246716490815}
{"Thyroid Gland"	3.7404464804041964}
{"Non-Hodgkin Lymphoma"	1.6804685638893977}
{"Lymphoid Leukaemia"	0.46122825737317785}
{"Myeloid Leukaemia"	0.9841142013466365}
{"Leukaemia Unspecified"	0.7185906769230956}
