# Supplementary material for: The comparison of cancer gene mutation frequencies in Chinese and U.S. patient populations
Source: Nat Commun. 2022 Sep 26;13:5651. doi: 10.1038/s41467-022-33351-4 (PMC9512793; doi:10.1038/s41467-022-33351-4)
Supplement: Supplementary file 9 — Supplementary Software 1 [file 41467_2022_33351_MOESM9_ESM.zip › Supplementary Software 1 New/Result Files/prelimEpidemiologicalWeightsUS.txt]

{"Oral Cavity & Pharynx"	0.027355636085403923}
{"Esophagus"	0.01067468551447133}
{"Stomach"	0.017938795718426402}
{"Colon"	0.07490929699035588}
{"Rectum"	0.030635852958507164}
{"Liver & Intrahepatic Bile Duct"	0.019305285740962776}
{"Gall & Other Biliary"	0.0071038993861494955}
{"Pancreas"	0.030129532717960934}
{"Lung & Bronchus"	0.1437984238397742}
{"Bones & Joints"	0.002171815469455806}
{"Soft Tissue Including Heart"	0.007845909310981372}
{"Melanoma"	0.0503370955121409}
{"Breast"	0.16104531742145384}
{"Uterine Cervix"	0.009751453707737374}
{"Uterine Corpus"	0.032382083940697096}
{"Ovary"	0.016072123008964496}
{"Prostate"	0.1537114443047671}
{"Urinary Bladder"	0.04705574547127249}
{"Kidney & Renal Pelvis"	0.03576331855069212}
{"Brain & Other"	0.015130610135706544}
{"Thyroid"	0.028195458026772143}
{"Other Endocrine"	0.0017879868615871533}
{"NHL"	0.0455035466340419}
{"ALL"	0.003805475095961878}
{"CLL"	0.01123005968113606}
{"Other Leukemia"	0.0027720202678357194}
{"AML"	0.009555309890249329}
{"CML"	0.004074337747559703}
