# Supplementary material for: The comparison of cancer gene mutation frequencies in Chinese and U.S. patient populations
Source: Nat Commun. 2022 Sep 26;13:5651. doi: 10.1038/s41467-022-33351-4 (PMC9512793; doi:10.1038/s41467-022-33351-4)
Supplement: Supplementary file 9 — Supplementary Software 1 [file 41467_2022_33351_MOESM9_ESM.zip › Supplementary Software 1 New/Result Files/tcgaTotalPTC_MutationCounts.csv]

BRAF	238
CHEK2	19
NRAS	13
KMT2C	8
KMT2A	8
NOTCH2	6
HRAS	6
ATM	6
PRKDC	5
ATRX	5
ABL1	5
NOTCH4	4
CHD2	4
ARID1B	4
AKT1	4
TP53	3
PPP2R1A	3
PIK3CA	3
PAK3	3
MAP3K1	3
KRAS	3
IGF1R	3
ERBB3	3
DNMT3A	3
ATR	3
TFE3	2
SRC	2
SF3B1	2
PTCH1	2
NSD1	2
NF1	2
MEN1	2
KMT2D	2
KIT	2
KDR	2
KAT6A	2
IL7R	2
HSP90AA1	2
GPR124	2
GATA6	2
FANCG	2
ETV1	2
ERBB4	2
DICER1	2
CTNNB1	2
CTCF	2
CDKN2A	2
CDK12	2
BRCA2	2
BCOR	2
ARID2	2
AR	2
APC	2
ABL2	2
ZNF703	1
YES1	1
XRCC2	1
U2AF1	1
TYK2	1
TNFRSF14	1
TIPARP	1
TGFBR1	1
TET1	1
TEK	1
TCF7L2	1
SYK	1
SUFU	1
STAG2	1
SSX1	1
SPOP	1
SPEN	1
SMARCA4	1
SDHA	1
RUNX1T1	1
ROS1	1
RICTOR	1
RET	1
RBM10	1
RB1	1
RARA	1
PTEN	1
POLD1	1
PLCG2	1
PIK3R1	1
PIK3CG	1
PIK3CD	1
PDCD1LG2	1
NUP93	1
NTRK3	1
NRG1	1
NOTCH3	1
NOTCH1	1
NKX2-1	1
NF2	1
MYC	1
MUTYH	1
MST1R	1
MSH2	1
MITF	1
MET	1
MAP2K1	1
LZTR1	1
LYN	1
LRP1B	1
LCK	1
KDM6A	1
JUN	1
JAK1	1
IRS2	1
IRF4	1
INHBA	1
GRIN2A	1
GNAS	1
GABRA6	1
FYN	1
FLT4	1
FH	1
FGFR2	1
FBXW7	1
FANCF	1
FANCD2	1
FANCC	1
ETV5	1
ESR1	1
ERG	1
ERBB2	1
CYLD	1
COL1A1	1
CHEK1	1
CHD4	1
CBL	1
BRIP1	1
BRCA1	1
BCL6	1
AXIN1	1
AKT3	1
AKT2	1
