# Supplementary material for: The comparison of cancer gene mutation frequencies in Chinese and U.S. patient populations
Source: Nat Commun. 2022 Sep 26;13:5651. doi: 10.1038/s41467-022-33351-4 (PMC9512793; doi:10.1038/s41467-022-33351-4)
Supplement: Supplementary file 9 — Supplementary Software 1 [file 41467_2022_33351_MOESM9_ESM.zip › Supplementary Software 1 New/Result Files/mskFemaleSmokerMutationCounts.csv]

TP53	168
KRAS	122
DNMT3A	71
EGFR	68
STK11	64
KEAP1	63
FAT1	39
SMARCA4	35
RBM10	35
NF1	32
TET2	31
EPHA5	31
ATRX	30
BRAF	28
EPHA3	25
ARID1A	25
ERBB4	24
ATM	24
PIK3CA	23
MED12	21
HGF	21
BCOR	21
ARID2	21
GRIN2A	20
CREBBP	20
CDKN2A	20
ASXL1	18
PIK3CG	17
NOTCH4	17
STAG2	16
POLE	16
NTRK3	16
KDR	16
FLT1	16
EPHB1	16
EPHA7	16
AMER1	16
SMAD4	15
SETD2	15
MET	15
JAK2	15
BRCA2	15
ARID1B	15
AR	15
RB1	14
MTOR	14
JAK3	14
CARD11	14
APC	14
ALK	14
TBX3	13
RET	13
ATR	13
PDGFRB	12
FLT4	12
CTNNB1	12
CHEK2	12
TSC2	11
PBRM1	11
KDM5C	11
INPP4B	11
INHBA	11
IKZF1	11
DICER1	11
TET1	10
PDCD1	10
NOTCH1	10
FANCA	10
ERBB2	10
BRIP1	10
U2AF1	9
NTRK1	9
NOTCH3	9
NOTCH2	9
GATA1	9
CUL3	9
BRCA1	9
TGFBR1	8
PTCH1	8
PDGFRA	8
NCOR1	8
MAP3K1	8
GSK3B	8
GLI1	8
EP300	8
DOT1L	8
CBL	8
BTK	8
BARD1	8
ARAF	8
AKT3	8
WT1	7
TSHR	7
SMO	7
ROS1	7
RNF43	7
PPP2R1A	7
NSD1	7
NBN	7
IRS2	7
GATA3	7
ERBB3	7
DDR2	7
CIC	7
CDH1	7
SF3B1	6
REL	6
PTEN	6
NTRK2	6
NKX2-1	6
KDM6A	6
JAK1	6
IL7R	6
IGF1R	6
IDH1	6
HNF1A	6
CSF1R	6
BAP1	6
TSC1	5
TGFBR2	5
RICTOR	5
PTPN11	5
PARP1	5
PALB2	5
MST1R	5
MCL1	5
MAP3K13	5
IRF4	5
ETV1	5
AXIN2	5
AXIN1	5
TOP1	4
SRC	4
SPEN	4
SMAD2	4
SDHA	4
RAD50	4
POLD1	4
PLCG2	4
PIK3R1	4
NUP93	4
NRAS	4
NPM1	4
NFE2L2	4
NF2	4
MUTYH	4
MSH2	4
MEN1	4
MAP2K1	4
KDM5A	4
IGF2	4
GNAS	4
FGFR4	4
FGFR1	4
ERRFI1	4
ERG	4
CHEK1	4
CDK12	4
AKT1	4
ABL1	4
YES1	3
XIAP	3
SOX9	3
RUNX1	3
RPTOR	3
RAD52	3
RAD51D	3
RAD51B	3
PIK3CD	3
PAX5	3
MYD88	3
MSH6	3
MPL	3
MDM4	3
MAP2K4	3
IKBKE	3
GATA2	3
FOXL2	3
FH	3
FGFR3	3
FGF3	3
FGF19	3
FAM46C	3
ETV6	3
ESR1	3
DAXX	3
CTCF	3
CDKN1A	3
CDC73	3
CD79B	3
AXL	3
XRCC2	2
TNFRSF14	2
TNFAIP3	2
SUFU	2
SMAD3	2
SDHD	2
RARA	2
RAD54L	2
RAD51C	2
PMS2	2
PIK3R2	2
MYCN	2
MYC	2
MDM2	2
MAP2K2	2
LMO1	2
KMT2D	2
KMT2C	2
KMT2A	2
KIT	2
GNAQ	2
GNA11	2
FOXP1	2
FOXO1	2
FLT3	2
FGFR2	2
FBXW7	2
FANCC	2
EZH2	2
CDKN1B	2
CDK8	2
CDK4	2
BCL6	2
AURKB	2
AKT2	2
XPO1	1
TMPRSS2	1
TCF7L2	1
SYK	1
STAT3	1
SPOP	1
SDHB	1
RHOA	1
RAF1	1
PRKAR1A	1
PRDM1	1
NFKBIA	1
MLH1	1
MITF	1
JUN	1
FUBP1	1
FGF4	1
EPCAM	1
CXCR4	1
CDKN2C	1
CDK6	1
CCNE1	1
CCND3	1
CCND1	1
BRD4	1
BLM	1
BCL2	1
AURKA	1
