# Supplementary material for: The comparison of cancer gene mutation frequencies in Chinese and U.S. patient populations
Source: Nat Commun. 2022 Sep 26;13:5651. doi: 10.1038/s41467-022-33351-4 (PMC9512793; doi:10.1038/s41467-022-33351-4)
Supplement: Supplementary file 9 — Supplementary Software 1 [file 41467_2022_33351_MOESM9_ESM.zip › Supplementary Software 1 New/Result Files/mskMaleSmokerMutationCounts.csv]

TP53	136
KRAS	66
KEAP1	47
STK11	46
DNMT3A	46
EGFR	43
SMARCA4	29
RBM10	23
NF1	21
ARID1A	21
EPHA3	20
HGF	19
FAT1	19
NTRK3	17
ATM	17
PIK3CA	16
NOTCH4	16
EPHB1	16
EPHA5	16
CDKN2A	16
CARD11	16
SETD2	15
PDGFRA	15
FLT4	14
BRAF	14
APC	14
TET2	13
GRIN2A	13
BRCA1	13
ASXL1	13
ARID2	13
TBX3	12
ERBB4	12
CIC	12
SPEN	11
PIK3CG	11
KIT	11
KDR	11
JAK2	11
INPP4B	11
TET1	10
SF3B1	10
RET	10
RB1	10
NCOR1	10
EPHA7	10
EP300	10
ALK	10
ROS1	9
POLE	9
MTOR	9
KDM5C	9
IKZF1	9
FBXW7	9
DICER1	9
SMAD4	8
PDCD1	8
PBRM1	8
NTRK1	8
NOTCH2	8
NOTCH1	8
NF2	8
MET	8
MED12	8
KDM6A	8
FLT1	8
FGFR1	8
FANCA	8
DDR2	8
CTNNB1	8
CREBBP	8
AXIN2	8
ATRX	8
TSC2	7
NOTCH3	7
MSH2	7
JAK1	7
GLI1	7
BRIP1	7
BLM	7
ABL1	7
PDGFRB	6
NSD1	6
NRAS	6
NFE2L2	6
MAP3K1	6
FGFR4	6
ESR1	6
CDK12	6
BRCA2	6
ATR	6
ARID1B	6
XPO1	5
TSC1	5
SOX9	5
RPTOR	5
PLCG2	5
PIK3R1	5
PALB2	5
NTRK2	5
MUTYH	5
MAP3K13	5
JAK3	5
IRS2	5
IRF4	5
INHBA	5
DOT1L	5
CUL3	5
CSF1R	5
CDK8	5
CCNE1	5
WT1	4
U2AF1	4
TOP1	4
TMPRSS2	4
STAG2	4
SPOP	4
SMARCD1	4
SMAD2	4
SDHA	4
RICTOR	4
RAD51B	4
PTEN	4
PPP2R1A	4
PMS2	4
PIK3R2	4
NUP93	4
NKX2-1	4
MYC	4
MDM4	4
KDM5A	4
IL7R	4
IDH1	4
GNAS	4
GATA3	4
GATA2	4
FUBP1	4
FOXP1	4
FOXO1	4
FGFR2	4
FGF3	4
EZH2	4
ETV1	4
ERBB2	4
CDH1	4
BTK	4
BCOR	4
AXIN1	4
AMER1	4
AKT3	4
YES1	3
TGFBR2	3
SMARCB1	3
RUNX1	3
RAD50	3
POLD1	3
MYCN	3
MST1R	3
MSH6	3
MLH1	3
MITF	3
MAP2K4	3
MAP2K1	3
IGF1R	3
IDH2	3
FOXL2	3
FANCC	3
DAXX	3
CTCF	3
CHEK2	3
CDKN2C	3
CDK4	3
BMPR1A	3
BARD1	3
AXL	3
XRCC2	2
TNFAIP3	2
TGFBR1	2
STAT3	2
SOX2	2
SMO	2
RNF43	2
RHOA	2
REL	2
RAD51C	2
PIK3CD	2
NFKBIA	2
NBN	2
MPL	2
MEN1	2
MAP2K2	2
JUN	2
IGF2	2
GATA1	2
FYN	2
FGFR3	2
FGF4	2
CDKN1A	2
CDK6	2
CDC73	2
CCND1	2
CBL	2
BRD4	2
BCL6	2
BCL2L11	2
BAP1	2
AURKA	2
AR	2
AKT2	2
AKT1	2
VHL	1
TSHR	1
TNFRSF14	1
TCF7L2	1
SYK	1
SUFU	1
SRC	1
SMAD3	1
SDHD	1
RAD51D	1
PTPN11	1
PTCH1	1
PRDM1	1
PIK3CB	1
PARP1	1
NPM1	1
MYD88	1
MDM2	1
LMO1	1
KMT2D	1
IKBKE	1
HRAS	1
GSK3B	1
GNA11	1
FLT3	1
FH	1
FAM46C	1
ETV6	1
ERG	1
ERBB3	1
CXCR4	1
CHEK1	1
CD79B	1
CD274	1
CCND3	1
CBFB	1
