# Supplementary material for: The comparison of cancer gene mutation frequencies in Chinese and U.S. patient populations
Source: Nat Commun. 2022 Sep 26;13:5651. doi: 10.1038/s41467-022-33351-4 (PMC9512793; doi:10.1038/s41467-022-33351-4)
Supplement: Supplementary file 9 — Supplementary Software 1 [file 41467_2022_33351_MOESM9_ESM.zip › Supplementary Software 1 New/Result Files/mskFemaleNonSmokerMutationCounts.csv]

EGFR	85
TP53	68
DNMT3A	21
SETD2	12
PIK3CA	12
SMAD4	11
RB1	10
KRAS	10
RBM10	9
CDKN2A	9
APC	9
ERBB2	8
CTNNB1	8
ATRX	8
MET	7
CREBBP	7
TET2	5
PTEN	5
MTOR	5
MED12	5
ATM	5
ARID1B	5
KIT	4
FBXW7	4
BRAF	4
BAP1	4
AXL	4
ARID1A	4
AR	4
U2AF1	3
TSC2	3
TGFBR1	3
TET1	3
STK11	3
STAT3	3
STAG2	3
SPEN	3
SMARCA4	3
ROS1	3
NUP93	3
NTRK3	3
NKX2-1	3
MAP2K1	3
FAT1	3
ERBB4	3
DOT1L	3
CDC73	3
CARD11	3
BCOR	3
TSHR	2
TGFBR2	2
SF3B1	2
RPTOR	2
RICTOR	2
RAF1	2
RAD54L	2
RAD50	2
PTPN11	2
PIK3CG	2
PIK3CB	2
PARP1	2
NSD1	2
NOTCH3	2
NOTCH2	2
NF2	2
NF1	2
MSH6	2
MSH2	2
MEN1	2
MAP3K13	2
KDR	2
JAK1	2
IRS2	2
GRIN2A	2
FOXO1	2
FGFR3	2
ERRFI1	2
EPHA5	2
EPHA3	2
CSF1R	2
CIC	2
CDKN1B	2
CDK4	2
BRCA2	2
ATR	2
ARID2	2
ALK	2
AKT1	2
XPO1	1
XIAP	1
WT1	1
TNFAIP3	1
SOX9	1
SOCS1	1
SMO	1
SMARCD1	1
SMAD2	1
SDHC	1
RNF43	1
RARA	1
RAD51B	1
PTCH1	1
PRDM1	1
POLE	1
POLD1	1
PMS2	1
PIK3R2	1
PIK3R1	1
PDGFRB	1
PALB2	1
NRAS	1
NFKBIA	1
NFE2L2	1
MST1R	1
MPL	1
MITF	1
MDM4	1
MAP3K1	1
KMT2C	1
KDM5C	1
JAK3	1
JAK2	1
IL7R	1
HNF1A	1
GSK3B	1
GNA11	1
GLI1	1
GATA3	1
GATA2	1
FOXP1	1
FLT3	1
FH	1
FGFR4	1
FGFR1	1
FGF3	1
FANCA	1
FAM46C	1
ETV1	1
ESR1	1
ERG	1
EPHB1	1
EP300	1
DICER1	1
DDR2	1
CUL3	1
CTCF	1
CRKL	1
CHEK1	1
CEBPA	1
CDKN1A	1
CDK12	1
CDH1	1
CBL	1
BTK	1
BRIP1	1
BRD4	1
BRCA1	1
BLM	1
BCL2L11	1
AXIN2	1
AXIN1	1
ARAF	1
AKT3	1
