# Supplementary material for: The comparison of cancer gene mutation frequencies in Chinese and U.S. patient populations
Source: Nat Commun. 2022 Sep 26;13:5651. doi: 10.1038/s41467-022-33351-4 (PMC9512793; doi:10.1038/s41467-022-33351-4)
Supplement: Supplementary file 10 — Source Data Files [file 41467_2022_33351_MOESM10_ESM.xlsx]

## Sheet: Fig.1
ICD-10	CaseNo	23 Tumor Sites/94 cancer subtypes		382 cancer gene census			Sequencing data matched epidemiological data			PieChart_CN
C00-C14	196	Lip oral cavity and pharynx		Ensembl ID	GeneName		Tumor Site (ICD10)	#		Lung	0.210671
C15	945	Esophagus		ENSG00000020181	GPR124		Lip oral cavity and pharynx _C00-C14	143599		Stomach	0.121215
C16	998	Stomach		ENSG00000112761	WISP3		Esophagus_C15	430543		Liver	0.104183
C18-C21	1554	Colon, Rectum, and Anus		ENSG00000158636	C11orf30		Stomach_C16	674316		Colorectum	0.103644
C22	1582	Liver and intrahepatic bile ducts		ENSG00000163041	H3F3A		Colon, Rectum, and Anus_C18-21	576569		Breast	0.0783439
C23-C24	1105	Gallbladder and Cholangiocarcinoma		ENSG00000020922	MRE11A		Liver_C22	579565		Esophagus	0.0773944
C25	542	Pancreas		ENSG00000109685	WHSC1		Gall bladder etc._C23-24	83588		Others	0.3045
C33-C34	2269	Traches, Bronchus and Lung		ENSG00000185345	PARK2		Pancreas_C25	146343
C37	33	Thymus		ENSG00000183508	FAM46C		Traches, Bronchus, and Lung_C33-34	1171960
C40-C41	199	Bone		ENSG00000002016	RAD52		Other Thoracic Organs_C37-38	18736
C43	59	Melanoma of Skin		ENSG00000004700	RECQL		Bone_C40-41	38473
C47+C49	555	Connective and Soft Tissue		ENSG00000005339	CREBBP		Melanoma of Skin_C43	10560
C50	323	Breast		ENSG00000006468	ETV1		Connective and Soft Tissue_C47,C49	19366
C53	104	Cervix uteri		ENSG00000007312	CD79B		Breast_C50	435825
C54-C55	61	Corpus uteri		ENSG00000010671	BTK		Cervix Uteri_C53	150702
C56	261	Ovary		ENSG00000010810	FYN		Corpus Uteri, Uterus Unspecified_C54-55	97418
C61	65	Prostate		ENSG00000012048	BRCA1		OvaryC_C56	79607
C64-C65	318	Kidney and Renal Pelvis		ENSG00000019991	HGF		Prostate_C61	103345
C66-C67	199	Bladder		ENSG00000026103	FAS		Kidney and Renal Pelvis_C64-C65	94975
C70-C72	286	Brain and Nervous System		ENSG00000036257	CUL3		Bladder_C66-C67	136058
C73	82	Thyroid		ENSG00000037280	FLT4		Brain, Nervous System_C70-72	149484
C82-C86; C96	131	Non-Hodgkin lymphoma		ENSG00000039068	CDH1		Thyroid Gland_C73	208080
C91-C95	81	Leukeamia		ENSG00000041880	PARP3		Non-Hodgkin Lymphoma_C82-85, C96	93484
	11948			ENSG00000044115	CTNNA1		Leukeamia_C91-C95	120379
				ENSG00000044524	EPHA3		Total	5562975
				ENSG00000046889	PREX2		AllCancers	5878712
				ENSG00000047936	ROS1		Percentage of coverage	0.946291
				ENSG00000049618	ARID1B
				ENSG00000051180	RAD51
				ENSG00000051382	PIK3CB
				ENSG00000052344	PRSS8
				ENSG00000055609	KMT2C
				ENSG00000057657	PRDM1
				ENSG00000062822	POLD1
				ENSG00000064692	SNCAIP
				ENSG00000065361	ERBB3
				ENSG00000065526	SPEN
				ENSG00000065559	MAP2K4
				ENSG00000066117	SMARCD1
				ENSG00000066468	FGFR2
				ENSG00000067560	RHOA
				ENSG00000067955	CBFB
				ENSG00000068078	FGFR3
				ENSG00000068323	TFE3
				ENSG00000070193	FGF10
				ENSG00000072062	PRKACA
				ENSG00000073578	SDHA
				ENSG00000073614	KDM5A
				ENSG00000073803	MAP3K13
				ENSG00000074181	NOTCH3
				ENSG00000075388	FGF4
				ENSG00000076242	MLH1
				ENSG00000077264	PAK3
				ENSG00000077782	FGFR1
				ENSG00000078061	ARAF
				ENSG00000079102	RUNX1T1
				ENSG00000079432	CIC
				ENSG00000079999	KEAP1
				ENSG00000080824	HSP90AA1
				ENSG00000082701	GSK3B
				ENSG00000082898	XPO1
				ENSG00000083093	PALB2
				ENSG00000083168	KAT6A
				ENSG00000083799	CYLD
				ENSG00000083857	FAT1
				ENSG00000085185	BCORL1
				ENSG00000085224	ATRX
				ENSG00000085999	RAD54L
				ENSG00000087460	GNAS
				ENSG00000087586	AURKA
				ENSG00000088256	GNA11
				ENSG00000089280	FUS
				ENSG00000091483	FH
				ENSG00000091831	ESR1
				ENSG00000095002	MSH2
				ENSG00000095015	MAP3K1
				ENSG00000096968	JAK2
				ENSG00000097007	ABL1
				ENSG00000099942	CRKL
				ENSG00000099949	LZTR1
				ENSG00000099956	SMARCB1
				ENSG00000100146	SOX10
				ENSG00000100311	PDGFB
				ENSG00000100393	EP300
				ENSG00000100697	DICER1
				ENSG00000100906	NFKBIA
				ENSG00000101213	PTK6
				ENSG00000101246	ARFRP1
				ENSG00000101966	XIAP
				ENSG00000101972	STAG2
				ENSG00000102145	GATA1
				ENSG00000102466	FGF14
				ENSG00000102755	FLT1
				ENSG00000102900	NUP93
				ENSG00000102974	CTCF
				ENSG00000103126	AXIN1
				ENSG00000103197	TSC2
				ENSG00000104320	NBN
				ENSG00000104885	DOT1L
				ENSG00000105173	CCNE1
				ENSG00000105221	AKT2
				ENSG00000105369	CD79A
				ENSG00000105397	TYK2
				ENSG00000105568	PPP2R1A
				ENSG00000105639	JAK3
				ENSG00000105647	PIK3R2
				ENSG00000105810	CDK6
				ENSG00000105851	PIK3CG
				ENSG00000105976	MET
				ENSG00000106462	EZH2
				ENSG00000106799	TGFBR1
				ENSG00000107485	GATA3
				ENSG00000107779	BMPR1A
				ENSG00000107882	SUFU
				ENSG00000108375	RNF43
				ENSG00000108384	RAD51C
				ENSG00000108821	COL1A1
				ENSG00000108946	PRKAR1A
				ENSG00000109452	INPP4B
				ENSG00000109670	FBXW7
				ENSG00000110092	CCND1
				ENSG00000110395	CBL
				ENSG00000111087	GLI1
				ENSG00000111241	FGF6
				ENSG00000111276	CDKN1B
				ENSG00000111642	CHD4
				ENSG00000112039	FANCE
				ENSG00000112531	QKI
				ENSG00000112576	CCND3
				ENSG00000112715	VEGFA
				ENSG00000113263	ITK
				ENSG00000113522	RAD50
				ENSG00000113721	PDGFRB
				ENSG00000113851	CRBN
				ENSG00000113916	BCL6
				ENSG00000114279	FGF12
				ENSG00000114861	FOXP1
				ENSG00000115392	FANCL
				ENSG00000115524	SF3B1
				ENSG00000116044	NFE2L2
				ENSG00000116062	MSH6
				ENSG00000116285	ERRFI1
				ENSG00000116990	MYCL
				ENSG00000117020	AKT3
				ENSG00000117118	SDHB
				ENSG00000117400	MPL
				ENSG00000117713	ARID1A
				ENSG00000118046	STK11
				ENSG00000118058	KMT2A
				ENSG00000118503	TNFAIP3
				ENSG00000118513	MYB
				ENSG00000118971	CCND2
				ENSG00000118972	FGF23
				ENSG00000119508	NR4A3
				ENSG00000119772	DNMT3A
				ENSG00000119888	EPCAM
				ENSG00000120063	GNA13
				ENSG00000120156	TEK
				ENSG00000120217	CD274
				ENSG00000121067	SPOP
				ENSG00000121879	PIK3CA
				ENSG00000121966	CXCR4
				ENSG00000121989	ACVR2A
				ENSG00000122025	FLT3
				ENSG00000122512	PMS2
				ENSG00000122641	INHBA
				ENSG00000123080	CDKN2C
				ENSG00000123268	ATF1
				ENSG00000124762	CDKN1A
				ENSG00000125398	SOX9
				ENSG00000126012	KDM5C
				ENSG00000126752	SSX1
				ENSG00000126934	MAP2K2
				ENSG00000127616	SMARCA4
				ENSG00000128052	KDR
				ENSG00000128602	SMO
				ENSG00000129473	BCL2L2
				ENSG00000129484	PARP2
				ENSG00000131759	RARA
				ENSG00000132155	RAF1
				ENSG00000132781	MUTYH
				ENSG00000132964	CDK8
				ENSG00000133056	PIK3C2B
				ENSG00000133639	BTG1
				ENSG00000133703	KRAS
				ENSG00000133895	MEN1
				ENSG00000134086	VHL
				ENSG00000134250	NOTCH2
				ENSG00000134323	MYCN
				ENSG00000134371	CDC73
				ENSG00000134853	PDGFRA
				ENSG00000134982	APC
				ENSG00000135100	HNF1A
				ENSG00000135111	TBX3
				ENSG00000135333	EPHA7
				ENSG00000135446	CDK4
				ENSG00000135503	ACVR1B
				ENSG00000135679	MDM2
				ENSG00000136238	RAC1
				ENSG00000136352	NKX2-1
				ENSG00000136492	BRIP1
				ENSG00000136574	GATA4
				ENSG00000136997	MYC
				ENSG00000137265	IRF4
				ENSG00000138336	TET1
				ENSG00000138376	BARD1
				ENSG00000138378	STAT4
				ENSG00000138413	IDH1
				ENSG00000139083	ETV6
				ENSG00000139618	BRCA2
				ENSG00000139687	RB1
				ENSG00000140396	NCOA2
				ENSG00000140443	IGF1R
				ENSG00000140538	NTRK3
				ENSG00000141027	NCOR1
				ENSG00000141034	GID4
				ENSG00000141380	SS18
				ENSG00000141448	GATA6
				ENSG00000141510	TP53
				ENSG00000141564	RPTOR
				ENSG00000141579	ZNF750
				ENSG00000141646	SMAD4
				ENSG00000141736	ERBB2
				ENSG00000141867	BRD4
				ENSG00000142208	AKT1
				ENSG00000143252	SDHC
				ENSG00000143322	ABL2
				ENSG00000143384	MCL1
				ENSG00000143466	IKBKE
				ENSG00000143799	PARP1
				ENSG00000144554	FANCD2
				ENSG00000145242	EPHA5
				ENSG00000145675	PIK3R1
				ENSG00000145863	GABRA6
				ENSG00000146648	EGFR
				ENSG00000147050	KDM6A
				ENSG00000147133	TAF1
				ENSG00000147862	NFIB
				ENSG00000147883	CDKN2B
				ENSG00000147889	CDKN2A
				ENSG00000148053	NTRK2
				ENSG00000148400	NOTCH1
				ENSG00000148737	TCF7L2
				ENSG00000148795	CYP17A1
				ENSG00000149311	ATM
				ENSG00000149554	CHEK1
				ENSG00000150907	FOXO1
				ENSG00000151702	FLI1
				ENSG00000152256	PDK1
				ENSG00000153094	BCL2L11
				ENSG00000153201	RANBP2
				ENSG00000153208	MERTK
				ENSG00000154803	FLCN
				ENSG00000154928	EPHB1
				ENSG00000156052	GNAQ
				ENSG00000157168	NRG1
				ENSG00000157404	KIT
				ENSG00000157554	ERG
				ENSG00000157613	CREB3L1
				ENSG00000157764	BRAF
				ENSG00000157873	TNFRSF14
				ENSG00000158169	FANCC
				ENSG00000159216	RUNX1
				ENSG00000160201	U2AF1
				ENSG00000160867	FGFR4
				ENSG00000162344	FGF19
				ENSG00000162434	JAK1
				ENSG00000162613	FUBP1
				ENSG00000162733	DDR2
				ENSG00000162924	REL
				ENSG00000163497	FEV
				ENSG00000163513	TGFBR2
				ENSG00000163558	PRKCI
				ENSG00000163659	TIPARP
				ENSG00000163930	BAP1
				ENSG00000163939	PBRM1
				ENSG00000164078	MST1R
				ENSG00000164327	RICTOR
				ENSG00000165025	SYK
				ENSG00000165409	TSHR
				ENSG00000165671	NSD1
				ENSG00000165699	TSC1
				ENSG00000165731	RET
				ENSG00000166225	FRS2
				ENSG00000166407	LMO1
				ENSG00000166949	SMAD3
				ENSG00000167244	IGF2
				ENSG00000167258	CDK12
				ENSG00000167548	KMT2D
				ENSG00000167601	AXL
				ENSG00000168036	CTNNB1
				ENSG00000168310	IRF2
				ENSG00000168610	STAT3
				ENSG00000168646	AXIN2
				ENSG00000168685	IL7R
				ENSG00000168702	LRP1B
				ENSG00000168769	TET2
				ENSG00000169032	MAP2K1
				ENSG00000169083	AR
				ENSG00000171094	ALK
				ENSG00000171456	ASXL1
				ENSG00000171552	BCL2L1
				ENSG00000171608	PIK3CD
				ENSG00000171735	CAMTA1
				ENSG00000171791	BCL2
				ENSG00000171862	PTEN
				ENSG00000171940	ZNF217
				ENSG00000172578	KLHL6
				ENSG00000172936	MYD88
				ENSG00000173575	CHD2
				ENSG00000174775	HRAS
				ENSG00000175054	ATR
				ENSG00000175387	SMAD2
				ENSG00000175832	ETV4
				ENSG00000176105	YES1
				ENSG00000177084	POLE
				ENSG00000177606	JUN
				ENSG00000178568	ERBB4
				ENSG00000178999	AURKB
				ENSG00000179295	PTPN11
				ENSG00000179348	GATA2
				ENSG00000181163	NPM1
				ENSG00000181449	SOX2
				ENSG00000181555	SETD2
				ENSG00000182054	IDH2
				ENSG00000182158	CREB3L2
				ENSG00000182185	RAD51B
				ENSG00000182578	CSF1R
				ENSG00000182866	LCK
				ENSG00000182872	RBM10
				ENSG00000182944	EWSR1
				ENSG00000183161	FANCF
				ENSG00000183337	BCOR
				ENSG00000183454	GRIN2A
				ENSG00000183765	CHEK2
				ENSG00000183770	FOXL2
				ENSG00000183779	ZNF703
				ENSG00000184012	TMPRSS2
				ENSG00000184371	CSF1
				ENSG00000184634	MED12
				ENSG00000184675	AMER1
				ENSG00000184937	WT1
				ENSG00000185338	SOCS1
				ENSG00000185379	RAD51D
				ENSG00000185811	IKZF1
				ENSG00000185920	PTCH1
				ENSG00000185950	IRS2
				ENSG00000186350	RXRA
				ENSG00000186575	NF2
				ENSG00000186716	BCR
				ENSG00000186895	FGF3
				ENSG00000187098	MITF
				ENSG00000187605	TET3
				ENSG00000187741	FANCA
				ENSG00000188389	PDCD1
				ENSG00000189079	ARID2
				ENSG00000196092	PAX5
				ENSG00000196159	FAT4
				ENSG00000196584	XRCC2
				ENSG00000196712	NF1
				ENSG00000197122	SRC
				ENSG00000197299	BLM
				ENSG00000197646	PDCD1LG2
				ENSG00000197943	PLCG2
				ENSG00000197993	KEL
				ENSG00000198286	CARD11
				ENSG00000198400	NTRK1
				ENSG00000198625	MDM4
				ENSG00000198793	MTOR
				ENSG00000198822	GRM3
				ENSG00000198900	TOP1
				ENSG00000203857	HSD3B1
				ENSG00000204209	DAXX
				ENSG00000204301	NOTCH4
				ENSG00000204370	SDHD
				ENSG00000204580	DDR1
				ENSG00000204983	PRSS1
				ENSG00000213281	NRAS
				ENSG00000221829	FANCG
				ENSG00000244405	ETV5
				ENSG00000245848	CEBPA
				ENSG00000253729	PRKDC
				ENSG00000254087	LYN

## Sheet: Fig.2a-2f
Figure 2a-2b				Figure 2c				Figure 2d				Figure 2e						Figure 2f
Genes_382	CN	U.S.		Gene_381(TP53 removed)	CN	U.S.		CN&US_40	CN_10	US_10		CN_Top50	CN-MeanValue	U.S.-MeanValue	CN-BarValue	US-BarValue		U.S._Top50	U.S.-MeanValue	CN-MeanValue	US-BarValue	CN-BarValue
TP53	0.514208	0.340266		LRP1B	0.13419	0.125415		TP53	NOTCH3	MTOR		TP53	0.518446	0.343592	0.0107036	0.00812769		TP53	0.343592	0.518446	0.00812769	0.0107036
LRP1B	0.13419	0.125415		PIK3CA	0.115818	0.132931		LRP1B	CDKN2A	CHD4		LRP1B	0.13967	0.123926	0.005811	0.00481915		PIK3CA	0.128622	0.11962	0.00506857	0.00457146
PIK3CA	0.115818	0.132931		KRAS	0.111435	0.0984697		PIK3CA	TSC2	MED12		PIK3CA	0.11962	0.128622	0.00457146	0.00506857		LRP1B	0.123926	0.13967	0.00481915	0.005811
KRAS	0.111435	0.0984697		EGFR	0.10647	0.0309022		KRAS	PBRM1	CARD11		KRAS	0.110445	0.0967586	0.00463497	0.00412457		APC	0.100507	0.100767	0.00448734	0.00472877
EGFR	0.10647	0.0309022		APC	0.105354	0.0995799		EGFR	CIC	RANBP2		EGFR	0.107123	0.0302986	0.00627918	0.00244284		KMT2D	0.097099	0.0937732	0.00404146	0.00426746
APC	0.105354	0.0995799		KMT2D	0.0971764	0.0971279		APC	ERBB2	EPHA3		APC	0.100767	0.100507	0.00472877	0.00448734		KRAS	0.0967586	0.110445	0.00412457	0.00463497
KMT2D	0.0971764	0.0971279		KMT2C	0.0883219	0.0897797		KMT2D	RBM10	TAF1		KMT2D	0.0937732	0.097099	0.00426746	0.00404146		FAT4	0.093794	0.0791519	0.00402709	0.00416991
KMT2C	0.0883219	0.0897797		ARID1A	0.0834987	0.0703996		KMT2C	ATR	KDR		KMT2C	0.087843	0.0933301	0.00407391	0.00427277		KMT2C	0.0933301	0.087843	0.00427277	0.00407391
ARID1A	0.0834987	0.0703996		FAT4	0.0771257	0.0915816		ARID1A	ALK	NSD1		ARID1A	0.0818026	0.0718608	0.00390978	0.00328267		BRAF	0.07543	0.045946	0.00318858	0.00274611
FAT4	0.0771257	0.0915816		NOTCH1	0.0662908	0.0373826		FAT4	CDH1	PIK3CG		FAT4	0.0791519	0.093794	0.00416991	0.00402709		ARID1A	0.0718608	0.0818026	0.00328267	0.00390978
NOTCH1	0.0662908	0.0373826		RB1	0.0621192	0.0413928		NOTCH1				NOTCH1	0.0673954	0.0387301	0.00349707	0.00257937		FAT1	0.0659288	0.0607039	0.00343344	0.00362465
RB1	0.0621192	0.0413928		PRKDC	0.0597926	0.0441231		RB1				FAT1	0.0607039	0.0659288	0.00362465	0.00343344		PTEN	0.059664	0.0499198	0.00320784	0.00292093
PRKDC	0.0597926	0.0441231		FAT1	0.0597077	0.0636747		PRKDC				RB1	0.0604377	0.0393955	0.00398916	0.00267583		ATM	0.0545675	0.0517732	0.00319336	0.00312983
FAT1	0.0597077	0.0636747		ATM	0.0523792	0.0551547		FAT1				PRKDC	0.0590403	0.0437805	0.00331504	0.00279181		NF1	0.0519562	0.0513949	0.00297846	0.0031682
ATM	0.0523792	0.0551547		SMARCA4	0.0503532	0.0367725		ATM				ATM	0.0517732	0.0545675	0.00312983	0.00319336		GRIN2A	0.051828	0.0333116	0.0030282	0.00278328
SMARCA4	0.0503532	0.0367725		NF1	0.049776	0.0491931		SMARCA4				NF1	0.0513949	0.0519562	0.0031682	0.00297846		CREBBP	0.0464504	0.049959	0.00277124	0.00306001
NF1	0.049776	0.0491931		CREBBP	0.049083	0.0465122		NF1				CREBBP	0.049959	0.0464504	0.00306001	0.00277124		SPEN	0.0450159	0.0378144	0.00272438	0.00268431
CREBBP	0.049083	0.0465122		PTEN	0.0486309	0.0595278		CREBBP				PTEN	0.0499198	0.059664	0.00292093	0.00320784		PRKDC	0.0437805	0.0590403	0.00279181	0.00331504
PTEN	0.0486309	0.0595278		PREX2	0.0482301	0.0445215		PTEN				SMARCA4	0.0497448	0.0368963	0.00318933	0.00247899		KMT2A	0.0435824	0.0370919	0.00261583	0.00260933
PREX2	0.0482301	0.0445215		NOTCH3	0.047561	0.0286337		PREX2				NOTCH3	0.0489773	0.0287769	0.00313844	0.00217475		PREX2	0.0425927	0.0455355	0.00266674	0.00310251
NOTCH3	0.047561	0.0286337		CDKN2A	0.047166	0.0300562		CTNNB1				CTNNB1	0.0484774	0.0358148	0.00322915	0.00225176		ERBB4	0.0401315	0.037602	0.00264743	0.0028174
CDKN2A	0.047166	0.0300562		CTNNB1	0.0464411	0.0340794		SMAD4				CDKN2A	0.0475771	0.0324383	0.00318674	0.00226719		FBXW7	0.0400196	0.0452116	0.00245614	0.00278706
CTNNB1	0.0464411	0.0340794		SMAD4	0.0458745	0.0311097		BRAF				ATRX	0.0461839	0.0396364	0.00275141	0.00264979		ATRX	0.0396364	0.0461839	0.00264979	0.00275141
SMAD4	0.0458745	0.0311097		BRAF	0.0457566	0.0734387		ATRX				BRAF	0.045946	0.07543	0.00274611	0.00318858		RB1	0.0393955	0.0604377	0.00267583	0.00398916
BRAF	0.0457566	0.0734387		ATRX	0.045505	0.0384312		FBXW7				PREX2	0.0455355	0.0425927	0.00310251	0.00266674		BRCA2	0.039083	0.0388564	0.0026076	0.00272781
ATRX	0.045505	0.0384312		FBXW7	0.0449055	0.0410379		EP300				FBXW7	0.0452116	0.0400196	0.00278706	0.00245614		NOTCH1	0.0387301	0.0673954	0.00257937	0.00349707
FBXW7	0.0449055	0.0410379		TSC2	0.0403417	0.0212855		BRCA2				SMAD4	0.0434498	0.0299268	0.00288431	0.00228827		SETD2	0.0380426	0.0376004	0.0025929	0.00272239
TSC2	0.0403417	0.0212855		PBRM1	0.0396817	0.0270259		ARID2				PBRM1	0.0409545	0.0248579	0.00262012	0.00180059		NCOR1	0.0378962	0.034825	0.00263762	0.00259861
PBRM1	0.0396817	0.0270259		EP300	0.0395533	0.0379593		SPEN				ARID2	0.0399989	0.032298	0.0029087	0.00228254		EP300	0.0376112	0.0395793	0.00232043	0.00262025
EP300	0.0395533	0.0379593		BRCA2	0.0395346	0.0406566		EPHA5				EP300	0.0395793	0.0376112	0.00262025	0.00232043		SMARCA4	0.0368963	0.0497448	0.00247899	0.00318933
BRCA2	0.0395346	0.0406566		ARID2	0.038913	0.0331734		ARID1B				ROS1	0.0393628	0.0366708	0.00282308	0.00243872		EPHA5	0.0367849	0.037362	0.00272053	0.00288167
ARID2	0.038913	0.0331734		SPEN	0.0387022	0.0459619		ERBB4				TSC2	0.0393464	0.0199446	0.00254592	0.00181032		ROS1	0.0366708	0.0393628	0.00243872	0.00282308
SPEN	0.0387022	0.0459619		EPHA5	0.0383382	0.0346761		KMT2A				BRCA2	0.0388564	0.039083	0.00272781	0.0026076		MTOR	0.0359011	0.0336378	0.00246007	0.00245529
EPHA5	0.0383382	0.0346761		ARID1B	0.0382784	0.0335857		POLE				RBM10	0.0387393	0.0179604	0.00334066	0.00181277		CTNNB1	0.0358148	0.0484774	0.00225176	0.00322915
ARID1B	0.0382784	0.0335857		CIC	0.0381724	0.0218262		ROS1				POLE	0.0384334	0.0324371	0.00270633	0.00235069		CARD11	0.0355232	0.0317196	0.00246595	0.00257656
CIC	0.0381724	0.0218262		ERBB4	0.037985	0.0419291		SETD2				ARID1B	0.0379778	0.0327709	0.00264714	0.00233655		MED12	0.0349901	0.034095	0.00263765	0.00255271
ERBB4	0.037985	0.0419291		KMT2A	0.0377761	0.0424139		NOTCH2				ERBB2	0.0379408	0.0241571	0.002994	0.00200341		RANBP2	0.0346186	0.0298294	0.00243875	0.00260097
KMT2A	0.0377761	0.0424139		POLE	0.0375837	0.0325369		KDM6A				SPEN	0.0378144	0.0450159	0.00268431	0.00272438		CHD4	0.0340798	0.0282388	0.00238124	0.00229274
POLE	0.0375837	0.0325369		ROS1	0.0373614	0.0382275		NCOR1				CIC	0.0377443	0.0215212	0.00254273	0.00178625		ARID1B	0.0327709	0.0379778	0.00233655	0.00264714
ROS1	0.0373614	0.0382275		SETD2	0.0372505	0.0374225		GRIN2A				ERBB4	0.037602	0.0401315	0.0028174	0.00264743		KDM6A	0.0326773	0.0337016	0.00228539	0.00222052
SETD2	0.0372505	0.0374225		NOTCH2	0.0367992	0.0314284						SETD2	0.0376004	0.0380426	0.00272239	0.0025929		NOTCH2	0.0325009	0.0329434	0.00236097	0.00237399
NOTCH2	0.0367992	0.0314284		ERBB2	0.0362063	0.0265673						EPHA5	0.037362	0.0367849	0.00288167	0.00272053		CDKN2A	0.0324383	0.0475771	0.00226719	0.00318674
ERBB2	0.0362063	0.0265673		RBM10	0.0360134	0.0182105						KMT2A	0.0370919	0.0435824	0.00260933	0.00261583		POLE	0.0324371	0.0384334	0.00235069	0.00270633
RBM10	0.0360134	0.0182105		ATR	0.0356443	0.030847						NCOR1	0.034825	0.0378962	0.00259861	0.00263762		ARID2	0.032298	0.0399989	0.00228254	0.0029087
ATR	0.0356443	0.030847		KDM6A	0.0354397	0.0312372						ATR	0.034184	0.0308512	0.00264434	0.00223895		EPHA3	0.0321793	0.0286492	0.00242479	0.00263318
KDM6A	0.0354397	0.0312372		ALK	0.035058	0.029889						MED12	0.034095	0.0349901	0.00255271	0.00263765		KDR	0.0319829	0.0266617	0.00240655	0.0022409
ALK	0.035058	0.029889		NCOR1	0.0347384	0.0367781						KDM6A	0.0337016	0.0326773	0.00222052	0.00228539		TAF1	0.0316092	0.0282702	0.00224966	0.00225177
NCOR1	0.0347384	0.0367781		CDH1	0.0346305	0.0291929						MTOR	0.0336378	0.0359011	0.00245529	0.00246007		NSD1	0.0314989	0.0310519	0.00216473	0.00231736
CDH1	0.0346305	0.0291929		GRIN2A	0.0344918	0.0480704						CDH1	0.0335668	0.0311162	0.00254384	0.00276564		CDH1	0.0311162	0.0335668	0.00276564	0.00254384
GRIN2A	0.0344918	0.0480704		MED12	0.034301	0.0349149						GRIN2A	0.0333116	0.051828	0.00278328	0.0030282		ATR	0.0308512	0.034184	0.00223895	0.00264434
MED12	0.034301	0.0349149		ERBB3	0.0339084	0.0272691
ERBB3	0.0339084	0.0272691		MTOR	0.0336945	0.0360925
MTOR	0.0336945	0.0360925		FLT4	0.0325536	0.0253369
FLT4	0.0325536	0.0253369		PIK3R1	0.0314353	0.0264933
PIK3R1	0.0314353	0.0264933		NSD1	0.0312654	0.0319516
NSD1	0.0312654	0.0319516		NOTCH4	0.0312284	0.029953
NOTCH4	0.0312284	0.029953		NTRK3	0.0310414	0.0250791
NTRK3	0.0310414	0.0250791		CARD11	0.0305647	0.0346127
CARD11	0.0305647	0.0346127		KEAP1	0.0304668	0.0264434
KEAP1	0.0304668	0.0264434		EPHA3	0.030389	0.0335418
EPHA3	0.030389	0.0335418		FLT1	0.0297278	0.0265424
FLT1	0.0297278	0.0265424		ASXL1	0.0296857	0.0244269
ASXL1	0.0296857	0.0244269		IRS2	0.0294767	0.00877981
IRS2	0.0294767	0.00877981		PTCH1	0.0293728	0.022641
PTCH1	0.0293728	0.022641		BCOR	0.0291558	0.0272723
BCOR	0.0291558	0.0272723		AXIN1	0.0289122	0.0141147
AXIN1	0.0289122	0.0141147		RNF43	0.0286829	0.0245499
RNF43	0.0286829	0.0245499		RANBP2	0.0286	0.0343758
RANBP2	0.0286	0.0343758		RUNX1T1	0.0283805	0.0274649
RUNX1T1	0.0283805	0.0274649		EPHB1	0.0283196	0.0282859
EPHB1	0.0283196	0.0282859		TGFBR2	0.0282067	0.0133666
TGFBR2	0.0282067	0.0133666		DOT1L	0.0281502	0.018826
DOT1L	0.0281502	0.018826		ACVR2A	0.0280776	0.0195991
ACVR2A	0.0280776	0.0195991		NRG1	0.0279765	0.018724
NRG1	0.0279765	0.018724		CHD4	0.0275553	0.0354721
CHD4	0.0275553	0.0354721		GRM3	0.0272472	0.029815
GRM3	0.0272472	0.029815		STK11	0.0270359	0.0150379
STK11	0.0270359	0.0150379		TAF1	0.0270137	0.0330456
TAF1	0.0270137	0.0330456		KDR	0.0268606	0.0321505
KDR	0.0268606	0.0321505		PIK3CG	0.0267936	0.0311595
PIK3CG	0.0267936	0.0311595		EPHA7	0.0266094	0.0277026
EPHA7	0.0266094	0.0277026		RET	0.0262889	0.0211719
RET	0.0262889	0.0211719		MAP3K1	0.0261664	0.0275753
MAP3K1	0.0261664	0.0275753		TET1	0.0260917	0.0280066
TET1	0.0260917	0.0280066		AMER1	0.0260104	0.0279637
AMER1	0.0260104	0.0279637		TBX3	0.0257841	0.0186914
TBX3	0.0257841	0.0186914		BRD4	0.0256777	0.0171045
BRD4	0.0256777	0.0171045		KDM5C	0.0255775	0.0175208
KDM5C	0.0255775	0.0175208		CHD2	0.0254134	0.0220398
CHD2	0.0254134	0.0220398		TET2	0.0251076	0.0232422
TET2	0.0251076	0.0232422		CAMTA1	0.0247554	0.0290557
CAMTA1	0.0247554	0.0290557		NCOA2	0.0246659	0.0197111
NCOA2	0.0246659	0.0197111		POLD1	0.0244469	0.0168166
POLD1	0.0244469	0.0168166		BAP1	0.0244462	0.0160976
BAP1	0.0244462	0.0160976		PIK3C2B	0.0242748	0.0238036
PIK3C2B	0.0242748	0.0238036		SF3B1	0.0240874	0.0273834
SF3B1	0.0240874	0.0273834		HGF	0.0239403	0.0243795
HGF	0.0239403	0.0243795		NFE2L2	0.0235284	0.0208862
NFE2L2	0.0235284	0.0208862		GATA3	0.0234593	0.0273936
GATA3	0.0234593	0.0273936		TCF7L2	0.0233989	0.0150111
TCF7L2	0.0233989	0.0150111		JAK1	0.0233796	0.0197837
JAK1	0.0233796	0.0197837		COL1A1	0.0231707	0.0245074
COL1A1	0.0231707	0.0245074		RPTOR	0.0231645	0.0190171
RPTOR	0.0231645	0.0190171		BCORL1	0.0230995	0.0293004
BCORL1	0.0230995	0.0293004		TET3	0.0230737	0.0212451
TET3	0.0230737	0.0212451		GPR124	0.0230367	0.0150379
GPR124	0.0230367	0.0150379		KAT6A	0.0227953	0.0246141
KAT6A	0.0227953	0.0246141		PLCG2	0.0227806	0.0223298
PLCG2	0.0227806	0.0223298		JAK3	0.0222284	0.0163213
JAK3	0.0222284	0.0163213		BRCA1	0.0221512	0.0235265
BRCA1	0.0221512	0.0235265		AR	0.0221327	0.0229784
AR	0.0221327	0.0229784		SOX9	0.0220971	0.0182243
SOX9	0.0220971	0.0182243		IGF1R	0.0219919	0.0178896
IGF1R	0.0219919	0.0178896		RAD50	0.0219576	0.014505
RAD50	0.0219576	0.014505		WHSC1	0.0218895	0.0184782
WHSC1	0.0218895	0.0184782		RICTOR	0.0218473	0.0219893
RICTOR	0.0218473	0.0219893		DICER1	0.0216515	0.0246024
DICER1	0.0216515	0.0246024		LZTR1	0.0214445	0.0139126
LZTR1	0.0214445	0.0139126		BCR	0.0214166	0.0144679
BCR	0.0214166	0.0144679		FANCA	0.0213293	0.0161741
FANCA	0.0213293	0.0161741		TSC1	0.0212792	0.0175957
TSC1	0.0212792	0.0175957		GLI1	0.0212531	0.0197511
GLI1	0.0212531	0.0197511		PDGFRA	0.021223	0.0244068
PDGFRA	0.021223	0.0244068		KDM5A	0.0211133	0.0227294
KDM5A	0.0211133	0.0227294		STAG2	0.0206536	0.0244599
STAG2	0.0206536	0.0244599		NTRK1	0.0206189	0.0160278
NTRK1	0.0206189	0.0160278		MET	0.0204818	0.0207182
MET	0.0204818	0.0207182		ESR1	0.0203452	0.015714
ESR1	0.0203452	0.015714		TEK	0.0200084	0.0189275
TEK	0.0200084	0.0189275		ABL2	0.0199998	0.0175026
ABL2	0.0199998	0.0175026		IDH1	0.0199701	0.0149766
IDH1	0.0199701	0.0149766		BLM	0.0199451	0.0142856
BLM	0.0199451	0.0142856		DNMT3A	0.0196117	0.0184135
DNMT3A	0.0196117	0.0184135		TYK2	0.0195838	0.0151661
TYK2	0.0195838	0.0151661		CTCF	0.0194078	0.0218395
CTCF	0.0194078	0.0218395		MAP2K4	0.0193142	0.0137866
MAP2K4	0.0193142	0.0137866		CSF1R	0.0193118	0.0140527
CSF1R	0.0193118	0.0140527		PIK3R2	0.0192145	0.0103277
PIK3R2	0.0192145	0.0103277		FGFR1	0.0191439	0.0113678
FGFR1	0.0191439	0.0113678		JAK2	0.0191079	0.0148035
JAK2	0.0191079	0.0148035		AXIN2	0.0190853	0.017002
AXIN2	0.0190853	0.017002		PIK3CD	0.0189001	0.0160644
PIK3CD	0.0189001	0.0160644		INPP4B	0.018798	0.0149158
INPP4B	0.018798	0.0149158		PDGFRB	0.0186597	0.0163506
PDGFRB	0.0186597	0.0163506		FANCD2	0.0186144	0.0168563
FANCD2	0.0186144	0.0168563		KEL	0.0184645	0.0197158
KEL	0.0184645	0.0197158		CDK12	0.0183613	0.0264722
CDK12	0.0183613	0.0264722		KIT	0.0182245	0.0200971
KIT	0.0182245	0.0200971		AXL	0.0182017	0.0159467
AXL	0.0182017	0.0159467		MRE11A	0.0179264	0.0107587
MRE11A	0.0179264	0.0107587		FGFR2	0.0178745	0.0194119
FGFR2	0.0178745	0.0194119		FGFR3	0.0178242	0.015738
FGFR3	0.0178242	0.015738		SDHA	0.0176357	0.0100694
SDHA	0.0176357	0.0100694		FGFR4	0.0175058	0.0118364
FGFR4	0.0175058	0.0118364		STAT3	0.0174849	0.0137604
STAT3	0.0174849	0.0137604		MSH6	0.0174842	0.0179586
MSH6	0.0174842	0.0179586		FLT3	0.0174583	0.0199837
FLT3	0.0174583	0.0199837		GNAS	0.017325	0.0246509
GNAS	0.017325	0.0246509		DDR2	0.0172695	0.0166014
DDR2	0.0172695	0.0166014		IKZF1	0.0172215	0.0138235
IKZF1	0.0172215	0.0138235		AKT1	0.0171986	0.0123428
AKT1	0.0171986	0.0123428		PRSS1	0.0169492	0.0114381
PRSS1	0.0169492	0.0114381		BRIP1	0.0169172	0.0166954
BRIP1	0.0169172	0.0166954		MST1R	0.016846	0.0159597
MST1R	0.016846	0.0159597		PARP1	0.0166192	0.0124548
PARP1	0.0166192	0.0124548		PMS2	0.0166091	0.0123723
PMS2	0.0166091	0.0123723		DDR1	0.0163731	0.0118432
DDR1	0.0163731	0.0118432		ITK	0.0162997	0.0147634
ITK	0.0162997	0.0147634		CYLD	0.0161986	0.0114824
CYLD	0.0161986	0.0114824		HNF1A	0.0161646	0.0114004
HNF1A	0.0161646	0.0114004		MAP3K13	0.0160318	0.017095
MAP3K13	0.0160318	0.017095		ACVR1B	0.0159871	0.0141845
ACVR1B	0.0159871	0.0141845		WT1	0.015849	0.0116584
WT1	0.015849	0.0116584		ZNF750	0.0158163	0.0109063
ZNF750	0.0158163	0.0109063		PALB2	0.0157438	0.0155531
PALB2	0.0157438	0.0155531		PPP2R1A	0.0156514	0.0144977
PPP2R1A	0.0156514	0.0144977		ETV1	0.0155678	0.009164
ETV1	0.0155678	0.009164		GABRA6	0.0155099	0.0181422
GABRA6	0.0155099	0.0181422		NBN	0.0152177	0.011723
NBN	0.0152177	0.011723		TSHR	0.015141	0.0145432
TSHR	0.015141	0.0145432		SMO	0.0151299	0.0123092
SMO	0.0151299	0.0123092		VHL	0.0150386	0.00977721
VHL	0.0150386	0.00977721		C11orf30	0.0149523	0.0163415
C11orf30	0.0149523	0.0163415		MSH2	0.0149241	0.0137411
MSH2	0.0149241	0.0137411		STAT4	0.014764	0.0146288
STAT4	0.014764	0.0146288		NTRK2	0.0147578	0.0155686
NTRK2	0.0147578	0.0155686		GATA6	0.0147286	0.00612128
GATA6	0.0147286	0.00612128		ZNF217	0.0146931	0.0166832
ZNF217	0.0146931	0.0166832		FOXP1	0.0145009	0.0137358
FOXP1	0.0145009	0.0137358		FUBP1	0.0144821	0.010704
FUBP1	0.0144821	0.010704		PRKCI	0.0143823	0.0114187
PRKCI	0.0143823	0.0114187		CUL3	0.0143642	0.0142949
CUL3	0.0143642	0.0142949		NR4A3	0.0142407	0.00975215
NR4A3	0.0142407	0.00975215		CTNNA1	0.0142173	0.0130467
CTNNA1	0.0142173	0.0130467		PIK3CB	0.0141226	0.0144869
PIK3CB	0.0141226	0.0144869		SNCAIP	0.0140873	0.0203758
SNCAIP	0.0140873	0.0203758		BARD1	0.0140157	0.0109927
BARD1	0.0140157	0.0109927		TGFBR1	0.0139795	0.00957317
TGFBR1	0.0139795	0.00957317		SRC	0.013714	0.00588491
SRC	0.013714	0.00588491		NUP93	0.0136471	0.0109848
NUP93	0.0136471	0.0109848		BTK	0.0134716	0.0141194
BTK	0.0134716	0.0141194		XPO1	0.0134609	0.0129041
XPO1	0.0134609	0.0129041		ERG	0.0134021	0.0111609
ERG	0.0134021	0.0111609		MLH1	0.0133673	0.0132272
MLH1	0.0133673	0.0132272		RXRA	0.0132887	0.0109444
RXRA	0.0132887	0.0109444		CREB3L2	0.0132215	0.0079889
CREB3L2	0.0132215	0.0079889		ABL1	0.013196	0.0139394
ABL1	0.013196	0.0139394		FLI1	0.0131257	0.00952665
FLI1	0.0131257	0.00952665		TFE3	0.0131	0.00957751
TFE3	0.0131	0.00957751		MEN1	0.0130995	0.0109813
MEN1	0.0130995	0.0109813		MERTK	0.0128992	0.0153317
MERTK	0.0128992	0.0153317		SMAD3	0.0127793	0.0105015
SMAD3	0.0127793	0.0105015		PAX5	0.0127727	0.0120539
PAX5	0.0127727	0.0120539		PRDM1	0.0127419	0.0166709
PRDM1	0.0127419	0.0166709		IL7R	0.0126852	0.0176853
IL7R	0.0126852	0.0176853		NF2	0.0126551	0.00942003
NF2	0.0126551	0.00942003		CBL	0.0124092	0.012119
CBL	0.0124092	0.012119		KLHL6	0.0123758	0.0172228
KLHL6	0.0123758	0.0172228		ETV5	0.0123439	0.00876517
ETV5	0.0123439	0.00876517		FLCN	0.0121648	0.00837747
FLCN	0.0121648	0.00837747		SMAD2	0.012002	0.0123459
SMAD2	0.012002	0.0123459		MAP2K1	0.0119499	0.0116192
MAP2K1	0.0119499	0.0116192		RUNX1	0.011938	0.0123584
RUNX1	0.011938	0.0123584		AKT2	0.011927	0.00694267
AKT2	0.011927	0.00694267		DAXX	0.0118982	0.0113473
DAXX	0.0118982	0.0113473		IRF4	0.0118101	0.00965458
IRF4	0.0118101	0.00965458		PAK3	0.0117773	0.0132106
PAK3	0.0117773	0.0132106		BCL6	0.0117555	0.0146124
BCL6	0.0117555	0.0146124		EWSR1	0.011755	0.00999959
EWSR1	0.011755	0.00999959		NKX2-1	0.0116759	0.00433021
NKX2-1	0.0116759	0.00433021		CHEK2	0.0116484	0.0130539
CHEK2	0.0116484	0.0130539		HSP90AA1	0.0116204	0.0109986
HSP90AA1	0.0116204	0.0109986		RHOA	0.0116163	0.00921908
RHOA	0.0116163	0.00921908		FOXO1	0.0115074	0.00917959
FOXO1	0.0115074	0.00917959		NRAS	0.0115035	0.0254686
NRAS	0.0115035	0.0254686		CDC73	0.0114864	0.0109996
CDC73	0.0114864	0.0109996		VEGFA	0.0111378	0.00322066
VEGFA	0.0111378	0.00322066		EZH2	0.0109266	0.0149242
EZH2	0.0109266	0.0149242		GATA2	0.0108875	0.00813864
GATA2	0.0108875	0.00813864		INHBA	0.0108229	0.0152265
INHBA	0.0108229	0.0152265		IKBKE	0.0108119	0.0114751
IKBKE	0.0108119	0.0114751		FANCC	0.0107267	0.0074273
FANCC	0.0107267	0.0074273		MITF	0.0107219	0.00896811
MITF	0.0107219	0.00896811		CYP17A1	0.010595	0.00724462
CYP17A1	0.010595	0.00724462		FGF12	0.0105922	0.00834413
FGF12	0.0105922	0.00834413		MAP2K2	0.0105216	0.00565477
MAP2K2	0.0105216	0.00565477		CREB3L1	0.0104928	0.00557896
CREB3L1	0.0104928	0.00557896		RAD54L	0.0103034	0.00795112
RAD54L	0.0103034	0.00795112		PTPN11	0.0101948	0.010842
PTPN11	0.0101948	0.010842		FUS	0.0101824	0.00694515
FUS	0.0101824	0.00694515		LYN	0.010154	0.00889651
LYN	0.010154	0.00889651		FANCL	0.0101134	0.00447961
FANCL	0.0101134	0.00447961		ETV6	0.0101013	0.0118674
ETV6	0.0101013	0.0118674		SYK	0.0100534	0.0108074
SYK	0.0100534	0.0108074		TOP1	0.0100508	0.00962176
TOP1	0.0100508	0.00962176		IRF2	0.00995318	0.00878198
IRF2	0.00995318	0.00878198		ARAF	0.00979267	0.00970381
ARAF	0.00979267	0.00970381		MYB	0.00975215	0.0102592
MYB	0.00975215	0.0102592		RECQL	0.00974884	0.00736344
RECQL	0.00974884	0.00736344		SPOP	0.00973393	0.0218164
SPOP	0.00973393	0.0218164		BMPR1A	0.00972145	0.00652367
BMPR1A	0.00972145	0.00652367		RARA	0.00970574	0.00775833
RARA	0.00970574	0.00775833		GATA4	0.00967746	0.00450246
GATA4	0.00967746	0.00450246		LCK	0.0095995	0.00870883
LCK	0.0095995	0.00870883		SUFU	0.0093998	0.00485209
SUFU	0.0093998	0.00485209		QKI	0.009242	0.00835912
QKI	0.009242	0.00835912		NFKBIA	0.00922483	0.00550725
NFKBIA	0.00922483	0.00550725		SS18	0.00920692	0.00503306
SS18	0.00920692	0.00503306		GSK3B	0.00914373	0.00601245
GSK3B	0.00914373	0.00601245		RAF1	0.00913033	0.00968516
RAF1	0.00913033	0.00968516		TMPRSS2	0.00910159	0.0075985
TMPRSS2	0.00910159	0.0075985		ZNF703	0.00904734	0.00323553
ZNF703	0.00904734	0.00323553		GNAQ	0.00904528	0.00896587
GNAQ	0.00904528	0.00896587		FYN	0.00896293	0.00942151
FYN	0.00896293	0.00942151		FGF14	0.0089405	0.00854577
FGF14	0.0089405	0.00854577		TNFAIP3	0.00891802	0.0117899
TNFAIP3	0.00891802	0.0117899		AKT3	0.00889479	0.00877654
AKT3	0.00889479	0.00877654		FH	0.00876774	0.00844503
FH	0.00876774	0.00844503		CDKN1B	0.00875427	0.00738029
CDKN1B	0.00875427	0.00738029		MPL	0.00871332	0.00779087
MPL	0.00871332	0.00779087		PARP3	0.00859605	0.00686632
PARP3	0.00859605	0.00686632		SMARCB1	0.00859429	0.00772063
SMARCB1	0.00859429	0.00772063		CDK8	0.00855707	0.00755832
CDK8	0.00855707	0.00755832		HRAS	0.00855582	0.010779
HRAS	0.00855582	0.010779		GNA11	0.00849625	0.00895933
GNA11	0.00849625	0.00895933		IDH2	0.00849509	0.00679962
IDH2	0.00849509	0.00679962		FOXL2	0.00846854	0.00377652
FOXL2	0.00846854	0.00377652		TIPARP	0.00844607	0.00783469
TIPARP	0.00844607	0.00783469		RAD52	0.00839882	0.00417736
RAD52	0.00839882	0.00417736		SMARCD1	0.00837412	0.00572999
SMARCD1	0.00837412	0.00572999		WISP3	0.00835688	0.00559892
WISP3	0.00835688	0.00559892		CHEK1	0.0083344	0.00692008
CHEK1	0.0083344	0.00692008		PRKAR1A	0.00816208	0.00558993
PRKAR1A	0.00816208	0.00558993		CD79B	0.00815293	0.00569335
CD79B	0.00815293	0.00569335		FANCG	0.00814416	0.00738497
FANCG	0.00814416	0.00738497		YES1	0.00805261	0.00683355
YES1	0.00805261	0.00683355		MYC	0.00803856	0.00951521
MYC	0.00803856	0.00951521		MDM4	0.00797862	0.0051896
MDM4	0.00797862	0.0051896		PRSS8	0.00796605	0.00298487
PRSS8	0.00796605	0.00298487		REL	0.00793903	0.00794064
REL	0.00793903	0.00794064		GATA1	0.00776548	0.00713548
GATA1	0.00776548	0.00713548		PTK6	0.00771041	0.00367736
PTK6	0.00771041	0.00367736		MDM2	0.00769662	0.00630222
MDM2	0.00769662	0.00630222		SOX10	0.00767168	0.00683175
SOX10	0.00767168	0.00683175		MUTYH	0.0075455	0.00768209
MUTYH	0.0075455	0.00768209		U2AF1	0.00753622	0.00757372
U2AF1	0.00753622	0.00757372		CRBN	0.0074947	0.00461215
CRBN	0.0074947	0.00461215		PARP2	0.00749214	0.0067777
PARP2	0.00749214	0.0067777		RAD51B	0.0074835	0.00485329
RAD51B	0.0074835	0.00485329		FGF23	0.00745865	0.00917317
FGF23	0.00745865	0.00917317		CCNE1	0.00745036	0.00546331
CCNE1	0.00745036	0.00546331		ERRFI1	0.00744974	0.00691673
ERRFI1	0.00744974	0.00691673		HSD3B1	0.0073813	0.00701085
HSD3B1	0.0073813	0.00701085		CSF1	0.00730499	0.00720977
CSF1	0.00730499	0.00720977		NFIB	0.00724494	0.00754122
NFIB	0.00724494	0.00754122		PDCD1	0.00723908	0.00679326
PDCD1	0.00723908	0.00679326		GNA13	0.00719431	0.0105692
GNA13	0.00719431	0.0105692		CBFB	0.00717078	0.00582465
CBFB	0.00717078	0.00582465		MYCN	0.00715572	0.00825449
MYCN	0.00715572	0.00825449		RAD51D	0.00712386	0.00321613
RAD51D	0.00712386	0.00321613		FGF3	0.00708426	0.00397084
FGF3	0.00708426	0.00397084		CXCR4	0.00695412	0.00633747
CXCR4	0.00695412	0.00633747		FRS2	0.00682167	0.00727287
FRS2	0.00682167	0.00727287		PDGFB	0.0067184	0.00459313
PDGFB	0.0067184	0.00459313		CCND3	0.0067136	0.0048497
CCND3	0.0067136	0.0048497		FGF6	0.00668405	0.00780556
FGF6	0.00668405	0.00780556		FAS	0.0066388	0.00616597
FAS	0.0066388	0.00616597		FANCE	0.00660102	0.00523226
FANCE	0.00660102	0.00523226		FGF10	0.00659036	0.00668801
FGF10	0.00659036	0.00668801		FGF19	0.00645676	0.00305237
FGF19	0.00645676	0.00305237		CDKN1A	0.00643665	0.00779277
CDKN1A	0.00643665	0.00779277		CDK6	0.00640208	0.00458845
CDK6	0.00640208	0.00458845		EPCAM	0.00619662	0.00327513
EPCAM	0.00619662	0.00327513		SOX2	0.00604446	0.00510558
SOX2	0.00604446	0.00510558		FGF4	0.00600497	0.00229782
FGF4	0.00600497	0.00229782		XIAP	0.00593143	0.00787199
XIAP	0.00593143	0.00787199		NPM1	0.00583534	0.00400075
NPM1	0.00583534	0.00400075		RAD51C	0.0058103	0.00505907
RAD51C	0.0058103	0.00505907		CEBPA	0.00579247	0.0017199
CEBPA	0.00579247	0.0017199		AURKA	0.00578915	0.00458768
AURKA	0.00578915	0.00458768		PRKACA	0.00578655	0.00543397
PRKACA	0.00578655	0.00543397		MYD88	0.00571252	0.0112794
MYD88	0.00571252	0.0112794		ARFRP1	0.00565859	0.00314493
ARFRP1	0.00565859	0.00314493		CCND1	0.00564519	0.0063089
CCND1	0.00564519	0.0063089		FANCF	0.0056255	0.00447565
FANCF	0.0056255	0.00447565		PDK1	0.00559827	0.00610847
PDK1	0.00559827	0.00610847		CD79A	0.0055835	0.0043573
CD79A	0.0055835	0.0043573		ETV4	0.00557178	0.00528416
ETV4	0.00557178	0.00528416		IGF2	0.00555262	0.00373635
IGF2	0.00555262	0.00373635		H3F3A	0.00554769	0.00253331
H3F3A	0.00554769	0.00253331		MYCL	0.00545066	0.00412825
MYCL	0.00545066	0.00412825		GID4	0.0053604	0.00202998
GID4	0.0053604	0.00202998		FAM46C	0.00523453	0.00491077
FAM46C	0.00523453	0.00491077		MCL1	0.00494848	0.00445391
MCL1	0.00494848	0.00445391		CDK4	0.00489193	0.00449143
CDK4	0.00489193	0.00449143		FEV	0.00483138	0.001717
FEV	0.00483138	0.001717		SSX1	0.00482076	0.00398085
SSX1	0.00482076	0.00398085		JUN	0.00479495	0.00499575
JUN	0.00479495	0.00499575		AURKB	0.00469825	0.00381786
AURKB	0.00469825	0.00381786		RAC1	0.00466732	0.00555584
RAC1	0.00466732	0.00555584		PARK2	0.00456558	0.0120505
PARK2	0.00456558	0.0120505		BCL2L11	0.00456446	0.00523488
BCL2L11	0.00456446	0.00523488		BTG1	0.00441244	0.00467448
BTG1	0.00441244	0.00467448		SOCS1	0.00418664	0.00515989
SOCS1	0.00418664	0.00515989		SDHB	0.00414666	0.00302857
SDHB	0.00414666	0.00302857		SDHD	0.0041425	0.00179872
SDHD	0.0041425	0.00179872		LMO1	0.00406323	0.00220847
LMO1	0.00406323	0.00220847		CCND2	0.0039079	0.00545947
CCND2	0.0039079	0.00545947		XRCC2	0.0039072	0.00506041
XRCC2	0.0039072	0.00506041		RAD51	0.00389361	0.00366889
RAD51	0.00389361	0.00366889		CRKL	0.00386953	0.00428833
CRKL	0.00386953	0.00428833		PDCD1LG2	0.00352145	0.00289541
PDCD1LG2	0.00352145	0.00289541		ATF1	0.00334472	0.00353067
ATF1	0.00334472	0.00353067		TNFRSF14	0.00322957	0.00625275
TNFRSF14	0.00322957	0.00625275		SDHC	0.00304812	0.00204284
SDHC	0.00304812	0.00204284		CDKN2B	0.00297041	0.00130554
CDKN2B	0.00297041	0.00130554		BCL2	0.00260431	0.00734962
BCL2	0.00260431	0.00734962		CD274	0.00231424	0.00345539
CD274	0.00231424	0.00345539		BCL2L1	0.0021959	0.00321088
BCL2L1	0.0021959	0.00321088		CDKN2C	0.00205139	0.00197201
CDKN2C	0.00205139	0.00197201		BCL2L2	0.00203945	0.0025354
BCL2L2	0.00203945	0.0025354

## Sheet: Fig.3a-3b
Figure 3a-3b				Figure 3a			Figure 3b
	CN	US		CN-TOP1 mutated genes	Rates %		US-TOP1 mutated genes	Rates %
SKCM	BRAF	BRAF		TP53 (51.4%)	51.42		TP53 (34.0%)	34.03
THCA	BRAF	BRAF		PIK3CA (11.6%)	11.58		PIK3CA (13.3%)	13.29
LUAD	EGFR	TP53		KRAS (11.1%)	11.14		APC (10.0%)	9.96
GBM	IDH1	IDH1		EGFR (10.6%)	10.65		KRAS (9.8%)	9.85
PAAD	KRAS	KRAS		PTEN (4.9%)	4.86		BRAF (7.3%)	7.34
CESC	PIK3CA	PIK3CA		BRAF (4.6%)	4.58		PTEN (6.0%)	5.95
UCEC	PTEN	PTEN		IDH1 (2.0%)	2		SPOP (2.2%)	2.18
PRCA	SPOP	SPOP		VHL (1.5%)	1.5		IDH1 (1.5%)	1.5
BLCA	TP53	TP53		SPOP (1.0%)	0.97		VHL (1.0%)	0.98
BRCA	TP53	PIK3CA
COCA	TP53	APC
ESCC	TP53	TP53
GACA	TP53	TP53
HNSC	TP53	TP53
LIHC	TP53	TP53
LUSC	TP53	TP53
OVCA	TP53	TP53
KIRC	VHL	VHL

## Sheet: Fig.4a-4d
Figure 4a_TP53-Top																												Figure 4b_TP53-Plus																				Figure 4c_Non-TP53
ESCC				OVCA				LUSC				HNSC				GACA				BLCA				LIHC				COCA				LUAD				BRCA				PAAD				GBM				CESC
CN-Top50	Rates	US-Top50	Rates	CN-Top50	Rates	US-Top50	Rates	CN-Top50	Rates	US-Top50	Rates	CN-Top50	Rates	US-Top50	Rates	CN-Top50	Rates	US-Top50	Rates	CN-Top50	Rates	US-Top50	Rates	CN-Top50	Rates	US-Top50	Rates	CN-Top50	Rates	US-Top50	Rates	CN-Top50	Rates	US-Top50 (MSK)	Rates/1027	CN-Top50	Rates	US-Top50	Rates	CN-Top50	Rates	US-Top50	Rates	CN-Top50	Rates	US-Top50	Rates	CN-Top50	Rates
TP53	0.867615	TP53	0.873684	TP53	0.935	TP53	0.7723	TP53	0.831633	TP53	0.764948	TP53	0.319	TP53	0.635827	TP53	0.581706	TP53	0.42369	TP53	0.343558	TP53	0.462287	TP53	0.580018	TP53	0.263736	TP53	0.682025	APC	0.666055	EGFR	0.586861	TP53	0.395326	TP53	0.511551	PIK3CA	0.334314	KRAS	0.866	KRAS	0.666667	IDH1	0.465035	IDH1	0.465402	PIK3CA	0.355
NOTCH1	0.203501	KMT2D	0.210526	NF1	0.092	KMT2C	0.0798122	LRP1B	0.27551	LRP1B	0.354639	KMT2D	0.117	FAT1	0.204724	LRP1B	0.189106	LRP1B	0.266515	KDM6A	0.288344	KMT2D	0.248175	CTNNB1	0.206012	CTNNB1	0.252747	APC	0.659312	TP53	0.565138	TP53	0.475912	EGFR	0.221032	PIK3CA	0.376238	TP53	0.305882	TP53	0.755	TP53	0.542373	TP53	0.458042	TP53	0.38058	KMT2D	0.25
KMT2D	0.172867	NOTCH1	0.147368	KMT2D	0.086	NF1	0.0516432	KMT2D	0.227041	KMT2D	0.206186	NFKBIA	0.096	CDKN2A	0.192913	ARID1A	0.161357	FAT4	0.207289	PIK3CA	0.226994	PIK3CA	0.221411	LRP1B	0.126437	LRP1B	0.0934066	KRAS	0.456197	KRAS	0.434862	LRP1B	0.151095	KRAS	0.196689	GATA3	0.148515	CDH1	0.0980392	SMAD4	0.236	SMAD4	0.158192	ATRX	0.297203	ATRX	0.164062	KMT2C	0.171
LRP1B	0.133479	NFE2L2	0.147368	KMT2C	0.076	LRP1B	0.0492958	CDKN2A	0.219388	KMT2C	0.179381	EP300	0.085	PIK3CA	0.183071	CDH1	0.141829	ARID1A	0.175399	FGFR3	0.177914	KDM6A	0.221411	AXIN1	0.121132	PRKDC	0.0686813	PIK3CA	0.186243	PIK3CA	0.262385	RBM10	0.115328	DNMT3A	0.142162	KMT2C	0.132013	KMT2C	0.0862745	CDKN2A	0.236	CDKN2A	0.129944	CIC	0.143357	PTEN	0.146205	FBXW7	0.158
FAT1	0.131291	PIK3CA	0.126316	LRP1B	0.059	FAT4	0.0469484	FAT1	0.170918	NFE2L2	0.142268	PIK3CA	0.074	LRP1B	0.169291	FAT4	0.130524	PIK3CA	0.164009	CREBBP	0.159509	ARID1A	0.214112	RB1	0.110522	PREX2	0.0631868	SMAD4	0.1817	FAT4	0.231193	KRAS	0.108759	STK11	0.111003	PTEN	0.0759076	GATA3	0.0803922	ARID1A	0.119	GNAS	0.0508475	NOTCH1	0.0839161	EGFR	0.146205	EP300	0.118
PIK3CA	0.103939	FGFR1	0.126316	MED12	0.059	SPEN	0.0469484	NFE2L2	0.155612	CDKN2A	0.140206	FAT1	0.074	NOTCH1	0.15748	PIK3CA	0.0986639	PREX2	0.157175	ARID1A	0.134969	KMT2C	0.19708	ARID1A	0.108753	ARID1A	0.0576923	LRP1B	0.177807	LRP1B	0.177982	SMARCA4	0.0583942	KEAP1	0.109056	MAP3K1	0.0726073	MAP3K1	0.0676471	LRP1B	0.072	RNF43	0.0451977	NF1	0.0699301	CIC	0.101562	LRP1B	0.118
ZNF750	0.0962801	ATM	0.105263	ARID1A	0.054	KMT2A	0.0446009	KEAP1	0.127551	FAT4	0.140206	LRP1B	0.074	KMT2D	0.143701	KMT2D	0.0966084	KMT2C	0.145786	HRAS	0.116564	RB1	0.167883	TSC2	0.0875332	AXIN1	0.0549451	FAT4	0.17586	FBXW7	0.154128	FAT4	0.0569343	RBM10	0.067186	AKT1	0.0528053	NCOR1	0.0460784	RNF43	0.065	TGFBR2	0.039548	PIK3CA	0.0594406	PIK3CA	0.0770089	ATRX	0.092
CDKN2A	0.0908096	ZNF750	0.0947368	BRCA1	0.049	NOTCH4	0.0399061	KMT2C	0.117347	FAT1	0.136082	SPEN	0.064	NSD1	0.100394	KMT2C	0.0924974	KMT2D	0.129841	STAG2	0.110429	FGFR3	0.150852	KMT2D	0.0786914	KMT2C	0.0521978	FBXW7	0.170019	ATM	0.130275	KMT2C	0.0547445	SMARCA4	0.0662123	FAT4	0.0528053	PTEN	0.0411765	TGFBR2	0.048	ATM	0.039548	PIK3R1	0.048951	NF1	0.0703125	EPHA5	0.079
EP300	0.0776805	TGFBR2	0.0947368	CREBBP	0.049	CDK12	0.0375587	NOTCH1	0.114796	NF1	0.127835	CDKN2A	0.064	FAT4	0.0807087	PREX2	0.0760534	ERBB4	0.123007	ERBB2	0.104294	ERBB2	0.150852	PREX2	0.066313	KMT2D	0.0494505	TCF7L2	0.143413	SMAD4	0.119266	PIK3CA	0.0540146	FAT1	0.0593963	ARID1A	0.049505	NF1	0.0362745	ATM	0.046	FLT4	0.039548	SETD2	0.048951	PIK3R1	0.0424107	NOTCH1	0.079
NFE2L2	0.0678337	PTCH1	0.0947368	FAT4	0.049	TAF1	0.0352113	PIK3CA	0.104592	PIK3CA	0.117526	ARID1A	0.064	PRKDC	0.0787402	APC	0.0750257	PRKDC	0.116173	RB1	0.104294	FAT4	0.148418	ARID2	0.0627763	FAT4	0.0467033	KMT2C	0.129137	KMT2C	0.113761	STK11	0.0532847	NF1	0.0545278	MAP2K4	0.049505	PRKDC	0.0362745	KMT2D	0.046	LRP1B	0.039548	PDGFRA	0.0454545	KMT2C	0.0379464	NSD1	0.079
KMT2C	0.0645514	NOTCH3	0.0947368	PIK3CA	0.043	ATRX	0.0352113	FAT4	0.0867347	PREX2	0.11134	CYLD	0.064	KMT2C	0.0767717	TGFBR2	0.0739979	APC	0.111617	NOTCH2	0.0981595	EP300	0.138686	KEAP1	0.0618921	RB1	0.043956	ATM	0.111616	KMT2D	0.111927	RB1	0.0518248	PIK3CA	0.053554	CDH1	0.0462046	LRP1B	0.0352941	KDM6A	0.039	ARID1A	0.0338983	ARID1A	0.041958	RB1	0.0357143	TAF1	0.079
CREBBP	0.0634573	LRP1B	0.0947368	KRAS	0.038	CREBBP	0.0328638	GRIN2A	0.0841837	GRIN2A	0.107216	KMT2A	0.053	EP300	0.0728346	RNF43	0.0709147	ERBB3	0.104784	EP300	0.0920245	ATM	0.138686	PRKDC	0.0601238	BAP1	0.043956	ARID1A	0.109669	BRAF	0.110092	ERBB2	0.049635	ARID1A	0.053554	LRP1B	0.0462046	MAP2K4	0.0343137	STK11	0.035	FAT4	0.0282486	BCOR	0.041958	FUBP1	0.0345982	APC	0.066
FAT4	0.0601751	KMT2A	0.0947368	LZTR1	0.038	BRCA1	0.0305164	PREX2	0.0841837	KEAP1	0.107216	NOTCH1	0.053	HRAS	0.0649606	ERBB3	0.0678314	CDH1	0.095672	KMT2D	0.0920245	LRP1B	0.126521	ATM	0.0539346	ARID2	0.043956	SOX9	0.109669	TCF7L2	0.108257	PRKDC	0.0481752	TET2	0.0506329	SPEN	0.0462046	RUNX1	0.0333333	FAT4	0.033	NF1	0.0282486	FUBP1	0.041958	KEL	0.0345982	ATM	0.066
FBXW7	0.0579869	FAT4	0.0947368	NOTCH3	0.038	FAT1	0.0305164	RB1	0.0841837	ERBB4	0.101031	BAP1	0.053	FBXW7	0.0610236	PRKDC	0.0678314	FAT1	0.0933941	KMT2C	0.0858896	STAG2	0.121655	FAT1	0.0539346	SETD2	0.043956	KMT2D	0.106424	FAT1	0.104587	APC	0.0467153	EPHA5	0.0486855	NF1	0.0429043	ARID1A	0.0313725	SMARCA4	0.03	KMT2D	0.0282486	EGFR	0.0384615	SMARCA4	0.0334821	ERBB3	0.066
NOTCH3	0.0568928	NSD1	0.0842105	NSD1	0.038	CHD4	0.0305164	ARID1A	0.0816327	RUNX1T1	0.101031	TSC2	0.053	CREBBP	0.0610236	ACVR2A	0.0585817	KRAS	0.0911162	ERBB3	0.0797546	ERBB3	0.116788	FAT4	0.0530504	KEAP1	0.0412088	ACVR2A	0.102531	PRKDC	0.104587	NF1	0.0459854	BRAF	0.0486855	PIK3R1	0.0429043	ERBB2	0.0313725	ACVR2A	0.03	DNMT3A	0.0282486	KMT2D	0.034965	GRIN2A	0.03125	FAT1	0.066
NOTCH2	0.0536105	KMT2C	0.0842105	NTRK1	0.038	BRCA2	0.028169	CREBBP	0.0790816	EPHA5	0.0948454	NSD1	0.053	RUNX1T1	0.0610236	ATM	0.053443	KMT2A	0.0888383	FAT1	0.0797546	CREBBP	0.116788	KMT2C	0.0503979	ATM	0.0384615	RNF43	0.0947437	AMER1	0.102752	CDKN2A	0.0430657	EPHA3	0.0477118	TBX3	0.0429043	TAF1	0.0303922	TGFBR1	0.028	PIK3CA	0.0282486	MED12	0.027972	BCOR	0.03125	PRKDC	0.066
RB1	0.0525164	MED12	0.0736842	PIK3R1	0.038	KDR	0.028169	ERBB4	0.0714286	PTEN	0.0907216	PRKDC	0.053	GRM3	0.0570866	SMAD4	0.053443	ATM	0.0842825	FAT4	0.0797546	FAT1	0.107056	NF1	0.0495137	ATR	0.0384615	PRKDC	0.0908501	PREX2	0.100917	KEAP1	0.0430657	ATM	0.0477118	ALK	0.039604	PREX2	0.0303922	BRAF	0.028	PBRM1	0.0282486	FAT4	0.0244755	FAT4	0.0301339	STK11	0.066
PRKDC	0.0448578	SMARCA4	0.0736842	RB1	0.038	LZTR1	0.028169	ROS1	0.0714286	EPHB1	0.0886598	SMARCA4	0.043	SPEN	0.0570866	ERBB4	0.0524152	NF1	0.0820046	ATM	0.0674847	KMT2A	0.107056	NOTCH3	0.0486295	PIK3CA	0.0357143	FAT1	0.0895522	SOX9	0.100917	MED12	0.0423358	ATRX	0.0457644	ERBB2	0.039604	FAT1	0.0294118	ARID2	0.028	KMT2C	0.0282486	LRP1B	0.0244755	NOTCH1	0.0301339	BAP1	0.053
PREX2	0.0426696	NOTCH2	0.0736842	TSC2	0.038	GRIN2A	0.028169	FBXW7	0.0688776	PRKDC	0.0865979	DOT1L	0.043	NFE2L2	0.0531496	NRG1	0.0524152	CREBBP	0.0797267	BRAF	0.0674847	BRCA2	0.0997567	EPHA3	0.0477454	NOTCH4	0.032967	AMER1	0.0830629	GRIN2A	0.0990826	GRIN2A	0.0416058	CDKN2A	0.0447907	SF3B1	0.039604	AKT1	0.0294118	PIK3CA	0.026	TGFBR1	0.0225989	PRKDC	0.0244755	PLCG2	0.0290179	BCORL1	0.053
PTCH1	0.0426696	CREBBP	0.0736842	ATRX	0.032	APC	0.028169	TET2	0.0663265	EPHA3	0.0804124	CIC	0.043	ATRX	0.0531496	RHOA	0.0524152	FBXW7	0.0774487	KMT2A	0.0613497	NF1	0.0948905	APC	0.0468612	FLT4	0.032967	PREX2	0.0791694	ERBB4	0.0990826	SETD2	0.0408759	SETD2	0.0418695	BCOR	0.0363036	CHD4	0.0294118	KMT2C	0.026	FBXW7	0.0225989	AMER1	0.020979	LRP1B	0.0290179	BRD4	0.053
SPEN	0.0404814	ASXL1	0.0736842	CIC	0.032	GNAS	0.028169	GRM3	0.0663265	PIK3CG	0.0804124	GRM3	0.043	ROS1	0.0511811	EPHA5	0.0513875	SMAD4	0.0751708	SMARCA4	0.0613497	PRKDC	0.0948905	PTEN	0.0424403	APC	0.032967	TGFBR2	0.0778715	ARID1A	0.0880734	CTNNB1	0.040146	ERBB4	0.0399221	CREBBP	0.0363036	KMT2D	0.0284314	BAP1	0.024	MAP2K4	0.0225989	ARID1B	0.020979	KDR	0.0279018	CDH1	0.053
KDM6A	0.0382932	SPEN	0.0631579	JAK3	0.032	PRKDC	0.0258216	RUNX1T1	0.0637755	NOTCH1	0.0783505	KDM5C	0.043	ERBB4	0.0511811	NF1	0.0513875	EPHA5	0.0751708	RXRA	0.0552147	ARID2	0.0875912	SETD2	0.040672	NF1	0.0302198	NOTCH3	0.0772226	GNAS	0.0880734	EPHA5	0.040146	HGF	0.0389484	ERBB3	0.0363036	MED12	0.0264706	MAP2K4	0.024	CTNNB1	0.0225989	H3F3A	0.020979	PDGFRA	0.0279018	CDK12	0.053
ASXL1	0.0371991	SETD2	0.0631579	KDM5A	0.032	NTRK1	0.0258216	EPHA5	0.0637755	KDR	0.0762887	ATR	0.043	ATR	0.0511811	ERBB2	0.049332	SMARCA4	0.0751708	SPEN	0.0552147	FBXW7	0.0851582	ERBB4	0.0371353	IGF1R	0.0302198	NF1	0.0765737	CHD4	0.0862385	ATM	0.040146	APC	0.0389484	ESR1	0.0363036	ATM	0.0254902	FAT1	0.024	EP300	0.0225989	LZTR1	0.020979	PTPN11	0.0245536	CIC	0.053
ERBB4	0.0371991	RUNX1T1	0.0631579	KMT2A	0.032	SETD2	0.0258216	SMARCA4	0.0637755	NTRK3	0.0762887	BRCA2	0.043	EPHA5	0.0492126	SMARCA4	0.049332	NOTCH1	0.070615	AKT1	0.0490798	SPEN	0.0827251	TSC1	0.0371353	NFE2L2	0.0302198	BRAF	0.0752758	SMARCA4	0.0825688	FAT1	0.0394161	ARID2	0.0379747	NOTCH4	0.0363036	ATRX	0.0254902	APC	0.024	KDM6A	0.0225989	PIK3CG	0.020979	FLT4	0.0245536	FLT1	0.053
GRIN2A	0.0371991	PRKDC	0.0631579	RANBP2	0.032	ITK	0.0234742	NTRK3	0.0637755	ROS1	0.0762887	NRG1	0.032	KMT2A	0.0492126	ARID2	0.0483042	ARID2	0.070615	BRCA2	0.0490798	NCOR1	0.0827251	CDKN2A	0.0362511	GABRA6	0.0302198	BRCA2	0.0752758	CREBBP	0.0788991	ARID1A	0.0386861	MED12	0.037001	PRKDC	0.0363036	NOTCH2	0.0245098	FLT4	0.022	KAT6A	0.0225989	RANBP2	0.020979	IDH2	0.0245536	GNA13	0.053
BRCA2	0.0339168	GNAS	0.0631579	ROS1	0.032	RB1	0.0234742	KRAS	0.0612245	HGF	0.0721649	ATM	0.032	SMARCA4	0.0492126	ARID1B	0.0472765	BRCA2	0.0683371	CDKN1A	0.0490798	ATR	0.0827251	JAK1	0.0344828	KIT	0.0302198	SMARCA4	0.0752758	MTOR	0.0770642	SMAD4	0.0372263	NTRK3	0.0360273	ATM	0.0330033	SPEN	0.0245098	PREX2	0.022	APC	0.0225989	SMARCA4	0.020979	GABRA6	0.0245536	NFE2L2	0.053
NF1	0.0339168	EP300	0.0631579	SPEN	0.032	PTCH1	0.0234742	EGFR	0.0612245	IL7R	0.0721649	CARD11	0.032	TGFBR2	0.0452756	GRM3	0.0462487	BCOR	0.0683371	MTOR	0.0490798	TSC1	0.0754258	KMT2A	0.0344828	GNAS	0.0302198	FLT4	0.0746269	ROS1	0.0752294	KMT2D	0.0372263	CREBBP	0.0360273	BRCA2	0.0330033	TBX3	0.0245098	ACVR1B	0.022	ATRX	0.0225989	BCORL1	0.0174825	ARID1A	0.0223214	PIK3R1	0.053
NSD1	0.0328228	NCOA2	0.0526316	TAF1	0.032	MTOR	0.0234742	NOTCH3	0.0612245	RANBP2	0.0721649	ABL2	0.032	GRIN2A	0.0452756	KRAS	0.0462487	POLE	0.0683371	NCOR1	0.0490798	CDK12	0.0754258	PIK3CG	0.0344828	SF3B1	0.0302198	CREBBP	0.0739779	FLT4	0.0752294	ARID2	0.0357664	RB1	0.0350536	NOTCH2	0.0330033	ERBB3	0.0235294	ERBB4	0.022	NTRK1	0.0225989	FGFR1	0.0174825	LZTR1	0.0223214	ROS1	0.053
RUNX1T1	0.0328228	RICTOR	0.0526316	ARID1B	0.027	RANBP2	0.0234742	PTEN	0.0612245	CREBBP	0.0701031	NSD2	0.032	KEAP1	0.0452756	CIC	0.0462487	AR	0.0683371	NF1	0.0490798	CDKN1A	0.0754258	SMARCA4	0.0344828	SMARCA4	0.0302198	EPHA5	0.0739779	ATRX	0.0752294	HGF	0.0335766	GRIN2A	0.0340798	ASXL1	0.029703	GRIN2A	0.0235294	RB1	0.022	KMT2A	0.0225989	IDH2	0.0174825	STAG2	0.0223214	SPEN	0.053
ROS1	0.0317287	GRM3	0.0526316	BRCA2	0.027	PIK3CA	0.0234742	NF1	0.0612245	BRCA2	0.0680412	SDHA	0.032	APC	0.0433071	NOTCH3	0.045221	ROS1	0.0637813	NSD1	0.0490798	FANCA	0.0681265	NCOR1	0.0327144	TEK	0.0274725	NCOR1	0.0707333	RUNX1T1	0.0733945	PTEN	0.0321168	EPHB1	0.0340798	ATR	0.029703	SETD2	0.0235294	NTRK3	0.02	RPTOR	0.0169492	IRS2	0.0174825	MED12	0.0223214	TET2	0.053
KEAP1	0.0306346	FLT3	0.0526316	CHD2	0.027	ATM	0.0234742	EPHA3	0.0612245	ATM	0.0659794	CREBBP	0.032	ARID2	0.0433071	PBRM1	0.045221	ERBB2	0.0637813	ARID2	0.0429448	PREX2	0.0681265	CREBBP	0.0318302	MST1R	0.0274725	SPEN	0.0700844	CARD11	0.0715596	BRAF	0.0321168	CARD11	0.0340798	CDKN2A	0.029703	CBFB	0.022549	PRKDC	0.02	FLT1	0.0169492	ITK	0.0174825	SETD2	0.0223214	TET3	0.053
ATR	0.0295405	CDKN2A	0.0526316	CHD4	0.027	BCORL1	0.0234742	EPHB1	0.0612245	ARID1B	0.0639175	CBFB	0.032	BRCA2	0.0413386	CTNNB1	0.0441932	RANBP2	0.0637813	BAP1	0.0429448	RXRA	0.0681265	KDR	0.0318302	WHSC1	0.0274725	CHD4	0.0687865	NCOR1	0.0715596	EPHA3	0.0313869	SMAD4	0.0331061	KDM5C	0.029703	BRCA1	0.022549	SMAD3	0.017	ITK	0.0169492	PTPN11	0.0174825	ROS1	0.0212054	TSC2	0.053
ATRX	0.0295405	WHSC1	0.0421053	EP300	0.027	KIT	0.0234742	PIK3CG	0.0586735	NOTCH2	0.0639175	EPHA3	0.032	DNMT3A	0.0413386	NTRK3	0.0431655	RUNX1T1	0.0637813	CHD2	0.0429448	SMARCA4	0.0681265	CARD11	0.0309461	RANBP2	0.0274725	CTNNB1	0.0687865	NF1	0.0678899	NTRK3	0.0306569	NOTCH4	0.0321324	KMT2D	0.029703	ARID1B	0.0215686	CTNNB1	0.017	RBM10	0.0169492	ROS1	0.0174825	KMT2D	0.0200893	ARID1A	0.039
KDR	0.0295405	TET2	0.0421053	EPHA3	0.027	PAK3	0.0234742	ATR	0.0561224	APC	0.0597938	FBXW7	0.032	EPHA7	0.0413386	ROS1	0.0421377	NRG1	0.0615034	CTCF	0.0429448	RANBP2	0.0656934	NFE2L2	0.0309461	NOTCH3	0.0274725	ERBB4	0.0687865	KMT2A	0.0678899	ATRX	0.029927	MET	0.0311587	NCOR1	0.029703	FAT4	0.0205882	NF1	0.017	GPR124	0.0169492	TSC1	0.0174825	DNMT3A	0.0200893	BRCA1	0.039
BAP1	0.0284464	STK11	0.0421053	EPHA5	0.027	FLT1	0.0211268	PRKDC	0.0535714	ARID1A	0.0597938	EMSY	0.032	ATM	0.0393701	CREBBP	0.0400822	CTNNB1	0.0615034	KDM5A	0.0429448	SETD2	0.0656934	SF3B1	0.0309461	CARD11	0.0274725	KMT2A	0.0681376	NRG1	0.066055	CREBBP	0.0291971	CTNNB1	0.0311587	TAF1	0.029703	RB1	0.0205882	RBM10	0.017	IRS2	0.0169492	AKT1	0.013986	PIK3CG	0.0200893	CHD4	0.039
EPHA7	0.0284464	ROS1	0.0421053	EPHB1	0.027	FBXW7	0.0211268	HGF	0.0535714	KMT2A	0.0597938	ERBB4	0.032	NOTCH3	0.0393701	EPHA7	0.0390545	PBRM1	0.0546697	KRAS	0.0429448	DOT1L	0.0632603	ALK	0.0300619	ATRX	0.0274725	POLE	0.0681376	PTCH1	0.066055	ATR	0.0291971	MTOR	0.030185	CDK12	0.0264026	MTOR	0.0205882	BRCA2	0.017	FANCD2	0.0169492	BRAF	0.013986	IGF1R	0.0189732	CREBBP	0.039
GRM3	0.0273523	NTRK2	0.0421053	KDM5C	0.027	MST1R	0.0211268	TET1	0.0510204	MED12	0.0597938	DICER1	0.032	PREX2	0.0393701	FAT1	0.0390545	EPHA3	0.0546697	LRP1B	0.0429448	CHD2	0.0632603	ROS1	0.0300619	JAK1	0.0274725	GRIN2A	0.0674886	CTNNB1	0.066055	PREX2	0.0291971	ASXL1	0.030185	CIC	0.0264026	CTCF	0.0205882	NOTCH1	0.015	MST1R	0.0169492	CARD11	0.013986	PRKDC	0.0189732	CTNNB1	0.039
TET2	0.0273523	MYB	0.0421053	LYN	0.027	ALK	0.0211268	ABL2	0.0510204	NCOR1	0.0597938	TET2	0.032	ARID1A	0.0374016	EPHA3	0.0380267	GRM3	0.0523918	MET	0.0429448	APC	0.0632603	EPHA5	0.0291777	ERBB4	0.0274725	ARID1B	0.0668397	MED12	0.066055	POLE	0.0277372	PIK3CG	0.0292113	COL1A1	0.0264026	SF3B1	0.0205882	TBX3	0.015	COL1A1	0.0169492	CDKN2A	0.013986	GRM3	0.0178571	DOT1L	0.039
APC	0.0262582	MTOR	0.0421053	MAP3K1	0.027	ERBB3	0.0211268	ARID1B	0.0510204	NOTCH4	0.0597938	MERTK	0.032	NF1	0.0374016	KMT2A	0.0380267	CIC	0.0523918	NOTCH3	0.0429448	POLE	0.0632603	NOTCH4	0.0291777	EPHA3	0.0274725	ASXL1	0.0668397	EPHB1	0.066055	ALK	0.0277372	KDR	0.0292113	NF2	0.0264026	PIK3R1	0.0205882	TET3	0.015	MTOR	0.0169492	CHD2	0.013986	TAF1	0.0178571	ETV6	0.039
EPHA5	0.0262582	MAP3K1	0.0421053	NOTCH2	0.027	JAK3	0.0211268	BRCA2	0.0484694	POLE	0.0597938	FAT4	0.032	PIK3CG	0.0374016	AR	0.036999	ARID1B	0.0523918	RANBP2	0.0429448	TET1	0.0632603	IGF1R	0.0282935	KMT2A	0.0274725	PBRM1	0.0668397	POLE	0.066055	NOTCH1	0.0270073	ERBB2	0.0292113	NOTCH3	0.0264026	BRCA2	0.0196078	RET	0.015	MEN1	0.0169492	CSF1R	0.013986	NOTCH3	0.0167411	FANCA	0.039
NCOR1	0.0262582	KEAP1	0.0421053	NOTCH4	0.027	RET	0.0211268	ARID2	0.0484694	ATRX	0.057732	NCOR1	0.032	KDM6A	0.0354331	BCOR	0.036999	NOTCH3	0.0501139	RBM10	0.0429448	CHD4	0.0632603	MTOR	0.0282935	HGF	0.0247253	NOTCH1	0.0655419	NOTCH3	0.0642202	NOTCH3	0.0262774	JAK2	0.0282376	NSD1	0.0264026	ROS1	0.0196078	TSC2	0.015	FANCA	0.0169492	DICER1	0.013986	FAT1	0.0167411	FGFR3	0.039
POLE	0.0262582	KDM6A	0.0421053	PIK3R2	0.027	EPHB1	0.0211268	SPEN	0.0484694	GRM3	0.057732	SMARCB1	0.021	EPHA3	0.0354331	NOTCH1	0.036999	RHOA	0.0501139	TSC1	0.0429448	MST1R	0.0608273	NOTCH1	0.0282935	NTRK3	0.0247253	MTOR	0.0648929	AR	0.0642202	NOTCH4	0.0255474	FLT4	0.0272639	TSC2	0.0264026	RANBP2	0.0196078	BCOR	0.015	PIK3CG	0.0169492	ERBB4	0.013986	NOTCH2	0.0167411	JAK3	0.039
KMT2A	0.0251641	FBXW7	0.0421053	PPP2R1A	0.027	PDGFRA	0.0211268	NOTCH4	0.0459184	NCOA2	0.057732	MLH1	0.021	CUL3	0.0354331	RANBP2	0.036999	NTRK3	0.0455581	ARID1B	0.0429448	NFE2L2	0.0608273	POLE	0.0282935	HNF1A	0.0247253	CARD11	0.064244	BRCA2	0.0623853	EP300	0.0255474	BCOR	0.0272639	BRCA1	0.0231023	CREBBP	0.0196078	PBRM1	0.015	CREBBP	0.0169492	JAK3	0.013986	FLT3	0.0167411	KDM5C	0.039
CHEK2	0.02407	FAT1	0.0421053	PTEN	0.027	PIK3CB	0.0211268	EPHA7	0.0459184	NSD1	0.057732	ALK	0.021	NCOR1	0.0354331	ALK	0.0359712	RNF43	0.0432802	CHD4	0.0368098	MED12	0.0608273	EPHA7	0.0274094	PDGFRA	0.0247253	ERBB3	0.064244	PLCG2	0.0623853	ERBB4	0.0262774	ALK	0.0272639	CTCF	0.0231023	STAG2	0.0196078	DDR1	0.015	PREX2	0.0169492	KMT2A	0.013986	KIT	0.0167411	KMT2A	0.039
MTOR	0.02407	EWSR1	0.0421053	RET	0.027	KLHL6	0.0211268	KDM6A	0.0459184	ARID2	0.0556701	PMS2	0.021	FLT1	0.0314961	POLE	0.0359712	ALK	0.0432802	CIC	0.0368098	ASXL1	0.0608273	KAT6A	0.0274094	NSD1	0.0247253	NRG1	0.064244	RANBP2	0.0605505	PIK3CG	0.0255474	POLE	0.0253165	EPHB1	0.0231023	KMT2A	0.0196078	PALB2	0.015	FAT1	0.0169492	KMT2C	0.013986	NCOR1	0.0167411	PIK3C2B	0.039
PBRM1	0.02407	ERBB3	0.0421053	SMARCA4	0.027	HGF	0.0187793	FLT4	0.0408163	FBXW7	0.0556701	NOTCH3	0.021	ALK	0.0314961	RUNX1T1	0.0359712	EPHA7	0.0432802	ERBB4	0.0368098	WHSC1	0.0583942	PBRM1	0.0274094	ARID1B	0.0247253	CIC	0.0635951	SPEN	0.0605505	RANBP2	0.0255474	FLT1	0.0253165	FGFR4	0.0231023	ARID2	0.0186275	RANBP2	0.015	BMPR1A	0.0169492	NOTCH3	0.013986	BRCA2	0.015625	POLE	0.039
CHD2	0.0229759	EPHB1	0.0421053	TIPARP	0.027	RPTOR	0.0187793	KDR	0.0408163	ATR	0.0536082	NOTCH4	0.021	ERBB3	0.0314961	FBXW7	0.0349435	TAF1	0.0410023	FBXW7	0.0368098	CDKN2A	0.0583942	CAMTA1	0.0265252	TSC2	0.021978	ATRX	0.0622972	SETD2	0.0605505	KEL	0.0248175	EPHA7	0.0253165	FLT1	0.0231023	RPTOR	0.0176471	NRG1	0.013	DICER1	0.0169492	PLCG2	0.013986	NOTCH4	0.015625	PTEN	0.039
TGFBR2	0.0229759	CARD11	0.0421053	FLT1	0.022	KMT2D	0.0187793	RET	0.0408163	CUL3	0.0536082	ABL1	0.021	MED12	0.0314961	RAD50	0.0349435	TGFBR2	0.0364465	FLT4	0.0368098	HSP90AA1	0.0583942	CIC	0.0265252	RPTOR	0.021978	EP300	0.0622972	EPHA5	0.0605505	GLI1	0.0248175	ARID1B	0.0253165	KDR	0.0231023	EGFR	0.0176471	FOXO1	0.013	AXIN1	0.0169492	STAT4	0.013986	CREBBP	0.015625	SMARCA4	0.039
CARD11	0.0218818	BRCA2	0.0421053	NOTCH1	0.022	CHD2	0.0187793	NCOR1	0.0408163	KDM6A	0.0536082	RXRA	0.021	FLT4	0.0314961	TAF1	0.0349435	ACVR2A	0.0341686	GRM3	0.0368098	SF3B1	0.0583942	EP300	0.0265252	BRCA2	0.021978	PTCH1	0.0622972	RNF43	0.0587156	FLT4	0.0240876	TBX3	0.0243427	SMARCA4	0.0231023	KDM6A	0.0176471	CARD11	0.013	BCOR	0.0169492	TET3	0.013986	CARD11	0.015625	WT1	0.039
DICER1	0.0218818	BLM	0.0421053	KDR	0.022	CAMTA1	0.0187793	KMT2A	0.0408163	RB1	0.0536082	RICTOR	0.021	NOTCH2	0.0314961	BRCA2	0.0339157	RAD50	0.022779	PTCH1	0.0368098	NSD1	0.0583942	RUNX1T1	0.0265252	ALK	0.021978	SETD2	0.0616483	ACVR2A	0.0587156	KMT2A	0.0240876	BRCA2	0.0243427	TET1	0.0231023	RUNX1T1	0.0176471	NOTCH3	0.013	CARD11	0.0169492	TSC2	0.013986	FANCD2	0.0145089	KDM6A	0.039
[truncated: 24 more columns]

## Sheet: Fig.5a-5h 
Figure 5a-5b				Figure 5c				Figure 5d				Figure 5e				Figure 5f					Figure 5g						Figure 5h
	TP53				EGFR				KRAS				EGFR			Female nonsmokers_LUAD						CN		U.S.			https://www.cbioportal.org
	CN	U.S.			CN	U.S.			CN	U.S.			CN	U.S.		CN-Top50	CN	US-Top50	US			KRAS	EGFR	KRAS	EGFR		1.	PanCancer Studies;
OVCA	0.935	0.7723		LUAD	0.586861	0.221		Female non-smokers	0.0459	0.0524		Male smokers	0.4154	0.1315		EGFR	0.707101	EGFR	0.445026		Female non-smokers	0.0459	0.7071	0.0524	0.445		2.	China Pan-cancer (OrigiMed2020);
ESCC	0.8676	0.8737		GBM	0.0384615	0.146205		Male non-smokers	0.1469	0.0494		Male non-smokers	0.535	0.3827		TP53	0.37426	TP53	0.356021		Male non-smokers	0.1469	0.535	0.0494	0.3827		3.	Cancer Type_Non Small Cell Lung Cancer;
LUSC	0.831633	0.7649		UCEC	0.082	0.0659134		Male smokers	0.1897	0.2018		Female smokers	0.6111	0.1589		RBM10	0.12426	DNMT3A	0.109948		Male smokers	0.1897	0.4154	0.2018	0.1315		4.	Cancer Type Detailed_Lung Adenocarcinoma;
PAAD	0.754881	0.5424		SKCM	0.037	0.068306		Female smokers	0.1111	0.285		Female non-smokers	0.7071	0.445		LRP1B	0.0754438	SETD2	0.0628272		Female smokers	0.1111	0.6111	0.285	0.1589		5.	Sex_Female;
COCA	0.682025	0.5651		LUSC	0.0612245	0.028866										PIK3CA	0.0591716	PIK3CA	0.0628272			0.4936	2.2686	0.5886	1.1181		6.	Smoke Status_Nonsmoker;
HNSC	0.319	0.6358		GACA	0.0121335	0.047836										ERBB2	0.056213	SMAD4	0.0575916								7.	Mutated Genes_EGFR;
GACA	0.581706	0.4237		COCA	0.0362225	0.0311927										MED12	0.0517751	RB1	0.052356
LIHC	0.58	0.2637		CESC	0.013	0.0311419										CTNNB1	0.0488166	KRAS	0.052356
BRCA	0.511551	0.3059		HNSC	0.021	0.0295276										KRAS	0.045858	RBM10	0.0471204
LUAD	0.476	0.3953		OV	0.022	0.0140845										KMT2C	0.0428994	CDKN2A	0.0471204
BLCA	0.3436	0.4623		BLCA	0.0184049	0.0218978										SETD2	0.0399408	APC	0.0471204
GBM	0.458	0.3806		ESCC	0.0142232	0.0210526										SMAD4	0.0399408	ERBB2	0.0418848
UCEC	0.306	0.3653		LIHC	0.016	0.0192308										PTEN	0.035503	CTNNB1	0.0418848
DLBC	0.1613	0.1316		BRCA	0.01	0.0176471										RB1	0.035503	ATRX	0.0418848
SKCM	0.037	0.153		PTC	0.0140845	0										CDKN2A	0.0340237	MET	0.0366492
PRCA	0.0462	0.0986		PAAD	0.013	0.00564972										NF1	0.0325444	CREBBP	0.0366492
CESC	0.026	0.0796		KIRC	0.0123457	0.00554017										APC	0.0325444	TET2	0.026178
KIRC	0.0741	0.0332		PRCA	0	0.00603622										FAT4	0.0325444	PTEN	0.026178
LAML	0	0.0328		DLBC	0	0										ARID1A	0.0310651	MTOR	0.026178
PTC	0.0141	0.0087		LAML	0	0										FAT1	0.0281065	MED12	0.026178
																CREBBP	0.0266272	ATM	0.026178
																ATRX	0.0266272	ARID1B	0.026178
																EPHA5	0.0251479	KIT	0.0209424
																BRAF	0.0251479	FBXW7	0.0209424
																PRKDC	0.0251479	BRAF	0.0209424
																TAF1	0.0236686	BAP1	0.0209424
																GRIN2A	0.0221893	AXL	0.0209424
																ATR	0.0207101	ARID1A	0.0209424
																BCORL1	0.0207101	AR	0.0209424
																SMARCA4	0.0207101	U2AF1	0.0157068
																KMT2D	0.0207101	TSC2	0.0157068
																MET	0.0192308	TGFBR1	0.0157068
																GLI1	0.0192308	TET1	0.0157068
																TET1	0.0177515	STK11	0.0157068
																NSD1	0.0177515	STAT3	0.0157068
																BCOR	0.0177515	STAG2	0.0157068
																EPHB1	0.0177515	SPEN	0.0157068
																KMT2A	0.0177515	SMARCA4	0.0157068
																AMER1	0.0177515	ROS1	0.0157068
																SPEN	0.0177515	NUP93	0.0157068
																KEL	0.0162722	NTRK3	0.0157068
																ARID2	0.0162722	NKX2-1	0.0157068
																TSC2	0.0162722	MAP2K1	0.0157068
																KDM5C	0.0162722	FAT1	0.0157068
																STAG2	0.0147929	ERBB4	0.0157068
																EP300	0.0147929	DOT1L	0.0157068
																SF3B1	0.0147929	CDC73	0.0157068
																POLE	0.0147929	CARD11	0.0157068
																CAMTA1	0.0147929	BCOR	0.0157068
																PIK3CB	0.0147929	TSHR	0.0104712

## Sheet: S.Fig.1a-1f
S.Figure 1a				S.Figure 1b				S.Figure 1c				S.Figure 1d				S.Figure 1e				S.Figure 1f
Sex	#	Percentage		Age at Diagnosis	#	Percentage		Sample Type	#	Percentage		Specimen Type	#	Percentage		Smoke status	#	Percentage		Tumor Stage	#	Percentage
Male (61.7%)	7373	0.617091		1-19 (1.6%)	193	0.0161533		Primary (86.7%)	10356	0.866756		Surgery (64.0%)	7645	0.639856		Unknown (83.5%)	9980	0.835286		0 (0.1%)	9	0.000753264
Female (37.5%)	4475	0.37454		20-29 (2.2%)	265	0.0221794		Metastasis (11.6%)	1385	0.115919		Biopsy/Paracentesis (19.8%)	2368	0.198192		Nonsmoker (10.1%)	1211	0.101356		I (16.9%)	2025	0.169484
No Data (0.8%)	100	0.0083696		30-39 (6.6%)	793	0.0663709		Recurrent (1.4%)	172	0.0143957		Unknown (16.2%)	1935	0.161952		Smoker (6.3%)	757	0.0633579		II (17.7%)	2116	0.177101
Total	11948	1		40-49 (16.7%)	1995	0.166974		No Data (0.3%)	35	0.00292936		Total	11948	1		Total	11948	1		III (26.1%)	3116	0.260797
				50-59 (28.1%)	3356	0.280884		Total	11948	1										I-II (0.0%)	3	0.000251088
				60-69 (29.5%)	3521	0.294694														III-IV (0.6%)	76	0.0063609
				70-79 (11.7%)	1396	0.11684														IV (24.8%)	2959	0.247657
				80-96 (1.7%)	208	0.0174088														Unknown (13.8%)	1644	0.137596
				No Data (1.8%)	221	0.0184968														Total	11948	1
				Total	11948	1

## Sheet: S.Fig.2a-2f
S.Figure 2a									S.Figure 2b				S.Figure 2c				S. Figure 2d			S. Figure 2e					S. Figure 2f
CN_epidemiological data from qualified cancer registries						CN_Geological distributions of sequenced tumor patients				Number of Population Covered	Number of Registered Cancer Patients			Number of Registered Cancer Patients	Number of Population Covered			Urban population/total population			Flow population	Flow population/ total population	Total population		Ancestry	PatientNumber	Percentage
	32 Regions (provinces, autonomous region, municipality)	Capital City	Number of Registry _487	Population Covered	Cancer patient registered	Hospitals/Institution	Cities	Provinces	2016	381565422	1110867		2016	1110867	381565422		1953	0.1326		1990	1523911	0.0013137	1160017381		European Descent	9445	0.819452
1	江苏省 Jiangsu (JS)	NanJing	42	45879751	153395	Peking Union Medical College Hospital	Beijing	Beijing	2015	320915849	923091		2015	923091	320915849		1964	0.183		1995	47580000	0.0395	1207780000		African American	1256	0.108971
2	四川省 Sichuan (SC)	ChengDu	48	27315976	69846	Beijing 301 hospital	Beijing	Beijing	2014	288243347	825155		2014	825155	288243347		1982	0.2091		2000	144390000	0.11147	1295330000		Asian	748	0.0648968
3	河南省 Henan (HA)	ZhengZhou	33	26045566	68852	Peking University Cancer Hospital and Institute	Beijing	Beijing	2013	226494490	644487		2013	644487	226494490		1990	0.2644		2005	147350000	0.112801	1306280000		American Native	34	0.00294985
4	山东省 Shandong (SD)	JiNan	23	25539930	77512	Chinese PLA General Hospital	Beijing	Beijing	2012	198060406	556163		2012	556163	198060406		2000	0.3622		2010	221426652	0.161562	1370536875		Native Hawaiian or other Islander	31	0.00268957
5	广东省 Guangdong (GD)	GuangZhou	15	24532487	68463	Cancer Hospital of university of Chinese Academy of Science	Beijing	Beijing	2011	145748471	412935		2011	412935	145748471		2010	0.4968		2020	375816759	0.260352	1443497378		Hispanic	12	0.00104112
6	安徽省 Anhui (AH)	HeFei	22	21290569	60020	Peking University First Hospital	Beijing	Beijing	2010	124652935	349451		2010	349451	124652935		2020	0.6389							Total	11526
7	重庆市 Chongqing (CQ)	ChongQing	24	20713792	60366	Beijing Tiantan Hospital	Beijing	Beijing	2009	85470522	244366		2009	244366	85470522
8	河北省 Hebei (HE)	ShiJiaZhuang	27	17617721	40939	Beijing Sanbo Hospital	Beijing	Beijing	2008	66138784	197833		2008	197833	66138784
9	湖北省 Hubei (HB)	WuHan	16	17203558	48388	Daping Hospital, Chongqing	Chongqing	Chongqing	2007	59809313	165171		2007	165171	59809313
10	辽宁省 Liaoning (LN)	ShenYang	15	14484449	55548	Chongqing Cancer Hospital	Chongqing	Chongqing	2006	59567322	163013		2006	163013	59567322
11	浙江省 Zhejiang (ZJ)	HangZhou	14	14250844	55835	Chongqing Xinqiao hospital	Chongqing	Chongqing	2005	5.49237e+07	141918		2005	141918	5.49237e+07
12	北京市 Beijing (BJ)	BeiJing	2	13540264	48991	Union Hospital of Fujian Medical University	Fuzhou	Fujian	2004	57698672	144262		2004	144262	57698672
13	湖南省 Hunan (HN)	ChangSha	22	12959684	28983	Fujian Cancer Hospital & Fujian Medical University Cancer Hospital	Fuzhou	Fujian
14	广西壮族自治区 Guangxi (GX)	NanNing	18	11968416	28958	Fujian Provincial Hospital	Fuzhou	Fujian
15	天津市 Tianjing (TJ)	TianJin	2	10444032	36804	The first affiliated hospital of Xiamen university	Xiamen	Fujian
16	江西省 Jiangxi (JX)	NanChang	25	10009911	19634	People's Hospital of Nanhai District	Foshan	Guangdong
17	云南省 Yunnan (YN)	KunMing	24	9235106	19668	Sun Yat-Sen University Cancer Center	Guangzhou	Guangdong
18	吉林省 Jilin (JL)	ChangChun	15	7877033	21658	Cancer center of Nanfang Hospital	Guangzhou	Guangdong
19	陕西省 Shananxi (SN)	XiAn	17	7856023	17759	Guangdong Provincial People's Hospital	Guangzhou	Guangdong
20	福建省 Fujian (FJ)	FuZhou	11	6304785	19297	Southern Medical University Nanfang Hospital	Guangzhou	Guangdong
21	上海市 Shanghai (SH)	ShangHai	1	6049513	32550	The Affiliated Cancer Hospital of Shantou University	Shantou	Guangdong
22	内蒙古自治区 Inner Mongoria (IM)	HuHeHaoTe	16	5772041	15041	Liuzhou Worker's Hospital	Liuzhou	Guangxi
23	甘肃省 Gansu (GS)	LanZhou	9	4757694	13478	Affiliated Tumor Hospital of Guangxi Medical University	Nanning	Guangxi
24	贵州省 Guizhou (GZ)	GuiYang	9	4059962	9120	Affiliated Hospital of Hebei University	Baoding	HeBei
25	黑龙江省 Heilongjiang (HL)	Harbin	8	3843667	11761	Fourth Hospital Hebei Medical University	Shijiazhuang	Hebei
26	宁夏回族自治区 Ningxia (NX)	YinChuan	8	3283468	7582	The affiliated Cancer Hospital of Harbin Medical University	Harbin	Heilongjiang
27	山西省 Shanxi (SX)	TaiYuan	7	2666612	6639	Henan Cancer Hospital	Zhengzhou	Henan
28	青海省 Qinghai (QH)	XiNing	4	2195447	4880	Henan provincial hospital	Zhengzhou	Henan
29	海南省 Hainan (HI)	HaiKou	4	1386326	3596	Wuhan Tongji Hospital	Wuhan	Hubei
30	新疆维吾尔自治区 Xinjiang (XJ)	Urumqi	3	1040073	3060	Hunan Cancer Hospital	Changsha	Hunan
31	兵团 Corps (CP)	BingTuan	2	711902	2103	Hunan Provincial People's Hospital	Changsha	Hunan
32	西藏自治区 Tibet (XZ)	LaSa	1	210410	141	Jiangsu Cancer Hospital	Nanjing	Jiangsu
Total			487	381047012	1110867	Jiangsu Provincial Hospital	Nanjing	Jiangsu
						Nanjing Medical University	Nanjing	Jiangsu
						Drum Tower Hospital of Nanjing University	Nanjing	Jiangsu
						The First Affiliated Hospital of Nanjing Medical University	Nanjing	Jiangsu
						The Third Affiliated Hospital of Suzhou University	Suzhou	Jiangsu
						Wuxi People's Hospital	Wuxi	Jiangsu
						The first affiliated hospital of Nanchang University	NanChang	Jiangxi
						The Second Affiliated Hospital of Nanchang University	NanChang	Jiangxi
						The first hospital of Jilin University	Changchun	Jilin
						The First Hospital of China Medical University	Shengyang	Liaoning
						Liaoning Cancer Hospital and institution	Shengyang	Liaoning
						The Affiliated Hospital of Qingdao University	Qingdao	Shandong
						Linyi Cancer Hospital	Linyi	Shandong
						Qilu hospital	Jinan	Shandong
						Shandong provincial hospital	Jinan	Shandong
						Zhongshan Hospital	Shanghai	Shanghai
						Shanghai General Hospital	Shanghai	Shanghai
						Fudan University Shanghai Cancer Center	Shanghai	Shanghai
						Renji Hospital of Shanghai Jiaotong University	Shanghai	Shanghai
						Shanghai Tenth People's Hospital	Shanghai	Shanghai
						Shanghai Rui Jin hospital	Shanghai	Shanghai
						Shanxi Provincial Cancer Hospital	Taiyuan	Shanxi
						First Affiliated Hospital of Xi An Jiaotong University	Xi'an	Shanxi
						Tangdu hospital	Xi'an	Shanxi
						Cancer Center of West China Hospital of Sichuan University	Chengdu	Sichuan
						West China Hospital of Sichuan University	Chengdu	Sichuan
						Affiliated Hospital of North Sichuan Medical College	NanChong	Sichuan
						Sichuan Provincial Peoples's Hospital	Chengdu	Sichuan
						Hospital (T.C.M) affilaited to Southwest Medical University	Luzhou	Sichuan
						Tianjin First Central Hospital	Tianjin	Tianjin
						Tianjin Cancer hospital	Tianjin	Tianjin
						Tianjin Medical University General Hospital	Tianjin	Tianjin
						The First People's Hospital of Yunnan Province	Kunming	Yunnan
						The First Affiliated Hospital of Zhejiang University	Hangzhou	Zhejiang
						Zhejiang Cancer Hospital	Hangzhou	Zhejiang
						Shulan Hospital	Hangzhou	Zhejiang
						Zhejing University International Hospital	Hangzhou	Zhejiang

## Sheet: S.Fig 3b-3g
S.Figure 3b						S.Figure 3c						S.Figure 3d						S.Figure 3e						S.Figure 3f 3g
Patient	#		Names	total	Patient	Gene	#		Names	total	Gene	Gene-Mutation	number of elements		Names	total	Gene-Mutation	Gene-Patient	number of elements		Names	total	Gene-Patient	Common_231	Mutect2	Varscan2	Somaticsniper	Muse
muse	176		muse mutect2 somaticsniper varscan2	174	TCGA-JY-A6FA-01A	muse	243		muse mutect2 somaticsniper varscan2	231	SOCS1.	muse	800		muse mutect2 somaticsniper varscan2	673	GATA1.p.G128S	muse	839		muse mutect2 somaticsniper varscan2	716	NOTCH1.TCGA-LN-A49V-01A	ABL1.	2	2	2	2
mutect2	180				TCGA-LN-A49X-01A	mutect2	283				ROS1.	mutect2	1108				KMT2D.p.Q4329*	mutect2	1130				KMT2D.TCGA-LN-A49U-01A	ACVR1B.	3	3	2	3
somaticsniper	176				TCGA-L5-A8NE-01A	somaticsniper	233				BCOR.	somaticsniper	726				MSH2.p.A604T	somaticsniper	769				KEAP1.TCGA-L5-A43J-01A	ACVR2A.	1	1	1	1
varscan2	180				TCGA-LN-A4A9-01A	varscan2	267				EPHA3.	varscan2	1003				SMAD4.p.R445*	varscan2	1026				PTCH1.TCGA-L5-A4OI-01A	AKT1.	2	1	1	2
Overall number of unique elements	181				TCGA-LN-A4A2-01A	Overall number of unique elements	285				LZTR1.	Overall number of unique elements	1177				PPP2R1A.p.C148Y	Overall number of unique elements	1189				NOTCH3.TCGA-V5-A7RC-01B	ALK.	7	5	4	4
					TCGA-R6-A8WG-01A						MST1R.						KLHL6.p.F83L						TP53.TCGA-V5-A7RC-01B	APC.	8	8	3	3
Patient					TCGA-JY-A6FB-01A	Gene					EGFR.	Gene-Mutation					FAT4.p.I1451T	Gene-Patient					MYB.TCGA-IG-A4QS-01A	AR.	2	1	1	1
Commonly sharing rates	0.961326				TCGA-S8-A6BV-01A	Commonly sharing rates	0.810526				ACVR1B.	Commonly sharing rates	0.571793				FBXW7.p.R505C	Commonly sharing rates	0.602187				FGF3.TCGA-L5-A4OI-01A	ARAF.	2	2	2	1
					TCGA-2H-A9GQ-01A						PIK3R2.						TP53.p.S94*						TP53.TCGA-L5-A43C-01A	ARID1A.	15	14	7	6
					TCGA-IG-A4P3-01A						REL.						ARID1A.p.Q548*						TP53.TCGA-LN-A4A3-01A	ARID1B.	5	5	5	5
					TCGA-L5-A88S-01A						PIK3CB.						ERBB4.p.N588S						CDKN2A.TCGA-XP-A8T7-01A	ASXL1.	8	7	4	6
					TCGA-LN-A49S-01A						HSP90AA1.						RHOA.p.Y34C						SMAD3.TCGA-VR-A8EQ-01A	ATM.	6	5	3	6
					TCGA-VR-A8EP-01A						STAT3.						KDM5A.p.E1114K						FANCF.TCGA-LN-A49L-01A	ATR.	7	4	2	2
					TCGA-LN-A7HW-01A						NBN.						FANCD2.p.K828T						XPO1.TCGA-JY-A6FD-01A	ATRX.	1	1	1	1
					TCGA-XP-A8T6-01A						BRIP1.						MAP3K1.p.E453V						PBRM1.TCGA-JY-A938-01A	AURKA.	1	1	1	1
					TCGA-VR-AA7B-01A						TERT.						HGF.p.R261L						REL.TCGA-LN-A4A1-01A	AXIN1.	2	2	1	1
					TCGA-LN-A49Y-01A						ERBB4.						NOTCH1.p.E488K						TP53.TCGA-LN-A9FQ-01A	AXIN2.	1	1	1	1
					TCGA-JY-A6FE-01A						CTNNA1.						CAMTA1.p.G298R						SNCAIP.TCGA-IG-A4QS-01A	BARD1.	4	4	3	3
					TCGA-R6-A6L4-01A						LRP1B.						APC.p.T1847M						PRKDC.TCGA-L5-A4ON-01A	BCL2L11.	1	1	1	1
					TCGA-IG-A51D-01A						FBXW7.						TERT.p.R696C						TP53.TCGA-R6-A8W5-01B	BCOR.	3	3	2	2
					TCGA-JY-A93F-01A						TET3.						TP53.p.H168R						TP53.TCGA-IC-A6RE-01A	BCR.	2	2	2	2
					TCGA-L5-A8NL-01A						RUNX1T1.						INHBA.p.K134E						FAT4.TCGA-L5-A4OW-01A	BLM.	3	2	2	2
					TCGA-L5-A4OG-01A						STAG2.						KMT2D.p.C5109F						MST1R.TCGA-LN-A4MQ-01A	BRAF.	2	2	1	1
					TCGA-L5-A8NW-01A						KAT6A.						FAT1.p.I2229V						SUFU.TCGA-VR-A8EU-01A	BRCA2.	6	6	5	3
					TCGA-VR-AA4G-01A						C11orf30.						WT1.p.K316N						KMT2D.TCGA-L5-A43E-01A	BRD4.	5	5	3	4
					TCGA-L5-A4OE-01A						ATR.						NUP93.p.R44C						FGF3.TCGA-VR-A8EQ-01A	BRIP1.	4	3	3	3
					TCGA-2H-A9GH-01A						RET.						TP53.p.P278A						TP53.TCGA-L5-A4OT-01A	C11orf30.	1	1	1	1
					TCGA-L5-A8NT-01A						KIT.						TNFAIP3.p.N84K						BLM.TCGA-VR-A8EZ-01A	CAMTA1.	6	4	3	3
					TCGA-L5-A88W-01A						FAT4.						TP53.p.E51*						TP53.TCGA-JY-A6F8-01A	CBL.	4	3	3	2
					TCGA-VR-AA7D-01A						SDHA.						ARID1A.p.Y560*						PIK3CA.TCGA-XP-A8T7-01A	CCND3.	1	1	1	1
					TCGA-VR-A8EY-01A						RBM10.						ARID1A.p.Q1512*						KMT2D.TCGA-JY-A6FD-01A	CCNE1.	1	1	1	1
					TCGA-L7-A56G-01A						HGF.						SMAD4.p.L529*						PIK3CB.TCGA-R6-A6XG-01B	CD79A.	2	2	1	1
					TCGA-IG-A3YB-01A						FGFR4.						LRP1B.p.R2123*						PARK2.TCGA-R6-A8W5-01B	CDK12.	4	5	2	4
					TCGA-L5-A4OH-01A						TGFBR1.						POLE.p.V2025M						ERBB2.TCGA-R6-A6KZ-01A	CDK8.	1	1	1	1
					TCGA-L5-A88Z-01A						PIK3C2B.						NOTCH2.p.G313D						IKZF1.TCGA-L5-A8NM-01A	CDKN2A.	13	12	7	7
					TCGA-LN-A4A1-01A						FGF23.						TSC1.p.H253N						POLE.TCGA-L5-A8NJ-01A	CHD4.	3	2	2	2
					TCGA-LN-A5U6-01A						SMARCA4.						KMT2C.p.K4212*						EPHA5.TCGA-L5-A88S-01A	COL1A1.	1	1	1	1
					TCGA-R6-A8W8-01B						GRM3.						KMT2D.p.S2670F						KLHL6.TCGA-LN-A49L-01A	CREB3L1.	2	2	2	1
					TCGA-VR-A8EZ-01A						KRAS.						TP53.p.R196*						FBXW7.TCGA-R6-A6L4-01A	CREBBP.	9	6	4	5
					TCGA-L5-A43E-01A						PTEN.						KMT2A.p.R3932H						STAG2.TCGA-L5-A8NJ-01A	CSF1R.	2	1	1	2
					TCGA-LN-A49M-01A						ABL1.						EGFR.p.P373S						IRF4.TCGA-L5-A4OT-01A	CTNNA1.	4	2	1	3
					TCGA-LN-A8HZ-01A						PTCH1.						PIK3C2B.p.L37V						CTNNA1.TCGA-L5-A8NM-01A	CTNNB1.	3	3	3	5
					TCGA-2H-A9GR-01A						IDH2.						NSD1.p.X1965_splice						MTOR.TCGA-LN-A4A5-01A	CUL3.	3	2	2	2
					TCGA-VR-A8EW-01A						TBX3.						ITK.p.E172D						TYK2.TCGA-L5-A4OI-01A	CXCR4.	1	1	1	1
					TCGA-VR-A8EU-01A						MSH2.						NSD1.p.R1984*						KMT2D.TCGA-LN-A5U5-01A	CYLD.	3	3	3	3
					TCGA-L5-A891-01A						CUL3.						TSC1.p.L432V						TET2.TCGA-L5-A8NM-01A	CYP17A1.	1	1	1	1
					TCGA-R6-A6DN-01B						DAXX.						CDK12.p.R773C						PRKDC.TCGA-LN-A4MQ-01A	DAXX.	2	1	1	1
					TCGA-LN-A7HZ-01A						XPO1.						TP53.p.R174W						ITK.TCGA-JY-A6FG-01A	DDR1.	3	2	2	3
					TCGA-V5-A7RC-01B						PRKCI.						TP53.p.P177S						MERTK.TCGA-JY-A6FG-01A	DDR2.	2	2	2	2
					TCGA-L5-A4OJ-01A						TYK2.						NFE2L2.p.R34G						TP53.TCGA-2H-A9GR-01A	DICER1.	1	1	1	1
					TCGA-LN-A5U5-01A						SMAD3.						SNCAIP.p.R381C						GSK3B.TCGA-V5-A7RE-01A	DOT1L.	1	1	1	2
					TCGA-R6-A6XG-01B						CCND3.						LMO1.p.R105W						GNAS.TCGA-S8-A6BV-01A	EGFR.	4	5	5	5
					TCGA-LN-A9FQ-01A						LYN.						NFE2L2.p.D29H						IGF1R.TCGA-L5-A4OE-01A	EP300.	9	10	7	7
					TCGA-R6-A6Y0-01B						BCR.						ASXL1.p.M29T						EPHA3.TCGA-L5-A8NE-01A	EPHA3.	4	5	3	3
					TCGA-R6-A8W5-01B						SPEN.						JAK3.p.E1106D						PREX2.TCGA-L5-A4OI-01A	EPHA5.	7	5	5	6
					TCGA-L7-A6VZ-01A						SPOP.						POLE.p.R1390H						SMAD4.TCGA-2H-A9GN-01A	EPHA7.	5	3	3	4
					TCGA-LN-A7HY-01A						ESR1.						ATM.p.D2016H						ARID1B.TCGA-L5-A8NM-01A	EPHB1.	5	3	1	2
					TCGA-VR-A8EO-01A						FANCA.						LRP1B.p.L4070V						FLT1.TCGA-JY-A6FG-01A	ERBB2.	10	11	10	9
					TCGA-2H-A9GL-01A						PREX2.						TP53.p.Q317*						TP53.TCGA-IG-A3I8-01A	ERBB3.	2	2	2	2
					TCGA-LN-A49W-01A						MET.						TSC2.p.R917Q						GNAS.TCGA-JY-A6FG-01A	ERBB4.	12	11	9	10
					TCGA-LN-A4A6-01A						EPHB1.						EPHB1.p.C96Y						LZTR1.TCGA-L5-A8NM-01A	ERG.	3	1	1	2
					TCGA-LN-A4A5-01A						SETD2.						TP53.p.F109S						RNF43.TCGA-R6-A6L4-01A	ESR1.	3	2	2	2
					TCGA-L5-A4OQ-01A						MERTK.						ESR1.p.I386V						ARAF.TCGA-L5-A4OJ-01A	ETV5.	1	2	1	2
					TCGA-V5-A7RE-01A						RAC1.						TP53.p.F113V						RAC1.TCGA-L5-A88W-01A	EWSR1.	3	3	2	2
					TCGA-JY-A93E-01A						JAK2.						SMO.p.F268L						TAF1.TCGA-VR-AA7I-01A	FANCA.	3	3	3	3
					TCGA-LN-A49O-01A						EPHA5.						TGFBR2.p.M425V						GRM3.TCGA-L5-A8NW-01A	FANCD2.	3	2	2	3
					TCGA-LN-A49K-01A						MAP3K13.						GNAS.p.Q627*						ERBB3.TCGA-L5-A4OX-01A	FANCF.	1	1	1	1
					TCGA-L5-A8NS-01A						GNAS.						GNAS.p.R160C						LRP1B.TCGA-L5-A8NL-01A	FAT1.	6	6	4	4
					TCGA-L5-A4OT-01A						CHD4.						TSC2.p.E409*						TP53.TCGA-XP-A8T8-01A	FAT4.	12	12	9	12
					TCGA-L5-A4OU-01A						IGF2.						ERBB4.p.D73G						CYLD.TCGA-2H-A9GQ-01A	FBXW7.	9	10	7	7
					TCGA-IG-A3Y9-01A						FGF6.						PTCH1.p.P1318L						TGFBR2.TCGA-L5-A88W-01A	FGF23.	2	2	1	2
					TCGA-JY-A93C-01A						NCOR1.						TGFBR2.p.T96A						TNFAIP3.TCGA-L5-A8NI-01A	FGF3.	2	2	2	2
					TCGA-L5-A8NK-01A						GABRA6.						LRP1B.p.S2734F						HNF1A.TCGA-VR-A8EX-01A	FGF6.	1	1	1	1
					TCGA-R6-A6Y2-01B						NOTCH4.						ERBB2.p.V839M						TOP1.TCGA-R6-A6L4-01A	FGFR4.	2	2	1	1
					TCGA-IG-A50L-01A						CDKN2A.						PREX2.p.S901P						TP53.TCGA-L5-A4OQ-01A	FLCN.	1	1	1	1
					TCGA-IG-A97H-01A						IRS2.						TP53.p.X261_splice						TGFBR1.TCGA-JY-A6FG-01A	FLT1.	4	3	3	2
					TCGA-IG-A97I-01A						PRKACA.						TP53.p.C242Y						RB1.TCGA-VR-A8EP-01A	FLT3.	7	4	3	5
					TCGA-R6-A6XQ-01B						SMARCB1.						ABL1.p.D363H						EP300.TCGA-2H-A9GF-01A	FLT4.	2	2	1	1
					TCGA-LN-A4A4-01A						STK11.						BRAF.p.L286V						MTOR.TCGA-2H-A9GR-01A	FYN.	1	1	1	1
					TCGA-RE-A7BO-01A						SMAD4.						TP53.p.R213*						MAP3K1.TCGA-VR-A8EW-01A	GABRA6.	5	5	5	5
					TCGA-VR-A8ER-01A						NUP93.						CYLD.p.X609_splice						NFE2L2.TCGA-LN-A49R-01A	GATA1.	1	1	1	1
					TCGA-ZR-A9CJ-01B						BRAF.						BRD4.p.H551R						MSH6.TCGA-IG-A3QL-01A	GATA3.	2	3	2	2
					TCGA-L5-A4OR-01A						ITK.						PMS2.p.S769P						EP300.TCGA-LN-A7HY-01A	GLI1.	1	1	1	1
					TCGA-L5-A8NI-01A						PMS2.						TP53.p.R273C						TP53.TCGA-JY-A93E-01A	GNAQ.	1	1	1	1
					TCGA-R6-A6KZ-01A						TET1.						TP53.p.R248W						ZNF750.TCGA-LN-A7HX-01A	GNAS.	10	10	8	10
					TCGA-JY-A6FD-01A						CXCR4.						PRDM1.p.S327C						MYB.TCGA-S8-A6BW-01A	GRIN2A.	2	2	2	2
					TCGA-R6-A6L6-01B						MTOR.						BRD4.p.K539R						FLT1.TCGA-2H-A9GR-01A	GRM3.	7	6	3	4
					TCGA-L5-A4OP-01A						PIK3CG.						DDR1.p.G597R						MAP3K1.TCGA-LN-A4A4-01A	GSK3B.	2	2	2	2
					TCGA-LN-A49U-01A						MAP3K1.						ZNF750.p.L55*						FLCN.TCGA-IG-A3QL-01A	HGF.	2	2	1	1
					TCGA-LN-A7HX-01A						CYLD.						NTRK1.p.R692H						TP53.TCGA-JY-A6FH-01A	HNF1A.	2	2	2	2
					TCGA-LN-A9FR-01A						ACVR2A.						MSH6.p.E1274Q						PREX2.TCGA-L5-A43E-01A	HSP90AA1.	2	2	1	1
					TCGA-2H-A9GI-01A						CDK8.						PIK3CB.p.T348I						TP53.TCGA-X8-AAAR-01A	IDH2.	1	1	1	1
					TCGA-L5-A43C-01A						PDGFRB.						TYK2.p.E822K						KMT2D.TCGA-L5-A8NW-01A	IGF1R.	2	2	1	1
					TCGA-L5-A4OX-01A						TAF1.						ACVR2A.p.A344T						NOTCH4.TCGA-L5-A4OI-01A	IGF2.	1	1	1	1
					TCGA-IG-A6QS-01A						KLHL6.						EGFR.p.L1139F						TP53.TCGA-VR-A8Q7-01A	IKBKE.	2	2	2	2
					TCGA-IC-A6RF-01A						WT1.						FLT3.p.Y327H						POLE.TCGA-L5-A4OT-01A	IKZF1.	4	4	3	3
					TCGA-X8-AAAR-01A						RPTOR.						TP53.p.G245V						TSC1.TCGA-L5-A4OI-01A	INHBA.	5	5	4	4
					TCGA-IG-A8O2-01A						NOTCH2.						LRP1B.p.F3994L						TP53.TCGA-R6-A6Y0-01B	INPP4B.	2	2	1	2
					TCGA-V5-AASX-01A						CYP17A1.						BLM.p.V1088F						SMAD2.TCGA-V5-A7RC-01B	IRF4.	4	4	3	3
					TCGA-V5-AASV-01A						FLT1.						MERTK.p.A885S						DDR1.TCGA-LN-A49M-01A	IRS2.	1	1	1	1
					TCGA-V5-AASW-01A						TOP1.						MUTYH.p.R414H						EPHA5.TCGA-IG-A4QS-01A	ITK.	7	7	6	6
					TCGA-S8-A6BW-01A						PARP1.						BCOR.p.S1562*						SMARCA4.TCGA-L5-A8NW-01A	JAK1.	3	3	2	2
					TCGA-L5-A4ON-01A						CBL.						EP300.p.S1400I						AKT1.TCGA-2H-A9GJ-01A	JAK2.	1	1	1	1
					TCGA-2H-A9GF-01A						COL1A1.						ERBB2.p.K150E						TET1.TCGA-L5-A4OG-01A	JAK3.	3	2	2	2
					TCGA-IG-A3I8-01A						CREBBP.						TP53.p.V197L						GRIN2A.TCGA-L5-A4OI-01A	KAT6A.	4	3	3	3
					TCGA-R6-A6DQ-01B						ZNF217.						TP53.p.V274G						ATR.TCGA-L5-A8NM-01A	KDM5A.	3	2	2	1
					TCGA-L5-A88T-01A						EP300.						DAXX.p.K57E						PIK3R2.TCGA-L5-A8NM-01A	KDM5C.	1	1	1	1
					TCGA-VR-AA7I-01A						NOTCH3.						PIK3CA.p.H1047L						TERT.TCGA-LN-A9FR-01A	KDM6A.	8	6	4	5
					TCGA-L5-A88Y-01A						SDHD.						IDH2.p.G417V						LRP1B.TCGA-L5-A8NW-01A	KDR.	3	3	2	2
					TCGA-LN-A5U7-01A						GATA1.						POLE.p.K425M						SMARCA4.TCGA-JY-A93F-01A	KEAP1.	5	3	3	4
					TCGA-VR-A8Q7-01A						KDM6A.						AKT1.p.T105A						LCK.TCGA-L5-A8NM-01A	KIT.	4	3	2	3
					TCGA-IG-A5B8-01A						ERBB2.						TP53.p.R342*						GNAS.TCGA-L5-A8NR-01A	KLHL6.	2	3	3	2
					TCGA-L5-A4OW-01A						GLI1.						ARID1B.p.Q1463*						PRKCI.TCGA-LN-A9FP-01A	KMT2A.	9	6	7	7
					TCGA-2H-A9GN-01A						KDM5C.						TBX3.p.E380K						ALK.TCGA-LN-A49L-01A	KMT2C.	11	11	9	11
					TCGA-JY-A6FH-01A						ZNF703.						FGFR4.p.R710Q						NCOR1.TCGA-LN-A8HZ-01A	KMT2D.	23	20	11	11
					TCGA-XP-A8T7-01A						ERBB3.						PIK3R2.p.A169V						RECQL.TCGA-L5-A43E-01A	KRAS.	2	2	2	2
					TCGA-R6-A8WC-01A						KDR.						TP53.p.M237I						GNAS.TCGA-L5-A88W-01A	LCK.	1	1	1	1
					TCGA-IG-A3YA-01A						FLT4.						TP53.p.R175H						SDHD.TCGA-L5-A4OI-01A	LMO1.	1	1	1	1
					TCGA-LN-A49L-01A						MCL1.						MAP3K1.p.N892S						KMT2C.TCGA-R6-A8W8-01B	LRP1B.	27	21	18	21
					TCGA-Q9-A6FU-01A						CDK12.						PMS2.p.V280L						TP53.TCGA-L5-A43E-01A	LYN.	2	2	1	2
					TCGA-XP-A8T8-01A						MYB.						GNAS.p.E47K						WT1.TCGA-JY-A6FA-01A	LZTR1.	6	6	5	5
					TCGA-IG-A4QS-01A						BCL2L11.						LRP1B.p.D1607V						TP53.TCGA-LN-A4A1-01A	MAP2K1.	3	3	2	2
					TCGA-VR-AA4D-01A						CSF1R.						TP53.p.R158L						PIK3CA.TCGA-LN-A49M-01A	MAP3K1.	7	7	5	5
					TCGA-L5-A4OM-01A						BLM.						SOX9.p.S136N						NOTCH1.TCGA-L5-A43J-01A	MAP3K13.	1	1	1	1
					TCGA-IC-A6RE-01A						RICTOR.						INPP4B.p.D245N						NOTCH1.TCGA-IG-A50L-01A	MCL1.	1	1	1	1
					TCGA-Z6-A8JD-01A						NCOA2.						EPHA5.p.E918K						TP53.TCGA-LN-A7HW-01A	MDM2.	1	1	1	1
					TCGA-L5-A43I-01A						TGFBR2.						SMAD4.p.F339L						JAK1.TCGA-LN-A4A6-01A	MED12.	2	1	1	1
					TCGA-Z6-A9VB-01A						GSK3B.						ERBB4.p.S430R						CXCR4.TCGA-LN-A9FO-01A	MERTK.	1	1	1	1
					TCGA-2H-A9GJ-01A						POLE.						FGF3.p.Y96H						KIT.TCGA-LN-A49L-01A	MET.	3	3	3	3
					TCGA-L5-A8NR-01A						KMT2A.						FANCA.p.R1080L						RHOA.TCGA-LN-A4A9-01A	MSH2.	1	1	1	1
					TCGA-IG-A3QL-01A						KMT2C.						NSD1.p.C1596F						KMT2D.TCGA-JY-A93F-01A	MSH6.	5	5	3	4
					TCGA-L5-A4OF-01A						CCNE1.						KMT2D.p.A3307T						GRIN2A.TCGA-2H-A9GR-01A	MST1R.	1	2	1	1
					TCGA-M9-A5M8-01A						FLCN.						SMAD3.p.A353S						BRIP1.TCGA-L5-A4OE-01A	MTOR.	5	5	5	5
					TCGA-LN-A4MQ-01A						TP53.						LRP1B.p.D3337G						TP53.TCGA-VR-A8EP-01A	MUTYH.	1	1	1	1
					TCGA-L5-A43J-01A						SOX10.						TGFBR2.p.T530I						BRCA2.TCGA-LN-A4A2-01A	MYB.	5	5	4	5
					TCGA-L5-A893-01A						SMAD2.						NCOR1.p.K2209M						YES1.TCGA-L5-A893-01A	MYCL.	1	1	1	1
					TCGA-LN-A8I1-01A						ARAF.						MYB.p.Q619H						AXIN2.TCGA-L5-A4OT-01A	NBN.	4	2	1	2
					TCGA-LN-A49P-01A						SF3B1.						EP300.p.T1411A						ZNF750.TCGA-IG-A8O2-01A	NCOA2.	5	5	2	4
					TCGA-L5-A8NN-01A						FYN.						TP53.p.Y220D						TP53.TCGA-IG-A6QS-01A	NCOR1.	4	4	3	4
					TCGA-IG-A5S3-01A						PBRM1.						KDM6A.p.X1293_splice						TP53.TCGA-IG-A3YC-01A	NF1.	5	4	4	5
					TCGA-LN-A7HV-01A						SMARCD1.						NOTCH3.p.W1003*						FAT4.TCGA-2H-A9GF-01A	NFE2L2.	16	16	14	15
					TCGA-JY-A938-01A						ATM.						ARID1B.p.E1735K						FANCA.TCGA-L5-A8NS-01A	NOTCH1.	16	16	10	11
					TCGA-LN-A4A3-01A						FAT1.						FAT1.p.V920I						LRP1B.TCGA-S8-A6BV-01A	NOTCH2.	5	3	2	5
					TCGA-2H-A9GK-01A						NPM1.						NPM1.p.D34H						TP53.TCGA-L5-A4OM-01A	NOTCH3.	10	8	7	7
					TCGA-L5-A43H-01A						CTNNB1.						NOTCH1.p.E1294*						ESR1.TCGA-V5-AASW-01A	NOTCH4.	5	4	3	4
					TCGA-LN-A49R-01A						ARID1B.						ERBB4.p.C293Y						BRCA2.TCGA-L5-A4OI-01A	NPM1.	1	1	1	1
					TCGA-L5-A8NJ-01A						FANCF.						FGF6.p.R84Q						FLT4.TCGA-V5-A7RE-01A	NRG1.	6	6	4	8
					TCGA-VR-A8EX-01A						DICER1.						TGFBR2.p.L404V						PDGFRA.TCGA-2H-A9GH-01A	NSD1.	8	7	4	5
					TCGA-LN-A4MR-01A						ARID1A.						CDKN2A.p.H83Y						TET1.TCGA-IC-A6RE-01A	NTRK1.	4	4	4	4
					TCGA-LN-A8I0-01A						NOTCH1.						MET.p.A327T						FANCA.TCGA-L5-A4ON-01A	NTRK3.	4	3	3	3
					TCGA-VR-A8EQ-01A						NF1.						SOCS1.p.Y203S						EPHB1.TCGA-L5-A8NM-01A	NUP93.	3	3	2	3
					TCGA-Q9-A6FW-01A						IKZF1.						PBRM1.p.A459V						IRS2.TCGA-L5-A4OI-01A	PAK3.	1	1	1	1
					TCGA-L5-A4OI-01A						ERG.						ERBB4.p.V738L						TSC2.TCGA-LN-A5U5-01A	PARK2.	2	2	2	2
					TCGA-IG-A3YC-01A						NFE2L2.						TP53.p.A138V						MAP2K1.TCGA-L5-A43J-01A	PARP1.	2	1	1	1
					TCGA-LN-A9FP-01A						NTRK3.						ATR.p.R432C						TP53.TCGA-LN-A4A6-01A	PBRM1.	5	4	3	3
					TCGA-LN-A4A8-01A						MED12.						RBM10.p.S311N						MTOR.TCGA-L5-A88W-01A	PDGFRA.	3	2	2	2
					TCGA-JY-A93D-01A						KEAP1.						FLT3.p.D398N						EP300.TCGA-ZR-A9CJ-01B	PDGFRB.	2	2	2	2
					TCGA-IG-A625-01A						PRKDC.						SMARCA4.p.M781I						FBXW7.TCGA-L5-A4OI-01A	PIK3C2B.	4	4	2	2
					TCGA-V5-A7RB-01A						IGF1R.						PREX2.p.E127G						NTRK1.TCGA-L5-A8NN-01A	PIK3CA.	17	15	14	14
					TCGA-L5-A8NM-01A						LMO1.						TET1.p.E357D						SOX9.TCGA-V5-AASV-01A	PIK3CB.	2	3	2	2
					TCGA-L5-A4OO-01A						MAP2K1.						NF1.p.V2359A						TP53.TCGA-JY-A6FD-01A	PIK3CD.	2	2	2	1
					TCGA-Z6-A8JE-01A						KMT2D.						TP53.p.G325*						LRP1B.TCGA-2H-A9GF-01A	PIK3CG.	2	1	1	2
					TCGA-LN-A49V-01A						SOX9.						TP53.p.W146*						SMO.TCGA-2H-A9GN-01A	PIK3R1.	4	4	1	1
					TCGA-JY-A6FG-01A						SMO.						TP53.p.E343*						MAP3K1.TCGA-JY-A6F8-01A	PIK3R2.	1	1	1	1
					TCGA-L5-A8NH-01A						TET2.						SMAD3.p.R287W						SMARCA4.TCGA-IC-A6RF-01A	PMS2.	4	4	4	4
					TCGA-L5-A8NG-01A						LCK.						ROS1.p.Q823H						TP53.TCGA-IG-A97I-01A	POLE.	6	6	6	6
					TCGA-LN-A9FO-01A						CAMTA1.						FBXW7.p.R393*						TP53.TCGA-L5-A8NH-01A	PPP2R1A.	4	4	4	3
					TCGA-2H-A9GO-01A						YES1.						KAT6A.p.I327T						TP53.TCGA-Z6-A8JE-01A	PRDM1.	2	2	2	2
					TCGA-LN-A49N-01A						ATRX.						RBM10.p.E611*						FAT1.TCGA-L5-A88T-01A	PREX2.	11	9	8	9
					TCGA-L5-A8NV-01A						TSC1.						MTOR.p.I822V						TET3.TCGA-L5-A88W-01A	PRKACA.	2	2	2	1
					TCGA-L5-A88V-01A						FANCD2.						EPHA5.p.E724D						NFE2L2.TCGA-LN-A7HZ-01A	PRKCI.	2	2	2	2
					TCGA-L5-A8NQ-01A						TNFAIP3.						TEK.p.C323*						ERBB2.TCGA-L5-A8NM-01A	PRKDC.	10	11	7	9
					TCGA-JY-A6F8-01A						CD79A.						NTRK1.p.L313V						LRP1B.TCGA-M9-A5M8-01A	PTCH1.	9	9	4	4
					TCGA-Z6-AAPN-01A						ETV5.						SOX10.p.V104I						GNAS.TCGA-IG-A4QS-01A	PTEN.	5	5	3	3
			mutect2 somaticsniper varscan2	1	TCGA-2H-A9GM-01A						INPP4B.						FLT3.p.X295_splice						ERBB2.TCGA-R6-A8WG-01A	RAC1.	1	1	1	1
			muse mutect2 varscan2	2	TCGA-KH-A6WC-01A						PAK3.						NFE2L2.p.W24R						NFE2L2.TCGA-IG-A50L-01A	RANBP2.	5	5	2	3
					TCGA-L5-A8NU-01A						GATA3.						KDR.p.I784V						ATM.TCGA-Q9-A6FW-01A	RB1.	5	5	2	2
			mutect2 varscan2	2	TCGA-JY-A939-01A						MDM2.						SMARCA4.p.R1243W						AURKA.TCGA-JY-A93E-01A	RBM10.	3	3	3	3
					TCGA-L5-A4OS-01A						PIK3CA.						IRF4.p.K306N						BARD1.TCGA-ZR-A9CJ-01B	RECQL.	4	5	3	4
			somaticsniper varscan2	1	TCGA-L5-A8NF-01A						FGF3.						PREX2.p.R281W						ETV5.TCGA-LN-A4A6-01A	REL.	2	1	1	1
			mutect2	1	TCGA-L5-A43M-01A						APC.						RB1.p.S397*						EWSR1.TCGA-LN-A49M-01A	RET.	4	4	2	3
											RHOA.						NFE2L2.p.G81S						DDR2.TCGA-L5-A4OI-01A	RHOA.	3	2	2	2
											AXIN1.						BRCA2.p.P3063S						KMT2C.TCGA-L5-A4OQ-01A	RICTOR.	5	4	3	3
											KDM5A.						ATM.p.T1558M						GATA3.TCGA-R6-A6DN-01B	RNF43.	4	4	2	2
											SUFU.						NTRK3.p.G487S						PREX2.TCGA-L5-A8NN-01A	ROS1.	4	5	5	3
											ASXL1.						TGFBR1.p.G374E						AR.TCGA-V5-A7RB-01A	RPTOR.	2	2	1	2
											JAK3.						KMT2C.p.S2860*						TP53.TCGA-LN-A4MR-01A	RUNX1.	1	1	1	1
											PDGFRA.						TP53.p.X307_splice						TP53.TCGA-VR-A8EW-01A	RUNX1T1.	5	4	4	4
											PPP2R1A.						IKBKE.p.V365I						TET2.TCGA-LN-A9FQ-01A	SDHA.	1	1	1	1
											JAK1.						TYK2.p.A1156V						NTRK3.TCGA-LN-A49V-01A	SDHD.	2	2	1	2
											PRDM1.						SDHA.p.R355K						PBRM1.TCGA-L5-A4OI-01A	SETD2.	2	2	1	2
											AR.						TSC1.p.R715Q						ERBB4.TCGA-L5-A4OO-01A	SF3B1.	2	2	1	2
											MYCL.						NTRK1.p.M375I						TP53.TCGA-LN-A49Y-01A	SMAD2.	1	1	1	1
											PARK2.						CDKN2A.p.X50_splice						NTRK3.TCGA-L5-A4OI-01A	SMAD3.	3	3	3	3
											INHBA.						ASXL1.p.R302L						TSC1.TCGA-JY-A6FA-01A	SMAD4.	13	12	10	11
											TSHR.						GABRA6.p.F27V						PREX2.TCGA-L5-A8NE-01A	SMARCA4.	12	11	8	9
											DDR1.						SMARCD1.p.D421H						TP53.TCGA-R6-A8WG-01A	SMARCB1.	1	1	1	1
											EPHA7.						FAT4.p.P1844T						SETD2.TCGA-VR-AA7D-01A	SMARCD1.	1	1	1	1
											NRG1.						SF3B1.p.T1113A						MSH2.TCGA-IG-A8O2-01A	SMO.	2	2	1	2
											PIK3CD.						RET.p.D277H						PAK3.TCGA-VR-AA7B-01A	SNCAIP.	3	3	2	2
											NTRK1.						NFE2L2.p.G31E						ATRX.TCGA-IC-A6RE-01A	SOCS1.	1	1	1	1
											MUTYH.						MET.p.C1308S						ABL1.TCGA-VR-A8EX-01A	SOX10.	3	1	2	2
											SNCAIP.						PREX2.p.D752E						NOTCH4.TCGA-L5-A4OF-01A	SOX9.	3	2	1	2
											TSC2.						MYB.p.P112L						BLM.TCGA-XP-A8T7-01A	SPEN.	1	2	2	1
											GRIN2A.						ITK.p.F4V						TP53.TCGA-IG-A4QS-01A	SPOP.	2	2	2	2
											EWSR1.						KDM5C.p.S1178L						TP53.TCGA-L5-A43I-01A	STAG2.	3	3	1	2
											DOT1L.						FLCN.p.R350W						KMT2D.TCGA-VR-A8EU-01A	STAT3.	1	1	1	1
											DDR2.						SNCAIP.p.S649F						PIK3CA.TCGA-JY-A6FH-01A	STK11.	4	2	1	1
											MSH6.						NRG1.p.N100T						SMAD4.TCGA-JY-A93C-01A	SUFU.	2	2	2	2
											ALK.						GRIN2A.p.A1261V						INHBA.TCGA-S8-A6BW-01A	TAF1.	3	3	3	3
											BRCA2.						SDHD.p.G78C						ARID1A.TCGA-JY-A6FA-01A	TBX3.	1	1	1	1
											RECQL.						GRM3.p.R6K						CDKN2A.TCGA-L7-A6VZ-01A	TEK.	4	4	4	4
											IKBKE.						SMAD4.p.G386V						TP53.TCGA-LN-A49M-01A	TERT.	2	1	1	1
											GNAQ.						NTRK3.p.A826V						NSD1.TCGA-IC-A6RF-01A	TET1.	4	4	4	3
											HNF1A.						BRIP1.p.G12E						SPOP.TCGA-IG-A97I-01A	TET2.	4	4	4	4
											BARD1.						TP53.p.P151S						CUL3.TCGA-VR-A8EZ-01A	TET3.	3	3	3	3
											PIK3R1.						ERBB2.p.A241V						EPHA5.TCGA-L5-A8NI-01A	TGFBR1.	2	2	1	1
											IRF4.						PDGFRA.p.T276M						ZNF703.TCGA-IG-A4QS-01A	TGFBR2.	9	9	8	7
											CREB3L1.						RUNX1T1.p.R604C						SMAD4.TCGA-VR-AA7D-01A	TNFAIP3.	2	2	1	1
											NSD1.						KMT2C.p.T2078A						LRP1B.TCGA-LN-A7HW-01A	TOP1.	2	1	1	1
											RUNX1.						CDKN2A.p.X153_splice						GSK3B.TCGA-IG-A97I-01A	TP53.	150	153	127	126
											FLT3.						ATM.p.L1115P						LRP1B.TCGA-2H-A9GO-01A	TSC1.	7	4	4	4
											AXIN2.						KMT2D.p.S2002I						TP53.TCGA-R6-A6DQ-01B	TSC2.	5	5	4	5
											RNF43.						CREBBP.p.D1543H						KAT6A.TCGA-XP-A8T6-01A	TSHR.	2	1	1	1
											RB1.						FAT4.p.T4461A						BCOR.TCGA-V5-AASX-01A	TYK2.	3	3	3	3
											AURKA.						ERBB3.p.S846I						LYN.TCGA-L5-A4OI-01A	WT1.	4	4	2	3
											BRD4.						GRIN2A.p.K1078T						FLT3.TCGA-VR-AA7B-01A	XPO1.	2	2	2	2
											RANBP2.						TP53.p.R282W						FLT3.TCGA-L5-A891-01A	YES1.	4	4	4	3
											TEK.						CSF1R.p.E475K						ERBB2.TCGA-R6-A8WC-01A	ZNF217.	1	1	1	1
											ZNF750.						HNF1A.p.S249*						PDGFRB.TCGA-L5-A4OU-01A	ZNF703.	1	1	1	1
											AKT1.						SMARCA4.p.R1192C						NF1.TCGA-L5-A4OI-01A	ZNF750.	12	12	6	5
									mutect2 somaticsniper varscan2	2	GPR124.						TGFBR2.p.D446N						APC.TCGA-L5-A8NN-01A
											MYCN.						PPP2R1A.p.V575I						TP53.TCGA-VR-AA4D-01A
									muse mutect2 varscan2	11	IDH1.						GABRA6.p.K173T						NF1.TCGA-JY-A6FA-01A
											FGF14.						KMT2D.p.Q5387*						BARD1.TCGA-L5-A4OP-01A
											GNA13.						FGF23.p.R175Q						KIT.TCGA-2H-A9GR-01A
											AXL.						TET2.p.G1861R						DDR1.TCGA-R6-A6L6-01B
											CARD11.						NOTCH4.p.A1729V						BCOR.TCGA-L5-A8NQ-01A
											STAT4.						SMAD2.p.P176R						TP53.TCGA-L5-A8NI-01A
											CIC.						TP53.p.P278S						SMAD3.TCGA-JY-A93F-01A
											DNMT3A.						RUNX1T1.p.W446L						RHOA.TCGA-JY-A6FG-01A
											AKT2.						KMT2A.p.E1815K						RET.TCGA-Q9-A6FU-01A
											ETV1.						PRKDC.p.X3799_splice						PTCH1.TCGA-LN-A49R-01A
											FGFR1.						TET1.p.T1882M						TP53.TCGA-LN-A4A8-01A
									mutect2 varscan2	21	PLCG2.						NOTCH1.p.C1528R						ATM.TCGA-L5-A8NS-01A
											BTG1.						TP53.p.C176Y						FAT4.TCGA-VR-AA7B-01A
											WHSC1.						NTRK1.p.R157H						RUNX1.TCGA-L5-A43J-01A
											ARID2.						SMAD3.p.S416F						PRDM1.TCGA-VR-A8EZ-01A
											PRSS8.						TET2.p.T1251M						NSD1.TCGA-JY-A93F-01A
											FUS.						RAC1.p.I33F						SMARCA4.TCGA-JY-A6FG-01A
											PDCD1LG2.						IGF1R.p.R40C						ARID1B.TCGA-L5-A4OH-01A
											PARP3.						NOTCH4.p.D1404N						TP53.TCGA-V5-A7RB-01A
											PDCD1.						PRKDC.p.S3060F						PTCH1.TCGA-VR-A8EU-01A
											RAD50.						ERBB4.p.S449Y						KDR.TCGA-IG-A3QL-01A
											FUBP1.						CDK8.p.P434H						EPHA3.TCGA-L5-A8NW-01A
											POLD1.						FANCD2.p.Q1080E						ARID1B.TCGA-R6-A6KZ-01A
											FANCE.						MCL1.p.S255R						BCL2L11.TCGA-LN-A49M-01A
											JUN.						C11orf30.p.I1119M						ERBB4.TCGA-R6-A6Y0-01B
											BMPR1A.						TAF1.p.A993E						FANCD2.TCGA-2H-A9GO-01A
											FOXP1.						ERG.p.X13_splice						NOTCH4.TCGA-R6-A6L4-01A
											BCORL1.						ITK.p.R99W						TP53.TCGA-S8-A6BV-01A
											IL7R.						CD79A.p.A62T						TP53.TCGA-IG-A625-01A
											RAD52.						TGFBR2.p.C393F						SOCS1.TCGA-VR-AA7D-01A
											FLI1.						MAP2K1.p.A257V						ALK.TCGA-L5-A8NM-01A
											BCL2L2.						ARID1B.p.R1625H						NOTCH3.TCGA-VR-AA7D-01A
									muse mutect2	1	FGF4.						FAT1.p.D2222E						PIK3CA.TCGA-IG-A3QL-01A
									mutect2	17	BRCA1.						PRKDC.p.M1871T						PIK3CG.TCGA-L5-A8NN-01A
											NRAS.						CUL3.p.G472E						ERBB4.TCGA-JY-A938-01A
											CHD2.						TP53.p.R110L						TP53.TCGA-IG-A4P3-01A
											PRSS1.						ETV5.p.A491T						NTRK1.TCGA-VR-A8EY-01A
											PDK1.						TP53.p.R282G						TET1.TCGA-RE-A7BO-01A
											ETV4.						GABRA6.p.L377M						ALK.TCGA-L5-A4ON-01A
											RAD54L.						AXIN1.p.S57W						LZTR1.TCGA-IG-A4QS-01A
											SRC.						NFE2L2.p.E82A						XPO1.TCGA-LN-A9FQ-01A
											AKT3.						APC.p.K993Q						NCOA2.TCGA-L5-A8NG-01A
											CDKN1A.						GNAQ.p.E150K						MET.TCGA-L5-A8NS-01A
											NFIB.						MTOR.p.Q1624H						MET.TCGA-L5-A43J-01A
											FRS2.						ROS1.p.M385L						ITK.TCGA-LN-A49Y-01A
											MPL.						ARAF.p.K268T						CDKN2A.TCGA-LN-A49R-01A
											VHL.						FGF3.p.R181H						TP53.TCGA-V5-AASX-01A
											CHEK2.						TP53.p.C124*						ASXL1.TCGA-L5-A4ON-01A
											FOXO1.						JAK3.p.H962L						APC.TCGA-IG-A97I-01A
											MAP2K4.						KMT2C.p.D4635V						RECQL.TCGA-JY-A93D-01A
									varscan2	2	PDGFB.						FAT4.p.R1698W						TP53.TCGA-LN-A7HV-01A
											NFKBIA.						GNAS.p.E209Q						LZTR1.TCGA-LN-A49K-01A
																	TP53.p.R110C						PRKDC.TCGA-L5-A4OI-01A
																	KRAS.p.G12D						TP53.TCGA-L5-A4OJ-01A
																	BRD4.p.V234I						TSC1.TCGA-IG-A5B8-01A
																	GABRA6.p.L257I						PIK3CA.TCGA-IG-A4P3-01A
																	PRKDC.p.S229*						TP53.TCGA-LN-A7HY-01A
																	CTNNA1.p.R731Q						NOTCH2.TCGA-L5-A88S-01A
																	NCOR1.p.T2243K						LRP1B.TCGA-L5-A43E-01A
																	MED12.p.A156S						PIK3CA.TCGA-L5-A4OW-01A
																	YES1.p.P492L						PRKDC.TCGA-IG-A625-01A
																	TAF1.p.T957M						SPEN.TCGA-Z6-AAPN-01A
																	KMT2A.p.R1264*						TET2.TCGA-2H-A9GO-01A
																	SETD2.p.P2151L						BRCA2.TCGA-JY-A6FA-01A
																	CREBBP.p.R1446L						SMAD4.TCGA-R6-A8WC-01A
																	RBM10.p.C764F						TSHR.TCGA-2H-A9GQ-01A
																	MAP3K1.p.T657A						TP53.TCGA-LN-A49R-01A
																	MYB.p.T60A						KMT2C.TCGA-IG-A3QL-01A
																	LZTR1.p.R284H						KMT2A.TCGA-VR-AA7D-01A
																	FANCA.p.L1193R						SMAD4.TCGA-Q9-A6FW-01A
																	BRIP1.p.C332S						NOTCH3.TCGA-LN-A49X-01A
																	LRP1B.p.P887L						GRM3.TCGA-LN-A4MQ-01A
																	TP53.p.S106R						PIK3CA.TCGA-V5-AASV-01A
																	STAG2.p.H974Y						CYLD.TCGA-L5-A88Y-01A
																	INHBA.p.R379W						TGFBR2.TCGA-LN-A7HZ-01A
																	FAT1.p.K2988*						SPOP.TCGA-L5-A88W-01A
																	TGFBR2.p.A426T						FAT4.TCGA-VR-A8EU-01A
																	FBXW7.p.Q73*						DOT1L.TCGA-LN-A7HZ-01A
																	KEAP1.p.V271M						KAT6A.TCGA-IG-A97I-01A
																	NOTCH1.p.Y550*						CHD4.TCGA-IG-A4QS-01A
																	KMT2D.p.R5179H						TP53.TCGA-LN-A49U-01A
																	TAF1.p.R1181C						ERBB4.TCGA-L5-A4OI-01A
																	TP53.p.X187_splice						TP53.TCGA-JY-A6FG-01A
																	ERBB4.p.L713F						EGFR.TCGA-JY-A93C-01A
																	CTNNB1.p.V136A						KRAS.TCGA-L5-A4OE-01A
																	MAP3K1.p.R1355C						NOTCH1.TCGA-2H-A9GN-01A
																	NFE2L2.p.G81V						ARID1A.TCGA-2H-A9GR-01A
																	NTRK3.p.L115P						PIK3CA.TCGA-L5-A88W-01A
																	NRG1.p.E96D						APC.TCGA-IC-A6RE-01A
																	PMS2.p.M622L						TEK.TCGA-ZR-A9CJ-01B
																	KIT.p.S590R						ACVR2A.TCGA-L5-A43J-01A
																	NF1.p.V533I						FAT4.TCGA-LN-A4A8-01A
																	EPHA7.p.R854H						FGF6.TCGA-L5-A8NR-01A
																	EP300.p.R1680C						NOTCH1.TCGA-VR-A8EY-01A
																	APC.p.S905R						NFE2L2.TCGA-LN-A8I0-01A
																	LRP1B.p.L1663V						BRD4.TCGA-Z6-AAPN-01A
																	CAMTA1.p.T210M						EP300.TCGA-IG-A5B8-01A
																	RICTOR.p.L1676*						PRKDC.TCGA-VR-AA7B-01A
																	LRP1B.p.M3934V						ROS1.TCGA-LN-A8I1-01A
																	LRP1B.p.G4015S						ATM.TCGA-Z6-AAPN-01A
																	MYCL.p.A303V						MYB.TCGA-L5-A4OF-01A
																	CDKN2A.p.D153N						TP53.TCGA-IG-A3YA-01A
																	NOTCH3.p.X651_splice						KMT2D.TCGA-L5-A88W-01A
																	PIK3CA.p.E726K						NCOR1.TCGA-LN-A4A9-01A
																	ACVR1B.p.V208I						MCL1.TCGA-LN-A49Y-01A
																	WT1.p.T346M						TYK2.TCGA-IG-A50L-01A
																	GRM3.p.R679K						GABRA6.TCGA-L7-A6VZ-01A
																	DDR1.p.E628K						ASXL1.TCGA-L5-A43J-01A
																	EPHA7.p.K812T						TGFBR2.TCGA-Z6-A9VB-01A
																	EPHA5.p.G1033R						LZTR1.TCGA-L5-A4OI-01A
																	FAT4.p.L2884R						ERBB4.TCGA-IC-A6RE-01A
																	LRP1B.p.X1705_splice						KMT2C.TCGA-L5-A8NK-01A
																	TP53.p.X225_splice						PPP2R1A.TCGA-L5-A4OO-01A
																	FLT1.p.V960I						RANBP2.TCGA-L5-A88S-01A
																	MSH6.p.E264K						GNAS.TCGA-IC-A6RF-01A
																	TET1.p.G1755A						ERBB2.TCGA-JY-A938-01A
																	PIK3CG.p.P526L						FANCD2.TCGA-2H-A9GI-01A
																	LRP1B.p.T1147N						TP53.TCGA-LN-A9FR-01A
																	LCK.p.A119V						TP53.TCGA-LN-A49S-01A
																	SUFU.p.R224Q						KDM6A.TCGA-R6-A6Y2-01B
																	RUNX1.p.G190R						KMT2C.TCGA-VR-AA7D-01A
																	GNAS.p.R201C						JAK3.TCGA-VR-AA7B-01A
																	NOTCH3.p.P359T						NOTCH2.TCGA-L5-A4ON-01A
																	FAT4.p.D1024G						ARID1A.TCGA-L5-A4OE-01A
																	BRCA2.p.M124V						ASXL1.TCGA-V5-AASV-01A
																	GABRA6.p.F163V						ZNF750.TCGA-LN-A9FP-01A
																	LRP1B.p.K2933E						TP53.TCGA-2H-A9GO-01A
																	FAT4.p.N3506T						PARP1.TCGA-LN-A4A9-01A
																	KDM6A.p.W449*						NOTCH1.TCGA-L5-A88T-01A
																	RHOA.p.E64Q						CD79A.TCGA-L5-A8NJ-01A
																	CXCR4.p.I162M						PTEN.TCGA-LN-A4MQ-01A
																	PREX2.p.Q1046E						NBN.TCGA-LN-A49P-01A
																	PAK3.p.P237S						ERBB2.TCGA-L5-A4OI-01A
																	GSK3B.p.Q19R						PRKCI.TCGA-L5-A43J-01A
																	NOTCH1.p.A1696V						RBM10.TCGA-2H-A9GL-01A
																	LRP1B.p.I3028S						FAT4.TCGA-2H-A9GI-01A
																	BRCA2.p.E294*						KMT2C.TCGA-LN-A7HV-01A
																	CBL.p.H36Y						NF1.TCGA-R6-A6L4-01A
																	KEAP1.p.R413H						PTCH1.TCGA-VR-A8EW-01A
																	KMT2A.p.M2780T						TP53.TCGA-VR-AA7D-01A
																	KMT2D.p.X1378_splice						RICTOR.TCGA-LN-A9FR-01A
																	KMT2C.p.E4092*						KDM6A.TCGA-VR-A8EU-01A
																	KMT2C.p.K171R						KEAP1.TCGA-L5-A88Z-01A
																	TP53.p.R175G						SNCAIP.TCGA-JY-A93F-01A
																	IKBKE.p.R706W						FBXW7.TCGA-XP-A8T7-01A
																	TSC1.p.L800R						POLE.TCGA-L5-A8NM-01A
																	TP53.p.R306*						PRKACA.TCGA-L5-A43J-01A
																	LRP1B.p.F4379L						STK11.TCGA-LN-A7HV-01A
																	MAP3K1.p.M194I						INHBA.TCGA-R6-A6XQ-01B
																	FANCF.p.Y109C						ITK.TCGA-2H-A9GF-01A
																	PRKDC.p.Y3002C						CREB3L1.TCGA-IG-A5B8-01A
																	NSD1.p.E2120*						EPHA5.TCGA-2H-A9GO-01A
																	EPHA5.p.F132V						INPP4B.TCGA-Q9-A6FU-01A
																	LRP1B.p.K4435R						CSF1R.TCGA-LN-A49O-01A
																	TET3.p.P459S						IKBKE.TCGA-JY-A93C-01A
																	TP53.p.V157F						TP53.TCGA-R6-A8W8-01B
																	SMARCA4.p.R1445W						TP53.TCGA-VR-AA7B-01A
																	STAT3.p.D334Y						CDKN2A.TCGA-L5-A8NG-01A
																	TP53.p.H193R						TP53.TCGA-L5-A8NQ-01A
																	EP300.p.Y1414D						BRD4.TCGA-L5-A4OI-01A
																	PIK3C2B.p.L461P						KDR.TCGA-LN-A9FR-01A
																	TET3.p.A1569V						ERBB2.TCGA-R6-A6DQ-01B
																	KMT2D.p.Q3969*						LZTR1.TCGA-L5-A43J-01A
																	TET2.p.L694R						TAF1.TCGA-IC-A6RF-01A
																	ARID1B.p.P2059H						TP53.TCGA-L5-A4OU-01A
																	NCOA2.p.Q957*						TET3.TCGA-L5-A43J-01A
																	LRP1B.p.S472R						TEK.TCGA-L5-A8NJ-01A
																	PMS2.p.H278D						NF1.TCGA-IG-A5B8-01A
																	TP53.p.R280K						TP53.TCGA-IG-A50L-01A
																	TSC2.p.D87Y						EWSR1.TCGA-L5-A43J-01A
																	TP53.p.P278H						TP53.TCGA-LN-A49W-01A
																	ARID1B.p.D1402E						PDGFRA.TCGA-R6-A6DQ-01B
																	IGF2.p.G35R						CAMTA1.TCGA-2H-A9GR-01A
																	KLHL6.p.Y561*						PIK3CA.TCGA-IG-A3YA-01A
																	TP53.p.C135Y						WT1.TCGA-L5-A8NH-01A
																	TP53.p.H179Y						DDR2.TCGA-L5-A891-01A
																	LZTR1.p.L528I						TP53.TCGA-L5-A88S-01A
																	TEK.p.S201*						TP53.TCGA-L5-A4ON-01A
																	SMAD4.p.P356S						FGF23.TCGA-L5-A43J-01A
																	NFE2L2.p.G31A						IRF4.TCGA-V5-A7RB-01A
																	ITK.p.L433R						NOTCH3.TCGA-JY-A6FA-01A
																	PDGFRB.p.T618M						EPHA3.TCGA-L5-A8NJ-01A
																	MET.p.Q79K						SMAD4.TCGA-R6-A6KZ-01A
																	ITK.p.K129M						GABRA6.TCGA-JY-A93E-01A
																	ASXL1.p.S1275P						TP53.TCGA-LN-A4A5-01A
																	INHBA.p.E154K						NFE2L2.TCGA-LN-A4MQ-01A
																	PARP1.p.D229V						CCNE1.TCGA-R6-A6XQ-01B
																	ERBB2.p.V777M						HSP90AA1.TCGA-S8-A6BW-01A
																	EGFR.p.D314N						PRDM1.TCGA-Z6-AAPN-01A
																	CAMTA1.p.A1565T						EPHA7.TCGA-R6-A6DN-01B
																	ITK.p.S618*						FAT1.TCGA-IC-A6RE-01A
																	CYP17A1.p.R449H						PMS2.TCGA-Z6-A9VB-01A
																	NFE2L2.p.E82G						PREX2.TCGA-V5-A7RE-01A
																	RECQL.p.K452R						TSC2.TCGA-L5-A4OI-01A
																	IRF4.p.R98W						TP53.TCGA-V5-A7RE-01A
																	DDR2.p.F764L						ACVR1B.TCGA-L5-A4OI-01A
																	FBXW7.p.R505G						TP53.TCGA-IG-A8O2-01A
																	TP53.p.X126_splice						GRM3.TCGA-L5-A4OP-01A
																	ERBB4.p.R488W						SMAD4.TCGA-Q9-A6FU-01A
																	TP53.p.E204*						MTOR.TCGA-L5-A4OI-01A
																	ACVR1B.p.R453H						TP53.TCGA-R6-A6DN-01B
																	TP53.p.E294*						MYCL.TCGA-M9-A5M8-01A
																	KMT2C.p.R1986Q						TP53.TCGA-LN-A8I1-01A
																	TP53.p.E198*						TP53.TCGA-IG-A3Y9-01A
																	BRIP1.p.Q126*						NRG1.TCGA-JY-A93F-01A
																	KAT6A.p.R329Q						NOTCH1.TCGA-LN-A49N-01A
																	TP53.p.M246V						C11orf30.TCGA-L5-A43J-01A
																	FANCA.p.Q940K						RPTOR.TCGA-2H-A9GK-01A
																	LRP1B.p.K1497T						GABRA6.TCGA-Q9-A6FU-01A
																	SPOP.p.A216T						HGF.TCGA-LN-A4A9-01A
																	COL1A1.p.G425V						CAMTA1.TCGA-L5-A4OI-01A
																	LRP1B.p.A330T						FANCA.TCGA-Z6-A8JD-01A
																	ALK.p.K911R						NFE2L2.TCGA-LN-A7HW-01A
																	ERBB2.p.V777L						GABRA6.TCGA-L5-A88Y-01A
																	NUP93.p.I670S						TP53.TCGA-IG-A5B8-01A
																	ERBB2.p.L662Q						TSC1.TCGA-R6-A8W8-01B
																	DOT1L.p.A538T						KMT2A.TCGA-JY-A93F-01A
																	TP53.p.X332_splice						TBX3.TCGA-L5-A4OR-01A
																	CYLD.p.E801D						POLE.TCGA-L5-A4OI-01A
																	JAK2.p.R1122Q						TP53.TCGA-IG-A97H-01A
																	RECQL.p.A412T						TP53.TCGA-L5-A8NJ-01A
																	PRDM1.p.L87M						TGFBR2.TCGA-LN-A49P-01A
																	AXIN2.p.Q731H						TP53.TCGA-LN-A4A9-01A
																	FAT4.p.G704R						TEK.TCGA-LN-A49M-01A
																	LZTR1.p.X420_splice						LRP1B.TCGA-R6-A8WG-01A
																	NFE2L2.p.E79G						PMS2.TCGA-L5-A4OG-01A
																	FAT4.p.S4671R						PIK3CB.TCGA-L5-A4OI-01A
																	TP53.p.V216E						BCR.TCGA-L5-A8NN-01A
																	CREBBP.p.Q955*						EPHA7.TCGA-VR-A8EY-01A
																	MST1R.p.S867T						TP53.TCGA-LN-A49X-01A
																	FLT1.p.S1268L						KRAS.TCGA-L5-A8NT-01A
																	GATA3.p.Q56H						FAT1.TCGA-IG-A8O2-01A
																	GRM3.p.R206C						PARK2.TCGA-2H-A9GR-01A
																	RUNX1T1.p.V468M						NOTCH3.TCGA-JY-A93F-01A
																	NF1.p.R304*						FBXW7.TCGA-V5-A7RB-01A
																	LYN.p.G192D						NFE2L2.TCGA-VR-A8ER-01A
																	BCL2L11.p.G156E						RNF43.TCGA-L5-A43J-01A
																	BCOR.p.G1303S						TP53.TCGA-L5-A8NK-01A
																	MAP2K1.p.D67Y						TP53.TCGA-JY-A93C-01A
																	IKZF1.p.S361T						LRP1B.TCGA-L5-A4OP-01A
																	AR.p.S614C						MED12.TCGA-JY-A6FD-01A
																	SMAD4.p.G510*						KMT2C.TCGA-L5-A8NG-01A
																	RPTOR.p.V671L						CYP17A1.TCGA-L5-A8NM-01A
																	PIK3CA.p.F909C						DICER1.TCGA-L5-A8NM-01A
																	PTEN.p.K263*						RICTOR.TCGA-VR-AA7D-01A
																	PBRM1.p.M586I						CREBBP.TCGA-VR-AA7D-01A
																	LZTR1.p.A500S						KMT2A.TCGA-LN-A7HV-01A
																	KMT2A.p.L2925Q						FAT4.TCGA-L5-A4OJ-01A
																	FYN.p.V368M						RUNX1T1.TCGA-IG-A97H-01A
																	EPHA3.p.V73D						TP53.TCGA-L5-A43J-01A
																	PRKDC.p.X2975_splice						KEAP1.TCGA-VR-A8EU-01A
																	SPEN.p.L3447V						LRP1B.TCGA-L5-A43I-01A
																	EWSR1.p.G142A						TP53.TCGA-LN-A9FO-01A
																	DICER1.p.T1155M						FAT4.TCGA-L5-A4OT-01A
																	ZNF217.p.A590T						MDM2.TCGA-LN-A7HX-01A
																	CHD4.p.R347Q						TP53.TCGA-VR-AA4G-01A
																	JAK1.p.E33V						JAK2.TCGA-V5-AASV-01A
																	NCOR1.p.D886N						ERBB3.TCGA-IG-A3I8-01A
																	TP53.p.C135R						LMO1.TCGA-2H-A9GI-01A
																	CREB3L1.p.M177I						COL1A1.TCGA-VR-A8EU-01A
																	PTCH1.p.R332*						KDM6A.TCGA-IG-A51D-01A
																	GLI1.p.S258N						PPP2R1A.TCGA-VR-AA7D-01A
																	PARK2.p.N90T						MAP2K1.TCGA-R6-A8WG-01A
																	SPOP.p.E50K						HNF1A.TCGA-JY-A6FA-01A
																	TP53.p.Y205C						AXIN1.TCGA-LN-A4A1-01A
																	MDM2.p.C470Y						INHBA.TCGA-R6-A6Y2-01B
																	BARD1.p.S142*						KMT2C.TCGA-2H-A9GL-01A
																	ATR.p.T1663A						GNAS.TCGA-VR-AA7D-01A
																	SMAD4.p.R361H						TP53.TCGA-VR-A8EZ-01A
																	POLE.p.G817C						TSC2.TCGA-L5-A8NN-01A
																	BCR.p.R308C						PREX2.TCGA-Z6-AAPN-01A
																	PREX2.p.W1307L						CDKN2A.TCGA-M9-A5M8-01A
																	JAK1.p.Y270H						KLHL6.TCGA-JY-A6FA-01A
																	TP53.p.I195F						YES1.TCGA-IG-A97I-01A
																	REL.p.R421C						TP53.TCGA-L5-A8NG-01A
																	NBN.p.K82N						ITK.TCGA-L5-A4OG-01A
																	TP53.p.V173G						PIK3C2B.TCGA-V5-AASV-01A
																	ARID1A.p.N791K						TP53.TCGA-JY-A6FA-01A
																	RICTOR.p.I1540K						FYN.TCGA-L5-A8NI-01A
																	KMT2C.p.D3628N						TSC2.TCGA-L5-A891-01A
																	TP53.p.Y163C						IKZF1.TCGA-L5-A43I-01A
																	ERBB3.p.C1066F						TP53.TCGA-LN-A4A4-01A
																	TP53.p.R248Q						EGFR.TCGA-LN-A49W-01A
																	SMARCA4.p.T910M						TGFBR2.TCGA-JY-A93F-01A
																	CDK12.p.G909V						PIK3CA.TCGA-Z6-AAPN-01A
																	EPHA7.p.Y791H						IKZF1.TCGA-LN-A9FQ-01A
																	TP53.p.L130V						LRP1B.TCGA-2H-A9GI-01A
																	GABRA6.p.F243V						TP53.TCGA-LN-A7HX-01A
																	PREX2.p.D1454E						PTEN.TCGA-JY-A93F-01A
																	SMARCA4.p.R966W						TP53.TCGA-LN-A49P-01A
																	TP53.p.F134L						CAMTA1.TCGA-L5-A8NW-01A
																	DDR2.p.D835N						ACVR1B.TCGA-L5-A88S-01A
																	MTOR.p.E2032K						NSD1.TCGA-LN-A4MR-01A
																	TP53.p.C275F						BRIP1.TCGA-IG-A5B8-01A
																	KAT6A.p.Q1205R						PPP2R1A.TCGA-XP-A8T7-01A
																	GSK3B.p.R308Q						GABRA6.TCGA-2H-A9GI-01A
																	PARK2.p.G459E						CDK8.TCGA-L5-A43J-01A
																	AURKA.p.H68Q						JAK3.TCGA-L5-A88V-01A
																	CBL.p.N795I						PMS2.TCGA-LN-A4MR-01A
																	NOTCH1.p.C1122S						KMT2A.TCGA-V5-A7RB-01A
																	GNAS.p.M49I						RBM10.TCGA-JY-A6FH-01A
																	EPHA3.p.K523T						BARD1.TCGA-VR-A8EZ-01A
																	IRF4.p.G375S						TP53.TCGA-LN-A49V-01A
																	PRKACA.p.X183_splice						LRP1B.TCGA-L5-A4OI-01A
																	CCNE1.p.H211R						NFE2L2.TCGA-LN-A8I1-01A
																	CCND3.p.R95L						PBRM1.TCGA-X8-AAAR-01A
																	TSHR.p.F141S						TGFBR2.TCGA-VR-AA4G-01A
																	TP53.p.R273H						TP53.TCGA-2H-A9GH-01A
																	TET2.p.C1378Y						ATR.TCGA-L5-A8NS-01A
																	CHD4.p.R1801Q						TET2.TCGA-L5-A88Z-01A
																	KDR.p.E201V						CREBBP.TCGA-L5-A43H-01A
																	NOTCH3.p.D1481Y						KMT2D.TCGA-Z6-AAPN-01A
																	SMARCB1.p.G33E						TP53.TCGA-VR-A8EO-01A
																	POLE.p.G57R						SF3B1.TCGA-V5-A7RB-01A
																	MTOR.p.D2338N						PMS2.TCGA-L5-A8NS-01A
																	RNF43.p.R371*						NUP93.TCGA-JY-A6FH-01A
																	PDGFRB.p.D885N						NOTCH3.TCGA-LN-A49Y-01A
																	KMT2A.p.R1154Q						NPM1.TCGA-VR-A8Q7-01A
																	KDM6A.p.Y1256F						ASXL1.TCGA-R6-A6L4-01A
																	KMT2D.p.Q3858*						ERBB4.TCGA-L5-A4OH-01A
																	NOTCH1.p.R365C						MAP3K1.TCGA-M9-A5M8-01A
																	ALK.p.E1167A						CHD4.TCGA-IG-A97I-01A
																	PTCH1.p.E1095*						TP53.TCGA-L5-A4OG-01A
																	TOP1.p.K575T						TP53.TCGA-L5-A88Z-01A
																	LZTR1.p.R514W						TP53.TCGA-LN-A49O-01A
																	PDGFRA.p.V484M						TP53.TCGA-VR-A8EX-01A
																	LRP1B.p.E1771A						FAT4.TCGA-R6-A8WC-01A
																	RICTOR.p.R182I						SMARCA4.TCGA-V5-AASV-01A
																	PBRM1.p.R58*						ERBB4.TCGA-L5-A43I-01A
																	PPP2R1A.p.Y456H						MSH6.TCGA-L5-A4OI-01A
																	PIK3CA.p.E970K						MET.TCGA-L5-A4OE-01A
																	NRG1.p.A506T						SMARCD1.TCGA-L5-A8NI-01A
																	FBXW7.p.T576M						TEK.TCGA-L5-A4OI-01A
																	ZNF750.p.P281S						CDK12.TCGA-L5-A4OI-01A
																	TET3.p.G1741R						MAP3K13.TCGA-L5-A8NM-01A
																	PRKCI.p.R151C						NRG1.TCGA-2H-A9GK-01A
																	ZNF750.p.S198*						ZNF750.TCGA-Z6-A8JE-01A
																	STK11.p.P221L						SMARCB1.TCGA-Q9-A6FW-01A
																	TP53.p.C176F						SUFU.TCGA-L5-A43J-01A
																	NSD1.p.E1569*						TP53.TCGA-LN-A4A2-01A
																	HNF1A.p.T485A						TP53.TCGA-2H-A9GK-01A
																	BCR.p.D475V						BRD4.TCGA-LN-A4MR-01A
																	SMAD4.p.W524L						SOX10.TCGA-L5-A8NT-01A
																	FAT4.p.S3567G						BRIP1.TCGA-VR-A8EZ-01A
																	ATRX.p.E2381K						YES1.TCGA-VR-A8EP-01A
																	MAP3K13.p.X502_splice						RUNX1T1.TCGA-LN-A49K-01A
																	PIK3CA.p.E545K						STAT3.TCGA-L5-A4OE-01A
																	TP53.p.C135F						NFE2L2.TCGA-LN-A9FQ-01A
																	NOTCH2.p.R1718C						TYK2.TCGA-R6-A6L4-01A
																	PRKCI.p.R150S						TP53.TCGA-Z6-A8JD-01A
																	RB1.p.R552*						KMT2D.TCGA-R6-A6XG-01B
																	TP53.p.X224_splice						ARID1B.TCGA-L5-A8NI-01A
																	TP53.p.H179R						TGFBR2.TCGA-L5-A8NR-01A
																	CYLD.p.L603V						POLE.TCGA-LN-A9FQ-01A
																	TP53.p.R158H						TP53.TCGA-L5-A4OW-01A
																	BLM.p.S269T						GATA1.TCGA-LN-A4A8-01A
																	KIT.p.H697D						MYB.TCGA-L5-A4OW-01A
																	NCOA2.p.V961L						NRG1.TCGA-L5-A8NE-01A
																	IRS2.p.A563V						ITK.TCGA-LN-A49S-01A
																	ERBB4.p.A118E						TP53.TCGA-L5-A8NL-01A
																	PRKDC.p.I2890M						LRP1B.TCGA-R6-A6DN-01B
																	LRP1B.p.K2990R						TP53.TCGA-V5-AASW-01A
																	TP53.p.G245S						BRAF.TCGA-IG-A3QL-01A
																	YES1.p.D167H						TP53.TCGA-L5-A4OE-01A
																	KDM6A.p.K1053I						TP53.TCGA-R6-A6XQ-01B
																	NOTCH3.p.R883*						LRP1B.TCGA-L5-A8NM-01A
																	FBXW7.p.T536R						NFE2L2.TCGA-LN-A8HZ-01A
																	NF1.p.H1143Y						RB1.TCGA-L5-A893-01A
																	PIK3CD.p.D336Y						CTNNB1.TCGA-L5-A4OJ-01A
																	FAT4.p.L4012H						RBM10.TCGA-L5-A891-01A
																	PTEN.p.F215C						KMT2D.TCGA-L5-A43J-01A
																	LRP1B.p.L1302R						SMAD4.TCGA-L5-A4OR-01A
																	TP53.p.Y220C						FGFR4.TCGA-L5-A8NE-01A
																	NFE2L2.p.E79K						ERBB4.TCGA-R6-A6L4-01A
																	KMT2D.p.E2723K						NTRK1.TCGA-LN-A5U6-01A
																	GNAS.p.R201H						CBL.TCGA-LN-A4A4-01A
																	SMAD4.p.R361C						MAP3K1.TCGA-L5-A8NM-01A
																	MTOR.p.E933K						SMARCA4.TCGA-L5-A88W-01A
																	LRP1B.p.G4015V						SMAD3.TCGA-2H-A9GL-01A
																	PIK3CB.p.I264S						DAXX.TCGA-VR-A8EQ-01A
																	GNAS.p.V61I						KDM5C.TCGA-LN-A9FO-01A
																	TP53.p.E224*						NOTCH1.TCGA-VR-A8EZ-01A
																	MYB.p.L265F						PIK3CA.TCGA-LN-A7HW-01A
																	TET1.p.K1589T						LRP1B.TCGA-2H-A9GR-01A
																	TOP1.p.H222Y						TP53.TCGA-XP-A8T6-01A
																	ERBB2.p.S310F						CYLD.TCGA-L5-A88W-01A
																	IKZF1.p.R213Q						RET.TCGA-L5-A4OI-01A
																	TEK.p.K89N						TP53.TCGA-LN-A7HZ-01A
																	ALK.p.H281N						ERBB4.TCGA-L5-A4OE-01A
																	RANBP2.p.L447S						TP53.TCGA-L5-A8NS-01A
																	RNF43.p.V184A						SMAD4.TCGA-L5-A4OE-01A
																	XPO1.p.L250F						CBL.TCGA-L5-A8NI-01A
																	LRP1B.p.D4209G						RUNX1T1.TCGA-L5-A43J-01A
																	ZNF703.p.Y577*						EP300.TCGA-LN-A49V-01A
																	PIK3CA.p.M1043I						TP53.TCGA-L5-A891-01A
																	POLE.p.P1164A						NCOR1.TCGA-2H-A9GO-01A
																	SUFU.p.E260K						TET3.TCGA-2H-A9GK-01A
																	NOTCH3.p.R1669C						ZNF750.TCGA-LN-A49Y-01A
																	TP53.p.Q167*						ROS1.TCGA-L5-A88Z-01A
																	NOTCH1.p.S673T						EGFR.TCGA-R6-A6XG-01B
																	TP53.p.V272M						TP53.TCGA-IG-A5S3-01A
																	EPHA3.p.K444R						ERBB2.TCGA-2H-A9GH-01A
																	EP300.p.X1539_splice						KMT2A.TCGA-L5-A4OO-01A
																	NOTCH4.p.D1356E						EGFR.TCGA-L5-A8NM-01A
																	NOTCH1.p.X367_splice						PIK3CA.TCGA-JY-A6FG-01A
																	ERBB2.p.R784C						SMARCA4.TCGA-JY-A6FB-01A
																	ABL1.p.G259S						FBXW7.TCGA-2H-A9GN-01A
																	YES1.p.E125Q						LRP1B.TCGA-L5-A88Y-01A
																	IKZF1.p.P420L						PIK3C2B.TCGA-L5-A4OG-01A
																	ALK.p.Q908K						TP53.TCGA-L5-A8NW-01A
																	PIK3R1.p.D434N						TP53.TCGA-L7-A6VZ-01A
																	KMT2D.p.E3558*						RUNX1T1.TCGA-LN-A9FP-01A
																	LRP1B.p.N1662K						TP53.TCGA-JY-A93D-01A
																	BARD1.p.H606N						IGF2.TCGA-L5-A4OI-01A
																	ARID1A.p.Q1346*						JAK1.TCGA-2H-A9GL-01A
																	FLT4.p.V1069I						TP53.TCGA-JY-A6FB-01A
																	TP53.p.V143A						ERBB2.TCGA-L5-A88V-01A
																	ZNF750.p.Y25D						NUP93.TCGA-ZR-A9CJ-01B
																	TEK.p.L605V						TP53.TCGA-R6-A6KZ-01A
																	ZNF750.p.S70*						PDGFRB.TCGA-L5-A4OW-01A
																	BARD1.p.T267K						ESR1.TCGA-L5-A4OU-01A
																	NFE2L2.p.E79Q						NSD1.TCGA-LN-A4A6-01A
																	TP53.p.W91*						GNAQ.TCGA-LN-A7HX-01A
																	RET.p.E238K						SDHA.TCGA-LN-A7HW-01A
																	TSC2.p.P330A						TP53.TCGA-LN-A8HZ-01A
																	ASXL1.p.R693*						NFE2L2.TCGA-L5-A88Z-01A
																	KMT2C.p.A2115S						NFE2L2.TCGA-LN-A4MR-01A
																	EGFR.p.G598E						PIK3CD.TCGA-2H-A9GQ-01A
																	RUNX1T1.p.T525I						TP53.TCGA-LN-A5U7-01A
																	XPO1.p.Q593L						RICTOR.TCGA-VR-A8EZ-01A
																	HSP90AA1.p.Q6L						ARID1A.TCGA-2H-A9GF-01A
																	INHBA.p.R308C						ERG.TCGA-X8-AAAR-01A
																	KEAP1.p.V264I						SMARCA4.TCGA-VR-A8Q7-01A
																	SMARCA4.p.G1068S						NCOA2.TCGA-L5-A8NH-01A
																	ESR1.p.E56K						ARID1A.TCGA-L5-A4OJ-01A
																	TYK2.p.K504R						CUL3.TCGA-LN-A49K-01A
																	PTCH1.p.X450_splice						PIK3R1.TCGA-L5-A4OQ-01A
																	EP300.p.S959N						MUTYH.TCGA-L5-A8NM-01A
																	EP300.p.R1462*						KDM6A.TCGA-IG-A625-01A
																	CUL3.p.L52F						TP53.TCGA-L5-A8NV-01A
															mutect2 somaticsniper varscan2	23	MSH6.p.Y1066C						NOTCH1.TCGA-LN-A9FR-01A
																	PIK3CD.p.E477K						TP53.TCGA-R6-A8WC-01A
																	ARAF.p.Q167K						KAT6A.TCGA-L5-A88S-01A
																	TP53.p.P390H						CREBBP.TCGA-JY-A6FE-01A
																	KMT2D.p.E4731D						PREX2.TCGA-V5-A7RB-01A
																	ROS1.p.R1569Q						FBXW7.TCGA-IG-A3YB-01A
																	CBL.p.Y455N						INHBA.TCGA-JY-A6FH-01A
																	CREB3L1.p.H506Q						GNAS.TCGA-L5-A8NS-01A
																	ZNF750.p.V375I						ALK.TCGA-2H-A9GI-01A
																	TP53.p.S241F						PRKDC.TCGA-JY-A938-01A
																	MYCN.p.R302H						TP53.TCGA-L5-A8NT-01A
																	PTEN.p.D297N						NFE2L2.TCGA-IG-A8O2-01A
																	ROS1.p.S592G						KMT2C.TCGA-IG-A3Y9-01A
																	YES1.p.T300M						PRKDC.TCGA-L5-A8NM-01A
																	TGFBR2.p.S150*						ITK.TCGA-L5-A8NJ-01A
																	TET1.p.V892A						FAT1.TCGA-L5-A8NI-01A
																	ARID1A.p.P459L						CCND3.TCGA-L5-A8NS-01A
																	GPR124.p.R448H						ARID1B.TCGA-JY-A6FB-01A
																	TP53.p.P151H						EPHA7.TCGA-L5-A4ON-01A
																	PRKACA.p.L225M						TP53.TCGA-Z6-A9VB-01A
																	PPP2R1A.p.E253D						NTRK3.TCGA-R6-A8WC-01A
																	BRCA2.p.S206C						ABL1.TCGA-L5-A4OH-01A
																	PIK3CA.p.H1047R						MTOR.TCGA-LN-A49M-01A
															muse mutect2 varscan2	62	KMT2D.p.Q4732*						KMT2A.TCGA-L5-A4OP-01A
																	INPP4B.p.K560N						FLT3.TCGA-IG-A97H-01A
																	SOX9.p.Y174*						TAF1.TCGA-VR-AA7B-01A
																	RET.p.C565F						CDK12.TCGA-2H-A9GI-01A
																	STAG2.p.T132K						EP300.TCGA-R6-A6Y0-01B
																	IDH1.p.M254I						IKBKE.TCGA-VR-A8EU-01A
																	LRP1B.p.A3246T						SMAD4.TCGA-VR-A8EQ-01A
																	PIK3CA.p.Q546H						TP53.TCGA-L5-A88V-01A
																	FGF14.p.A16V						KDM5A.TCGA-LN-A4A9-01A
																	ASXL1.p.I217V						BCR.TCGA-L7-A56G-01A
																	BRD4.p.E613K						EP300.TCGA-LN-A49P-01A
																	ASXL1.p.D1293N						NTRK1.TCGA-L5-A4OT-01A
																	CDK12.p.E1041K						IRF4.TCGA-L7-A6VZ-01A
																	LYN.p.K423T						IDH2.TCGA-VR-A8EU-01A
																	FAT4.p.K4889N						POLE.TCGA-L5-A8NS-01A
																	WT1.p.S165F						TP53.TCGA-2H-A9GJ-01A
																	CDK12.p.L820I						TP53.TCGA-R6-A6Y2-01B
																	NOTCH2.p.S1020F						GLI1.TCGA-JY-A6FG-01A
																	NCOR1.p.Q976P						ZNF217.TCGA-2H-A9GF-01A
																	GRM3.p.W486R						TP53.TCGA-2H-A9GQ-01A
																	FLT3.p.K634E				mutect2 somaticsniper varscan2	25	CREB3L1.TCGA-Z6-A9VB-01A
																	ETV1.p.P470L						TP53.TCGA-JY-A938-01A
																	GNAS.p.V301F						PIK3CA.TCGA-LN-A4A4-01A
																	RECQL.p.L184F						CDKN2A.TCGA-L5-A8NS-01A
																	NOTCH4.p.V600I						BRCA2.TCGA-R6-A8W8-01B
																	GNA13.p.K50*						ROS1.TCGA-IG-A50L-01A
																	SMO.p.N202K						FLT1.TCGA-L5-A4OU-01A
																	ATM.p.L1078R						TP53.TCGA-R6-A6L4-01A
																	ERBB4.p.A4T						MYCN.TCGA-LN-A49W-01A
																	RANBP2.p.P1905L						ROS1.TCGA-ZR-A9CJ-01B
																	NFE2L2.p.A493T						PIK3CD.TCGA-L5-A8NM-01A
																	NSD1.p.V1114D						NFE2L2.TCGA-LN-A5U5-01A
																	TSC2.p.K1262E						PPP2R1A.TCGA-2H-A9GR-01A
																	NRG1.p.E321G						PRKACA.TCGA-LN-A4A5-01A
																	NUP93.p.R377M						TGFBR2.TCGA-LN-A49N-01A
																	NOTCH1.p.X1723_splice						ARID1A.TCGA-R6-A6DQ-01B
																	RANBP2.p.S86L						ZNF750.TCGA-S8-A6BV-01A
																	CARD11.p.M639K						ARAF.TCGA-LN-A49W-01A
																	NCOA2.p.R201W						CBL.TCGA-LN-A49R-01A
																	EPHA5.p.I850R						TET1.TCGA-L5-A8NS-01A
																	SMARCA4.p.G235D						GPR124.TCGA-R6-A6KZ-01A
																	EPHB1.p.E478Q						MSH6.TCGA-LN-A49X-01A
																	ACVR1B.p.A401T						PTEN.TCGA-L5-A8NM-01A
																	FGF23.p.A248T						YES1.TCGA-L5-A8NM-01A
																	STAT4.p.E687Q						TP53.TCGA-VR-AA7I-01A
																	MYB.p.X487_splice				muse mutect2 varscan2	62	SOX9.TCGA-L5-A88Y-01A
																	CIC.p.S349L						STAG2.TCGA-L5-A4OW-01A
																	DNMT3A.p.E177Q						CARD11.TCGA-LN-A4A4-01A
																	SMAD4.p.S144*						NCOR1.TCGA-L5-A8NQ-01A
																	NCOA2.p.E1013Q						RANBP2.TCGA-JY-A93E-01A
																	AKT2.p.A318V						KDM6A.TCGA-L5-A8NG-01A
																	AXL.p.R800W						NOTCH2.TCGA-LN-A49X-01A
																	RPTOR.p.Q208*						ETV1.TCGA-V5-AASW-01A
																	GNAS.p.E87D						KIT.TCGA-L5-A8NV-01A
																	FAT4.p.Q3253*						FGF23.TCGA-L5-A88S-01A
																	TP53.p.V172D						LYN.TCGA-Z6-AAPN-01A
																	SF3B1.p.L551*						TSC2.TCGA-L5-A43J-01A
																	FGFR1.p.S119A						INPP4B.TCGA-L5-A8NM-01A
																	SDHD.p.W157R						EPHB1.TCGA-IG-A4P3-01A
																	KIT.p.S937P						MYB.TCGA-JY-A6FD-01A
																	NRG1.p.N100I						NCOA2.TCGA-R6-A6Y0-01B
																	KDM6A.p.D1059V						TP53.TCGA-ZR-A9CJ-01B
															muse mutect2 somaticsniper	4	CREBBP.p.R1173*						FGFR1.TCGA-R6-A6Y0-01B
																	TET2.p.N1748S						AXL.TCGA-2H-A9GK-01A
																	SOX10.p.R151G						BRD4.TCGA-L5-A8NQ-01A
																	KMT2A.p.T506A						PIK3CA.TCGA-R6-A6KZ-01A
															muse somaticsniper varscan2	13	CDKN2A.p.P48L						CIC.TCGA-LN-A4A8-01A
																	TP53.p.I195N						FAT4.TCGA-L5-A8NR-01A
																	CTNNB1.p.K335T						NRG1.TCGA-L5-A8NU-01A
																	NOTCH1.p.G766A						RECQL.TCGA-L5-A8NH-01A
																	RECQL.p.G342V						FGF14.TCGA-L5-A8NM-01A
																	GATA3.p.S12N						STAT4.TCGA-L5-A8NQ-01A
																	EGFR.p.R574W						PIK3CA.TCGA-VR-A8EW-01A
																	ROS1.p.C1706F						RANBP2.TCGA-LN-A4A6-01A
																	NRG1.p.K241T						NOTCH1.TCGA-KH-A6WC-01A
																	LRP1B.p.A2800T						DNMT3A.TCGA-Z6-AAPN-01A
																	EWSR1.p.V515I						SMARCA4.TCGA-IG-A6QS-01A
																	TP53.p.R209K						ASXL1.TCGA-L5-A8NQ-01A
																	NOTCH3.p.S396Y						SMAD4.TCGA-R6-A6Y0-01B
															mutect2 varscan2	194	GATA3.p.A268Gfs*35						AKT2.TCGA-2H-A9GR-01A
																	FLI1.p.K217T						EPHA5.TCGA-LN-A4A3-01A
																	NOTCH1.p.D1520Afs*59						CDK12.TCGA-IC-A6RE-01A
																	TGFBR1.p.R414G						ASXL1.TCGA-Z6-A8JD-01A
																	EP300.p.H2324Tfs*29						NFE2L2.TCGA-ZR-A9CJ-01B
																	FGF14.p.T224M						SF3B1.TCGA-R6-A6Y0-01B
																	ARID1A.p.G2087R						ACVR1B.TCGA-Z6-AAPN-01A
																	DNMT3A.p.Q110Rfs*52						ATM.TCGA-L5-A8NL-01A
																	IGF1R.p.N404Tfs*6						NCOA2.TCGA-VR-AA7B-01A
																	LRP1B.p.V3209I						NSD1.TCGA-L5-A43I-01A
																	BRCA2.p.N1784Kfs*3						FAT4.TCGA-IG-A3YA-01A
																	BRD4.p.V816I						LRP1B.TCGA-LN-A49S-01A
																	ZNF750.p.K5Sfs*41						GNAS.TCGA-L5-A8NK-01A
																	SMARCA4.p.R874H						GRM3.TCGA-VR-A8EX-01A
																	TP53.p.T253dup						GNA13.TCGA-L5-A8NM-01A
																	APC.p.L292Ffs*4						SDHD.TCGA-VR-AA4G-01A
																	RICTOR.p.Q958Tfs*3						SMO.TCGA-L5-A891-01A
																	FUS.p.S402_G406del						CDK12.TCGA-L5-A8NK-01A
																	PTCH1.p.S1203Afs*52						RPTOR.TCGA-L5-A8NV-01A
																	TNFAIP3.p.K759Sfs*57						NOTCH4.TCGA-LN-A7HX-01A
																	KDR.p.K1043*						GNAS.TCGA-L5-A4OT-01A
																	TP53.p.C238_N239delinsY						RET.TCGA-L5-A4OT-01A
																	IKZF1.p.D64N						FLT3.TCGA-L5-A8NM-01A
																	ATR.p.K773Nfs*3						NRG1.TCGA-VR-A8EQ-01A
																	EWSR1.p.G520E						IDH1.TCGA-LN-A5U5-01A
																	KMT2D.p.D3165Gfs*11						NUP93.TCGA-L5-A8NM-01A
																	PIK3R1.p.N33dup						ERBB4.TCGA-L5-A8NM-01A
																	PDCD1.p.T36Hfs*70						WT1.TCGA-V5-AASX-01A
																	FLT4.p.A1228T				muse mutect2 somaticsniper	3	KMT2A.TCGA-L5-A43J-01A
																	TP53.p.E258Qfs*3						CREBBP.TCGA-LN-A49K-01A
																	ZNF750.p.K67Sfs*288						SOX10.TCGA-L5-A8NS-01A
																	TP53.p.L308Qfs*27				muse somaticsniper varscan2	12	RECQL.TCGA-LN-A4A2-01A
																	CTNNB1.p.S37F						LRP1B.TCGA-Z6-A8JE-01A
																	TP53.p.C229Lfs*18						CDKN2A.TCGA-L5-A4OP-01A
																	CREBBP.p.N681Efs*45						ROS1.TCGA-JY-A93F-01A
																	KMT2C.p.M1607Kfs*59						CTNNB1.TCGA-V5-A7RB-01A
																	NOTCH1.p.C1352Afs*93						GATA3.TCGA-L5-A8NM-01A
																	ARID1A.p.L2195Pfs*30						TP53.TCGA-VR-A8ER-01A
																	FBXW7.p.S668Vfs*39						NOTCH3.TCGA-L7-A56G-01A
																	TEK.p.V86Lfs*31						FBXW7.TCGA-L5-A88Z-01A
																	EPHA3.p.K523R						NOTCH1.TCGA-LN-A4A1-01A
																	KMT2D.p.H3037Tfs*34						NRG1.TCGA-2H-A9GL-01A
																	RB1.p.R798Tfs*17						EGFR.TCGA-L5-A43J-01A
																	FAT4.p.S148R				mutect2 varscan2	180	ZNF750.TCGA-LN-A7HV-01A
																	ARID1A.p.G1234Vfs*4						CTNNB1.TCGA-R6-A8WG-01A
																	BTG1.p.R27Sfs*27						BARD1.TCGA-V5-AASV-01A
																	TP53.p.P177_C182del						PARP3.TCGA-R6-A6Y0-01B
																	FOXP1.p.R497Q						KMT2D.TCGA-LN-A8I1-01A
																	TP53.p.K164Sfs*6						IGF1R.TCGA-L5-A4OI-01A
																	TP53.p.C176dup						CTNNA1.TCGA-LN-A49X-01A
																	IRF4.p.G323R						TP53.TCGA-2H-A9GN-01A
																	BCOR.p.E164Rfs*22						RNF43.TCGA-L5-A4OI-01A
																	ARID1A.p.Q766Sfs*67						AXIN1.TCGA-L5-A8NM-01A
																	KMT2D.p.S2910Rfs*32						CIC.TCGA-JY-A93E-01A
																	SMARCA4.p.L1161Sfs*3						PTCH1.TCGA-L5-A43J-01A
																	POLE.p.T1583Hfs*11						CIC.TCGA-R6-A8W5-01B
																	TP53.p.P250_I251delinsL						TP53.TCGA-L5-A4OS-01A
																	MAP3K1.p.K263Rfs*36						TP53.TCGA-IG-A3YB-01A
																	CDKN2A.p.P11Lfs*29						TP53.TCGA-VR-A8EQ-01A
																	NOTCH1.p.A86Cfs*57						CDKN2A.TCGA-R6-A8WC-01A
																	ARID1A.p.G831Rfs*41						CREBBP.TCGA-L5-A4OI-01A
																	MAP2K1.p.F360Lfs*74						ZNF750.TCGA-LN-A49O-01A
																	BMPR1A.p.E468K						NOTCH1.TCGA-IG-A5S3-01A
																	POLD1.p.R682Q						JUN.TCGA-R6-A6L6-01B
																	ZNF750.p.A230Pfs*136						APC.TCGA-L5-A88V-01A
																	LZTR1.p.D368H						HGF.TCGA-L5-A4OF-01A
																	CIC.p.P678Lfs*50						TP53.TCGA-LN-A5U5-01A
																	KMT2D.p.A3425Cfs*43						BRAF.TCGA-R6-A6L6-01B
																	KMT2A.p.A383Gfs*6						TP53.TCGA-2H-A9GL-01A
																	FUBP1.p.S11Lfs*43						RB1.TCGA-L5-A8NN-01A
																	BCL2L2.p.F190Lfs*55						NOTCH3.TCGA-IG-A8O2-01A
																	INHBA.p.L175Sfs*23						ARID2.TCGA-L5-A8NN-01A
																	TP53.p.P64Qfs*84						APC.TCGA-L5-A4OP-01A
																	NOTCH3.p.C1250Wfs*10						ARID1A.TCGA-JY-A939-01A
																	FBXW7.p.L157Yfs*15						NCOA2.TCGA-JY-A6FD-01A
																	FANCE.p.V311Sfs*2						PTEN.TCGA-LN-A7HV-01A
																	AXIN1.p.A443Lfs*37						JAK1.TCGA-L5-A43J-01A
																	NBN.p.F744Lfs*7						RNF43.TCGA-JY-A93F-01A
																	TP53.p.S241dup						NSD1.TCGA-L5-A4OI-01A
																	PTCH1.p.P681Rfs*12						ARID1A.TCGA-L5-A4OI-01A
																	TP53.p.P128Lfs*42						PIK3R1.TCGA-VR-AA4D-01A
																	TP53.p.C275Vfs*70						KMT2D.TCGA-KH-A6WC-01A
																	CTNNA1.p.D362V						BCL2L2.TCGA-L5-A4OI-01A
																	NFE2L2.p.I28dup						KDR.TCGA-JY-A939-01A
																	TP53.p.D42Ifs*2						EPHB1.TCGA-L5-A4OT-01A
																	KDM5A.p.V978Kfs*15						EWSR1.TCGA-LN-A7HY-01A
																	RAD52.p.M364_Q367del						CAMTA1.TCGA-L5-A8NM-01A
																	CREBBP.p.A146Lfs*6						PTCH1.TCGA-IG-A3QL-01A
																	PREX2.p.K1157T						GRM3.TCGA-VR-A8EQ-01A
																	FBXW7.p.S640Tfs*7						APC.TCGA-V5-AASX-01A
																	TP53.p.K139Afs*5						CREBBP.TCGA-L5-A4OG-01A
																	CIC.p.A307Gfs*9						NFE2L2.TCGA-LN-A5U7-01A
																	FAT1.p.V2067del						RANBP2.TCGA-L5-A893-01A
																	TP53.p.C242Afs*5						NOTCH1.TCGA-L7-A56G-01A
																	KDM6A.p.I1211Ffs*10						SNCAIP.TCGA-JY-A938-01A
																	HGF.p.I719Lfs*3						LRP1B.TCGA-L5-A8NN-01A
																	CD79A.p.R131Gfs*61						FGFR4.TCGA-LN-A9FQ-01A
																	APC.p.A614Hfs*16						BRD4.TCGA-L5-A8NG-01A
																	NSD1.p.E2217Rfs*77						CDKN2A.TCGA-JY-A93D-01A
																	TP53.p.G154Afs*16						KMT2C.TCGA-L5-A43C-01A
																	JUN.p.E77Wfs*4						BCOR.TCGA-2H-A9GF-01A
																	PREX2.p.D752G						CDKN2A.TCGA-2H-A9GQ-01A
																	NOTCH1.p.P157Afs*99						ARID1A.TCGA-RE-A7BO-01A
																	ASXL1.p.I579F						ITK.TCGA-L5-A8NE-01A
																	BARD1.p.S131Ffs*3						ASXL1.TCGA-LN-A49P-01A
																	FAT1.p.S629Cfs*2						RECQL.TCGA-L5-A43J-01A
																	KMT2D.p.R4478W						TP53.TCGA-L5-A4OX-01A
																	WT1.p.R213L						PDCD1LG2.TCGA-L5-A4OI-01A
																	RB1.p.K96Rfs*15						CD79A.TCGA-L5-A4OI-01A
																	ARID1A.p.W1073Mfs*32						KMT2D.TCGA-LN-A8HZ-01A
																	ERBB4.p.N1305Ifs*57						LZTR1.TCGA-IC-A6RE-01A
																	TGFBR2.p.K128Sfs*35						MAP3K1.TCGA-L5-A4OW-01A
																	JAK1.p.K860Nfs*16						ZNF750.TCGA-Z6-A8JD-01A
																	BRAF.p.T241M						TP53.TCGA-LN-A4MQ-01A
																	PRSS8.p.Q42Kfs*64						WT1.TCGA-L5-A8NL-01A
																	ATM.p.Q1331R						PIK3R1.TCGA-V5-AASW-01A
																	TEK.p.K958Nfs*14						CIC.TCGA-L5-A8NM-01A
																	PRKDC.p.L2510Ffs*4						TP53.TCGA-L5-A4OP-01A
																	CDKN2A.p.R112H						KMT2D.TCGA-LN-A49S-01A
																	WHSC1.p.S1292Ffs*14						CIC.TCGA-VR-A8Q7-01A
																	SNCAIP.p.N879_N880del						NOTCH1.TCGA-IG-A3Y9-01A
																	SMAD4.p.L535Pfs*15						PRKDC.TCGA-L5-A43J-01A
																	TP53.p.N239_S240del						TP53.TCGA-2H-A9GF-01A
																	TP53.p.L257Pfs*7						BTG1.TCGA-LN-A5U6-01A
																	FGF14.p.R60T						ERBB2.TCGA-L5-A4OU-01A
																	GRM3.p.K358M						PDCD1.TCGA-L5-A8NM-01A
																	HSP90AA1.p.K358Rfs*20						FBXW7.TCGA-L5-A8NI-01A
																	PTCH1.p.M319Ifs*118						TP53.TCGA-LN-A49L-01A
																	EPHB1.p.Q715R						FBXW7.TCGA-R6-A8W5-01B
																	ACVR2A.p.K437Rfs*5						PRSS8.TCGA-L5-A4OI-01A
																	ZNF750.p.K26Nfs*19						ALK.TCGA-JY-A93E-01A
																	MSH6.p.I188Rfs*25						TNFAIP3.TCGA-L5-A4OI-01A
																	CREBBP.p.M739I						TGFBR1.TCGA-2H-A9GO-01A
																	ZNF750.p.S298Lfs*68						INHBA.TCGA-IG-A4QS-01A
																	RET.p.M848I						PIK3C2B.TCGA-2H-A9GR-01A
																	PIK3R1.p.R577del						ARID1A.TCGA-L5-A8NL-01A
																	TP53.p.E294Sfs*51						DNMT3A.TCGA-L5-A4OI-01A
																	ATR.p.S1115Ifs*3						MAP3K1.TCGA-LN-A49P-01A
																	GRM3.p.V191M						EPHA3.TCGA-2H-A9GR-01A
																	TP53.p.D391Tfs*31						KMT2D.TCGA-V5-AASV-01A
																	APC.p.T1556Nfs*3						EP300.TCGA-IG-A51D-01A
																	IL7R.p.F455L						PREX2.TCGA-S8-A6BV-01A
																	NOTCH1.p.N304Mfs*327						TP53.TCGA-JY-A6FE-01A
																	KMT2D.p.Q3742*						TGFBR2.TCGA-L5-A43J-01A
																	MAP3K1.p.I1295*						ERBB4.TCGA-L5-A43J-01A
																	CAMTA1.p.D371Gfs*37						FLI1.TCGA-IG-A3QL-01A
																	RAD50.p.N934Ifs*6						POLD1.TCGA-L5-A43C-01A
																	PDCD1LG2.p.X256_splice						RET.TCGA-L5-A8NG-01A
																	TP53.p.R209Kfs*6						MAP2K1.TCGA-LN-A4A6-01A
																	RNF43.p.G659Vfs*41						PTCH1.TCGA-XP-A8T8-01A
																	TP53.p.V147_D148dup						ARID1A.TCGA-L5-A8NM-01A
																	ARID1A.p.S664*						APC.TCGA-JY-A6FH-01A
																	RECQL.p.K614Rfs*46						STAG2.TCGA-L5-A8NN-01A
																	ASXL1.p.G645Vfs*58						FAT1.TCGA-V5-A7RC-01B
																	LRP1B.p.E3379D						RAD50.TCGA-L5-A4OI-01A
																	EWSR1.p.G456Vfs*170						CREBBP.TCGA-L5-A8NM-01A
																	STAG2.p.X96_splice						IL7R.TCGA-IG-A3YC-01A
																	POLD1.p.R311P						ARID1A.TCGA-L5-A88Z-01A
																	PTEN.p.V45Yfs*9						EP300.TCGA-L5-A4OI-01A
																	FGFR4.p.R171H						FBXW7.TCGA-L5-A8NM-01A
																	ERBB2.p.M774dup						TP53.TCGA-IG-A3QL-01A
																	CDKN2A.p.G111Afs*8						IKZF1.TCGA-L5-A88Y-01A
																	TP53.p.C135Lfs*14						KMT2D.TCGA-L5-A8NM-01A
																	TP53.p.L252Sfs*93						WHSC1.TCGA-L5-A88W-01A
																	FBXW7.p.R473Kfs*4						TP53.TCGA-L5-A43H-01A
																	ARID1A.p.Q2176Rfs*24						RICTOR.TCGA-L5-A4OI-01A
																	RNF43.p.Q781M						ARID1A.TCGA-L5-A4OX-01A
																	ALK.p.H344Y						PTCH1.TCGA-V5-A7RC-01B
																	PARP3.p.E504K						TP53.TCGA-VR-A8EY-01A
																	ARID2.p.P197Lfs*18						ZNF750.TCGA-LN-A49S-01A
																	ITK.p.E436A						ZNF750.TCGA-LN-A4A9-01A
																	PRKDC.p.G1227Vfs*50						RB1.TCGA-L5-A4OI-01A
																	NSD1.p.P1795Qfs*26						FOXP1.TCGA-L5-A4OI-01A
																	PTCH1.p.M869Ifs*27						FLT4.TCGA-L5-A8NM-01A
																	PBRM1.p.I279Yfs*4						PTCH1.TCGA-L5-A8NM-01A
																	CIC.p.P1248Hfs*54						FUS.TCGA-L5-A4OP-01A
																	BCORL1.p.Q1001Rfs*49						SMAD4.TCGA-RE-A7BO-01A
																	KMT2D.p.K1301Gfs*22						KDM6A.TCGA-Z6-A8JD-01A
																	EP300.p.Y1397_H1402del						NBN.TCGA-JY-A93F-01A
																	PIK3C2B.p.R287Pfs*38						POLD1.TCGA-VR-A8Q7-01A
																	PIK3C2B.p.V586M						CDKN2A.TCGA-L5-A8NM-01A
																	TP53.p.Q104Tfs*20						FAT4.TCGA-L5-A4OX-01A
																	NCOA2.p.P67T						KMT2D.TCGA-XP-A8T7-01A
																	PIK3R1.p.E458_K459dup						KDM5A.TCGA-L5-A4OJ-01A
																	KMT2D.p.D933Vfs*25						ATR.TCGA-LN-A8HZ-01A
																	NOTCH1.p.N927Qfs*17						RAD52.TCGA-LN-A4A9-01A
																	KMT2D.p.P3291Hfs*6						PBRM1.TCGA-L5-A8NM-01A
																	RB1.p.E545Kfs*2						TP53.TCGA-XP-A8T7-01A
																	TP53.p.C135*						LRP1B.TCGA-VR-A8EQ-01A
																	RANBP2.p.S2447Lfs*2						FANCE.TCGA-L5-A4OI-01A
																	ZNF750.p.L40Ffs*5						TP53.TCGA-LN-A49N-01A
																	CIC.p.A81Cfs*4						NOTCH1.TCGA-LN-A5U6-01A
																	APC.p.K1462Efs*6						BCORL1.TCGA-L5-A4OI-01A
																	LRP1B.p.A374S						PRKDC.TCGA-2H-A9GO-01A
															mutect2 somaticsniper	4	NSD1.p.P1726L						ATR.TCGA-L5-A4OI-01A
																	PIK3CA.p.G118D						MSH6.TCGA-VR-AA7I-01A
																	KDM5A.p.R764*						IRF4.TCGA-L5-A8NM-01A
																	EPHA5.p.R36*						PIK3C2B.TCGA-L5-A8NM-01A
															muse mutect2	29	NBN.p.P191Q						HSP90AA1.TCGA-L5-A8NM-01A
																	CTNNB1.p.S33A						ARID1A.TCGA-JY-A93F-01A
																	NOTCH2.p.E990K						BRCA2.TCGA-L5-A43J-01A
																	PRKDC.p.R3789G						GRM3.TCGA-2H-A9GM-01A
																	LRP1B.p.R414*						RB1.TCGA-LN-A4MQ-01A
																	NF1.p.K1749N						GATA3.TCGA-L5-A4OI-01A
																	CREBBP.p.S2340N						KMT2D.TCGA-LN-A49R-01A
																	AKT1.p.G33D						SMARCA4.TCGA-2H-A9GJ-01A
																	FGF4.p.G105S						ATM.TCGA-JY-A939-01A
																	TP53.p.V274L						BMPR1A.TCGA-Z6-A8JD-01A
																	KMT2C.p.G972E						TP53.TCGA-L5-A4OR-01A
																	ERG.p.Y485C						TP53.TCGA-L5-A893-01A
																	EPHA5.p.R455Q						APC.TCGA-R6-A6Y2-01B
																	PTEN.p.G209A						FAT1.TCGA-L5-A88S-01A
																	CTNNA1.p.T375A						KMT2D.TCGA-LN-A4A1-01A
																	NOTCH2.p.X292_splice						NSD1.TCGA-V5-AASV-01A
																	PREX2.p.M388I						TP53.TCGA-2H-A9GM-01A
																	ATM.p.E2768Q						NOTCH1.TCGA-V5-AASV-01A
																	DDR1.p.Q485*						FGF14.TCGA-LN-A49X-01A
																	CTNNA1.p.E751K						TP53.TCGA-LN-A5U6-01A
																	CSF1R.p.V110M						FUBP1.TCGA-L5-A4OI-01A
																	KEAP1.p.G186S						PIK3R1.TCGA-JY-A93C-01A
																	PIK3CG.p.R177C						FGF14.TCGA-L5-A4OG-01A
																	SETD2.p.X1572_splice						ZNF750.TCGA-VR-A8EX-01A
																	MSH6.p.K334N						SMARCA4.TCGA-L5-A4OI-01A
																	FANCD2.p.E742*				mutect2 somaticsniper	3	EPHA5.TCGA-L5-A4OI-01A
																	NRG1.p.R18Q						PIK3CA.TCGA-L5-A8NW-01A
																	FLT3.p.V56A						KDM5A.TCGA-IG-A5B8-01A
																	PREX2.p.V945G				muse mutect2	29	PTEN.TCGA-LN-A4MR-01A
															somaticsniper varscan2	6	PREX2.p.K138Q						PREX2.TCGA-V5-AASX-01A
																	RANBP2.p.X585_splice						PREX2.TCGA-L5-A8NH-01A
																	BRCA2.p.S1259R						DDR1.TCGA-L7-A56G-01A
																	KLHL6.p.D73E						AKT1.TCGA-L5-A43J-01A
																	NFE2L2.p.F39L						FLT3.TCGA-L5-A43J-01A
																	SPEN.p.R1170*						NOTCH2.TCGA-IG-A3Y9-01A
															muse varscan2	3	GATA3.p.G21R						EPHA5.TCGA-V5-AASX-01A
																	MSH6.p.S1199N						PRKDC.TCGA-R6-A6Y0-01B
																	ETV5.p.T144I						CREBBP.TCGA-LN-A9FP-01A
															muse somaticsniper	1	CTNNB1.p.S681F						CTNNB1.TCGA-R6-A6XQ-01B
															mutect2	119	EPHA7.p.Y822H						CSF1R.TCGA-VR-AA4D-01A
																	CDKN2A.p.G35R						KMT2C.TCGA-L5-A4OG-01A
																	FRS2.p.N208K						CTNNA1.TCGA-L5-A8NE-01A
																	ESR1.p.A361V						CTNNA1.TCGA-LN-A49M-01A
																	FLT3.p.S319*						NBN.TCGA-VR-A8EP-01A
																	FGF14.p.I156M						NOTCH2.TCGA-LN-A49W-01A
																	CAMTA1.p.R982*						PIK3CG.TCGA-XP-A8T6-01A
																	CHD4.p.L1062I						SETD2.TCGA-IC-A6RF-01A
																	CHD2.p.S814C						FGF4.TCGA-JY-A938-01A
																	KAT6A.p.V1384M						MSH6.TCGA-R6-A6Y0-01B
																	POLD1.p.X987_splice						KEAP1.TCGA-LN-A4A2-01A
																	ALK.p.P1443A						TP53.TCGA-Z6-AAPN-01A
																	KMT2D.p.R598H						NF1.TCGA-L5-A88Y-01A
																	EPHA7.p.E879K						ATM.TCGA-JY-A938-01A
																	PDGFRA.p.D422Efs*14						ERG.TCGA-LN-A5U6-01A
																	RUNX1T1.p.A532V						FANCD2.TCGA-Q9-A6FW-01A
																	NFIB.p.H352L						NRG1.TCGA-L5-A43I-01A
																	TERT.p.R889Q						LRP1B.TCGA-LN-A49Y-01A
																	KDM6A.p.K225N				somaticsniper varscan2	8	TP53.TCGA-L5-A4OO-01A
																	PARP1.p.T368M						KLHL6.TCGA-2H-A9GM-01A
																	PIK3CA.p.K111N						TP53.TCGA-LN-A8I0-01A
																	DAXX.p.E657Q						PREX2.TCGA-2H-A9GL-01A
																	RICTOR.p.T1172I						BRCA2.TCGA-L5-A8NF-01A
																	LRP1B.p.F1575Ifs*9						SPEN.TCGA-Z6-A8JE-01A
																	KDM6A.p.Q1248K						ERBB2.TCGA-L5-A8NJ-01A
																	KMT2D.p.E3097K						RANBP2.TCGA-L5-A8NJ-01A
																	RAD54L.p.C391R				muse varscan2	2	MSH6.TCGA-L5-A8NM-01A
																	ATR.p.D1687H						ETV5.TCGA-L5-A891-01A
																	AKT3.p.P421T				muse somaticsniper	1	CTNNB1.TCGA-VR-AA4G-01A
																	CDKN1A.p.G135V				mutect2	112	ATR.TCGA-IG-A3Y9-01A
																	TP53.p.E285V						LRP1B.TCGA-VR-A8EZ-01A
																	SRC.p.H236N						BRIP1.TCGA-L5-A43I-01A
																	KMT2D.p.M5124Ifs*14						MED12.TCGA-2H-A9GF-01A
																	KIT.p.V950L						PLCG2.TCGA-L5-A8NS-01A
																	TSC1.p.T235N						RUNX1T1.TCGA-L7-A56G-01A
																	LRP1B.p.L4212M						PRSS1.TCGA-L5-A4OW-01A
																	RANBP2.p.P1389L						NOTCH1.TCGA-L5-A4OU-01A
																	RAD50.p.R1156H						KIT.TCGA-LN-A9FP-01A
																	LRP1B.p.H2535Q						ATR.TCGA-L5-A8NQ-01A
																	STK11.p.Q220*						CHD4.TCGA-L5-A8NM-01A
																	FLT3.p.P267T						NFIB.TCGA-IC-A6RE-01A
																	KEAP1.p.V152A						PBRM1.TCGA-IG-A50L-01A
																	ATR.p.E1788*						TOP1.TCGA-L5-A88W-01A
																	ASXL1.p.T82M						CHD2.TCGA-LN-A4A8-01A
																	MAP2K4.p.R281*						TSC1.TCGA-L5-A4OJ-01A
																	ERBB4.p.T1133Pfs*19						FLT3.TCGA-L5-A4OH-01A
																	FLT1.p.A660E						TSC1.TCGA-L5-A8NM-01A
																	CDKN2A.p.E61Dfs*85						JAK3.TCGA-IC-A6RE-01A
																	PDK1.p.E82D						SRC.TCGA-V5-AASW-01A
																	NOTCH3.p.A880T						KMT2A.TCGA-IG-A51D-01A
																	GRM3.p.G319S						DAXX.TCGA-LN-A9FO-01A
																	SMARCA4.p.E1211A						ALK.TCGA-V5-AASX-01A
																	BRIP1.p.Q491K						EPHB1.TCGA-IC-A6RE-01A
																	NOTCH1.p.L1574Afs*28						RANBP2.TCGA-LN-A49P-01A
																	KMT2A.p.S2816C						RICTOR.TCGA-Z6-A8JE-01A
																	GPR124.p.W321L						POLD1.TCGA-L5-A4OI-01A
																	NBN.p.P198Q						TSHR.TCGA-L5-A8NS-01A
																	PBRM1.p.F872_R876delinsC						AKT3.TCGA-LN-A4A5-01A
																	NOTCH1.p.F436L						VHL.TCGA-L5-A4OO-01A
																	LRP1B.p.V3629L						NOTCH4.TCGA-JY-A939-01A
																	NFE2L2.p.R34_S40del						FRS2.TCGA-JY-A938-01A
																	AKT3.p.X418_splice						ATR.TCGA-LN-A9FR-01A
																	PTEN.p.R130*						NSD1.TCGA-KH-A6WC-01A
																	BRCA2.p.P3054S						PREX2.TCGA-L5-A4OX-01A
																	CREBBP.p.C1421*						PDCD1LG2.TCGA-IC-A6RE-01A
																	FUS.p.D46H						REL.TCGA-IC-A6RE-01A
																	TP53.p.G266Efs*4						SOX9.TCGA-IC-A6RF-01A
																	ERG.p.R357H						BRCA1.TCGA-LN-A9FP-01A
																	TSC1.p.T393S						NBN.TCGA-JY-A6FA-01A
																	STK11.p.L80Sfs*16						CAMTA1.TCGA-L5-A8NG-01A
																	NRAS.p.I139T						PDGFRA.TCGA-Z6-AAPN-01A
																	CDKN1A.p.G135A						CUL3.TCGA-L5-A8NS-01A
																	VHL.p.D28_E42del						KMT2D.TCGA-LN-A9FO-01A
																	NTRK3.p.R46W						KEAP1.TCGA-L5-A8NM-01A
																	ATR.p.H2559N						CDKN1A.TCGA-IG-A3Y9-01A
																	BRCA1.p.E1013Q						PARP1.TCGA-X8-AAAR-01A
																	AR.p.S117_P119dup						MPL.TCGA-V5-A7RC-01B
																	NOTCH3.p.C1417S						SMARCA4.TCGA-IC-A6RE-01A
																	JAK3.p.S959R						RHOA.TCGA-2H-A9GK-01A
																	BRCA1.p.K223T						RAD54L.TCGA-R6-A6XG-01B
																	EPHB1.p.F699V						BRCA1.TCGA-L5-A8NS-01A
																	TSC1.p.R692*						KMT2A.TCGA-IG-A3Y9-01A
																	PLCG2.p.T3S						NOTCH3.TCGA-RE-A7BO-01A
																	RHOA.p.D59G						NOTCH3.TCGA-Z6-A8JD-01A
																	SOX10.p.H230Pfs*70						EPHB1.TCGA-L5-A43H-01A
																	CREBBP.p.V391A						SOX10.TCGA-L5-A893-01A
																	MPL.p.S478W						KDM6A.TCGA-L5-A4OE-01A
																	SOX9.p.R152_K167del						TP53.TCGA-R6-A6L6-01B
																	BLM.p.E75K						CAMTA1.TCGA-L5-A4OJ-01A
																	ARID1A.p.Q1894*						LRP1B.TCGA-XP-A8T6-01A
																	FOXO1.p.M332I						PIK3CA.TCGA-IC-A6RE-01A
																	TP53.p.L265del						STK11.TCGA-Z6-AAPN-01A
																	LRP1B.p.K4432R						RAD50.TCGA-L7-A6VZ-01A
																	MED12.p.R422L						CDKN1A.TCGA-JY-A6FE-01A
																	EPHB1.p.V891L						ALK.TCGA-LN-A4MQ-01A
																	ALK.p.A210T						CHEK2.TCGA-VR-A8EP-01A
																	CHEK2.p.H345L						KAT6A.TCGA-L5-A8NM-01A
																	PRSS1.p.Q98R						CDKN2A.TCGA-L5-A8NN-01A
																	PREX2.p.L50V						EPHA7.TCGA-L5-A4OW-01A
																	LRP1B.p.G2081V						GRM3.TCGA-Z6-A8JD-01A
																	PBRM1.p.R522*						FOXO1.TCGA-VR-AA7B-01A
																	PDCD1LG2.p.Y174N						LRP1B.TCGA-LN-A9FP-01A
																	NOTCH4.p.A405D						LRP1B.TCGA-L5-A4OT-01A
																	CDKN2A.p.L37Rfs*7						LRP1B.TCGA-X8-AAAR-01A
																	CUL3.p.X536_splice						NRAS.TCGA-L5-A4OI-01A
																	TSHR.p.L692I						TP53.TCGA-LN-A9FP-01A
																	CAMTA1.p.G639R						PDK1.TCGA-L5-A4OJ-01A
																	REL.p.Q593*						KMT2D.TCGA-JY-A93D-01A
																	NSD1.p.R2297G						ERBB4.TCGA-L5-A4OT-01A
																	CARD11.p.E411_M421del						CDKN2A.TCGA-L5-A4OF-01A
																	KMT2A.p.I3673M						CARD11.TCGA-L5-A8NS-01A
																	CBL.p.Q302E						STK11.TCGA-L5-A43M-01A
																	STK11.p.E396*						AKT3.TCGA-RE-A7BO-01A
																	KMT2D.p.K2679*						CDKN2A.TCGA-R6-A6XG-01B
																	SMAD4.p.S178*						FUS.TCGA-V5-AASX-01A
																	NOTCH3.p.Q1427H						ARID1A.TCGA-V5-A7RE-01A
																	PBRM1.p.D877Mfs*38						MAP2K4.TCGA-V5-AASX-01A
																	TOP1.p.Q692Sfs*29						AR.TCGA-L5-A8NG-01A
																	ETV4.p.X319_splice						BRCA2.TCGA-IG-A3Y9-01A
															varscan2	29	TP53.p.C238*						CREBBP.TCGA-L5-A4OJ-01A
																	TET3.p.K1175del						CBL.TCGA-IC-A6RE-01A
																	NOTCH1.p.E758Ifs*50						TERT.TCGA-Z6-AAPN-01A
																	PBRM1.p.F872C						SMAD4.TCGA-Z6-AAPN-01A
																	TP53.p.V122Dfs*26						FLT3.TCGA-R6-A6L6-01B
																	PREX2.p.N137Tfs*3						KDM6A.TCGA-RE-A7BO-01A
																	FUBP1.p.L343del						TP53.TCGA-M9-A5M8-01A
																	NFKBIA.p.F310Wfs*30						FGF14.TCGA-IG-A3YC-01A
																	PRKDC.p.L1759del						ESR1.TCGA-IG-A51D-01A
																	PDGFB.p.R216_R217insKF						LRP1B.TCGA-R6-A6DQ-01B
																	EPHA3.p.M847Hfs*26						ETV4.TCGA-JY-A939-01A
																	PLCG2.p.C849F						ERG.TCGA-L5-A4OU-01A
																	PDGFB.p.R217_P219del						TSC1.TCGA-2H-A9GL-01A
																	CDK12.p.N894Kfs*14						FLT1.TCGA-LN-A49K-01A
																	KMT2C.p.I879S						ASXL1.TCGA-L5-A43H-01A
																	PARP3.p.K123del						BLM.TCGA-L5-A8NQ-01A
																	FLT4.p.D505N						STK11.TCGA-Z6-A8JD-01A
																	PTEN.p.T319*						GPR124.TCGA-VR-AA4G-01A
																	STK11.p.C278Wfs*6						KMT2D.TCGA-IG-A625-01A
																	MST1R.p.S1366C						EPHA7.TCGA-L5-A8NM-01A
																	SMAD4.p.D494del						NOTCH3.TCGA-L5-A43H-01A
																	TP53.p.I255del						NTRK3.TCGA-L5-A4OW-01A
																	MST1R.p.S1366Tfs*6				varscan2	21	EP300.TCGA-L5-A4OH-01A
																	PRKDC.p.E713Gfs*4						PRKDC.TCGA-L5-A4OQ-01A
																	EP300.p.W1129C						PRKDC.TCGA-V5-AASV-01A
																	FBXW7.p.R543Kfs*2						TP53.TCGA-L5-A4OF-01A
																	CDKN2A.p.V28_E33del						MST1R.TCGA-L5-A891-01A
																	SETD2.p.S203Ifs*33						SETD2.TCGA-V5-AASV-01A
																	PIK3CB.p.G831S						PIK3CB.TCGA-LN-A4A1-01A
															somaticsniper	2	ARID1A.p.Y222*						PLCG2.TCGA-R6-A6Y2-01B
																	NOTCH4.p.P686T						PTEN.TCGA-VR-A8EP-01A
															muse	15	NRG1.p.K539R						TP53.TCGA-IG-A51D-01A
																	ATM.p.M349I						PARP3.TCGA-L5-A4OG-01A
																	FAT4.p.L2280I						CDK12.TCGA-L5-A43J-01A
																	CDKN2A.p.Y44*						STK11.TCGA-L5-A8NM-01A
																	ARID1A.p.V2244A						TP53.TCGA-VR-A8EU-01A
																	PRKDC.p.E2010Q						PDGFB.TCGA-LN-A8I1-01A
																	TP53.p.Y126S						NFKBIA.TCGA-L5-A88V-01A
																	PRKDC.p.E2013K						TP53.TCGA-LN-A49K-01A
																	LRP1B.p.F1134L						EPHA3.TCGA-L5-A4OI-01A
																	CTNNB1.p.X561_splice						CDKN2A.TCGA-VR-AA4D-01A
																	ATM.p.E347K						KMT2C.TCGA-2H-A9GH-01A
																	EPHA7.p.E482K						FUBP1.TCGA-2H-A9GF-01A
																	DOT1L.p.R1414W				somaticsniper	1	ARID1A.TCGA-R6-A6Y2-01B
																	NFE2L2.p.L30F				muse	14	ARID1A.TCGA-L5-A8NU-01A
																	KMT2C.p.E387Q						FAT4.TCGA-Q9-A6FU-01A
																							LRP1B.TCGA-IG-A3YC-01A
																							TP53.TCGA-L5-A88Y-01A
																							PRKDC.TCGA-2H-A9GF-01A
																							CDKN2A.TCGA-L5-A4OO-01A
																							ATM.TCGA-LN-A49Y-01A
																							TP53.TCGA-S8-A6BW-01A
																							EPHA7.TCGA-L5-A4OG-01A
																							KMT2C.TCGA-XP-A8T7-01A
																							DOT1L.TCGA-L5-A4OI-01A
																							NRG1.TCGA-L5-A4OT-01A
																							NFE2L2.TCGA-IG-A625-01A
																							CTNNB1.TCGA-L5-A8NM-01A

## Sheet: S.Fig.4a-4e
S.Figure 4a-4b				S.Figure 4c				S.Figure 4d_ICD-O-3 top50 vs ICD-10						S.Figure 4e_ICD-10 top50 vs ICD-O-3
U.S._382	ICD-O-3	ICD-10		U.S._381 (TP53 removed)	ICD-O-3	ICD-10		U.S._382	ICD-O-3_MeanValue	ICD-10_MeanValue	ICD-O-3_BarValue	ICD-10_BarValue		U.S._382	ICD-10_MeanValue	ICD-O-3_MeanValue	ICD-10_BarValue	ICD-O-3_BarValue
TP53	0.3454	0.340266		PIK3CA	0.1349	0.132931		TP53	0.345155	0.343592	0.0058633	0.00812769		TP53	0.343592	0.345155	0.00812769	0.0058633
PIK3CA	0.1349	0.132931		LRP1B	0.1308	0.125415		PIK3CA	0.134752	0.128622	0.0047593	0.00506857		PIK3CA	0.128622	0.134752	0.00506857	0.0047593
LRP1B	0.1308	0.125415		KRAS	0.1054	0.0984697		LRP1B	0.130589	0.123926	0.0047452	0.00481915		LRP1B	0.123926	0.130589	0.00481915	0.0047452
KRAS	0.1054	0.0984697		APC	0.1009	0.0995799		KRAS	0.105216	0.0967586	0.0036156	0.00412457		APC	0.100507	0.100769	0.00448734	0.0033279
APC	0.1009	0.0995799		FAT4	0.0946	0.0915816		APC	0.100769	0.100507	0.0033279	0.00448734		KMT2D	0.097099	0.091533	0.00404146	0.0044947
FAT4	0.0946	0.0915816		KMT2D	0.0917	0.0971279		FAT4	0.0944054	0.093794	0.0044249	0.00402709		KRAS	0.0967586	0.105216	0.00412457	0.0036156
KMT2D	0.0917	0.0971279		KMT2C	0.0913	0.0897797		KMT2D	0.091533	0.097099	0.0044947	0.00404146		FAT4	0.093794	0.0944054	0.00402709	0.0044249
KMT2C	0.0913	0.0897797		BRAF	0.0765	0.0734387		KMT2C	0.0910031	0.0933301	0.0046796	0.00427277		KMT2C	0.0933301	0.0910031	0.00427277	0.0046796
BRAF	0.0765	0.0734387		ARID1A	0.0696	0.0703996		BRAF	0.0763517	0.07543	0.0033566	0.00318858		BRAF	0.07543	0.0763517	0.00318858	0.0033566
ARID1A	0.0696	0.0703996		FAT1	0.0664	0.0636747		ARID1A	0.0693606	0.0718608	0.0037637	0.00328267		ARID1A	0.0718608	0.0693606	0.00328267	0.0037637
FAT1	0.0664	0.0636747		PTEN	0.0597	0.0595278		FAT1	0.066179	0.0659288	0.0041426	0.00343344		FAT1	0.0659288	0.066179	0.00343344	0.0041426
PTEN	0.0597	0.0595278		ATM	0.0549	0.0551547		PTEN	0.0597134	0.059664	0.0033249	0.00320784		PTEN	0.059664	0.0597134	0.00320784	0.0033249
ATM	0.0549	0.0551547		CREBBP	0.053	0.0465122		ATM	0.0547935	0.0545675	0.0037252	0.00319336		ATM	0.0545675	0.0547935	0.00319336	0.0037252
CREBBP	0.053	0.0465122		GRIN2A	0.0507	0.0480704		GRIN2A	0.0504758	0.051828	0.0038753	0.0030282		NF1	0.0519562	0.0495448	0.00297846	0.0033962
GRIN2A	0.0507	0.0480704		NF1	0.0497	0.0491931		CREBBP	0.0496232	0.0464504	0.006139	0.00277124		GRIN2A	0.051828	0.0504758	0.0030282	0.0038753
NF1	0.0497	0.0491931		PREX2	0.0466	0.0445215		NF1	0.0495448	0.0519562	0.0033962	0.00297846		CREBBP	0.0464504	0.0496232	0.00277124	0.006139
PREX2	0.0466	0.0445215		PRKDC	0.0457	0.0441231		PREX2	0.0464694	0.0425927	0.0034092	0.00266674		SPEN	0.0450159	0.0446396	0.00272438	0.0034039
PRKDC	0.0457	0.0441231		SPEN	0.0447	0.0459619		PRKDC	0.0455948	0.0437805	0.0033968	0.00279181		PRKDC	0.0437805	0.0455948	0.00279181	0.0033968
SPEN	0.0447	0.0459619		ERBB4	0.0439	0.0419291		SPEN	0.0446396	0.0450159	0.0034039	0.00272438		KMT2A	0.0435824	0.0437375	0.00261583	0.003267
ERBB4	0.0439	0.0419291		KMT2A	0.0438	0.0424139		ERBB4	0.0437716	0.0401315	0.0033014	0.00264743		PREX2	0.0425927	0.0464694	0.00266674	0.0034092
KMT2A	0.0438	0.0424139		RB1	0.0432	0.0413928		KMT2A	0.0437375	0.0435824	0.003267	0.00261583		ERBB4	0.0401315	0.0437716	0.00264743	0.0033014
RB1	0.0432	0.0413928		BRCA2	0.0422	0.0406566		RB1	0.0431428	0.0393955	0.0031503	0.00267583		FBXW7	0.0400196	0.0416567	0.00245614	0.0030782
BRCA2	0.0422	0.0406566		FBXW7	0.0417	0.0410379		BRCA2	0.0420168	0.039083	0.003297	0.0026076		ATRX	0.0396364	0.0396365	0.00264979	0.0032108
FBXW7	0.0417	0.0410379		CARD11	0.0415	0.0346127		FBXW7	0.0416567	0.0400196	0.0030782	0.00245614		RB1	0.0393955	0.0431428	0.00267583	0.0031503
CARD11	0.0415	0.0346127		ROS1	0.0402	0.0382275		ROS1	0.0401187	0.0366708	0.0031235	0.00243872		BRCA2	0.039083	0.0420168	0.0026076	0.003297
ROS1	0.0402	0.0382275		ATRX	0.0398	0.0384312		ATRX	0.0396365	0.0396364	0.0032108	0.00264979		NOTCH1	0.0387301	0.0380532	0.00257937	0.0030869
ATRX	0.0398	0.0384312		NOTCH1	0.0381	0.0373826		CARD11	0.0385278	0.0355232	0.00576	0.00246595		SETD2	0.0380426	0.0368871	0.0025929	0.0031194
NOTCH1	0.0381	0.0373826		EP300	0.0379	0.0379593		NOTCH1	0.0380532	0.0387301	0.0030869	0.00257937		NCOR1	0.0378962	0.0370664	0.00263762	0.003185
EP300	0.0379	0.0379593		NCOR1	0.0371	0.0367781		EP300	0.0378298	0.0376112	0.0029442	0.00232043		EP300	0.0376112	0.0378298	0.00232043	0.0029442
NCOR1	0.0371	0.0367781		SETD2	0.037	0.0374225		NCOR1	0.0370664	0.0378962	0.003185	0.00263762		SMARCA4	0.0368963	0.0367298	0.00247899	0.0031631
SETD2	0.037	0.0374225		SMARCA4	0.0367	0.0367725		SETD2	0.0368871	0.0380426	0.0031194	0.0025929		EPHA5	0.0367849	0.0357286	0.00272053	0.0030042
SMARCA4	0.0367	0.0367725		CHD4	0.0361	0.0354721		SMARCA4	0.0367298	0.0368963	0.0031631	0.00247899		ROS1	0.0366708	0.0401187	0.00243872	0.0031235
CHD4	0.0361	0.0354721		EPHA5	0.0358	0.0346761		CHD4	0.0359782	0.0340798	0.0029978	0.00238124		MTOR	0.0359011	0.035589	0.00246007	0.0029603
EPHA5	0.0358	0.0346761		MTOR	0.0357	0.0360925		EPHA5	0.0357286	0.0367849	0.0030042	0.00272053		CTNNB1	0.0358148	0.0333907	0.00225176	0.002879
MTOR	0.0357	0.0360925		MED12	0.0355	0.0349149		MTOR	0.035589	0.0359011	0.0029603	0.00246007		CARD11	0.0355232	0.0385278	0.00246595	0.00576
MED12	0.0355	0.0349149		RANBP2	0.0353	0.0343758		MED12	0.0354099	0.0349901	0.0032753	0.00263765		MED12	0.0349901	0.0354099	0.00263765	0.0032753
RANBP2	0.0353	0.0343758		EPHA3	0.035	0.0335418		RANBP2	0.0352175	0.0346186	0.003265	0.00243875		RANBP2	0.0346186	0.0352175	0.00243875	0.003265
EPHA3	0.035	0.0335418		ARID2	0.0349	0.0331734		EPHA3	0.0349708	0.0321793	0.0031087	0.00242479		CHD4	0.0340798	0.0359782	0.00238124	0.0029978
ARID2	0.0349	0.0331734		POLE	0.0337	0.0325369		ARID2	0.0348063	0.032298	0.0030763	0.00228254		ARID1B	0.0327709	0.0321624	0.00233655	0.0028795
POLE	0.0337	0.0325369		CTNNB1	0.0335	0.0340794		POLE	0.0336125	0.0324371	0.0028955	0.00235069		KDM6A	0.0326773	0.0320458	0.00228539	0.0029175
CTNNB1	0.0335	0.0340794		EGFR	0.0334	0.0309022		CTNNB1	0.0333907	0.0358148	0.002879	0.00225176		NOTCH2	0.0325009	0.0301603	0.00236097	0.0028897
EGFR	0.0334	0.0309022		KDR	0.0333	0.0321505		EGFR	0.0333749	0.0302986	0.0029213	0.00244284		CDKN2A	0.0324383	0.0318514	0.00226719	0.0027293
KDR	0.0333	0.0321505		NSD1	0.0331	0.0319516		KDR	0.0331634	0.0319829	0.0031002	0.00240655		POLE	0.0324371	0.0336125	0.00235069	0.0028955
NSD1	0.0331	0.0319516		TAF1	0.0328	0.0330456		NSD1	0.0330887	0.0314989	0.0027864	0.00216473		ARID2	0.032298	0.0348063	0.00228254	0.0030763
TAF1	0.0328	0.0330456		SMAD4	0.0325	0.0311097		TAF1	0.0327509	0.0316092	0.0028964	0.00224966		EPHA3	0.0321793	0.0349708	0.00242479	0.0031087
SMAD4	0.0325	0.0311097		ARID1B	0.0322	0.0335857		SMAD4	0.0323769	0.0299268	0.0027891	0.00228827		KDR	0.0319829	0.0331634	0.00240655	0.0031002
ARID1B	0.0322	0.0335857		KDM6A	0.0321	0.0312372		ARID1B	0.0321624	0.0327709	0.0028795	0.00233655		TAF1	0.0316092	0.0327509	0.00224966	0.0028964
KDM6A	0.0321	0.0312372		CDKN2A	0.0319	0.0300562		KDM6A	0.0320458	0.0326773	0.0029175	0.00228539		NSD1	0.0314989	0.0330887	0.00216473	0.0027864
CDKN2A	0.0319	0.0300562		PIK3CG	0.0319	0.0311595		PIK3CG	0.03188	0.030201	0.0029562	0.00232741		CDH1	0.0311162	0.0295514	0.00276564	0.002965
PIK3CG	0.0319	0.0311595		GRM3	0.0314	0.029815		CDKN2A	0.0318514	0.0324383	0.0027293	0.00226719		ATR	0.0308512	0.0308512	0.00223895	0.0028427
GRM3	0.0314	0.029815		NOTCH4	0.0314	0.029953		NOTCH4	0.0313504	0.0304427	0.0029362	0.00229984		NOTCH4	0.0304427	0.0313504	0.00229984	0.0029362
NOTCH4	0.0314	0.029953		ALK	0.0311	0.029889		GRM3	0.0313251	0.0287388	0.0028321	0.00218545		EGFR	0.0302986	0.0333749	0.00244284	0.0029213
ALK	0.0311	0.029889		ATR	0.031	0.030847		ALK	0.0310586	0.0300433	0.0029668	0.00228322		PIK3CG	0.030201	0.03188	0.00232741	0.0029562
ATR	0.031	0.030847		BCORL1	0.0302	0.0293004		ATR	0.0308512	0.0308512	0.0028427	0.00223895		ALK	0.0300433	0.0310586	0.00228322	0.0029668
BCORL1	0.0302	0.0293004		NOTCH2	0.0302	0.0314284		NOTCH2	0.0301603	0.0325009	0.0028897	0.00236097		SMAD4	0.0299268	0.0323769	0.00228827	0.0027891
NOTCH2	0.0302	0.0314284		CAMTA1	0.03	0.0290557		BCORL1	0.0300689	0.0294738	0.0029949	0.00235807		BCORL1	0.0294738	0.0300689	0.00235807	0.0029949
CAMTA1	0.03	0.0290557		NOTCH3	0.0297	0.0286337		CAMTA1	0.0298712	0.0284077	0.0028275	0.00223568		GATA3	0.0289185	0.0277897	0.00271972	0.0028775
NOTCH3	0.0297	0.0286337		CDH1	0.0295	0.0291929		NOTCH3	0.0296565	0.0287769	0.0028445	0.00217475		NOTCH3	0.0287769	0.0296565	0.00217475	0.0028445
CDH1	0.0295	0.0291929		TET1	0.0295	0.0280066		CDH1	0.0295514	0.0311162	0.002965	0.00276564		GRM3	0.0287388	0.0313251	0.00218545	0.0028321
TET1	0.0295	0.0280066		EPHA7	0.0293	0.0277026		TET1	0.029531	0.0274933	0.0028504	0.00218016		CAMTA1	0.0284077	0.0298712	0.00223568	0.0028275
EPHA7	0.0293	0.0277026		PBRM1	0.0291	0.0270259		EPHA7	0.0292129	0.027522	0.0027604	0.00217037		KEAP1	0.0281311	0.0266248	0.00255876	0.0028006
PBRM1	0.0291	0.0270259		NRAS	0.029	0.0254686		PBRM1	0.0291334	0.0248579	0.0025498	0.00180059		EPHA7	0.027522	0.0292129	0.00217037	0.0027604
NRAS	0.029	0.0254686		EPHB1	0.0289	0.0282859		NRAS	0.0288929	0.0261674	0.0024072	0.00180245		SF3B1	0.0275201	0.0258765	0.00211567	0.0026719
EPHB1	0.0289	0.0282859		ERBB2	0.0284	0.0265673		EPHB1	0.0288397	0.0268971	0.0028257	0.00223787		TET1	0.0274933	0.029531	0.00218016	0.0028504
ERBB2	0.0284	0.0265673		ERBB3	0.0284	0.0272691		ERBB3	0.0283198	0.0268448	0.0028305	0.0020637		AMER1	0.0270703	0.0282934	0.0022559	0.0029327
ERBB3	0.0284	0.0272691		AMER1	0.0283	0.0279637		AMER1	0.0282934	0.0270703	0.0029327	0.0022559		EPHB1	0.0268971	0.0288397	0.00223787	0.0028257
AMER1	0.0283	0.0279637		RUNX1T1	0.0283	0.0274649		RUNX1T1	0.0282361	0.0261604	0.0027683	0.00212704		ERBB3	0.0268448	0.0283198	0.0020637	0.0028305
RUNX1T1	0.0283	0.0274649		MAP3K1	0.028	0.0275753		ERBB2	0.0282348	0.0241571	0.0029108	0.00200341		FLT4	0.0268158	0.0260811	0.00216958	0.0026488
MAP3K1	0.028	0.0275753		GATA3	0.0278	0.0273936		MAP3K1	0.0279405	0.0268044	0.0028241	0.00245001		MAP3K1	0.0268044	0.0279405	0.00245001	0.0028241
GATA3	0.0278	0.0273936		CDK12	0.0277	0.0264722		GATA3	0.0277897	0.0289185	0.0028775	0.00271972		BCOR	0.0265468	0.027401	0.00201242	0.0026204
CDK12	0.0277	0.0264722		FLT1	0.0276	0.0265424		CDK12	0.0276194	0.0256557	0.0028297	0.00211638		FLT1	0.0264732	0.0276091	0.00210081	0.0027594
FLT1	0.0276	0.0265424		BCOR	0.0275	0.0272723		FLT1	0.0276091	0.0264732	0.0027594	0.00210081		NRAS	0.0261674	0.0288929	0.00180245	0.0024072
BCOR	0.0275	0.0272723		KEAP1	0.0267	0.0264434		BCOR	0.027401	0.0265468	0.0026204	0.00201242		RUNX1T1	0.0261604	0.0282361	0.00212704	0.0027683
KEAP1	0.0267	0.0264434		NTRK3	0.0266	0.0250791		KEAP1	0.0266248	0.0281311	0.0028006	0.00255876		NTRK3	0.0259741	0.0265761	0.00218738	0.0026624
NTRK3	0.0266	0.0250791		PIK3R1	0.0265	0.0264933		NTRK3	0.0265761	0.0259741	0.0026624	0.00218738		PIK3R1	0.0259402	0.0263683	0.00201809	0.0026451
PIK3R1	0.0265	0.0264933		FLT4	0.0261	0.0253369		PIK3R1	0.0263683	0.0259402	0.0026451	0.00201809		CDK12	0.0256557	0.0276194	0.00211638	0.0028297
FLT4	0.0261	0.0253369		COL1A1	0.0259	0.0245074		FLT4	0.0260811	0.0268158	0.0026488	0.00216958		HGF	0.0255925	0.0249633	0.00217688	0.0026286
COL1A1	0.0259	0.0245074		SF3B1	0.0259	0.0273834		SF3B1	0.0258765	0.0275201	0.0026719	0.00211567		KAT6A	0.0250805	0.0251246	0.00203345	0.0025757
SF3B1	0.0259	0.0273834		PDGFRA	0.0257	0.0244068		COL1A1	0.0257871	0.023535	0.0026076	0.00199984		DICER1	0.0250667	0.0248363	0.00200793	0.0025489
PDGFRA	0.0257	0.0244068		GNAS	0.0254	0.0246509		PDGFRA	0.0255765	0.023137	0.0026213	0.00214448		PBRM1	0.0248579	0.0291334	0.00180059	0.0025498
GNAS	0.0254	0.0246509		STAG2	0.0253	0.0244599		STAG2	0.0252708	0.024737	0.0026614	0.00202248		STAG2	0.024737	0.0252708	0.00202248	0.0026614
STAG2	0.0253	0.0244599		KAT6A	0.0252	0.0246141		GNAS	0.0252391	0.024296	0.0026588	0.00200071		RNF43	0.0243899	0.0245174	0.00190189	0.0025661
KAT6A	0.0252	0.0246141		ASXL1	0.0251	0.0244269		KAT6A	0.0251246	0.0250805	0.0025757	0.00203345		GNAS	0.024296	0.0252391	0.00200071	0.0026588
ASXL1	0.0251	0.0244269		HGF	0.025	0.0243795		HGF	0.0249633	0.0255925	0.0026286	0.00217688		ERBB2	0.0241571	0.0282348	0.00200341	0.0029108
HGF	0.025	0.0243795		DICER1	0.0249	0.0246024		ASXL1	0.0249623	0.0237919	0.0028101	0.00193841		PIK3C2B	0.0239919	0.0245814	0.00203381	0.0027642
DICER1	0.0249	0.0246024		BRCA1	0.0248	0.0235265		DICER1	0.0248363	0.0250667	0.0025489	0.00200793		RICTOR	0.0238163	0.0228332	0.00204067	0.0026441
BRCA1	0.0248	0.0235265		PIK3C2B	0.0246	0.0238036		PIK3C2B	0.0245814	0.0239919	0.0027642	0.00203381		ASXL1	0.0237919	0.0249623	0.00193841	0.0028101
PIK3C2B	0.0246	0.0238036		RNF43	0.0246	0.0245499		BRCA1	0.0245701	0.0235999	0.0026682	0.00203239		PTCH1	0.0237759	0.0229482	0.00199003	0.0023853
RNF43	0.0246	0.0245499		KDM5A	0.0233	0.0227294		RNF43	0.0245174	0.0243899	0.0025661	0.00190189		BRCA1	0.0235999	0.0245701	0.00203239	0.0026682
KDM5A	0.0233	0.0227294		AR	0.0232	0.0229784		KDM5A	0.0232912	0.0229138	0.0026195	0.00201973		COL1A1	0.023535	0.0257871	0.00199984	0.0026076
AR	0.0232	0.0229784		PTCH1	0.023	0.022641		AR	0.0232402	0.0216211	0.0026696	0.00210852		TET2	0.0233157	0.0226591	0.00192285	0.0025579
PTCH1	0.023	0.022641		RICTOR	0.0229	0.0219893		PTCH1	0.0229482	0.0237759	0.0023853	0.00199003		PDGFRA	0.023137	0.0255765	0.00214448	0.0026213
RICTOR	0.0229	0.0219893		TET2	0.0228	0.0232422		RICTOR	0.0228332	0.0238163	0.0026441	0.00204067		KDM5A	0.0229138	0.0232912	0.00201973	0.0026195
TET2	0.0228	0.0232422		PLCG2	0.0227	0.0223298		PLCG2	0.0226767	0.0218827	0.0024488	0.0019781		CTCF	0.0227171	0.0217055	0.00185068	0.0022822
PLCG2	0.0227	0.0223298		CHD2	0.0223	0.0220398		TET2	0.0226591	0.0233157	0.0025579	0.00192285		RET	0.0224759	0.0219502	0.00193433	0.002587
CHD2	0.0223	0.0220398		CIC	0.0222	0.0218262		CHD2	0.0222887	0.0214475	0.0023816	0.00182355		PLCG2	0.0218827	0.0226767	0.0019781	0.0024488
CIC	0.0222	0.0218262		RET	0.022	0.0211719		CIC	0.0221043	0.0215212	0.0023837	0.00178625		AR	0.0216211	0.0232402	0.00210852	0.0026696
RET	0.022	0.0211719		TSC2	0.022	0.0212855		RET	0.0219502	0.0224759	0.002587	0.00193433		CIC	0.0215212	0.0221043	0.00178625	0.0023837
TSC2	0.022	0.0212855		SPOP	0.0219	0.0218164		TSC2	0.0218784	0.0199446	0.0024434	0.00181032		CHD2	0.0214475	0.0222887	0.00182355	0.0023816
SPOP	0.0219	0.0218164		CTCF	0.0218	0.0218395		SPOP	0.0218298	0.0214212	0.0024841	0.00228789		GLI1	0.0214403	0.0203568	0.00194722	0.0024253
CTCF	0.0218	0.0218395		EZH2	0.0218	0.0149242		SNCAIP	0.021747	0.0205941	0.0022952	0.00180199		SPOP	0.0214212	0.0218298	0.00228789	0.0024841
EZH2	0.0218	0.0149242		SNCAIP	0.0218	0.0203758		TET3	0.021711	0.021093	0.0025478	0.00192613		NFE2L2	0.0211335	0.0201146	0.00195409	0.0023113
SNCAIP	0.0218	0.0203758		TET3	0.0217	0.0212451		CTCF	0.0217055	0.0227171	0.0022822	0.00185068		TET3	0.021093	0.021711	0.00192613	0.0025478
TET3	0.0217	0.0212451		KIT	0.0215	0.0200971		KIT	0.0214553	0.02014	0.0024236	0.00185191		SNCAIP	0.0205941	0.021747	0.00180199	0.0022952
KIT	0.0215	0.0200971		MET	0.0214	0.0207182		MET	0.0214151	0.0201478	0.0024238	0.00176875		MET	0.0201478	0.0214151	0.00176875	0.0024238
MET	0.0214	0.0207182		KEL	0.0212	0.0197158		KEL	0.0211123	0.0174186	0.00227	0.00170221		KIT	0.02014	0.0214553	0.00185191	0.0024236
KEL	0.0212	0.0197158		GLI1	0.0204	0.0197511		GLI1	0.0203568	0.0214403	0.0024253	0.00194722		NRG1	0.0200619	0.0202171	0.0018945	0.0024491
GLI1	0.0204	0.0197511		FLT3	0.0203	0.0199837		FLT3	0.02024	0.0199176	0.0023214	0.00173768		TSC2	0.0199446	0.0218784	0.00181032	0.0024434
FLT3	0.0203	0.0199837		NRG1	0.0203	0.018724		NRG1	0.0202171	0.0200619	0.0024491	0.0018945		FLT3	0.0199176	0.02024	0.00173768	0.0023214
NRG1	0.0203	0.018724		NFE2L2	0.0202	0.0208862		NFE2L2	0.0201146	0.0211335	0.0023113	0.00195409		WHSC1	0.0195068	0.0197723	0.00180526	0.0022883
NFE2L2	0.0202	0.0208862		NCOA2	0.0201	0.0197111		NCOA2	0.0200456	0.0182996	0.0024379	0.00181459		JAK1	0.0194816	0.019293	0.00175508	0.0022731
NCOA2	0.0201	0.0197111		TEK	0.0198	0.0189275		WHSC1	0.0197723	0.0195068	0.0022883	0.00180526		SOX9	0.019142	0.0185386	0.00188587	0.0023029
TEK	0.0198	0.0189275		WHSC1	0.0198	0.0184782		TEK	0.0197701	0.0181082	0.0023003	0.00168684		TBX3	0.0190567	0.0188692	0.00203873	0.00243
WHSC1	0.0198	0.0184782		DOT1L	0.0197	0.018826		RPTOR	0.0196026	0.0175704	0.0024459	0.00178475		ACVR2A	0.0190187	0.019418	0.001714	0.0022334
DOT1L	0.0197	0.018826		RPTOR	0.0196	0.0190171		DOT1L	0.0196017	0.018279	0.0024414	0.00178556		FGFR2	0.0190164	0.019516	0.00165213	0.0023474
RPTOR	0.0196	0.0190171		FGFR2	0.0195	0.0194119		FGFR2	0.019516	0.0190164	0.0023474	0.00165213		GABRA6	0.0187565	0.0194661	0.00180399	0.0023781
FGFR2	0.0195	0.0194119		GABRA6	0.0195	0.0181422		GABRA6	0.0194661	0.0187565	0.0023781	0.00180399		ABL2	0.0185025	0.0178525	0.00176808	0.0025239
GABRA6	0.0195	0.0181422		ACVR2A	0.0194	0.0195991		ACVR2A	0.019418	0.0190187	0.0022334	0.001714		NCOA2	0.0182996	0.0200456	0.00181459	0.0024379
ACVR2A	0.0194	0.0195991		JAK1	0.0193	0.0197837		JAK1	0.019293	0.0194816	0.0022731	0.00175508		DOT1L	0.018279	0.0196017	0.00178556	0.0024414
JAK1	0.0193	0.0197837		TBX3	0.0189	0.0186914		TBX3	0.0188692	0.0190567	0.00243	0.00203873		AXIN2	0.0181891	0.0170858	0.00172824	0.0022099
TBX3	0.0189	0.0186914		IGF1R	0.0188	0.0178896		RBM10	0.0187852	0.0179604	0.0023404	0.00181277		TEK	0.0181082	0.0197701	0.00168684	0.0023003
IGF1R	0.0188	0.0178896		RBM10	0.0188	0.0182105		IGF1R	0.0187105	0.0171746	0.0023045	0.00168472		MSH6	0.0180528	0.0180334	0.00169691	0.0021828
RBM10	0.0188	0.0182105		IL7R	0.0185	0.0176853		EZH2	0.0185716	0.0159518	0.0048683	0.00145297		RBM10	0.0179604	0.0187852	0.00181277	0.0023404
IL7R	0.0185	0.0176853		SOX9	0.0185	0.0182243		SOX9	0.0185386	0.019142	0.0023029	0.00188587		RPTOR	0.0175704	0.0196026	0.00178475	0.0024459
SOX9	0.0185	0.0182243		KDM5C	0.0181	0.0175208		IL7R	0.0184557	0.0175361	0.0023566	0.00186823		C11ORF30	0.0175573	0.0167493	0.00189226	0.0023848
KDM5C	0.0181	0.0175208		TSC1	0.0181	0.0175957		TSC1	0.0180793	0.017285	0.0023578	0.00166725		IL7R	0.0175361	0.0184557	0.00186823	0.0023566
TSC1	0.0181	0.0175957		MSH6	0.018	0.0179586		MSH6	0.0180334	0.0180528	0.0021828	0.00169691		KEL	0.0174186	0.0211123	0.00170221	0.00227
MSH6	0.018	0.0179586		ABL2	0.0179	0.0175026		KDM5C	0.0180146	0.0167756	0.0022081	0.00163105		MST1R	0.0173769	0.0165087	0.00168919	0.0021899
ABL2	0.0179	0.0175026		DNMT3A	0.0179	0.0184135		ABL2	0.0178525	0.0185025	0.0025239	0.00176808		MAP3K13	0.0173707	0.0174689	0.00176966	0.0022339
DNMT3A	0.0179	0.0184135		BRD4	0.0175	0.0171045		DNMT3A	0.0177927	0.0171989	0.0021791	0.00161292		TSC1	0.017285	0.0180793	0.00166725	0.0023578
BRD4	0.0175	0.0171045		MAP3K13	0.0175	0.017095		MAP3K13	0.0174689	0.0173707	0.0022339	0.00176966		DNMT3A	0.0171989	0.0177927	0.00161292	0.0021791
MAP3K13	0.0175	0.017095		FANCD2	0.0174	0.0168563		BRD4	0.0174663	0.015735	0.0022557	0.00158624		IGF1R	0.0171746	0.0187105	0.00168472	0.0023045
FANCD2	0.0174	0.0168563		POLD1	0.0174	0.0168166		POLD1	0.0173815	0.0169588	0.0021838	0.00168057		FANCD2	0.0170123	0.0173515	0.00161169	0.0021727
POLD1	0.0174	0.0168166		AXIN2	0.0172	0.017002		FANCD2	0.0173515	0.0170123	0.0021727	0.00161169		PRDM1	0.0169797	0.0166089	0.0016787	0.0022554
AXIN2	0.0172	0.017002		BRIP1	0.0172	0.0166954		PDGFRB	0.0172129	0.0161548	0.002301	0.00165088		POLD1	0.0169588	0.0173815	0.00168057	0.0021838
BRIP1	0.0172	0.0166954		PDGFRB	0.0172	0.0163506		BRIP1	0.0171998	0.0149108	0.0023008	0.00151409		AXL	0.0169458	0.01662	0.00161597	0.0020465
PDGFRB	0.0172	0.0163506		FANCA	0.0171	0.0161741		ZNF217	0.0170963	0.0156949	0.0022844	0.00170479		FGFR3	0.0169327	0.0167363	0.00159392	0.0021834
FANCA	0.0171	0.0161741		ZNF217	0.0171	0.0166832		AXIN2	0.0170858	0.0181891	0.0022099	0.00172824		ESR1	0.0168081	0.0160853	0.00182934	0.0022639
ZNF217	0.0171	0.0166832		DDR2	0.0169	0.0166014		FANCA	0.0170225	0.0167206	0.0021778	0.0016127		KDM5C	0.0167756	0.0180146	0.00163105	0.0022081
DDR2	0.0169	0.0166014		C11ORF30	0.0168	0.0163415		DDR2	0.0168934	0.0162048	0.0022405	0.00175735		FANCA	0.0167206	0.0170225	0.0016127	0.0021778
C11ORF30	0.0168	0.0163415		NTRK1	0.0168	0.0160278		C11ORF30	0.0167493	0.0175573	0.0023848	0.00189226		NTRK1	0.0166728	0.0167171	0.00180022	0.0022466
NTRK1	0.0168	0.0160278		AXL	0.0167	0.0159467		FGFR3	0.0167363	0.0169327	0.0021834	0.00159392		BAP1	0.0163206	0.0159945	0.00148428	0.001988
AXL	0.0167	0.0159467		FGFR3	0.0167	0.015738		NTRK1	0.0167171	0.0166728	0.0022466	0.00180022		DDR2	0.0162048	0.0168934	0.00175735	0.0022405
FGFR3	0.0167	0.015738		PRDM1	0.0167	0.0166709		AXL	0.01662	0.0169458	0.0020465	0.00161597		PDGFRB	0.0161548	0.0172129	0.00165088	0.002301
PRDM1	0.0167	0.0166709		MST1R	0.0166	0.0159597		PRDM1	0.0166089	0.0169797	0.0022554	0.0016787		TCF7L2	0.0160789	0.0155363	0.0017129	0.0020733
MST1R	0.0166	0.0159597		INHBA	0.0163	0.0152265		MST1R	0.0165087	0.0173769	0.0021899	0.00168919		EZH2	0.0159518	0.0185716	0.00145297	0.0048683
INHBA	0.0163	0.0152265		MERTK	0.0162	0.0153317		INHBA	0.0161977	0.0149913	0.0021933	0.00168087		BRD4	0.015735	0.0174663	0.00158624	0.0022557
MERTK	0.0162	0.0153317		ESR1	0.0161	0.015714		MERTK	0.0161801	0.0149879	0.0022352	0.00156639		PALB2	0.0157105	0.0157229	0.00167548	0.0020591
ESR1	0.0161	0.015714		JAK3	0.0161	0.0163213		ESR1	0.0160853	0.0168081	0.0022639	0.00182934		ZNF217	0.0156949	0.0170963	0.00170479	0.0022844
JAK3	0.0161	0.0163213		BAP1	0.016	0.0160976		JAK3	0.0160258	0.0152864	0.0022358	0.00160487		STAT4	0.0156256	0.0150191	0.00170025	0.0020915
BAP1	0.016	0.0160976		NTRK2	0.016	0.0155686		BAP1	0.0159945	0.0163206	0.001988	0.00148428		JAK2	0.0155625	0.015027	0.00170732	0.0019379
NTRK2	0.016	0.0155686		KLHL6	0.0159	0.0172228		NTRK2	0.015974	0.0130625	0.0022287	0.00153256		GPR124	0.0153321	0.0152966	0.00162628	0.0020964
KLHL6	0.0159	0.0172228		CYP17A1	0.0158	0.00724462		KLHL6	0.0159202	0.0151431	0.0021681	0.00151631		JAK3	0.0152864	0.0160258	0.00160487	0.0022358
CYP17A1	0.0158	0.00724462		PALB2	0.0158	0.0155531		PALB2	0.0157229	0.0157105	0.0020591	0.00167548		STK11	0.0152109	0.0155966	0.00181902	0.0022187
PALB2	0.0158	0.0155531		TYK2	0.0157	0.0151661		TYK2	0.0156944	0.014915	0.0020279	0.00153386		KLHL6	0.0151431	0.0159202	0.00151631	0.0021681
TYK2	0.0157	0.0151661		ITK	0.0156	0.0147634		STK11	0.0155966	0.0152109	0.0022187	0.00181902		IDH1	0.0150804	0.0140964	0.00134032	0.0017543
ITK	0.0156	0.0147634		STK11	0.0156	0.0150379		TCF7L2	0.0155363	0.0160789	0.0020733	0.0017129		INHBA	0.0149913	0.0161977	0.00168087	0.0021933
STK11	0.0156	0.0150379		TCF7L2	0.0156	0.0150111		ITK	0.0155101	0.0148598	0.0021369	0.00169431		MERTK	0.0149879	0.0161801	0.00156639	0.0022352
TCF7L2	0.0156	0.0150111		GPR124	0.0153	0.0150379		INPP4B	0.0153034	0.0142137	0.0021383	0.001659		BTK	0.0149449	0.0135638	0.00162212	0.001861
GPR124	0.0153	0.0150379		INPP4B	0.0153	0.0149158		GPR124	0.0152966	0.0153321	0.0020964	0.00162628		TYK2	0.014915	0.0156944	0.00153386	0.0020279
INPP4B	0.0153	0.0149158		PIK3CD	0.0152	0.0160644		PIK3CD	0.0151476	0.0145908	0.0020343	0.00149582		BRIP1	0.0149108	0.0171998	0.00151409	0.0023008
PIK3CD	0.0152	0.0160644		JAK2	0.0151	0.0148035		TSHR	0.0150794	0.0139281	0.0021548	0.00163449		FOXP1	0.0148772	0.0137138	0.00158188	0.0020156
JAK2	0.0151	0.0148035		TSHR	0.0151	0.0145432		JAK2	0.015027	0.0155625	0.0019379	0.00170732		ITK	0.0148598	0.0155101	0.00169431	0.0021369
TSHR	0.0151	0.0145432		RAD50	0.015	0.014505		STAT4	0.0150191	0.0156256	0.0020915	0.00170025		PIK3CB	0.0148158	0.0148704	0.00166583	0.0021125
RAD50	0.015	0.014505		STAT4	0.015	0.0146288		RAD50	0.014957	0.014132	0.0020447	0.00151947		BCL6	0.0148	0.0138178	0.00153801	0.0018831
STAT4	0.015	0.0146288		PIK3CB	0.0149	0.0144869		PIK3CB	0.0148704	0.0148158	0.0021125	0.00166583		PIK3CD	0.0145908	0.0151476	0.00149582	0.0020343
PIK3CB	0.0149	0.0144869		CSF1R	0.0147	0.0140527		CSF1R	0.0147276	0.0145731	0.0022225	0.00157152		CSF1R	0.0145731	0.0147276	0.00157152	0.0022225
CSF1R	0.0147	0.0140527		BCR	0.0146	0.0144679		BLM	0.0145829	0.0130155	0.0019974	0.00142816		IKZF1	0.0145468	0.0145627	0.00157673	0.0020775
BCR	0.0146	0.0144679		BLM	0.0146	0.0142856		IKZF1	0.0145627	0.0145468	0.0020775	0.00157673		BCR	0.0142257	0.0145597	0.0015365	0.0020526
BLM	0.0146	0.0142856		IKZF1	0.0146	0.0138235		BCR	0.0145597	0.0142257	0.0020526	0.0015365		INPP4B	0.0142137	0.0153034	0.001659	0.0021383
IKZF1	0.0146	0.0138235		AXIN1	0.0145	0.0141147		PPP2R1A	0.0145054	0.0137577	0.0019164	0.00137667		STAT3	0.0141946	0.0132285	0.0015814	0.001904
AXIN1	0.0145	0.0141147		CUL3	0.0145	0.0142949		AXIN1	0.0144915	0.0141276	0.0021341	0.00146514		CUL3	0.0141733	0.0144471	0.00152566	0.0020923
CUL3	0.0145	0.0142949		PPP2R1A	0.0145	0.0144977		CUL3	0.0144471	0.0141733	0.0020923	0.00152566		RAD50	0.014132	0.014957	0.00151947	0.0020447
PPP2R1A	0.0145	0.0144977		ACVR1B	0.0144	0.0141845		LZTR1	0.014415	0.0128141	0.0020416	0.00138158		AXIN1	0.0141276	0.0144915	0.00146514	0.0021341
ACVR1B	0.0144	0.0141845		LZTR1	0.0144	0.0139126		ACVR1B	0.0143622	0.0137986	0.0020947	0.00164519		MSH2	0.0139671	0.0132547	0.00147419	0.0019856
LZTR1	0.0144	0.0139126		ABL1	0.0143	0.0139394		ABL1	0.0142651	0.0131672	0.0019953	0.00145782		TSHR	0.0139281	0.0150794	0.00163449	0.0021548
ABL1	0.0143	0.0139394		IDH1	0.0142	0.0149766		MAP2K4	0.0141823	0.0129377	0.0020867	0.00162209		PAK3	0.0138683	0.0138724	0.00157396	0.0020026
IDH1	0.0142	0.0149766		MAP2K4	0.0142	0.0137866		IDH1	0.0140964	0.0150804	0.0017543	0.00134032		ACVR1B	0.0137986	0.0143622	0.00164519	0.0020947
MAP2K4	0.0142	0.0137866		FAS	0.014	0.00616597		PAK3	0.0138724	0.0138683	0.0020026	0.00157396		PPP2R1A	0.0137577	0.0145054	0.00137667	0.0019164
FAS	0.014	0.00616597		PAK3	0.0139	0.0132106		BCL6	0.0138178	0.0148	0.0018831	0.00153801		PARP1	0.0133881	0.0128904	0.00153869	0.0018567
PAK3	0.0139	0.0132106		BCL6	0.0138	0.0146124		FOXP1	0.0137138	0.0148772	0.0020156	0.00158188		PAX5	0.0132725	0.0118008	0.00162941	0.0019674
BCL6	0.0138	0.0146124		FOXP1	0.0137	0.0137358		MLH1	0.0135888	0.0123868	0.0019912	0.00146515		IKBKE	0.0131979	0.0118912	0.00151466	0.0018354
FOXP1	0.0137	0.0137358		BTK	0.0136	0.0141194		BTK	0.0135638	0.0149449	0.001861	0.00162212		CTNNA1	0.0131822	0.0132313	0.001503	0.0019536
BTK	0.0136	0.0141194		MLH1	0.0136	0.0132272		TGFBR2	0.0134421	0.0119762	0.0019231	0.00130248		ABL1	0.0131672	0.0142651	0.00145782	0.0019953
MLH1	0.0136	0.0132272		TGFBR2	0.0135	0.0133666		MSH2	0.0132547	0.0139671	0.0019856	0.00147419		TNFAIP3	0.0130708	0.0108077	0.00151305	0.0017312
TGFBR2	0.0135	0.0133666		CTNNA1	0.0133	0.0130467		CTNNA1	0.0132313	0.0131822	0.0019536	0.001503		NTRK2	0.0130625	0.015974	0.00153256	0.0022287
CTNNA1	0.0133	0.0130467		STAT3	0.0133	0.0137604		STAT3	0.0132285	0.0141946	0.001904	0.0015814		BLM	0.0130155	0.0145829	0.00142816	0.0019974
STAT3	0.0133	0.0137604		MSH2	0.0132	0.0137411		PMS2	0.0131731	0.012722	0.0020485	0.00146082		MAP2K4	0.0129377	0.0141823	0.00162209	0.0020867
MSH2	0.0132	0.0137411		PMS2	0.0132	0.0123723		CHEK2	0.0131043	0.0122557	0.0018842	0.00147056		AKT1	0.0128392	0.0125589	0.00165079	0.0019549
PMS2	0.0132	0.0123723		CHEK2	0.0131	0.0130539		PARP1	0.0128904	0.0133881	0.0018567	0.00153869		LZTR1	0.0128141	0.014415	0.00138158	0.0020416
CHEK2	0.0131	0.0130539		PARP1	0.0129	0.0124548		CBL	0.0127603	0.0116351	0.0020381	0.00137011		PMS2	0.012722	0.0131731	0.00146082	0.0020485
PARP1	0.0129	0.0124548		CBL	0.0128	0.012119		SMO	0.012749	0.0112082	0.0019323	0.00139889		XPO1	0.0124392	0.0124753	0.00142247	0.0018783
CBL	0.0128	0.012119		SMO	0.0128	0.0123092		CYP17A1	0.01274	0.00688332	0.0043758	0.00103307		HNF1A	0.0124091	0.0115875	0.00144436	0.0018846
SMO	0.0128	0.0123092		SMAD2	0.0127	0.0123459		SMAD2	0.0126339	0.012303	0.0020588	0.00147041		MLH1	0.0123868	0.0135888	0.00146515	0.0019912
SMAD2	0.0127	0.0123459		AKT1	0.0126	0.0123428		AKT1	0.0125589	0.0128392	0.0019549	0.00165079		SMAD2	0.012303	0.0126339	0.00147041	0.0020588
AKT1	0.0126	0.0123428		XPO1	0.0125	0.0129041		XPO1	0.0124753	0.0124392	0.0018783	0.00142247		CHEK2	0.0122557	0.0131043	0.00147056	0.0018842
XPO1	0.0125	0.0129041		PARK2	0.0123	0.0120505		PRSS1	0.0122579	0.0110712	0.0019442	0.00138604		RUNX1	0.0120885	0.0119721	0.00150727	0.0018842
PARK2	0.0123	0.0120505		PRSS1	0.0123	0.0114381		PARK2	0.0122081	0.0116602	0.0020754	0.00151022		TGFBR2	0.0119762	0.0134421	0.00130248	0.0019231
PRSS1	0.0123	0.0114381		DDR1	0.0122	0.0118432		FGFR4	0.012174	0.0117315	0.0018981	0.00132406		MAP2K1	0.0118616	0.0115475	0.00140979	0.0018281
DDR1	0.0122	0.0118432		FGFR4	0.0122	0.0118364		DDR1	0.0121106	0.011631	0.0018103	0.00140215		FGFR1	0.011826	0.0116185	0.00139504	0.0018656
FGFR4	0.0122	0.0118364		NBN	0.012	0.011723		NBN	0.0119935	0.0115216	0.0018187	0.00143346		RXRA	0.0117755	0.0113568	0.00136994	0.0019034
NBN	0.012	0.011723		RUNX1	0.012	0.0123584		RUNX1	0.0119721	0.0120885	0.0018842	0.00150727		FGFR4	0.0117315	0.012174	0.00132406	0.0018981
RUNX1	0.012	0.0123584		IKBKE	0.0119	0.0114751		PRKCI	0.0118987	0.0106698	0.0018925	0.00132459		NUP93	0.0117216	0.0115711	0.00133558	0.001925
IKBKE	0.0119	0.0114751		PRKCI	0.0119	0.0114187		IKBKE	0.0118912	0.0131979	0.0018354	0.00151466		PARK2	0.0116602	0.0122081	0.00151022	0.0020754
PRKCI	0.0119	0.0114187		WT1	0.0119	0.0116584		WT1	0.0118503	0.0110063	0.001888	0.00137157		CBL	0.0116351	0.0127603	0.00137011	0.0020381
WT1	0.0119	0.0116584		PAX5	0.0118	0.0120539		PAX5	0.0118008	0.0132725	0.0019674	0.00162941		DDR1	0.011631	0.0121106	0.00140215	0.0018103
PAX5	0.0118	0.0120539		FGFR1	0.0117	0.0113678		FGFR1	0.0116185	0.011826	0.0018656	0.00139504		MRE11A	0.0116185	0.010952	0.00141234	0.0016775
FGFR1	0.0117	0.0113678		NUP93	0.0117	0.0109848		CYLD	0.0116027	0.0111604	0.0018186	0.00137245		NBN	0.0115216	0.0119935	0.00143346	0.0018187
NUP93	0.0117	0.0109848		CYLD	0.0116	0.0114824		HNF1A	0.0115875	0.0124091	0.0018846	0.00144436		DAXX	0.0113911	0.0114557	0.0013116	0.0018716
CYLD	0.0116	0.0114824		HNF1A	0.0116	0.0114004		NUP93	0.0115711	0.0117216	0.001925	0.00133558		TOP1	0.0113344	0.0100215	0.00137786	0.0016816
HNF1A	0.0116	0.0114004		MAP2K1	0.0116	0.0116192		MAP2K1	0.0115475	0.0118616	0.0018281	0.00140979		MYD88	0.0112701	0.0063164	0.0010936	0.0009839
MAP2K1	0.0116	0.0116192		DAXX	0.0115	0.0113473		HSP90AA1	0.011489	0.0107362	0.0017515	0.00134474		ETV6	0.011225	0.0112657	0.00128249	0.0018165
DAXX	0.0115	0.0113473		HRAS	0.0115	0.010779		DAXX	0.0114557	0.0113911	0.0018716	0.0013116		BARD1	0.0112084	0.0113908	0.00138167	0.0018334
HRAS	0.0115	0.010779		HSP90AA1	0.0115	0.0109986		HRAS	0.0114536	0.0111561	0.0018124	0.00125654		SMO	0.0112082	0.012749	0.00139889	0.0019323
HSP90AA1	0.0115	0.0109986		BARD1	0.0114	0.0109927		BARD1	0.0113908	0.0112084	0.0018334	0.00138167		CYLD	0.0111604	0.0116027	0.00137245	0.0018186
BARD1	0.0114	0.0109927		RXRA	0.0114	0.0109444		RXRA	0.0113568	0.0117755	0.0019034	0.00136994		HRAS	0.0111561	0.0114536	0.00125654	0.0018124
RXRA	0.0114	0.0109444		ERG	0.0113	0.0111609		ERG	0.0113045	0.0111176	0.0019339	0.00141008		ERG	0.0111176	0.0113045	0.00141008	0.0019339
ERG	0.0113	0.0111609		ETV6	0.0113	0.0118674		ETV6	0.0112657	0.011225	0.0018165	0.00128249		GNA13	0.011117	0.008165	0.00117834	0.0014189
ETV6	0.0113	0.0118674		CDC73	0.0112	0.0109996		ZNF750	0.0111627	0.0108492	0.0017835	0.00122366		PRSS1	0.0110712	0.0122579	0.00138604	0.0019442
CDC73	0.0112	0.0109996		PTPN11	0.0112	0.010842		CDC73	0.0111494	0.0106918	0.001713	0.00138387		SMAD3	0.0110362	0.0107593	0.00133922	0.0017021
PTPN11	0.0112	0.010842		VHL	0.0112	0.00977721		PTPN11	0.011148	0.0108795	0.0017369	0.00135585		WT1	0.0110063	0.0118503	0.00137157	0.001888
VHL	0.0112	0.00977721		ZNF750	0.0112	0.0109063		VHL	0.0111222	0.0101661	0.0012307	0.0010277		PTPN11	0.0108795	0.011148	0.00135585	0.0017369
ZNF750	0.0112	0.0109063		SYK	0.0111	0.0108074		SYK	0.0111128	0.0104454	0.0017054	0.00126884		MYB	0.0108738	0.0103355	0.00141529	0.0018824
SYK	0.0111	0.0108074		MRE11A	0.011	0.0107587		MRE11A	0.010952	0.0116185	0.0016775	0.00141234		ZNF750	0.0108492	0.0111627	0.00122366	0.0017835
MRE11A	0.011	0.0107587		SMAD3	0.0108	0.0105015		FAS	0.0109275	0.0061633	0.0041777	0.000894839		HSP90AA1	0.0107362	0.011489	0.00134474	0.0017515
SMAD3	0.0108	0.0105015		TNFAIP3	0.0108	0.0117899		TNFAIP3	0.0108077	0.0130708	0.0017312	0.00151305		CDC73	0.0106918	0.0111494	0.00138387	0.001713
TNFAIP3	0.0108	0.0117899		FUBP1	0.0106	0.010704		SMAD3	0.0107593	0.0110362	0.0017021	0.00133922		PRKCI	0.0106698	0.0118987	0.00132459	0.0018925
FUBP1	0.0106	0.010704		PIK3R2	0.0105	0.0103277		FUBP1	0.0105857	0.0101544	0.0017278	0.00119105		MEN1	0.0106253	0.0104053	0.00133104	0.0017649
PIK3R2	0.0105	0.0103277		MEN1	0.0104	0.0109813		PIK3R2	0.010447	0.00957891	0.0017416	0.00128452		SYK	0.0104454	0.0111128	0.00126884	0.0017054
MEN1	0.0104	0.0109813		MYB	0.0103	0.0102592		MEN1	0.0104053	0.0106253	0.0017649	0.00133104		ARAF	0.0104417	0.0099186	0.001335	0.0016655
MYB	0.0103	0.0102592		NF2	0.0103	0.00942003		MYB	0.0103355	0.0108738	0.0018824	0.00141529		NR4A3	0.0102614	0.0099799	0.00130332	0.0016278
NF2	0.0103	0.00942003		SDHA	0.0103	0.0100694		SDHA	0.0102983	0.0100234	0.0017577	0.00134152		VHL	0.0101661	0.0111222	0.0010277	0.0012307
SDHA	0.0103	0.0100694		EWSR1	0.0101	0.00999959		NF2	0.0102509	0.00825226	0.0018052	0.00118134		FUBP1	0.0101544	0.0105857	0.00119105	0.0017278
EWSR1	0.0101	0.00999959		RAF1	0.0101	0.00968516		EWSR1	0.0101045	0.00874507	0.0016875	0.00117926		IRF4	0.0100696	0.0092848	0.0012927	0.0015414
RAF1	0.0101	0.00968516		NR4A3	0.01	0.00975215		RAF1	0.0100711	0.00907661	0.0017271	0.00117342		SDHA	0.0100234	0.0102983	0.00134152	0.0017577
NR4A3	0.01	0.00975215		TGFBR1	0.01	0.00957317		TOP1	0.0100215	0.0113344	0.0016816	0.00137786		ETV1	0.00999724	0.009587	0.00122165	0.0016261
TGFBR1	0.01	0.00957317		TOP1	0.01	0.00962176		NR4A3	0.0099799	0.0102614	0.0016278	0.00130332		PIK3R2	0.00957891	0.010447	0.00128452	0.0017416
TOP1	0.01	0.00962176		ARAF	0.0099	0.00970381		TGFBR1	0.00996	0.00925011	0.0016468	0.00115671		FYN	0.00949072	0.009536	0.00134555	0.0016054
ARAF	0.0099	0.00970381		TFE3	0.0099	0.00957751		ARAF	0.0099186	0.0104417	0.0016655	0.001335		ETV5	0.00948101	0.0089816	0.00128063	0.0016594
TFE3	0.0099	0.00957751		FLI1	0.0097	0.00952665		TFE3	0.0098839	0.00921246	0.0017095	0.00119086		FGF23	0.00943275	0.0095314	0.00133332	0.0017006
FLI1	0.0097	0.00952665		LCK	0.0097	0.00870883		FLI1	0.0096833	0.00934374	0.0017419	0.001321		GNAQ	0.0093483	0.007012	0.00115865	0.0014455
LCK	0.0097	0.00870883		ETV1	0.0096	0.009164		ETV1	0.009587	0.00999724	0.0016261	0.00122165		FLI1	0.00934374	0.0096833	0.001321	0.0017419
ETV1	0.0096	0.009164		FGF23	0.0095	0.00917317		FYN	0.009536	0.00949072	0.0016054	0.00134555		MITF	0.00929141	0.0089484	0.00130993	0.0016256
FGF23	0.0095	0.00917317		FYN	0.0095	0.00942151		LCK	0.0095341	0.00822576	0.0017036	0.00114235		TGFBR1	0.00925011	0.00996	0.00115671	0.0016468
FYN	0.0095	0.00942151		IRF4	0.0093	0.00965458		FGF23	0.0095314	0.00943275	0.0017006	0.00133332		TFE3	0.00921246	0.0098839	0.00119086	0.0017095
IRF4	0.0093	0.00965458		LYN	0.0092	0.00889651		IRF4	0.0092848	0.0100696	0.0015414	0.0012927		GNA11	0.00918318	0.0067403	0.00116771	0.0012952
LYN	0.0092	0.00889651		IRS2	0.0091	0.00877981		LYN	0.0092162	0.00856684	0.0016284	0.00120068		IRF2	0.0091408	0.0088764	0.00121164	0.0015769
IRS2	0.0091	0.00877981		ETV5	0.009	0.00876517		IRS2	0.0091273	0.00738109	0.0016347	0.00107757		RAF1	0.00907661	0.0100711	0.00117342	0.0017271
ETV5	0.009	0.00876517		MITF	0.009	0.00896811		ETV5	0.0089816	0.00948101	0.0016594	0.00128063		RHOA	0.00907538	0.0085891	0.00113273	0.0015861
MITF	0.009	0.00896811		AKT3	0.0089	0.00877654		MITF	0.0089484	0.00929141	0.0016256	0.00130993		MYC	0.00880788	0.0087042	0.00104418	0.0015778
AKT3	0.0089	0.00877654		IRF2	0.0089	0.00878198		IRF2	0.0088764	0.0091408	0.0015769	0.00121164		FOXO1	0.00879657	0.0083488	0.00109435	0.0015242
IRF2	0.0089	0.00878198		FGF14	0.0088	0.00854577		AKT3	0.0088529	0.00841674	0.0015806	0.00113232		EWSR1	0.00874507	0.0101045	0.00117926	0.0016875
FGF14	0.0088	0.00854577		MYC	0.0088	0.00951521		FGF14	0.0087804	0.00856847	0.0015777	0.00121059		GATA2	0.00870025	0.0082355	0.00125408	0.0015126
MYC	0.0088	0.00951521		QKI	0.0088	0.00835912		FGF12	0.0087436	0.00722372	0.0015259	0.00100819		TIPARP	0.00857449	0.0078251	0.00113779	0.0015432
QKI	0.0088	0.00835912		FGF12	0.0087	0.00834413		QKI	0.0087201	0.00831844	0.0017061	0.00119922		FGF14	0.00856847	0.0087804	0.00121059	0.0015777
FGF12	0.0087	0.00834413		FH	0.0087	0.00844503		MYC	0.0087042	0.00880788	0.0015778	0.00104418		LYN	0.00856684	0.0092162	0.00120068	0.0016284
FH	0.0087	0.00844503		FLCN	0.0086	0.00837747		FH	0.0086523	0.00843369	0.0016545	0.00126618		FH	0.00843369	0.0086523	0.00126618	0.0016545
FLCN	0.0086	0.00837747		RHOA	0.0086	0.00921908		RHOA	0.0085891	0.00907538	0.0015861	0.00113273		AKT3	0.00841674	0.0088529	0.00113232	0.0015806
RHOA	0.0086	0.00921908		MYCN	0.0085	0.00825449		FLCN	0.0085818	0.00782797	0.0016681	0.00112444		FANCG	0.00832469	0.0075524	0.00122767	0.0015471
MYCN	0.0085	0.00825449		CREB3L2	0.0084	0.0079889		MYCN	0.0084428	0.00831991	0.0016084	0.00118549		MYCN	0.00831991	0.0084428	0.00118549	0.0016084
CREB3L2	0.0084	0.0079889		MPL	0.0084	0.00779087		MPL	0.0083712	0.00719504	0.0015878	0.00107075		QKI	0.00831844	0.0087201	0.00119922	0.0017061
MPL	0.0084	0.00779087		FOXO1	0.0083	0.00917959		FOXO1	0.0083488	0.00879657	0.0015242	0.00109435		NF2	0.00825226	0.0102509	0.00118134	0.0018052
FOXO1	0.0083	0.00917959		RAD54L	0.0083	0.00795112		CREB3L2	0.0083483	0.00823896	0.0015677	0.00120095		CREB3L2	0.00823896	0.0083483	0.00120095	0.0015677
RAD54L	0.0083	0.00795112		FGF6	0.0082	0.00780556		RAD54L	0.0082713	0.00695877	0.0015515	0.00109116		LCK	0.00822576	0.0095341	0.00114235	0.0017036
FGF6	0.0082	0.00780556		GATA2	0.0082	0.00813864		GATA2	0.0082355	0.00870025	0.0015126	0.00125408		REL	0.00821413	0.0080751	0.00113617	0.0015178
GATA2	0.0082	0.00813864		GNA13	0.0082	0.0105692		FGF6	0.0082059	0.00678057	0.0016004	0.00112676		XIAP	0.00819857	0.0079339	0.00121752	0.0014974
GNA13	0.0082	0.0105692		REL	0.0081	0.00794064		GNA13	0.008165	0.011117	0.0014189	0.00117834		CDK8	0.00806473	0.0079627	0.00116798	0.0015528
REL	0.0081	0.00794064		U2AF1	0.0081	0.00757372		REL	0.0080751	0.00821413	0.0015178	0.00113617		SMARCB1	0.00802121	0.0075582	0.00107381	0.0015356
U2AF1	0.0081	0.00757372		CDK8	0.008	0.00755832		U2AF1	0.0080706	0.00719171	0.001604	0.00112978		NFIB	0.00801377	0.0076332	0.00110467	0.0014499
CDK8	0.008	0.00755832		CDKN1A	0.008	0.00779277		CDKN1A	0.0079884	0.00763029	0.001529	0.000999344		CSF1	0.00799871	0.0073904	0.00110517	0.0014867
CDKN1A	0.008	0.00779277		TMPRSS2	0.0079	0.0075985		CDK8	0.0079627	0.00806473	0.0015528	0.00116798		FLCN	0.00782797	0.0085818	0.00112444	0.0016681
TMPRSS2	0.0079	0.0075985		XIAP	0.0079	0.00787199		XIAP	0.0079339	0.00819857	0.0014974	0.00121752		IDH2	0.00781365	0.0064553	0.00101614	0.0012606
XIAP	0.0079	0.00787199		MUTYH	0.0078	0.00768209		TMPRSS2	0.0078849	0.00694375	0.0015686	0.00108758		RARA	0.00777883	0.0076331	0.00114978	0.0015553
MUTYH	0.0078	0.00768209		TIPARP	0.0078	0.00783469		TIPARP	0.0078251	0.00857449	0.0015432	0.00113779		FRS2	0.00772576	0.0076774	0.00120383	0.0015619
TIPARP	0.0078	0.00783469		CDKN1B	0.0077	0.00738029		MUTYH	0.0078234	0.00684898	0.001504	0.00105503		GATA1	0.00765739	0.0071947	0.00119877	0.0014757
CDKN1B	0.0077	0.00738029		FRS2	0.0077	0.00727287		RECQL	0.0076912	0.00734699	0.0015586	0.00105664		CDKN1A	0.00763029	0.0079884	0.000999344	0.001529
FRS2	0.0077	0.00727287		RARA	0.0077	0.00775833		FRS2	0.0076774	0.00772576	0.0015619	0.00120383		FGF10	0.00745385	0.0066892	0.00116152	0.0014681
RARA	0.0077	0.00775833		RECQL	0.0077	0.00736344		CDKN1B	0.0076627	0.00655206	0.0016035	0.00119183		CHEK1	0.00743762	0.0071797	0.0012205	0.0015065
RECQL	0.0077	0.00736344		FANCG	0.0076	0.00738497		NFIB	0.0076332	0.00801377	0.0014499	0.00110467		IRS2	0.00738109	0.0091273	0.00107757	0.0016347
FANCG	0.0076	0.00738497		NFIB	0.0076	0.00754122		RARA	0.0076331	0.00777883	0.0015553	0.00114978		RECQL	0.00734699	0.0076912	0.00105664	0.0015586
NFIB	0.0076	0.00754122		SMARCB1	0.0076	0.00772063		SMARCB1	0.0075582	0.00802121	0.0015356	0.00107381		PDCD1	0.00728186	0.0070835	0.00115049	0.0014677
SMARCB1	0.0076	0.00772063		CSF1	0.0074	0.00720977		FANCG	0.0075524	0.00832469	0.0015471	0.00122767		FGF12	0.00722372	0.0087436	0.00100819	0.0015259
CSF1	0.0074	0.00720977		FANCC	0.0074	0.0074273		FANCC	0.0074357	0.00687453	0.0014858	0.00102733		MPL	0.00719504	0.0083712	0.00107075	0.0015878
FANCC	0.0074	0.0074273		AKT2	0.0072	0.00694267		CSF1	0.0073904	0.00799871	0.0014867	0.00110517		U2AF1	0.00719171	0.0080706	0.00112978	0.001604
AKT2	0.0072	0.00694267		CHEK1	0.0072	0.00692008		GATA1	0.0071947	0.00765739	0.0014757	0.00119877		SOX10	0.00718409	0.0071399	0.00105897	0.0014842
CHEK1	0.0072	0.00692008		FUS	0.0072	0.00694515		CHEK1	0.0071797	0.00743762	0.0015065	0.0012205		FUS	0.00714791	0.0071678	0.00111084	0.0015362
FUS	0.0072	0.00694515		GATA1	0.0072	0.00713548		FUS	0.0071678	0.00714791	0.0015362	0.00111084		RAD54L	0.00695877	0.0082713	0.00109116	0.0015515
GATA1	0.0072	0.00713548		HSD3B1	0.0072	0.00701085		AKT2	0.0071468	0.00638031	0.001396	0.00105791		TMPRSS2	0.00694375	0.0078849	0.00108758	0.0015686
HSD3B1	0.0072	0.00701085		CCND1	0.0071	0.0063089		SOX10	0.0071399	0.00718409	0.0014842	0.00105897		CYP17A1	0.00688332	0.01274	0.00103307	0.0043758
CCND1	0.0071	0.0063089		PARP3	0.0071	0.00686632		HSD3B1	0.0071306	0.00663451	0.0015238	0.00107245		FANCC	0.00687453	0.0074357	0.00102733	0.0014858
PARP3	0.0071	0.00686632		PDCD1	0.0071	0.00679326		PDCD1	0.0070835	0.00728186	0.0014677	0.00115049		BMPR1A	0.00686872	0.0066011	0.00100461	0.0013784
PDCD1	0.0071	0.00679326		SOX10	0.0071	0.00683175		PARP3	0.0070598	0.00665921	0.0014619	0.00105076		PDK1	0.00686851	0.0062122	0.00112993	0.0014208
SOX10	0.0071	0.00683175		ERRFI1	0.007	0.00691673		CCND1	0.0070312	0.00606887	0.0013081	0.000894915		MUTYH	0.00684898	0.0078234	0.00105503	0.001504
ERRFI1	0.007	0.00691673		GNAQ	0.007	0.00896587		YES1	0.0070148	0.00670444	0.0014008	0.00102249		ERRFI1	0.00682479	0.006953	0.00105415	0.0013657
GNAQ	0.007	0.00896587		YES1	0.007	0.00683355		GNAQ	0.007012	0.0093483	0.0014455	0.00115865		FGF6	0.00678057	0.0082059	0.00112676	0.0016004
YES1	0.007	0.00683355		PARP2	0.0069	0.0067777		ERRFI1	0.006953	0.00682479	0.0013657	0.00105415		YES1	0.00670444	0.0070148	0.00102249	0.0014008
PARP2	0.0069	0.0067777		FGF10	0.0067	0.00668801		PARP2	0.0068814	0.00647954	0.0014555	0.00103316		BCL2	0.00670176	0.0042323	0.000815715	0.0009275
FGF10	0.0067	0.00668801		GNA11	0.0067	0.00895933		GNA11	0.0067403	0.00918318	0.0012952	0.00116771		PARP3	0.00665921	0.0070598	0.00105076	0.0014619
GNA11	0.0067	0.00895933		BMPR1A	0.0066	0.00652367		FGF10	0.0066892	0.00745385	0.0014681	0.00116152		SRC	0.00664781	0.0059347	0.00113102	0.0013265
BMPR1A	0.0066	0.00652367		IDH2	0.0065	0.00679962		BMPR1A	0.0066011	0.00686872	0.0013784	0.00100461		HSD3B1	0.00663451	0.0071306	0.00107245	0.0015238
IDH2	0.0065	0.00679962		MDM2	0.0065	0.00630222		MDM2	0.0064575	0.0058927	0.0014413	0.00100393		TNFRSF14	0.00662939	0.0040973	0.000878174	0.0009343
MDM2	0.0065	0.00630222		GATA6	0.0063	0.00612128		IDH2	0.0064553	0.00781365	0.0012606	0.00101614		CBFB	0.00655241	0.0057059	0.00127235	0.0013906
GATA6	0.0063	0.00612128		MYD88	0.0063	0.0112794		MYD88	0.0063164	0.0112701	0.0009839	0.0010936		CDKN1B	0.00655206	0.0076627	0.00119183	0.0016035
MYD88	0.0063	0.0112794		CXCR4	0.0062	0.00633747		GATA6	0.0062433	0.00552395	0.0014324	0.000914897		PARP2	0.00647954	0.0068814	0.00103316	0.0014555
CXCR4	0.0062	0.00633747		FAM46C	0.0062	0.00491077		PDK1	0.0062122	0.00686851	0.0014208	0.00112993		AKT2	0.00638031	0.0071468	0.00105791	0.001396
FAM46C	0.0062	0.00491077		PDK1	0.0062	0.00610847		FAM46C	0.00618	0.00507848	0.0013018	0.000836782		CXCR4	0.00637554	0.0061593	0.00108995	0.0013536
PDK1	0.0062	0.00610847		GSK3B	0.0061	0.00601245		CXCR4	0.0061593	0.00637554	0.0013536	0.00108995		CREB3L1	0.00637532	0.0058512	0.00105583	0.0012925
GSK3B	0.0061	0.00601245		RAC1	0.0061	0.00555584		GSK3B	0.0061449	0.0061604	0.0013336	0.000986175		CD79B	0.00623169	0.0038943	0.0009122	0.0009495
RAC1	0.0061	0.00555584		MAP2K2	0.0059	0.00565477		RAC1	0.0061191	0.00568858	0.0012552	0.000893619		SMARCD1	0.00616413	0.0057666	0.00103795	0.0013549
MAP2K2	0.0059	0.00565477		SRC	0.0059	0.00588491		SRC	0.0059347	0.00664781	0.0013265	0.00113102		FAS	0.0061633	0.0109275	0.000894839	0.0041777
SRC	0.0059	0.00588491		WISP3	0.0059	0.00559892		MAP2K2	0.0059303	0.00455867	0.0013026	0.000718003		GSK3B	0.0061604	0.0061449	0.000986175	0.0013336
WISP3	0.0059	0.00559892		CREB3L1	0.0058	0.00557896		CREB3L1	0.0058512	0.00637532	0.0012925	0.00105583		PRKAR1A	0.00612224	0.0057093	0.000978845	0.001293
CREB3L1	0.0058	0.00557896		PRKACA	0.0058	0.00543397		WISP3	0.0058312	0.00573708	0.0012797	0.000987417		CCND1	0.00606887	0.0070312	0.000894915	0.0013081
PRKACA	0.0058	0.00543397		SMARCD1	0.0058	0.00572999		PRKACA	0.0058226	0.00483133	0.0013995	0.000887863		CCNE1	0.00598219	0.0057148	0.000982488	0.0013519
SMARCD1	0.0058	0.00572999		BCL2L11	0.0057	0.00523488		SMARCD1	0.0057666	0.00616413	0.0013549	0.00103795		MDM2	0.0058927	0.0064575	0.00100393	0.0014413
BCL2L11	0.0057	0.00523488		CBFB	0.0057	0.00582465		CCNE1	0.0057148	0.00598219	0.0013519	0.000982488		FANCE	0.00574861	0.0052734	0.000964403	0.0012408
CBFB	0.0057	0.00582465		CCNE1	0.0057	0.00546331		PRKAR1A	0.0057093	0.00612224	0.001293	0.000978845		WISP3	0.00573708	0.0058312	0.000987417	0.0012797
CCNE1	0.0057	0.00546331		PRKAR1A	0.0057	0.00558993		CBFB	0.0057059	0.00655241	0.0013906	0.00127235		RAC1	0.00568858	0.0061191	0.000893619	0.0012552
PRKAR1A	0.0057	0.00558993		CCND2	0.0056	0.00545947		BCL2L11	0.0056408	0.00520713	0.0013794	0.000952232		CRBN	0.00554081	0.0046747	0.00100343	0.0011456
CCND2	0.0056	0.00545947		ETV4	0.0054	0.00528416		CCND2	0.005592	0.00516754	0.0013332	0.000898036		GATA6	0.00552395	0.0062433	0.000914897	0.0014324
ETV4	0.0054	0.00528416		MDM4	0.0054	0.0051896		MDM4	0.0054309	0.0042937	0.0013407	0.000870107		SS18	0.00550219	0.0051054	0.00109239	0.0012358
MDM4	0.0054	0.0051896		FANCE	0.0053	0.00523226		ETV4	0.005399	0.00498891	0.0012171	0.000841401		NFKBIA	0.00544741	0.0046937	0.000878602	0.0011426
FANCE	0.0053	0.00523226		RAD51C	0.0052	0.00505907		FANCE	0.0052734	0.00574861	0.0012408	0.000964403		RAD51C	0.0054371	0.005166	0.000994606	0.0013115
RAD51C	0.0052	0.00505907		SOX2	0.0051	0.00510558		RAD51C	0.005166	0.0054371	0.0013115	0.000994606		XRCC2	0.00527961	0.0050328	0.000952761	0.001323
SOX2	0.0051	0.00510558		SS18	0.0051	0.00503306		SS18	0.0051054	0.00550219	0.0012358	0.00109239		SUFU	0.00525125	0.0050588	0.00091207	0.0012451
SS18	0.0051	0.00503306		CDK4	0.005	0.00449143		SOX2	0.0050682	0.00522351	0.0012404	0.00095122		SOX2	0.00522351	0.0050682	0.00095122	0.0012404
CDK4	0.005	0.00449143		JUN	0.005	0.00499575		SUFU	0.0050588	0.00525125	0.0012451	0.00091207		BCL2L11	0.00520713	0.0056408	0.000952232	0.0013794
JUN	0.005	0.00499575		RAD51B	0.005	0.00485329		XRCC2	0.0050328	0.00527961	0.001323	0.000952761		CCND2	0.00516754	0.005592	0.000898036	0.0013332
RAD51B	0.005	0.00485329		SUFU	0.005	0.00485209		RAD51B	0.005009	0.00483099	0.0011883	0.000847171		FAM46C	0.00507848	0.00618	0.000836782	0.0013018
SUFU	0.005	0.00485209		XRCC2	0.005	0.00506041		CDK4	0.0050009	0.00429787	0.0012075	0.000785241		CDK6	0.00500747	0.0046914	0.000922481	0.0011982
XRCC2	0.005	0.00506041		AURKA	0.0048	0.00458768		JUN	0.0049785	0.00481227	0.0013097	0.000999244		ETV4	0.00498891	0.005399	0.000841401	0.0012171
AURKA	0.0048	0.00458768		CDK6	0.0047	0.00458845		AURKA	0.0047647	0.00473038	0.0011334	0.000935359		PDGFB	0.00485325	0.0046499	0.00086502	0.0011417
CDK6	0.0047	0.00458845		CRBN	0.0047	0.00461215		NFKBIA	0.0046937	0.00544741	0.0011426	0.000878602		CCND3	0.00484615	0.0041064	0.000866794	0.0011681
CRBN	0.0047	0.00461215		GATA4	0.0047	0.00450246		CDK6	0.0046914	0.00500747	0.0011982	0.000922481		PRKACA	0.00483133	0.0058226	0.000887863	0.0013995
GATA4	0.0047	0.00450246		NFKBIA	0.0047	0.00550725		CRBN	0.0046747	0.00554081	0.0011456	0.00100343		RAD51B	0.00483099	0.005009	0.000847171	0.0011883
NFKBIA	0.0047	0.00550725		PDGFB	0.0047	0.00459313		PDGFB	0.0046499	0.00485325	0.0011417	0.00086502		JUN	0.00481227	0.0049785	0.000999244	0.0013097
PDGFB	0.0047	0.00459313		CD79A	0.0045	0.0043573		GATA4	0.0046206	0.00469457	0.0012384	0.000930282		NKX2-1	0.00476084	0.0043193	0.000914684	0.0011553
CD79A	0.0045	0.0043573		CRKL	0.0045	0.00428833		RAD52	0.0045017	0.00363533	0.0011776	0.000713927		MCL1	0.00473688	0.0038349	0.000778364	0.0010359
CRKL	0.0045	0.00428833		FANCF	0.0045	0.00447565		CD79A	0.0044731	0.00380356	0.0011182	0.000812624		AURKA	0.00473038	0.0047647	0.000935359	0.0011334
FANCF	0.0045	0.00447565		RAD52	0.0045	0.00417736		CRKL	0.0044644	0.00454451	0.0011538	0.000855441		GATA4	0.00469457	0.0046206	0.000930282	0.0012384
RAD52	0.0045	0.00417736		FGF3	0.0044	0.00397084		FANCF	0.0044517	0.00411895	0.0012238	0.000866546		MYCL	0.00469311	0.004345	0.000834058	0.0011018
FGF3	0.0044	0.00397084		MYCL	0.0044	0.00412825		FGF3	0.0043551	0.00344201	0.0012129	0.00070498		FANCL	0.00463544	0.0043125	0.000863485	0.00113
MYCL	0.0044	0.00412825		FANCL	0.0043	0.00447961		MYCL	0.004345	0.00469311	0.0011018	0.000834058		MAP2K2	0.00455867	0.0059303	0.000718003	0.0013026
FANCL	0.0043	0.00447961		NKX2-1	0.0043	0.00433021		NKX2-1	0.0043193	0.00476084	0.0011553	0.000914684		CRKL	0.00454451	0.0044644	0.000855441	0.0011538
NKX2-1	0.0043	0.00433021		AURKB	0.0042	0.00381786		FANCL	0.0043125	0.00463544	0.00113	0.000863485		SOCS1	0.00454058	0.0030722	0.000656396	0.0007488
AURKB	0.0042	0.00381786		BCL2	0.0042	0.00734962		BCL2	0.0042323	0.00670176	0.0009275	0.000815715		AURKB	0.00453473	0.0041522	0.000865472	0.00118
BCL2	0.0042	0.00734962		CCND3	0.0041	0.0048497		AURKB	0.0041522	0.00453473	0.00118	0.000865472		FOXL2	0.00440614	0.0037917	0.000949585	0.0011195
CCND3	0.0041	0.0048497		TNFRSF14	0.0041	0.00625275		CCND3	0.0041064	0.00484615	0.0011681	0.000866794		CDK4	0.00429787	0.0050009	0.000785241	0.0012075
TNFRSF14	0.0041	0.00625275		SSX1	0.004	0.00398085		TNFRSF14	0.0040973	0.00662939	0.0009343	0.000878174		BTG1	0.00429718	0.0031167	0.000656583	0.000834
SSX1	0.004	0.00398085		CD79B	0.0039	0.00569335		SSX1	0.0039762	0.0036349	0.001108	0.000735082		MDM4	0.0042937	0.0054309	0.000870107	0.0013407
CD79B	0.0039	0.00569335		IGF2	0.0039	0.00373635		IGF2	0.0039046	0.00384669	0.0010481	0.000771057		FANCF	0.00411895	0.0044517	0.000866546	0.0012238
IGF2	0.0039	0.00373635		MCL1	0.0039	0.00445391		CD79B	0.0038943	0.00623169	0.0009495	0.0009122		RAD51	0.00390647	0.0038439	0.000785994	0.0011086
MCL1	0.0039	0.00445391		FOXL2	0.0038	0.00377652		RAD51	0.0038439	0.00390647	0.0011086	0.000785994		CD274	0.00387279	0.003459	0.000739614	0.0010241
FOXL2	0.0038	0.00377652		PTK6	0.0038	0.00367736		MCL1	0.0038349	0.00473688	0.0010359	0.000778364		IGF2	0.00384669	0.0039046	0.000771057	0.0010481
PTK6	0.0038	0.00367736		RAD51	0.0038	0.00366889		FOXL2	0.0037917	0.00440614	0.0011195	0.000949585		CD79A	0.00380356	0.0044731	0.000812624	0.0011182
RAD51	0.0038	0.00366889		ATF1	0.0036	0.00353067		PTK6	0.0037548	0.00347508	0.0010871	0.000746719		SDHB	0.00368758	0.0030694	0.000786718	0.000951
ATF1	0.0036	0.00353067		CD274	0.0035	0.00345539		ATF1	0.0036258	0.00329068	0.00103	0.000722181		BCL2L1	0.0036638	0.0031407	0.000803869	0.0009566
CD274	0.0035	0.00345539		EPCAM	0.0034	0.00327513		CD274	0.003459	0.00387279	0.0010241	0.000739614		RAD52	0.00363533	0.0045017	0.000713927	0.0011776
EPCAM	0.0034	0.00327513		NPM1	0.0034	0.00400075		EPCAM	0.0034354	0.00294604	0.0009818	0.000726978		SSX1	0.0036349	0.0039762	0.000735082	0.001108
NPM1	0.0034	0.00400075		VEGFA	0.0034	0.00322066		NPM1	0.0033724	0.00359923	0.0009317	0.000644678		NPM1	0.00359923	0.0033724	0.000644678	0.0009317
VEGFA	0.0034	0.00322066		ARFRP1	0.0033	0.00314493		VEGFA	0.0033495	0.0033256	0.0010154	0.000738245		ZNF703	0.00356651	0.0032605	0.000783946	0.0010205
ARFRP1	0.0033	0.00314493		ZNF703	0.0033	0.00323553		ARFRP1	0.0032608	0.00306007	0.0010499	0.000710429		PTK6	0.00347508	0.0037548	0.000746719	0.0010871
ZNF703	0.0033	0.00323553		BCL2L1	0.0032	0.00321088		ZNF703	0.0032605	0.00356651	0.0010205	0.000783946		FGF3	0.00344201	0.0043551	0.00070498	0.0012129
BCL2L1	0.0032	0.00321088		RAD51D	0.0032	0.00321613		RAD51D	0.0031636	0.00336287	0.0010142	0.000718982		RAD51D	0.00336287	0.0031636	0.000718982	0.0010142
RAD51D	0.0032	0.00321613		BTG1	0.0031	0.00467448		BCL2L1	0.0031407	0.0036638	0.0009566	0.000803869		VEGFA	0.0033256	0.0033495	0.000738245	0.0010154
BTG1	0.0031	0.00467448		FGF19	0.0031	0.00305237		BTG1	0.0031167	0.00429718	0.000834	0.000656583		ATF1	0.00329068	0.0036258	0.000722181	0.00103
FGF19	0.0031	0.00305237		SDHB	0.0031	0.00302857		SOCS1	0.0030722	0.00454058	0.0007488	0.000656396		PRSS8	0.00327952	0.0030312	0.000826816	0.0009961
SDHB	0.0031	0.00302857		SOCS1	0.0031	0.00515989		SDHB	0.0030694	0.00368758	0.000951	0.000786718		ARFRP1	0.00306007	0.0032608	0.000710429	0.0010499
SOCS1	0.0031	0.00515989		PDCD1LG2	0.003	0.00289541		FGF19	0.0030517	0.00297014	0.0009464	0.000699748		FGF19	0.00297014	0.0030517	0.000699748	0.0009464
PDCD1LG2	0.003	0.00289541		PRSS8	0.003	0.00298487		PRSS8	0.0030312	0.00327952	0.0009961	0.000826816		EPCAM	0.00294604	0.0034354	0.000726978	0.0009818
PRSS8	0.003	0.00298487		BCL2L2	0.0028	0.0025354		PDCD1LG2	0.0030196	0.00278233	0.0009537	0.00063246		PDCD1LG2	0.00278233	0.0030196	0.00063246	0.0009537
BCL2L2	0.0028	0.0025354		H3F3A	0.0025	0.00253331		BCL2L2	0.0027738	0.00222488	0.0010502	0.000694317		H3F3A	0.00267861	0.0024769	0.000641424	0.0009374
H3F3A	0.0025	0.00253331		FGF4	0.0024	0.00229782		H3F3A	0.0024769	0.00267861	0.0009374	0.000641424		FGF4	0.00232688	0.002421	0.00070839	0.0009309
FGF4	0.0024	0.00229782		LMO1	0.0022	0.00220847		FGF4	0.002421	0.00232688	0.0009309	0.00070839		BCL2L2	0.00222488	0.0027738	0.000694317	0.0010502
LMO1	0.0022	0.00220847		GID4	0.0021	0.00202998		LMO1	0.0022291	0.00195505	0.0008237	0.000584116		SDHD	0.00208707	0.0019192	0.000600437	0.000802
GID4	0.0021	0.00202998		CDKN2C	0.002	0.00197201		GID4	0.0021075	0.00199513	0.0007763	0.000517368		GID4	0.00199513	0.0021075	0.000517368	0.0007763
CDKN2C	0.002	0.00197201		SDHC	0.002	0.00204284		CDKN2C	0.0020304	0.00185988	0.0007703	0.000416445		LMO1	0.00195505	0.0022291	0.000584116	0.0008237
SDHC	0.002	0.00204284		SDHD	0.0019	0.00179872		SDHC	0.002002	0.00187579	0.0008268	0.000544616		SDHC	0.00187579	0.002002	0.000544616	0.0008268
SDHD	0.0019	0.00179872		CEBPA	0.0018	0.0017199		SDHD	0.0019192	0.00208707	0.000802	0.000600437		CDKN2C	0.00185988	0.0020304	0.000416445	0.0007703
CEBPA	0.0018	0.0017199		FEV	0.0017	0.001717		CEBPA	0.0017347	0.00167945	0.0007651	0.000448359		FEV	0.00169898	0.0017159	0.000629912	0.000769
FEV	0.0017	0.001717		CDKN2B	0.0013	0.00130554		FEV	0.0017159	0.00169898	0.000769	0.000629912		CEBPA	0.00167945	0.0017347	0.000448359	0.0007651
CDKN2B	0.0013	0.00130554						CDKN2B	0.0012844	0.00110651	0.00059	0.000333761		CDKN2B	0.00110651	0.0012844	0.000333761	0.00059
